# Supplementary material for: Enhancing the Longevity and Structural Stability of Humidity Sensors: Iron Thin Films with Nitride Bonding Synthesized via Magnetic Field-Assisted Sparking Discharge
Source: Sensors (Basel). 2024 Aug 23;24(17):5466. doi: 10.3390/s24175466 (PMC11397896; doi:10.3390/s24175466)
Supplement: Supplementary file 1 [file sensors-24-05466-s001.zip]

Archive with 74 entries (65 files):
- XPS_7-1-2024/
- XPS_7-1-2024/1.IRON N2/
- XPS_7-1-2024/1.IRON N2/C 1s
- XPS_7-1-2024/1.IRON N2/component.pdf
- XPS_7-1-2024/1.IRON N2/Fe 2p
- XPS_7-1-2024/1.IRON N2/N 1s
- XPS_7-1-2024/1.IRON N2/O 1s
- XPS_7-1-2024/1.IRON N2/report.pdf
- XPS_7-1-2024/1.IRON N2/survey
- XPS_7-1-2024/1.IRON N2/survey.pdf
- XPS_7-1-2024/2.IRON N2 magnet/
- XPS_7-1-2024/2.IRON N2 magnet/C 1s
- XPS_7-1-2024/2.IRON N2 magnet/component.pdf
- XPS_7-1-2024/2.IRON N2 magnet/Fe 2p
- XPS_7-1-2024/2.IRON N2 magnet/N 1s
- XPS_7-1-2024/2.IRON N2 magnet/O 1s
- XPS_7-1-2024/2.IRON N2 magnet/report.pdf
- XPS_7-1-2024/2.IRON N2 magnet/survey
- XPS_7-1-2024/2.IRON N2 magnet/survey.pdf
- XPS_7-1-2024/3.IRON N2 mag sample2/
- XPS_7-1-2024/3.IRON N2 mag sample2/C 1s
- XPS_7-1-2024/3.IRON N2 mag sample2/component.pdf
- XPS_7-1-2024/3.IRON N2 mag sample2/Fe 2p
- XPS_7-1-2024/3.IRON N2 mag sample2/N 1s
- XPS_7-1-2024/3.IRON N2 mag sample2/O 1s
- XPS_7-1-2024/3.IRON N2 mag sample2/report.pdf
- XPS_7-1-2024/3.IRON N2 mag sample2/survey
- XPS_7-1-2024/3.IRON N2 mag sample2/survey.pdf
- XPS_7-1-2024/4.IRON O2 magnet/
- XPS_7-1-2024/4.IRON O2 magnet/C 1s
- XPS_7-1-2024/4.IRON O2 magnet/component.pdf
- XPS_7-1-2024/4.IRON O2 magnet/Fe 2p
- XPS_7-1-2024/4.IRON O2 magnet/N 1s
- XPS_7-1-2024/4.IRON O2 magnet/O 1s
- XPS_7-1-2024/4.IRON O2 magnet/report.pdf
- XPS_7-1-2024/4.IRON O2 magnet/survey
- XPS_7-1-2024/4.IRON O2 magnet/survey.pdf
- XPS_7-1-2024/5.IRON N2 sample2/
- XPS_7-1-2024/5.IRON N2 sample2/C 1s
- XPS_7-1-2024/5.IRON N2 sample2/component.pdf
- XPS_7-1-2024/5.IRON N2 sample2/Fe 2p
- XPS_7-1-2024/5.IRON N2 sample2/N 1s
- XPS_7-1-2024/5.IRON N2 sample2/O 1s
- XPS_7-1-2024/5.IRON N2 sample2/report.pdf
- XPS_7-1-2024/5.IRON N2 sample2/survey
- XPS_7-1-2024/5.IRON N2 sample2/survey.pdf
- XPS_7-1-2024/6.IRON O2 no magnet/
- XPS_7-1-2024/6.IRON O2 no magnet/C 1s
- XPS_7-1-2024/6.IRON O2 no magnet/component.pdf
- XPS_7-1-2024/6.IRON O2 no magnet/Fe 2p
- XPS_7-1-2024/6.IRON O2 no magnet/N 1s
- XPS_7-1-2024/6.IRON O2 no magnet/O 1s
- XPS_7-1-2024/6.IRON O2 no magnet/report.pdf
- XPS_7-1-2024/6.IRON O2 no magnet/survey
- XPS_7-1-2024/6.IRON O2 no magnet/survey.pdf
- XPS_7-1-2024/7.Fresh N2 magnet/
- XPS_7-1-2024/7.Fresh N2 magnet/C 1s
- XPS_7-1-2024/7.Fresh N2 magnet/component.pdf
- XPS_7-1-2024/7.Fresh N2 magnet/Fe 2p
- XPS_7-1-2024/7.Fresh N2 magnet/N 1s
- XPS_7-1-2024/7.Fresh N2 magnet/O 1s
- XPS_7-1-2024/7.Fresh N2 magnet/report.pdf
- XPS_7-1-2024/7.Fresh N2 magnet/survey
- XPS_7-1-2024/7.Fresh N2 magnet/survey.pdf
- XPS_7-1-2024/8.Fresh O2 magnet/
- XPS_7-1-2024/8.Fresh O2 magnet/C 1s
- XPS_7-1-2024/8.Fresh O2 magnet/component.pdf
- XPS_7-1-2024/8.Fresh O2 magnet/Fe 2p
- XPS_7-1-2024/8.Fresh O2 magnet/N 1s
- XPS_7-1-2024/8.Fresh O2 magnet/O 1s
- XPS_7-1-2024/8.Fresh O2 magnet/report.pdf
- XPS_7-1-2024/8.Fresh O2 magnet/survey
- XPS_7-1-2024/8.Fresh O2 magnet/survey.pdf
- XPS_7-1-2024/read first.txt
