# Supplementary material for: Enhancing the Longevity and Structural Stability of Humidity Sensors: Iron Thin Films with Nitride Bonding Synthesized via Magnetic Field-Assisted Sparking Discharge
Source: Sensors (Basel). 2024 Aug 23;24(17):5466. doi: 10.3390/s24175466 (PMC11397896; doi:10.3390/s24175466)
Supplement: Supplementary file 1 [file sensors-24-05466-s001.zip › XPS_7-1-2024/1.IRON N2/C 1s]

Dataset C 1s 1:61(7-1-2024)
Dwell Time (s)	0.250000
Number of sweeps	2
Kinetic Energy(eV)	Binding Energy(eV)	Intensity(cps)	Transmission Value	Background(cps)	C 1s(cps)	C 1s(cps)	C 1s(cps)	C 1s(cps)	Envelope(cps)
1183.890000	302.800000	1294.000000	0.567243	1297.175903	0.000000	0.000000	0.000000	0.000000	0.000000
1183.990000	302.700000	1332.000000	0.567223	1293.055908	0.000000	0.000000	0.000000	0.000000	0.000000
1184.090000	302.600000	1414.000000	0.567203	1288.000000	0.000000	0.000000	0.000000	0.000000	0.000000
1184.190000	302.500000	1224.000000	0.567183	1281.559937	0.000000	0.000000	0.000000	0.000000	0.000000
1184.290000	302.400000	1324.000000	0.567162	1275.433350	0.000000	0.000000	0.000000	0.000000	0.000000
1184.390000	302.300000	1342.000000	0.567142	1270.852051	0.000000	0.000000	0.000000	0.000000	0.000000
1184.490000	302.200000	1272.000000	0.567122	1269.242676	0.000000	0.000000	0.000000	0.000000	0.000000
1184.590000	302.100000	1232.000000	0.567101	1268.893311	0.000000	0.000000	0.000000	0.000000	0.000000
1184.690000	302.000000	1280.000000	0.567081	1270.459961	0.000000	0.000000	0.000000	0.000000	0.000000
1184.790000	301.900000	1298.000000	0.567061	1272.146729	0.000000	0.000000	0.000000	0.000000	0.000000
1184.890000	301.800000	1338.000000	0.567041	1272.401367	0.000000	0.000000	0.000000	0.000000	0.000000
1184.990000	301.700000	1306.000000	0.567020	1270.312012	0.000000	0.000000	0.000000	0.000000	0.000000
1185.090000	301.600000	1342.000000	0.567000	1267.190674	0.000000	0.000000	0.000000	0.000000	0.000000
1185.190000	301.500000	1312.000000	0.566980	1263.021362	0.000000	0.000000	0.000000	0.000000	0.000000
1185.290000	301.400000	1298.000000	0.566960	1259.871948	0.000000	0.000000	0.000000	0.000000	0.000000
1185.390000	301.300000	1190.000000	0.566939	1259.518677	0.000000	0.000000	0.000000	0.000000	0.000000
1185.490000	301.200000	1240.000000	0.566919	1261.777344	0.000000	0.000000	0.000000	0.000000	0.000000
1185.590000	301.100000	1268.000000	0.566899	1265.895996	0.000000	0.000000	0.000000	0.000000	0.000000
1185.690000	301.000000	1292.000000	0.566878	1270.930664	0.000000	0.000000	0.000000	0.000000	0.000000
1185.790000	300.900000	1322.000000	0.566858	1275.296021	0.000000	0.000000	0.000000	0.000000	0.000000
1185.890000	300.800000	1342.000000	0.566838	1277.728027	0.000000	0.000000	0.000000	0.000000	0.000000
1185.990000	300.700000	1296.000000	0.566818	1279.056030	0.000000	0.000000	0.000000	0.000000	0.000000
1186.090000	300.600000	1244.000000	0.566797	1278.751953	0.000000	0.000000	0.000000	0.000000	0.000000
1186.190000	300.500000	1318.000000	0.566777	1278.271973	0.000000	0.000000	0.000000	0.000000	0.000000
1186.290000	300.400000	1252.000000	0.566757	1278.176025	0.000000	0.000000	0.000000	0.000000	0.000000
1186.390000	300.300000	1256.000000	0.566737	1278.239990	0.000000	0.000000	0.000000	0.000000	0.000000
1186.490000	300.200000	1316.000000	0.566716	1277.378418	0.000000	0.000000	0.000000	0.000000	0.000000
1186.590000	300.100000	1288.000000	0.566696	1277.111328	0.000000	0.000000	0.000000	0.000000	0.000000
1186.690000	300.000000	1260.000000	0.566676	1276.414795	0.000000	0.000000	0.000000	0.000000	0.000000
1186.790000	299.900000	1270.000000	0.566655	1275.016602	0.000000	0.000000	0.000000	0.000000	0.000000
1186.890000	299.800000	1272.000000	0.566635	1273.332886	0.000000	0.000000	0.000000	0.000000	0.000000
1186.990000	299.700000	1272.000000	0.566615	1272.172363	0.000000	0.000000	0.000000	0.000000	0.000000
1187.090000	299.600000	1334.000000	0.566595	1269.598755	0.000000	0.000000	0.000000	0.000000	0.000000
1187.190000	299.500000	1308.000000	0.566574	1266.124268	0.000000	0.000000	0.000000	0.000000	0.000000
1187.290000	299.400000	1248.000000	0.566554	1261.636963	0.000000	0.000000	0.000000	0.000000	0.000000
1187.390000	299.300000	1266.000000	0.566534	1257.080688	0.000000	0.000000	0.000000	0.000000	0.000000
1187.490000	299.200000	1216.000000	0.566514	1251.790771	0.000000	0.000000	0.000000	0.000000	0.000000
1187.590000	299.100000	1274.000000	0.566493	1247.703369	0.000000	0.000000	0.000000	0.000000	0.000000
1187.690000	299.000000	1288.000000	0.566473	1244.434448	0.000000	0.000000	0.000000	0.000000	0.000000
1187.790000	298.900000	1250.000000	0.566453	1242.528076	0.000000	0.000000	0.000000	0.000000	0.000000
1187.890000	298.800000	1224.000000	0.566432	1240.719971	0.000000	0.000000	0.000000	0.000000	0.000000
1187.990000	298.700000	1266.000000	0.566412	1239.552002	0.000000	0.000000	0.000000	0.000000	0.000000
1188.090000	298.600000	1234.000000	0.566392	1238.368042	0.000000	0.000000	0.000000	0.000000	0.000000
1188.190000	298.500000	1238.000000	0.566372	1237.904053	0.000000	0.000000	0.000000	0.000000	0.000000
1188.290000	298.400000	1228.000000	0.566351	1238.239990	0.000000	0.000000	0.000000	0.000000	0.000000
1188.390000	298.300000	1214.000000	0.566331	1239.504028	0.000000	0.000000	0.000000	0.000000	0.000000
1188.490000	298.200000	1264.000000	0.566311	1242.160034	0.000000	0.000000	0.000000	0.000000	0.000000
1188.590000	298.100000	1212.000000	0.566291	1245.248047	0.000000	0.000000	0.000000	0.000000	0.000000
1188.690000	298.000000	1280.000000	0.566270	1247.791992	0.000000	0.000000	0.000000	0.000000	0.000000
1188.790000	297.900000	1274.000000	0.566250	1249.167969	0.000000	0.000000	0.000000	0.000000	0.000000
1188.890000	297.800000	1246.000000	0.566230	1250.000854	0.000000	0.000000	0.000000	0.000000	0.000000
1188.990000	297.700000	1226.000000	0.566209	1248.914673	0.000000	0.000000	0.000000	0.000000	0.000000
1189.090000	297.600000	1266.000000	0.566189	1247.111328	0.000000	0.000000	0.000000	0.000000	0.000000
1189.190000	297.500000	1226.000000	0.566169	1244.335083	0.000000	0.000000	0.000000	0.000000	0.000000
1189.290000	297.400000	1266.000000	0.566149	1240.681763	0.000000	0.000000	0.000000	0.000000	0.000000
1189.390000	297.300000	1242.000000	0.566128	1235.108765	0.000000	0.000000	0.000000	0.000000	0.000000
1189.490000	297.200000	1296.000000	0.566108	1228.608032	0.000000	0.000000	0.000000	0.000000	0.000000
1189.590000	297.100000	1224.000000	0.566088	1220.725342	0.000000	0.000000	0.000000	0.000000	0.000000
1189.690000	297.000000	1290.000000	0.566067	1213.380737	0.000000	0.000000	0.000000	0.000000	0.000000
1189.790000	296.900000	1172.000000	0.566047	1206.862183	0.000000	0.000000	0.000000	0.000000	0.000000
1189.890000	296.800000	1214.000000	0.566027	1202.996460	0.000000	0.000000	0.000000	0.000000	0.000000
1189.990000	296.700000	1146.000000	0.566033	1201.799438	0.000000	0.000000	0.000000	0.000000	0.000000
1190.090000	296.600000	1210.000000	0.566045	1203.485352	0.000000	0.000000	0.000000	0.000000	0.000000
1190.190000	296.500000	1224.000000	0.566057	1206.262207	0.000000	0.000000	0.000000	0.000000	0.000000
1190.290000	296.400000	1232.000000	0.566070	1210.482056	0.000000	0.000000	0.000000	0.000000	0.000000
1190.390000	296.300000	1198.000000	0.566082	1214.336060	0.000000	0.000000	0.000000	0.000000	0.000000
1190.490000	296.200000	1202.000000	0.566095	1216.816040	0.000000	0.000000	0.000000	0.000000	0.000000
1190.590000	296.100000	1226.000000	0.566107	1217.135986	0.000000	0.000000	0.000000	0.000000	0.000000
1190.690000	296.000000	1246.000000	0.566119	1215.744019	0.000000	0.000000	0.000000	0.000000	0.000000
1190.790000	295.900000	1222.000000	0.566132	1211.664062	0.000000	0.000000	0.000000	0.000000	0.000000
1190.890000	295.800000	1238.000000	0.566144	1206.000000	0.000000	0.000000	0.000000	0.000000	0.000000
1190.990000	295.700000	1172.000000	0.566156	1200.640015	0.000000	0.000000	0.000000	0.000000	0.000000
1191.090000	295.600000	1146.000000	0.566169	1196.192017	0.000000	0.000000	0.000000	0.000000	0.000000
1191.190000	295.500000	1194.000000	0.566181	1193.104004	0.000000	0.000000	0.000000	0.000000	0.000000
1191.290000	295.400000	1198.000000	0.566193	1192.080078	0.000000	0.000000	0.000000	0.000000	0.000000
1191.390000	295.300000	1212.000000	0.566206	1192.271973	0.000000	0.000000	0.000000	0.000000	0.000000
1191.490000	295.200000	1194.000000	0.566218	1191.856079	0.000000	0.000000	0.000000	0.000000	0.000000
1191.590000	295.100000	1206.000000	0.566231	1191.232056	0.000000	0.000000	0.000000	0.000000	0.000000
1191.690000	295.000000	1144.000000	0.566243	1189.984009	0.000000	0.000000	0.000000	0.000000	0.000000
1191.790000	294.900000	1216.000000	0.566255	1187.759399	0.000000	0.000000	0.000000	0.000000	0.000000
1191.890000	294.800000	1208.000000	0.566268	1185.630127	0.000000	0.000000	0.000000	0.000000	0.000000
1191.990000	294.700000	1162.000000	0.566280	1184.588257	0.000000	0.000000	0.000000	0.000000	0.000000
1192.090000	294.600000	1178.000000	0.566292	1184.649902	0.000000	0.000000	0.000000	0.000000	0.000000
1192.190000	294.500000	1146.000000	0.566305	1185.462769	0.000000	0.000000	0.000000	0.000000	0.000000
1192.290000	294.400000	1224.000000	0.566317	1187.444946	0.000000	0.000000	0.000000	0.000000	0.000000
1192.390000	294.300000	1246.000000	0.566329	1189.092285	0.000000	0.000000	0.000000	0.000000	0.000000
1192.490000	294.200000	1210.000000	0.566342	1190.148926	0.000000	0.000000	0.000000	0.000000	0.000000
1192.590000	294.100000	1186.000000	0.566354	1189.094849	0.000000	0.000000	0.000000	0.000000	0.000000
1192.690000	294.000000	1202.000000	0.566366	1186.233887	0.000000	0.000000	0.000000	0.000000	0.000000
1192.790000	293.900000	1178.000000	0.566379	1181.308350	0.000000	0.000000	0.000000	0.000000	0.000000
1192.890000	293.800000	1186.000000	0.566391	1175.454224	0.000000	0.000000	0.000000	0.000000	0.000000
1192.990000	293.700000	1216.000000	0.566404	1168.143433	0.000000	0.000000	0.000000	0.000000	0.000000
1193.090000	293.600000	1198.000000	0.566416	1160.895996	0.000000	0.000000	0.000000	0.000000	0.000000
1193.190000	293.500000	1122.000000	0.566428	1154.912109	0.000000	0.000000	0.000000	0.000000	0.000000
1193.290000	293.400000	1116.000000	0.566441	1150.128052	0.000000	0.000000	0.000000	0.000000	0.000000
1193.390000	293.300000	1188.000000	0.566453	1146.800049	0.000000	0.000000	0.000000	0.000000	0.000000
1193.490000	293.200000	1124.000000	0.566465	1146.073364	0.000000	0.000000	0.000000	0.000001	0.000001
1193.590000	293.100000	1148.000000	0.566478	1148.524048	0.000000	0.000000	0.000000	0.000002	0.000002
1193.690000	293.000000	1096.000000	0.566490	1151.880005	0.000000	0.000000	0.000000	0.000004	0.000004
1193.790000	292.900000	1188.000000	0.566502	1155.757324	0.000000	0.000000	0.000000	0.000009	0.000009
1193.890000	292.800000	1180.000000	0.566515	1159.371948	0.000000	0.000000	0.000000	0.000018	0.000018
1193.990000	292.700000	1164.000000	0.566527	1161.640015	0.000000	0.000000	0.000000	0.000038	0.000038
1194.090000	292.600000	1246.000000	0.566539	1160.945312	0.000000	0.000000	0.000000	0.000077	0.000077
1194.190000	292.500000	1196.000000	0.566552	1159.816040	0.000000	0.000000	0.000000	0.000154	0.000154
1194.290000	292.400000	1110.000000	0.566564	1159.932007	0.000000	0.000000	0.000000	0.000304	0.000304
1194.390000	292.300000	1114.000000	0.566577	1162.029297	0.000000	0.000000	0.000000	0.000593	0.000593
1194.490000	292.200000	1172.000000	0.566589	1167.160034	0.000000	0.000000	0.000000	0.001138	0.001138
1194.590000	292.100000	1224.000000	0.566601	1175.434326	0.000000	0.000000	0.000000	0.002149	0.002149
1194.690000	292.000000	1220.000000	0.566614	1184.782715	0.000000	0.000000	0.000000	0.004010	0.004010
1194.790000	291.900000	1198.000000	0.566626	1193.100586	0.000000	0.000000	0.000000	0.007344	0.007344
1194.890000	291.800000	1200.000000	0.566638	1199.043823	0.000000	0.000000	0.000000	0.013326	0.013326
1194.990000	291.700000	1240.000000	0.566651	1201.227051	0.000000	0.000000	0.000000	0.023678	0.023678
1195.090000	291.600000	1210.000000	0.566663	1200.487549	0.000000	0.000000	0.000000	0.041777	0.041777
1195.190000	291.500000	1246.000000	0.566675	1197.567017	0.000000	0.000000	0.000001	0.072154	0.072155
1195.290000	291.400000	1260.000000	0.566688	1194.140381	0.000000	0.000000	0.000001	0.123568	0.123570
1195.390000	291.300000	1242.000000	0.566700	1242.000000	0.000000	0.000000	0.000003	0.207586	0.207590
1195.490000	291.200000	1200.000000	0.566712	1242.142944	0.000000	0.000000	0.000008	0.344856	0.344864
1195.590000	291.100000	1168.000000	0.566725	1242.395386	0.000000	0.000000	0.000017	0.563434	0.563450
1195.690000	291.000000	1186.000000	0.566737	1242.587280	0.000000	0.000000	0.000036	0.908337	0.908373
1195.790000	290.900000	1280.000000	0.566750	1242.459839	0.000000	0.000000	0.000075	1.443122	1.443197
1195.890000	290.800000	1248.000000	0.566762	1242.440796	0.000000	0.000000	0.000157	2.258469	2.258626
1195.990000	290.700000	1254.000000	0.566774	1242.401123	0.000000	0.000000	0.000322	3.488605	3.488927
1196.090000	290.600000	1238.000000	0.566787	1242.415894	0.000000	0.000000	0.000646	5.301172	5.301818
1196.190000	290.500000	1186.000000	0.566799	1242.607544	0.000000	0.000000	0.001278	7.959714	7.960992
1196.290000	290.400000	1278.000000	0.566811	1242.486572	0.000000	0.000000	0.002497	11.745655	11.748153
1196.390000	290.300000	1276.000000	0.566824	1242.371948	0.000000	0.000000	0.004777	17.139662	17.144440
1196.490000	290.200000	1234.000000	0.566836	1242.399780	0.000000	0.000000	0.008959	24.573610	24.582569
1196.590000	290.100000	1256.000000	0.566848	1242.352661	0.000000	0.000001	0.016639	34.809200	34.825840
1196.690000	290.000000	1354.000000	0.566861	1241.971558	0.000000	0.000003	0.030335	48.480793	48.511131
1196.790000	289.900000	1348.000000	0.566873	1241.609619	0.000000	0.000007	0.054216	66.603584	66.657806
1196.890000	289.800000	1450.000000	0.566885	1240.898926	0.000000	0.000016	0.095367	90.027611	90.122993
1196.990000	289.700000	1482.000000	0.566898	1240.076782	0.000000	0.000038	0.165645	119.859077	120.024757
1197.090000	289.600000	1558.000000	0.566910	1238.992920	0.000000	0.000086	0.282136	157.020645	157.302872
1197.190000	289.500000	1490.000000	0.566923	1238.136841	0.000000	0.000191	0.471709	202.325089	202.796982
1197.290000	289.400000	1590.000000	0.566935	1236.937256	0.000000	0.000417	0.778846	256.386719	257.165985
1197.390000	289.300000	1662.000000	0.566947	1235.488281	0.000000	0.000892	1.264112	319.097900	320.362915
1197.490000	289.200000	1650.000000	0.566960	1234.075073	0.000000	0.001868	2.013918	390.099701	392.115479
1197.590000	289.100000	1792.000000	0.566972	1232.173462	0.000000	0.003838	3.155946	467.681427	470.841217
1197.690000	289.000000	1814.000000	0.566984	1230.190430	0.000001	0.007747	4.878493	549.720886	554.607117
1197.790000	288.900000	1768.000000	0.566997	1228.357056	0.000002	0.015392	7.403338	632.664917	640.083618
1197.890000	288.800000	1936.000000	0.567009	1225.945312	0.000005	0.029991	11.035717	712.252441	723.318176
1197.990000	288.700000	2012.000000	0.567021	1223.266602	0.000012	0.057301	16.208878	783.851196	800.117371
1198.090000	288.600000	2086.000000	0.567034	1220.326660	0.000030	0.107369	23.405949	842.218323	865.731689
1198.190000	288.500000	2160.000000	0.567046	1217.124756	0.000073	0.197327	33.186340	883.299316	916.683044
1198.290000	288.400000	2128.000000	0.567058	1214.020752	0.000175	0.355745	46.234818	903.451355	950.042114
1198.390000	288.300000	2198.000000	0.567071	1210.667725	0.000412	0.629191	63.387337	901.175232	965.192139
1198.490000	288.200000	2208.000000	0.567083	1207.269165	0.000952	1.091857	85.262512	876.640259	962.995605
1198.590000	288.100000	2150.000000	0.567096	1204.056396	0.002148	1.860784	112.512039	831.738037	946.113037
1198.690000	288.000000	2128.000000	0.567108	1200.907471	0.004739	3.118766	145.739365	770.355652	919.218506
1198.790000	287.900000	1958.000000	0.567120	1198.326538	0.010229	5.128839	185.044724	696.700684	886.884460
1198.890000	287.800000	2028.000000	0.567133	1195.498291	0.021592	8.274809	230.014618	616.063965	854.375000
1198.990000	287.700000	1998.000000	0.567145	1192.762451	0.044590	13.098255	279.734039	532.961487	825.838379
1199.090000	287.600000	2024.000000	0.567157	1189.928711	0.090096	20.341705	332.561127	451.545563	804.538452
1199.190000	287.500000	2016.000000	0.567170	1187.112305	0.178131	30.993187	385.883484	375.140076	792.194885
1199.290000	287.400000	1932.000000	0.567182	1184.572266	0.344666	46.325169	436.618958	305.684998	788.973755
1199.390000	287.300000	1846.000000	0.567194	1182.316162	0.652721	67.917603	481.102386	244.712479	794.385193
1199.490000	287.200000	1974.000000	0.567207	1179.616455	1.210293	97.670273	515.684021	192.420517	806.985107
1199.590000	287.100000	2076.000000	0.567219	1176.560059	2.200454	137.827072	537.507812	148.825012	826.360352
1199.690000	287.000000	2026.000000	0.567232	1173.663452	3.918686	190.557755	544.538147	113.218063	852.232666
1199.790000	286.900000	2068.000000	0.567244	1170.613770	6.829247	257.974731	535.569824	84.762627	885.136414
1199.890000	286.800000	2110.000000	0.567256	1167.410645	11.647852	341.748444	512.025635	62.505642	927.927551
1199.990000	286.700000	2138.000000	0.567269	1164.101074	19.443888	442.659790	476.037628	45.352551	983.493835
1200.090000	286.600000	2240.000000	0.567281	1160.432861	31.768259	560.085083	430.563660	32.462273	1054.879272
1200.190000	286.500000	2310.000000	0.567293	1156.513794	50.800449	691.474609	379.301056	22.842960	1144.419189
1200.290000	286.400000	2424.000000	0.567306	1152.192993	79.501312	831.943542	325.873627	15.886250	1253.204712
1200.390000	286.300000	2526.000000	0.567318	1147.510254	121.746185	974.129944	273.295593	10.850373	1380.021973
1200.490000	286.200000	2734.000000	0.567330	1142.103271	182.397614	1108.275757	224.087158	7.332946	1522.093384
1200.590000	286.100000	2788.000000	0.567343	1136.494019	267.259521	1223.521240	179.782410	4.866963	1675.430176
1200.690000	286.000000	2782.000000	0.567355	1130.886108	382.942474	1309.261841	141.221085	3.193982	1836.619385
1200.790000	285.900000	3076.000000	0.567367	1124.258179	536.257874	1356.858154	108.753532	2.060714	2003.930176
1200.890000	285.800000	3246.000000	0.567380	1117.028809	733.127686	1361.246704	82.215454	1.312964	2177.902832
1200.990000	285.700000	3510.000000	0.567392	1108.876221	977.443970	1321.956421	60.970661	0.823680	2361.194824
1201.090000	285.600000	3796.000000	0.567405	1099.722168	1269.524170	1243.204468	44.368656	0.509352	2557.606445
1201.190000	285.500000	3858.000000	0.567417	1090.326172	1604.241821	1133.039673	31.778360	0.310773	2769.370605
1201.290000	285.400000	4176.000000	0.567429	1079.815430	1969.435547	1001.812256	22.360210	0.186442	2993.794434
1201.390000	285.300000	4408.000000	0.567442	1068.479492	2345.098145	860.438904	15.448258	0.110659	3221.095947
1201.490000	285.200000	4616.000000	0.567454	1056.397217	2704.007324	719.013733	10.495373	0.064374	3433.580811
1201.590000	285.100000	4572.000000	0.567466	1044.423828	3014.315430	585.388428	7.026075	0.037181	3606.767090
1201.690000	285.000000	4752.000000	0.567479	1031.797119	3244.119873	464.936432	4.618552	0.020983	3713.696045
1201.790000	284.900000	4678.000000	0.567491	1019.379883	3367.251221	360.644806	2.981003	0.011785	3730.888672
1201.890000	284.800000	4670.000000	0.567503	1006.947998	3368.230713	273.482513	1.898602	0.006466	3643.618164
1201.990000	284.700000	4532.000000	0.567516	994.944092	3246.918213	202.908905	1.188902	0.003523	3451.019531
1202.090000	284.600000	4282.000000	0.567528	983.750732	3018.597412	147.396255	0.730675	0.001879	3166.726318
1202.190000	284.500000	3790.000000	0.567540	974.194824	2709.301025	104.885986	0.441582	0.000992	2814.629639
1202.290000	284.400000	3504.000000	0.567553	965.580566	2350.890137	73.225586	0.263602	0.000515	2424.379883
1202.390000	284.300000	3022.000000	0.567565	958.578125	1975.254639	50.148487	0.154345	0.000264	2025.557617
1202.490000	284.200000	2632.000000	0.567578	952.880005	1609.716064	33.687832	0.088642	0.000133	1643.492676
1202.590000	284.100000	2194.000000	0.567590	948.653931	1274.405151	22.200304	0.050300	0.000066	1296.655884
1202.690000	284.000000	1944.000000	0.567602	945.264709	981.602356	14.353360	0.028074	0.000032	995.983826
1202.790000	283.900000	1660.000000	0.567615	942.830994	736.532654	9.104892	0.015355	0.000016	745.652954
1202.890000	283.800000	1558.000000	0.567627	940.736328	538.949036	5.666620	0.008249	0.000007	544.623901
1202.990000	283.700000	1272.000000	0.567639	939.608337	384.999969	3.460115	0.004391	0.000003	388.464478
1203.090000	283.600000	1150.000000	0.567652	938.891907	268.785919	2.072779	0.002288	0.000002	270.860992
1203.190000	283.500000	1168.000000	0.567664	938.111816	183.500809	1.220803	0.001168	0.000001	184.722794
1203.290000	283.400000	1140.000000	0.567676	937.424377	122.522758	0.706349	0.000589	0.000000	123.229698
1203.390000	283.300000	1026.000000	0.567689	937.122742	80.034279	0.401067	0.000293	0.000000	80.435638
1203.490000	283.200000	1012.000000	0.567701	936.867798	51.157337	0.223425	0.000142	0.000000	51.380901
1203.590000	283.100000	952.000000	0.567713	936.816223	32.001560	0.122099	0.000068	0.000000	32.123730
1203.690000	283.000000	1000.000000	0.567726	936.601074	19.592831	0.065450	0.000032	0.000000	19.658314
1203.790000	282.900000	992.000000	0.567738	936.412415	11.740745	0.034409	0.000015	0.000000	11.775169
1203.890000	282.800000	958.000000	0.567751	936.338928	6.885856	0.017740	0.000007	0.000000	6.903603
1203.990000	282.700000	1002.000000	0.567763	936.115356	3.952396	0.008968	0.000003	0.000000	3.961368
1204.090000	282.600000	970.000000	0.567775	936.000000	2.220072	0.004460	0.000001	0.000000	2.224533
1204.190000	282.500000	936.000000	0.567788	936.000000	1.221412	0.002180	0.000001	0.000000	1.223593
1204.290000	282.400000	908.000000	0.567800	944.848022	0.658912	0.001046	0.000000	0.000000	0.659958
1204.390000	282.300000	908.000000	0.567812	942.335999	0.348040	0.000492	0.000000	0.000000	0.348532
1204.490000	282.200000	948.000000	0.567825	943.007996	0.179929	0.000227	0.000000	0.000000	0.180155
1204.590000	282.100000	946.000000	0.567837	945.503967	0.091032	0.000102	0.000000	0.000000	0.091135
1204.690000	282.000000	984.000000	0.567849	948.640015	0.045067	0.000045	0.000000	0.000000	0.045113
1204.790000	281.900000	946.000000	0.567862	951.351990	0.021830	0.000020	0.000000	0.000000	0.021849
1204.890000	281.800000	946.000000	0.567874	952.951965	0.010344	0.000008	0.000000	0.000000	0.010353
1204.990000	281.700000	970.000000	0.567886	953.487976	0.004794	0.000003	0.000000	0.000000	0.004798
1205.090000	281.600000	922.000000	0.567899	953.599976	0.002173	0.000001	0.000000	0.000000	0.002175
1205.190000	281.500000	974.000000	0.567911	953.528015	0.000963	0.000001	0.000000	0.000000	0.000964
1205.290000	281.400000	958.000000	0.567924	954.031982	0.000418	0.000000	0.000000	0.000000	0.000418
1205.390000	281.300000	1002.000000	0.567936	955.031982	0.000177	0.000000	0.000000	0.000000	0.000178
1205.490000	281.200000	982.000000	0.567948	957.167969	0.000074	0.000000	0.000000	0.000000	0.000074
1205.590000	281.100000	904.000000	0.567961	960.023987	0.000030	0.000000	0.000000	0.000000	0.000030
1205.690000	281.000000	986.000000	0.567973	963.471985	0.000012	0.000000	0.000000	0.000000	0.000012
1205.790000	280.900000	974.000000	0.567985	966.424011	0.000005	0.000000	0.000000	0.000000	0.000005
1205.890000	280.800000	982.000000	0.567998	969.168030	0.000002	0.000000	0.000000	0.000000	0.000002
1205.990000	280.700000	974.000000	0.568010	969.976013	0.000001	0.000000	0.000000	0.000000	0.000001
1206.090000	280.600000	972.000000	0.568022	969.247986	0.000000	0.000000	0.000000	0.000000	0.000000
1206.190000	280.500000	1036.000000	0.568035	967.255981	0.000000	0.000000	0.000000	0.000000	0.000000
1206.290000	280.400000	978.000000	0.568047	964.927979	0.000000	0.000000	0.000000	0.000000	0.000000
1206.390000	280.300000	1028.000000	0.568059	962.216003	0.000000	0.000000	0.000000	0.000000	0.000000
1206.490000	280.200000	982.000000	0.568072	960.840027	0.000000	0.000000	0.000000	0.000000	0.000000
1206.590000	280.100000	910.000000	0.568084	960.591980	0.000000	0.000000	0.000000	0.000000	0.000000
1206.690000	280.000000	970.000000	0.568097	960.575989	0.000000	0.000000	0.000000	0.000000	0.000000
1206.790000	279.900000	1004.000000	0.568109	961.168030	0.000000	0.000000	0.000000	0.000000	0.000000
1206.890000	279.800000	926.000000	0.568121	961.903992	0.000000	0.000000	0.000000	0.000000	0.000000
1206.990000	279.700000	1000.000000	0.568134	962.247986	0.000000	0.000000	0.000000	0.000000	0.000000
1207.090000	279.600000	1000.000000	0.568146	962.247986	0.000000	0.000000	0.000000	0.000000	0.000000
1207.190000	279.500000	966.000000	0.568158	963.424011	0.000000	0.000000	0.000000	0.000000	0.000000
1207.290000	279.400000	940.000000	0.568171	964.424011	0.000000	0.000000	0.000000	0.000000	0.000000
1207.390000	279.300000	990.000000	0.568183	965.807983	0.000000	0.000000	0.000000	0.000000	0.000000
1207.490000	279.200000	970.000000	0.568195	967.007996	0.000000	0.000000	0.000000	0.000000	0.000000
1207.590000	279.100000	974.000000	0.568208	968.055969	0.000000	0.000000	0.000000	0.000000	0.000000
1207.690000	279.000000	962.000000	0.568220	967.864014	0.000000	0.000000	0.000000	0.000000	0.000000
1207.790000	278.900000	976.000000	0.568232	967.552002	0.000000	0.000000	0.000000	0.000000	0.000000
1207.890000	278.800000	962.000000	0.568245	966.944031	0.000000	0.000000	0.000000	0.000000	0.000000
