# Supplementary material for: Enhancing the Longevity and Structural Stability of Humidity Sensors: Iron Thin Films with Nitride Bonding Synthesized via Magnetic Field-Assisted Sparking Discharge
Source: Sensors (Basel). 2024 Aug 23;24(17):5466. doi: 10.3390/s24175466 (PMC11397896; doi:10.3390/s24175466)
Supplement: Supplementary file 1 [file sensors-24-05466-s001.zip › XPS_7-1-2024/1.IRON N2/Fe 2p]

Dataset Fe 2p 1:58(7-1-2024)
Dwell Time (s)	0.150000
Number of sweeps	2
Kinetic Energy(eV)	Binding Energy(eV)	Intensity(cps)	Transmission Value	Background(cps)	Fe 2p(cps)	Fe 2p(cps)	Fe 2p(cps)	Fe 2p(cps)	Fe 2p(cps)	Fe 2p(cps)	Envelope(cps)
743.890000	742.800000	7273.333333	0.548075	7279.200033	0.000000	0.000000	0.000000	0.000000	0.000000	0.000000	0.000000
743.990000	742.700000	7220.000000	0.548070	7282.479655	0.000000	0.000000	0.000000	0.000000	0.000000	0.000000	0.000000
744.090000	742.600000	7363.333333	0.548064	7289.039714	0.000000	0.000000	0.000000	0.000000	0.000000	0.000000	0.000000
744.190000	742.500000	7230.000000	0.548058	7299.079590	0.000000	0.000000	0.000000	0.000000	0.000000	0.000000	0.000000
744.290000	742.400000	7250.000000	0.548053	7309.053548	0.000000	0.000000	0.000000	0.000000	0.000000	0.000000	0.000000
744.390000	742.300000	7423.333333	0.548047	7318.239746	0.000000	0.000000	0.000000	0.000000	0.000000	0.000000	0.000000
744.490000	742.200000	7336.666667	0.548041	7327.999674	0.000000	0.000000	0.000000	0.000000	0.000000	0.000000	0.000000
744.590000	742.100000	7503.333333	0.548036	7333.693034	0.000000	0.000000	0.000000	0.000000	0.000000	0.000000	0.000000
744.690000	742.000000	7470.000000	0.548030	7335.432129	0.000000	0.000000	0.000000	0.000000	0.000000	0.000000	0.000000
744.790000	741.900000	7466.666667	0.548024	7339.349772	0.000000	0.000000	0.000000	0.000000	0.000000	0.000000	0.000000
744.890000	741.800000	7213.333333	0.548019	7343.205566	0.000000	0.000000	0.000000	0.000000	0.000000	0.000000	0.000000
744.990000	741.700000	7480.000000	0.548013	7344.413249	0.000000	0.000000	0.000000	0.000000	0.000000	0.000000	0.000000
745.090000	741.600000	7490.000000	0.548007	7344.093424	0.000000	0.000000	0.000000	0.000000	0.000000	0.000000	0.000000
745.190000	741.500000	7413.333333	0.548002	7341.215820	0.000000	0.000000	0.000000	0.000000	0.000000	0.000000	0.000000
745.290000	741.400000	7466.666667	0.547996	7329.488118	0.000000	0.000000	0.000000	0.000000	0.000000	0.000000	0.000000
745.390000	741.300000	7410.000000	0.547990	7310.083008	0.000000	0.000000	0.000000	0.000000	0.000000	0.000000	0.000000
745.490000	741.200000	7370.000000	0.547985	7287.773438	0.000000	0.000000	0.000000	0.000000	0.000000	0.000000	0.000000
745.590000	741.100000	7110.000000	0.547979	7264.586589	0.000000	0.000000	0.000000	0.000000	0.000000	0.000000	0.000000
745.690000	741.000000	7200.000000	0.547973	7241.845703	0.000000	0.000000	0.000000	0.000000	0.000000	0.000000	0.000000
745.790000	740.900000	7243.333333	0.547968	7223.736165	0.000000	0.000000	0.000000	0.000000	0.000000	0.000000	0.000000
745.890000	740.800000	7226.666667	0.547962	7212.152507	0.000000	0.000000	0.000000	0.000000	0.000000	0.000000	0.000000
745.990000	740.700000	7153.333333	0.547956	7202.719727	0.000000	0.000000	0.000000	0.000000	0.000000	0.000000	0.000000
746.090000	740.600000	7276.666667	0.547951	7196.267090	0.000000	0.000000	0.000000	0.000000	0.000000	0.000000	0.000000
746.190000	740.500000	7083.333333	0.547945	7189.466960	0.000000	0.000000	0.000000	0.000000	0.000000	0.000000	0.000000
746.290000	740.400000	7270.000000	0.547939	7181.092936	0.000000	0.000000	0.000000	0.000000	0.000000	0.000000	0.000000
746.390000	740.300000	7186.666667	0.547934	7172.106120	0.000000	0.000000	0.000000	0.000000	0.000000	0.000000	0.000000
746.490000	740.200000	7066.666667	0.547928	7164.026693	0.000000	0.000000	0.000000	0.000000	0.000000	0.000000	0.000000
746.590000	740.100000	7266.666667	0.547922	7154.400228	0.000000	0.000000	0.000000	0.000000	0.000000	0.000000	0.000000
746.690000	740.000000	7166.666667	0.547917	7150.426432	0.000000	0.000000	0.000000	0.000000	0.000000	0.000000	0.000000
746.790000	739.900000	6956.666667	0.547911	7153.279622	0.000000	0.000000	0.000000	0.000000	0.000000	0.000000	0.000000
746.890000	739.800000	7136.666667	0.547905	7158.279622	0.000000	0.000000	0.000000	0.000000	0.000000	0.000000	0.000000
746.990000	739.700000	7230.000000	0.547900	7162.439779	0.000000	0.000000	0.000000	0.000000	0.000000	0.000000	0.000000
747.090000	739.600000	7270.000000	0.547894	7165.973307	0.000000	0.000000	0.000000	0.000000	0.000000	0.000000	0.000000
747.190000	739.500000	7143.333333	0.547888	7160.399577	0.000000	0.000000	0.000000	0.000000	0.000000	0.000000	0.000000
747.290000	739.400000	7203.333333	0.547883	7144.146322	0.000000	0.000000	0.000000	0.000000	0.000000	0.000000	0.000000
747.390000	739.300000	7223.333333	0.547877	7122.186686	0.000000	0.000000	0.000000	0.000000	0.000000	0.000000	0.000000
747.490000	739.200000	7250.000000	0.547871	7101.426595	0.000000	0.000000	0.000000	0.000000	0.000000	0.000000	0.000000
747.590000	739.100000	6913.333333	0.547865	7082.853190	0.000000	0.000000	0.000000	0.000000	0.000000	0.000000	0.000000
747.690000	739.000000	7040.000000	0.547860	7072.360026	0.000000	0.000000	0.000000	0.000000	0.000000	0.000000	0.000000
747.790000	738.900000	6950.000000	0.547854	7067.307129	0.000000	0.000000	0.000000	0.000000	0.000000	0.000000	0.000000
747.890000	738.800000	7250.000000	0.547848	7061.760254	0.000000	0.000000	0.000000	0.000000	0.000000	0.000000	0.000000
747.990000	738.700000	7173.333333	0.547843	7049.853516	0.000000	0.000000	0.000000	0.000000	0.000000	0.000000	0.000000
748.090000	738.600000	7060.000000	0.547837	7031.986491	0.000000	0.000000	0.000000	0.000000	0.000000	0.000000	0.000000
748.190000	738.500000	7200.000000	0.547831	7006.866862	0.000000	0.000000	0.000000	0.000000	0.000000	0.000000	0.000000
748.290000	738.400000	6933.333333	0.547826	6982.119954	0.000000	0.000000	0.000000	0.000000	0.000000	0.000000	0.000000
748.390000	738.300000	6886.666667	0.547820	6966.613770	0.000000	0.000000	0.000000	0.000000	0.000000	0.000000	0.000000
748.490000	738.200000	6833.333333	0.547814	6963.840332	0.000000	0.000000	0.000000	0.000000	0.000000	0.000000	0.000000
748.590000	738.100000	6976.666667	0.547809	6974.600423	0.000000	0.000000	0.000000	0.000000	0.000000	0.000000	0.000000
748.690000	738.000000	7250.000000	0.547803	6999.280599	0.000000	0.000000	0.000000	0.000000	0.000000	0.000000	0.000000
748.790000	737.900000	7213.333333	0.547797	7032.469076	0.000000	0.000000	0.000000	0.000000	0.000000	0.000000	0.000000
748.890000	737.800000	7086.666667	0.547792	7067.364909	0.000000	0.000000	0.000000	0.000000	0.000000	0.000000	0.000000
748.990000	737.700000	7146.666667	0.547786	7146.666667	0.000000	0.000000	0.000000	0.000000	0.000000	0.000000	0.000000
749.090000	737.600000	7100.000000	0.547780	7147.093099	0.000000	0.000000	0.000000	0.000000	0.000000	0.000000	0.000000
749.190000	737.500000	7240.000000	0.547775	7146.243490	0.000000	0.000000	0.000000	0.000000	0.000000	0.000000	0.000000
749.290000	737.400000	7366.666667	0.547769	7144.228516	0.000000	0.000000	0.000000	0.000000	0.000000	0.000000	0.000000
749.390000	737.300000	7173.333333	0.547763	7143.963216	0.000000	0.000000	0.000000	0.000000	0.000000	0.000000	0.000000
749.490000	737.200000	7263.333333	0.547758	7142.872721	0.000000	0.000000	0.000000	0.000000	0.000000	0.000000	0.000000
749.590000	737.100000	7136.666667	0.547752	7142.930501	0.000000	0.000000	0.000000	0.000000	0.000000	0.000000	0.000000
749.690000	737.000000	7223.333333	0.547746	7142.196452	0.000000	0.000000	0.000000	0.000000	0.000000	0.000000	0.000000
749.790000	736.900000	6916.666667	0.547741	7144.259440	0.000000	0.000000	0.000000	0.000000	0.000000	0.000000	0.000000
749.890000	736.800000	7276.666667	0.547735	7143.049316	0.000000	0.000000	0.000000	0.000000	0.000000	0.000000	0.000000
749.990000	736.700000	7223.333333	0.547729	7142.316081	0.000000	0.000000	0.000000	0.000000	0.000000	0.000000	0.000000
750.090000	736.600000	7190.000000	0.547724	7141.881510	0.000000	0.000000	0.000000	0.000000	0.000000	0.000000	0.000000
750.190000	736.500000	7346.666667	0.547718	7140.010579	0.000000	0.000000	0.000000	0.000000	0.000000	0.000000	0.000000
750.290000	736.400000	7073.333333	0.547712	7140.621745	0.000000	0.000000	0.000000	0.000000	0.000000	0.000000	0.000000
750.390000	736.300000	7040.000000	0.547707	7141.543783	0.000000	0.000000	0.000000	0.000000	0.000000	0.000000	0.000000
750.490000	736.200000	7340.000000	0.547701	7139.730632	0.000000	0.000000	0.000000	0.000000	0.000000	0.000000	0.000000
750.590000	736.100000	7073.333333	0.547695	7140.339355	0.000000	0.000000	0.000000	0.000000	0.000000	0.000000	0.000000
750.690000	736.000000	7210.000000	0.547690	7139.704590	0.000000	0.000000	0.000000	0.000000	0.000000	0.000000	0.000000
750.790000	735.900000	7260.000000	0.547684	7138.606771	0.000000	0.000000	0.000000	0.000000	0.000000	0.000000	0.000000
750.890000	735.800000	7410.000000	0.547678	7136.127930	0.000000	0.000000	0.000000	0.000000	0.000000	0.000000	0.000000
750.990000	735.700000	7543.333333	0.547673	7132.408040	0.000000	0.000000	0.000000	0.000000	0.000000	0.000000	0.000000
751.090000	735.600000	7123.333333	0.547667	7132.494303	0.000000	0.000000	0.000000	0.000000	0.000000	0.000000	0.000000
751.190000	735.500000	7236.666667	0.547661	7131.546224	0.000000	0.000000	0.000000	0.000000	0.000000	0.000000	0.000000
751.290000	735.400000	7413.333333	0.547655	7128.973796	0.000000	0.000000	0.000000	0.000000	0.000000	0.000000	0.000000
751.390000	735.300000	7310.000000	0.547650	7127.323405	0.000000	0.000000	0.000000	0.000000	0.000000	0.000000	0.000000
751.490000	735.200000	7456.666667	0.547644	7124.317220	0.000000	0.000000	0.000000	0.000000	0.000000	0.000000	0.000000
751.590000	735.100000	7763.333333	0.547638	7118.480632	0.000000	0.000000	0.000000	0.000000	0.000000	0.000000	0.000000
751.690000	735.000000	7630.000000	0.547633	7113.811849	0.000000	0.000000	0.000000	0.000000	0.000000	0.000000	0.000000
751.790000	734.900000	7406.666667	0.547627	7111.142578	0.000000	0.000000	0.000000	0.000000	0.000000	0.000000	0.000000
751.890000	734.800000	7233.333333	0.547621	7110.034993	0.000000	0.000000	0.000000	0.000000	0.000000	0.000000	0.000000
751.990000	734.700000	7196.666667	0.547616	7109.252116	0.000000	0.000000	0.000000	0.000000	0.000000	0.000000	0.000000
752.090000	734.600000	7210.000000	0.547610	7108.340658	0.000000	0.000000	0.000000	0.000000	0.000000	0.000000	0.000000
752.190000	734.500000	7320.000000	0.547604	7106.416016	0.000000	0.000000	0.000000	0.000000	0.000000	0.000000	0.000000
752.290000	734.400000	7400.000000	0.547599	7103.741862	0.000000	0.000000	0.000000	0.000000	0.000000	0.000000	0.000000
752.390000	734.300000	7376.666667	0.547593	7101.258138	0.000000	0.000000	0.000000	0.000000	0.000000	0.000000	0.000000
752.490000	734.200000	7173.333333	0.547587	7100.611165	0.000000	0.000000	0.000000	0.000000	0.000000	0.000000	0.000000
752.590000	734.100000	7450.000000	0.547582	7097.429199	0.000000	0.000000	0.000000	0.000000	0.000000	0.000000	0.000000
752.690000	734.000000	7260.000000	0.547576	7095.955404	0.000000	0.000000	0.000000	0.000000	0.000000	0.000000	0.000000
752.790000	733.900000	7400.000000	0.547570	7093.189290	0.000000	0.000000	0.000000	0.000000	0.000000	0.000000	0.000000
752.890000	733.800000	7646.666667	0.547565	7088.142904	0.000000	0.000000	0.000000	0.000000	0.000000	0.000000	0.000000
752.990000	733.700000	7630.000000	0.547559	7083.204753	0.000000	0.000000	0.000000	0.000000	0.000000	0.000000	0.000000
753.090000	733.600000	7403.333333	0.547553	7080.293783	0.000000	0.000000	0.000000	0.000000	0.000000	0.000000	0.000000
753.190000	733.500000	7470.000000	0.547548	7076.748047	0.000000	0.000000	0.000000	0.000000	0.000000	0.000000	0.000000
753.290000	733.400000	7423.333333	0.547542	7073.597819	0.000000	0.000000	0.000000	0.000000	0.000000	0.000000	0.000000
753.390000	733.300000	7806.666667	0.547536	7066.914062	0.000000	0.000000	0.000000	0.000000	0.000000	0.000000	0.000000
753.490000	733.200000	7623.333333	0.547531	7061.848145	0.000000	0.000000	0.000000	0.000000	0.000000	0.000000	0.000000
753.590000	733.100000	7463.333333	0.547525	7058.199056	0.000000	0.000000	0.000000	0.000000	0.000000	0.000000	0.000000
753.690000	733.000000	7683.333333	0.547519	7052.506510	0.000000	0.000000	0.000000	0.000000	0.000000	0.000000	0.000000
753.790000	732.900000	7583.333333	0.547514	7047.676595	0.000000	0.000000	0.000000	0.000000	0.000000	0.000000	0.000000
753.890000	732.800000	7610.000000	0.547508	7042.561035	0.000000	0.000000	0.000000	0.000000	0.000000	0.000000	0.000000
753.990000	732.700000	7596.666667	0.547502	7037.521159	0.000000	0.000000	0.000000	0.000000	0.000000	0.000000	0.000000
754.090000	732.600000	7556.666667	0.547497	7032.802734	0.000000	0.000000	0.000000	0.000000	0.000000	0.000000	0.000000
754.190000	732.500000	7570.000000	0.547491	7027.919922	0.000000	0.000000	0.000000	0.000000	0.000000	0.000000	0.000000
754.290000	732.400000	7726.666667	0.547485	7021.561686	0.000000	0.000000	0.000000	0.000000	0.000000	0.000000	0.000000
754.390000	732.300000	7730.000000	0.547480	7015.116374	0.000000	0.000000	0.000000	0.000000	0.000000	0.000000	0.000000
754.490000	732.200000	7566.666667	0.547474	7010.106608	0.000000	0.000000	0.000000	0.000000	0.000000	0.000000	0.000000
754.590000	732.100000	7550.000000	0.547468	7005.205078	0.000000	0.000000	0.000000	0.000000	0.000000	0.000000	0.000000
754.690000	732.000000	7260.000000	0.547462	7002.910970	0.000000	0.000000	0.000000	0.000000	0.000000	0.000000	0.000000
754.790000	731.900000	7463.333333	0.547457	6998.737793	0.000000	0.000000	0.000000	0.000000	0.000000	0.000000	0.000000
754.890000	731.800000	7596.666667	0.547451	6993.308105	0.000000	0.000000	0.000000	0.000000	0.000000	0.000000	0.000000
754.990000	731.700000	7556.666667	0.547445	6988.194987	0.000000	0.000000	0.000000	0.000000	0.000000	0.000000	0.000000
755.090000	731.600000	7656.666667	0.547440	6982.123210	0.000000	0.000000	0.000000	0.000000	0.000000	0.000001	0.000001
755.190000	731.500000	7250.000000	0.547434	6979.715169	0.000000	0.000000	0.000000	0.000000	0.000000	0.000001	0.000001
755.290000	731.400000	7563.333333	0.547428	6974.420573	0.000000	0.000000	0.000000	0.000000	0.000000	0.000003	0.000003
755.390000	731.300000	7383.333333	0.547423	6970.724284	0.000000	0.000000	0.000000	0.000000	0.000000	0.000005	0.000005
755.490000	731.200000	7160.000000	0.547417	6969.036458	0.000000	0.000000	0.000000	0.000000	0.000000	0.000010	0.000010
755.590000	731.100000	7366.666667	0.547411	6965.444336	0.000000	0.000000	0.000000	0.000000	0.000000	0.000020	0.000020
755.690000	731.000000	7636.666667	0.547406	6959.351400	0.000000	0.000000	0.000000	0.000000	0.000000	0.000039	0.000039
755.790000	730.900000	7640.000000	0.547400	6953.173828	0.000000	0.000000	0.000000	0.000000	0.000000	0.000073	0.000073
755.890000	730.800000	7356.666667	0.547394	6949.530436	0.000000	0.000000	0.000000	0.000000	0.000000	0.000137	0.000137
755.990000	730.700000	7406.666667	0.547389	6945.397949	0.000000	0.000000	0.000000	0.000000	0.000000	0.000254	0.000254
756.090000	730.600000	7560.000000	0.547383	6939.826660	0.000000	0.000000	0.000000	0.000000	0.000000	0.000462	0.000463
756.190000	730.500000	7296.666667	0.547377	6936.612142	0.000000	0.000000	0.000000	0.000000	0.000000	0.000837	0.000837
756.290000	730.400000	7376.666667	0.547372	6932.637533	0.000000	0.000000	0.000000	0.000000	0.000000	0.001502	0.001502
756.390000	730.300000	7393.333333	0.547366	6928.474935	0.000000	0.000000	0.000000	0.000000	0.000000	0.002654	0.002654
756.490000	730.200000	7410.000000	0.547360	6924.121908	0.000000	0.000000	0.000000	0.000000	0.000001	0.004621	0.004621
756.590000	730.100000	7293.333333	0.547355	6920.795898	0.000000	0.000000	0.000000	0.000000	0.000001	0.007983	0.007984
756.690000	730.000000	7426.666667	0.547349	6916.220703	0.000000	0.000000	0.000000	0.000000	0.000002	0.013669	0.013671
756.790000	729.900000	7593.333333	0.547343	6910.080566	0.000000	0.000000	0.000000	0.000000	0.000004	0.023083	0.023088
756.890000	729.800000	7380.000000	0.547338	6905.835775	0.000000	0.000000	0.000000	0.000000	0.000008	0.038436	0.038444
756.990000	729.700000	7376.666667	0.547332	6901.582031	0.000000	0.000000	0.000000	0.000000	0.000016	0.063408	0.063424
757.090000	729.600000	7326.666667	0.547326	6897.747396	0.000000	0.000000	0.000000	0.000000	0.000031	0.103674	0.103706
757.190000	729.500000	7156.666667	0.547321	6895.431315	0.000000	0.000000	0.000000	0.000000	0.000059	0.167373	0.167433
757.290000	729.400000	7563.333333	0.547315	6889.375814	0.000000	0.000000	0.000000	0.000000	0.000112	0.266546	0.266659
757.390000	729.300000	7566.666667	0.547309	6883.235677	0.000000	0.000000	0.000000	0.000000	0.000211	0.420110	0.420321
757.490000	729.200000	7713.333333	0.547304	6875.697428	0.000000	0.000000	0.000000	0.000000	0.000389	0.656198	0.656586
757.590000	729.100000	7183.333333	0.547298	6872.937012	0.000000	0.000000	0.000000	0.000000	0.000706	1.012871	1.013577
757.690000	729.000000	7396.666667	0.547292	6868.200684	0.000000	0.000000	0.000000	0.000000	0.001277	1.542920	1.544198
757.790000	728.900000	7430.000000	0.547287	6863.116048	0.000000	0.000000	0.000000	0.000000	0.002285	2.324418	2.326703
757.890000	728.800000	7486.666667	0.547281	6857.466634	0.000000	0.000000	0.000000	0.000000	0.004027	3.469465	3.473492
757.990000	728.700000	7626.666667	0.547275	6850.485026	0.000000	0.000000	0.000000	0.000001	0.006994	5.120533	5.127527
758.090000	728.600000	7693.333333	0.547270	6842.830404	0.000000	0.000000	0.000000	0.000001	0.012075	7.461104	7.473180
758.190000	728.500000	7820.000000	0.547264	6833.948568	0.000000	0.000000	0.000000	0.000002	0.020628	10.746213	10.766843
758.290000	728.400000	7720.000000	0.547258	6825.900065	0.000000	0.000000	0.000000	0.000005	0.034745	15.329185	15.363933
758.390000	728.300000	7756.666667	0.547252	6817.442627	0.000000	0.000000	0.000000	0.000009	0.057706	21.628067	21.685781
758.490000	728.200000	7803.333333	0.547247	6808.481445	0.000000	0.000000	0.000000	0.000018	0.095090	30.133918	30.229025
758.590000	728.100000	8010.000000	0.547241	6797.549642	0.000000	0.000000	0.000000	0.000034	0.155168	41.484744	41.639945
758.690000	728.000000	7946.666667	0.547235	6787.097575	0.000000	0.000000	0.000000	0.000064	0.249857	56.529865	56.779785
758.790000	727.900000	7750.000000	0.547230	6778.348389	0.000000	0.000000	0.000000	0.000120	0.396915	76.184387	76.581421
758.890000	727.800000	7673.333333	0.547224	6770.220133	0.000000	0.000000	0.000000	0.000224	0.624633	101.386299	102.011159
758.990000	727.700000	7810.000000	0.547218	6760.768229	0.000000	0.000000	0.000000	0.000409	0.973902	133.254128	134.228439
759.090000	727.600000	7756.666667	0.547213	6751.717529	0.000000	0.000000	0.000000	0.000741	1.499457	173.193016	174.693209
759.190000	727.500000	7753.333333	0.547207	6742.614746	0.000000	0.000000	0.000000	0.001336	2.278554	222.481181	224.761073
759.290000	727.400000	7910.000000	0.547201	6731.996257	0.000000	0.000000	0.000000	0.002371	3.426363	282.066854	285.495580
759.390000	727.300000	7986.666667	0.547196	6720.580241	0.000000	0.000000	0.000000	0.004146	5.105575	352.914708	358.024419
759.490000	727.200000	7903.333333	0.547190	6709.822184	0.000000	0.000000	0.000000	0.007170	7.516519	435.935008	443.458710
759.590000	727.100000	7960.000000	0.547184	6698.448079	0.000000	0.000000	0.000000	0.012323	10.925815	531.373240	542.311401
759.690000	727.000000	8016.666667	0.547179	6686.451823	0.000000	0.000000	0.000000	0.020903	15.703855	638.468272	654.193014
759.790000	726.900000	8126.666667	0.547173	6673.341064	0.000000	0.000000	0.000000	0.034952	22.363415	755.889994	778.288371
759.890000	726.800000	8453.333333	0.547167	6657.124430	0.000000	0.000000	0.000000	0.057767	31.475058	881.463826	912.996623
759.990000	726.700000	8280.000000	0.547162	6642.345378	0.000000	0.000000	0.000000	0.094759	43.747718	1011.804301	1055.646769
760.090000	726.600000	8120.000000	0.547156	6628.895264	0.000000	0.000000	0.000000	0.153624	60.090459	1142.357890	1202.601929
760.190000	726.500000	8073.333333	0.547150	6615.749512	0.000000	0.000000	0.000000	0.245636	81.738008	1267.896729	1349.880371
760.290000	726.400000	8226.666667	0.547145	6601.081950	0.000000	0.000000	0.000000	0.388100	109.883219	1382.388916	1492.660217
760.390000	726.300000	8233.333333	0.547139	6586.220703	0.000000	0.000000	0.000000	0.607944	145.872548	1479.554443	1626.034953
760.490000	726.200000	8303.333333	0.547133	6570.584310	0.000000	0.000000	0.000000	0.942174	191.254578	1553.972270	1746.169027
760.590000	726.100000	8476.666667	0.547128	6553.221029	0.000000	0.000000	0.000000	1.440786	248.080368	1601.321208	1850.842285
760.690000	726.000000	8763.333333	0.547122	6533.080241	0.000000	0.000000	0.000000	2.176811	317.851257	1618.258057	1938.286133
760.790000	725.900000	8603.333333	0.547116	6514.219564	0.000000	0.000000	0.000000	3.257771	401.923854	1603.273824	2008.455404
760.890000	725.800000	8396.666667	0.547110	6497.077637	0.000000	0.000000	0.000000	4.826720	501.542714	1557.703552	2064.073079
760.990000	725.700000	8483.333333	0.547105	6478.988444	0.000000	0.000000	0.000000	7.059321	617.987569	1484.832662	2109.879557
761.090000	725.600000	8653.333333	0.547099	6459.181315	0.000000	0.000000	0.000000	10.199923	751.142934	1388.920898	2150.263672
761.190000	725.500000	8613.333333	0.547093	6439.560547	0.000000	0.000000	0.000000	14.587426	899.874166	1275.317078	2189.778646
761.290000	725.400000	8516.666667	0.547088	6420.646566	0.000000	0.000000	0.000000	20.658760	1062.142843	1150.265808	2233.067424
761.390000	725.300000	8676.666667	0.547082	6400.098470	0.000000	0.000000	0.000000	28.888648	1234.743754	1019.858907	2283.491211
761.490000	725.200000	8916.666667	0.547076	6377.170410	0.000000	0.000000	0.000000	39.905802	1412.625936	889.364115	2341.895752
761.590000	725.100000	9216.666667	0.547071	6351.293132	0.000000	0.000000	0.000000	54.522756	1589.402771	763.377380	2407.303060
761.690000	725.000000	9003.333333	0.547065	6327.133382	0.000000	0.000000	0.000000	73.751755	1757.783813	645.381165	2476.916911
761.790000	724.900000	8836.666667	0.547059	6304.279378	0.000000	0.000000	0.000000	98.507245	1909.293009	537.603861	2545.404053
761.890000	724.800000	8933.333333	0.547054	6280.335286	0.000000	0.000000	0.000000	129.936409	2035.557861	441.425374	2606.919556
761.990000	724.700000	9086.666667	0.547048	6254.774577	0.000000	0.000000	0.000000	169.375216	2129.543254	357.628403	2656.546834
762.090000	724.600000	8880.000000	0.547042	6230.872396	0.000000	0.000000	0.000000	218.401566	2185.662435	286.064377	2690.128377
762.190000	724.500000	8820.000000	0.547037	6207.303874	0.000000	0.000000	0.000000	277.944514	2199.637451	225.813929	2703.395996
762.290000	724.400000	8916.666667	0.547031	6182.639567	0.000000	0.000000	0.000000	349.083761	2170.223389	175.926730	2695.233765
762.390000	724.300000	8700.000000	0.547025	6159.733887	0.000000	0.000000	0.000000	432.733561	2100.041097	135.439974	2668.214722
762.490000	724.200000	8623.333333	0.547019	6137.323405	0.000000	0.000000	0.000000	529.598745	1993.822428	103.126373	2626.547648
762.590000	724.100000	8556.666667	0.547014	6115.320638	0.000000	0.000000	0.000000	638.979085	1857.644450	77.550348	2574.173787
762.690000	724.000000	8940.000000	0.547008	6089.615072	0.000000	0.000000	0.000000	759.706268	1699.111430	57.587268	2516.405029
762.790000	723.900000	8700.000000	0.547002	6065.872803	0.000000	0.000000	0.000000	889.743347	1526.874797	42.283732	2458.901978
762.890000	723.800000	8573.333333	0.546997	6043.075358	0.000000	0.000000	0.000000	1025.980123	1348.937785	30.735633	2405.653483
762.990000	723.700000	8706.666667	0.546991	6018.853353	0.000000	0.000000	0.000000	1163.828634	1172.276306	22.076325	2358.181356
763.090000	723.600000	8490.000000	0.546985	5996.394857	0.000000	0.000000	0.000000	1297.979126	1002.940369	15.658774	2316.578369
763.190000	723.500000	8310.000000	0.546980	5975.380452	0.000000	0.000000	0.000000	1422.369486	845.214284	10.982971	2278.566895
763.290000	723.400000	8290.000000	0.546974	5954.359538	0.000000	0.000000	0.000000	1530.238851	701.877594	7.630368	2239.746908
763.390000	723.300000	8210.000000	0.546968	5933.881836	0.000000	0.000000	0.000000	1615.559285	574.575500	5.240619	2195.375366
763.490000	723.200000	8066.666667	0.546963	5914.529622	0.000000	0.000000	0.000000	1673.505249	464.271901	3.553569	2141.330770
763.590000	723.100000	7883.333333	0.546957	5896.679688	0.000000	0.000000	0.000000	1700.299174	370.315653	2.382018	2072.996826
763.690000	723.000000	7680.000000	0.546951	5880.528158	0.000000	0.000000	0.000000	1693.553670	291.499456	1.582056	1986.635132
763.790000	722.900000	7863.333333	0.546946	5862.554525	0.000000	0.000000	0.000000	1653.869629	226.464996	1.039354	1881.374105
763.890000	722.800000	7806.666667	0.546940	5844.937744	0.000000	0.000000	0.000000	1584.434306	173.971240	0.673887	1759.079386
763.990000	722.700000	7586.666667	0.546934	5829.173584	0.000000	0.000000	0.000000	1489.437866	132.113851	0.431678	1621.983439
764.090000	722.600000	7373.333333	0.546928	5815.217692	0.000000	0.000000	0.000000	1374.168396	99.082635	0.274016	1473.525085
764.190000	722.500000	7206.666667	0.546923	5802.659505	0.000000	0.000000	0.000000	1245.024618	73.377132	0.172198	1318.574015
764.290000	722.400000	7290.000000	0.546917	5789.226074	0.000000	0.000000	0.000000	1108.682658	53.772888	0.106750	1162.562256
764.390000	722.300000	7276.666667	0.546911	5775.792643	0.000000	0.000000	0.000000	970.860596	38.989983	0.065329	1009.915873
764.490000	722.200000	7403.333333	0.546906	5761.079915	0.000000	0.000000	0.000000	836.583761	27.930683	0.039615	864.554036
764.590000	722.100000	7253.333333	0.546900	5747.605794	0.000000	0.000000	0.000000	709.957937	19.757357	0.023810	729.739075
764.690000	722.000000	7093.333333	0.546894	5735.472819	0.000000	0.000000	0.000000	593.572439	13.831813	0.014111	607.418365
764.790000	721.900000	6926.666667	0.546889	5724.753011	0.000000	0.000000	0.000000	489.106496	9.587459	0.008247	498.702189
764.890000	721.800000	6560.000000	0.546883	5717.288411	0.000000	0.000000	0.000000	397.481893	6.567007	0.004775	404.053675
764.990000	721.700000	6903.333333	0.546877	5706.616211	0.000000	0.000000	0.000000	318.989385	4.440572	0.002744	323.432693
765.090000	721.600000	6800.000000	0.546872	5696.791178	0.000000	0.000000	0.000000	252.620824	2.970919	0.001555	255.593287
765.190000	721.500000	6820.000000	0.546866	5686.693929	0.000000	0.000000	0.000000	197.443911	1.969109	0.000867	199.413884
765.290000	721.400000	6723.333333	0.546860	5677.388509	0.000000	0.000000	0.000000	152.379735	1.290056	0.000479	153.670273
765.390000	721.300000	6793.333333	0.546855	5667.357585	0.000000	0.000000	0.000000	116.373634	0.834032	0.000263	117.207934
765.490000	721.200000	6953.333333	0.546849	5655.772298	0.000000	0.000000	0.000000	87.776890	0.533169	0.000143	88.310197
765.590000	721.100000	6666.666667	0.546843	5646.701660	0.000000	0.000000	0.000000	65.379791	0.337852	0.000076	65.717716
765.690000	721.000000	6646.666667	0.546837	5637.730713	0.000000	0.000000	0.000000	48.109500	0.211709	0.000040	48.321250
765.790000	720.900000	6570.000000	0.546832	5629.378255	0.000000	0.000000	0.000000	35.066818	0.130853	0.000021	35.197694
765.890000	720.800000	6643.333333	0.546826	5620.278320	0.000000	0.000000	0.000000	25.261319	0.079897	0.000011	25.341228
765.990000	720.700000	6606.666667	0.546820	5611.429036	0.000000	0.000000	0.000000	17.971535	0.048385	0.000006	18.019924
766.090000	720.600000	6526.666667	0.546815	5603.229980	0.000000	0.000000	0.000000	12.630870	0.028996	0.000003	12.659869
766.190000	720.500000	6826.666667	0.546809	5592.211914	0.000000	0.000000	0.000000	8.797247	0.017131	0.000001	8.814379
766.290000	720.400000	6516.666667	0.546803	5583.927002	0.000000	0.000000	0.000000	6.059713	0.009986	0.000001	6.069700
766.390000	720.300000	6773.333333	0.546798	5573.218180	0.000000	0.000000	0.000000	4.121312	0.005777	0.000000	4.127089
766.490000	720.200000	6850.000000	0.546792	5561.709798	0.000000	0.000000	0.000000	2.768229	0.003310	0.000000	2.771539
766.590000	720.100000	6580.000000	0.546786	5552.563883	0.000000	0.000000	0.000000	1.842618	0.001869	0.000000	1.844487
766.690000	720.000000	6413.333333	0.546781	5544.856771	0.000000	0.000000	0.000000	1.214093	0.001040	0.000000	1.215133
766.790000	719.900000	6636.666667	0.546775	5535.035400	0.000000	0.000000	0.000000	0.789572	0.000574	0.000000	0.790146
766.890000	719.800000	6830.000000	0.546769	5523.355713	0.000000	0.000000	0.000000	0.506871	0.000315	0.000000	0.507185
766.990000	719.700000	6473.333333	0.546764	5514.828695	0.000000	0.000000	0.000000	0.322332	0.000170	0.000000	0.322502
767.090000	719.600000	6643.333333	0.546758	5504.667562	0.000000	0.000000	0.000000	0.203162	0.000090	0.000000	0.203252
767.190000	719.500000	6680.000000	0.546752	5494.076742	0.000000	0.000000	0.000000	0.126333	0.000047	0.000000	0.126381
767.290000	719.400000	6613.333333	0.546746	5483.996989	0.000000	0.000000	0.000000	0.077497	0.000025	0.000000	0.077522
767.390000	719.300000	6820.000000	0.546741	5471.933594	0.000000	0.000000	0.000000	0.047056	0.000013	0.000000	0.047068
767.490000	719.200000	6590.000000	0.546735	5461.861572	0.000000	0.000000	0.000000	0.028368	0.000006	0.000000	0.028374
767.590000	719.100000	6873.333333	0.546729	5449.104818	0.000000	0.000000	0.000000	0.016864	0.000003	0.000000	0.016868
767.690000	719.000000	6700.000000	0.546724	5437.814941	0.000000	0.000000	0.000000	0.009883	0.000002	0.000000	0.009885
767.790000	718.900000	6373.333333	0.546718	5429.406331	0.000000	0.000000	0.000000	0.005726	0.000001	0.000000	0.005727
767.890000	718.800000	6556.666667	0.546712	5419.241943	0.000000	0.000000	0.000000	0.003301	0.000000	0.000000	0.003301
767.990000	718.700000	6596.666667	0.546707	5408.616536	0.000000	0.000000	0.000000	0.001876	0.000000	0.000000	0.001876
768.090000	718.600000	6513.333333	0.546701	5398.653158	0.000000	0.000000	0.000000	0.001050	0.000000	0.000000	0.001050
768.190000	718.500000	6643.333333	0.546695	5387.408040	0.000000	0.000000	0.000000	0.000580	0.000000	0.000000	0.000580
768.290000	718.400000	6473.333333	0.546690	5377.611491	0.000000	0.000000	0.000000	0.000320	0.000000	0.000000	0.000320
768.390000	718.300000	6536.666667	0.546684	5367.143962	0.000000	0.000000	0.000000	0.000174	0.000000	0.000000	0.000174
768.490000	718.200000	6613.333333	0.546678	5355.876465	0.000000	0.000000	0.000000	0.000093	0.000000	0.000000	0.000093
768.590000	718.100000	6670.000000	0.546673	5343.985189	0.000000	0.000000	0.000000	0.000049	0.000000	0.000000	0.000049
768.690000	718.000000	6636.666667	0.546667	5332.287598	0.000000	0.000000	0.000001	0.000026	0.000000	0.000000	0.000027
768.790000	717.900000	6426.666667	0.546661	5322.399902	0.000000	0.000000	0.000002	0.000013	0.000000	0.000000	0.000015
768.890000	717.800000	6270.000000	0.546655	5313.850505	0.000000	0.000000	0.000003	0.000007	0.000000	0.000000	0.000010
768.990000	717.700000	6186.666667	0.546650	5305.981038	0.000000	0.000000	0.000007	0.000003	0.000000	0.000000	0.000010
769.090000	717.600000	6393.333333	0.546644	5296.146240	0.000000	0.000000	0.000014	0.000002	0.000000	0.000000	0.000015
769.190000	717.500000	6370.000000	0.546638	5286.431071	0.000000	0.000000	0.000027	0.000001	0.000000	0.000000	0.000028
769.290000	717.400000	6180.000000	0.546633	5278.360189	0.000000	0.000000	0.000052	0.000000	0.000000	0.000000	0.000052
769.390000	717.300000	6393.333333	0.546627	5268.260498	0.000000	0.000000	0.000098	0.000000	0.000000	0.000000	0.000098
769.490000	717.200000	6310.000000	0.546621	5258.826497	0.000000	0.000000	0.000186	0.000000	0.000000	0.000000	0.000186
769.590000	717.100000	6320.000000	0.546616	5249.210612	0.000000	0.000000	0.000347	0.000000	0.000000	0.000000	0.000347
769.690000	717.000000	6320.000000	0.546610	5239.501953	0.000000	0.000000	0.000639	0.000000	0.000000	0.000000	0.000639
769.790000	716.900000	6386.666667	0.546604	5229.090983	0.000000	0.000000	0.001157	0.000000	0.000000	0.000000	0.001158
769.890000	716.800000	6133.333333	0.546599	5220.895996	0.000000	0.000000	0.002095	0.000000	0.000000	0.000000	0.002096
769.990000	716.700000	6246.666667	0.546593	5211.584880	0.000000	0.000000	0.003741	0.000000	0.000000	0.000000	0.003741
770.090000	716.600000	6136.666667	0.546587	5203.189290	0.000000	0.000001	0.006577	0.000000	0.000000	0.000000	0.006578
770.190000	716.500000	6200.000000	0.546582	5194.132487	0.000000	0.000002	0.011399	0.000000	0.000000	0.000000	0.011401
770.290000	716.400000	6296.666667	0.546576	5184.104004	0.000000	0.000004	0.019671	0.000000	0.000000	0.000000	0.019675
770.390000	716.300000	6300.000000	0.546570	5173.948161	0.000000	0.000008	0.033542	0.000000	0.000000	0.000000	0.033550
770.490000	716.200000	6463.333333	0.546565	5162.200521	0.000000	0.000016	0.056375	0.000000	0.000000	0.000000	0.056390
770.590000	716.100000	6336.666667	0.546559	5151.499023	0.000000	0.000031	0.093437	0.000000	0.000000	0.000000	0.093468
770.690000	716.000000	6230.000000	0.546553	5141.669108	0.000000	0.000059	0.153828	0.000000	0.000000	0.000000	0.153887
770.790000	715.900000	6103.333333	0.546547	5132.901204	0.000000	0.000113	0.250605	0.000000	0.000000	0.000000	0.250718
770.890000	715.800000	6153.333333	0.546542	5123.590495	0.000000	0.000215	0.402671	0.000000	0.000000	0.000000	0.402886
770.990000	715.700000	6270.000000	0.546536	5113.121745	0.000000	0.000402	0.638350	0.000000	0.000000	0.000000	0.638752
771.090000	715.600000	6283.333333	0.546530	5102.429199	0.000000	0.000741	1.003311	0.000000	0.000000	0.000000	1.004052
771.190000	715.500000	6056.666667	0.546525	5093.704834	0.000001	0.001345	1.561972	0.000000	0.000000	0.000000	1.563317
771.290000	715.400000	6130.000000	0.546519	5084.224040	0.000001	0.002434	2.399772	0.000000	0.000000	0.000000	2.402208
771.390000	715.300000	6243.333333	0.546513	5073.613281	0.000002	0.004353	3.639148	0.000000	0.000000	0.000000	3.643503
771.490000	715.200000	6193.333333	0.546508	5063.356527	0.000005	0.007666	5.463871	0.000000	0.000000	0.000000	5.471542
771.590000	715.100000	6430.000000	0.546502	5050.835775	0.000009	0.013307	8.129929	0.000000	0.000000	0.000000	8.143245
771.690000	715.000000	6376.666667	0.546496	5038.681641	0.000018	0.022974	11.943711	0.000000	0.000000	0.000000	11.966702
771.790000	714.900000	6573.333333	0.546491	5024.611816	0.000034	0.039230	17.325182	0.000000	0.000000	0.000000	17.364446
771.890000	714.800000	6663.333333	0.546485	5009.584147	0.000066	0.066044	24.857512	0.000000	0.000000	0.000000	24.923620
771.990000	714.700000	6603.333333	0.546479	4994.961751	0.000124	0.109637	35.347535	0.000000	0.000000	0.000000	35.457296
772.090000	714.600000	6640.000000	0.546474	4979.864502	0.000234	0.180627	49.643440	0.000000	0.000000	0.000000	49.824301
772.190000	714.500000	6716.666667	0.546468	4963.921712	0.000433	0.294636	68.855597	0.000000	0.000000	0.000000	69.150664
772.290000	714.400000	6730.000000	0.546462	4947.705485	0.000789	0.474202	94.391270	0.000000	0.000000	0.000000	94.866263
772.390000	714.300000	7086.666667	0.546456	4928.073730	0.001429	0.752946	128.196144	0.000000	0.000000	0.000000	128.950513
772.490000	714.200000	6900.000000	0.546451	4909.964193	0.002567	1.184585	171.961759	0.000000	0.000000	0.000000	173.148905
772.590000	714.100000	7003.333333	0.546445	4890.738118	0.004540	1.846323	227.786306	0.000000	0.000000	0.000000	229.637171
772.690000	714.000000	6866.666667	0.546439	4872.580566	0.007914	2.841299	298.004023	0.000000	0.000000	0.000000	300.853246
772.790000	713.900000	7160.000000	0.546434	4851.569010	0.013677	4.315578	385.858383	0.000000	0.000000	0.000000	390.187632
772.890000	713.800000	7206.666667	0.546428	4829.934082	0.023441	6.487247	493.226674	0.000000	0.000000	0.000000	499.737345
772.990000	713.700000	7310.000000	0.546422	4807.150879	0.039633	9.663405	622.216492	0.000000	0.000000	0.000000	631.919505
773.090000	713.600000	7113.333333	0.546417	4785.952555	0.066063	14.219832	774.573313	0.000000	0.000000	0.000000	788.859202
773.190000	713.500000	7210.000000	0.546411	4763.671468	0.109036	20.659925	952.253927	0.000000	0.000000	0.000000	973.022868
773.290000	713.400000	7320.000000	0.546405	4740.175781	0.178430	29.682951	1154.429626	0.000000	0.000000	0.000000	1184.290975
773.390000	713.300000	7646.666667	0.546400	4713.474121	0.288374	42.256848	1379.274394	0.000000	0.000000	0.000000	1421.819661
773.490000	713.200000	7600.000000	0.546394	4686.951090	0.459725	59.445292	1623.432007	0.000000	0.000000	0.000000	1683.336995
773.590000	713.100000	7706.666667	0.546388	4659.206543	0.725047	82.585125	1881.792399	0.000000	0.000000	0.000000	1965.102539
773.690000	713.000000	7783.333333	0.546383	4630.502930	1.133353	113.386103	2146.218872	0.000000	0.000000	0.000000	2260.738322
773.790000	712.900000	7813.333333	0.546377	4601.259766	1.751233	154.179726	2406.966349	0.000000	0.000000	0.000000	2562.897339
773.890000	712.800000	7906.666667	0.546371	4570.892741	2.670395	207.167829	2652.970785	0.000000	0.000000	0.000000	2862.809041
773.990000	712.700000	7990.000000	0.546365	4539.482829	4.026025	274.886500	2871.276245	0.000000	0.000000	0.000000	3150.188802
774.090000	712.600000	8050.000000	0.546360	4507.234701	6.013532	360.231425	3049.725749	0.000000	0.000000	0.000000	3415.970866
774.190000	712.500000	8330.000000	0.546354	4472.129720	8.884391	467.078552	3178.391520	0.000000	0.000000	0.000000	3654.354655
774.290000	712.400000	8193.333333	0.546348	4437.951660	12.958281	598.131510	3249.420369	0.000000	0.000000	0.000000	3860.510254
774.390000	712.300000	8540.000000	0.546343	4400.290120	18.679628	755.943756	3256.869507	0.000000	0.000000	0.000000	4031.492920
774.490000	712.200000	8530.000000	0.546337	4362.374674	26.664332	942.807414	3200.075073	0.000000	0.000000	0.000000	4169.546712
774.590000	712.100000	8406.666667	0.546331	4325.239665	37.658688	1161.122843	3084.096883	0.000000	0.000000	0.000000	4282.878418
774.690000	712.000000	8806.666667	0.546326	4284.107666	52.520510	1410.497945	2916.332601	0.000000	0.000000	0.000000	4379.350993
774.790000	711.900000	8946.666667	0.546320	4241.320394	72.370116	1688.780111	2706.198934	0.000000	0.000000	0.000000	4467.349447
774.890000	711.800000	8796.666667	0.546314	4199.514160	98.686962	1992.081706	2465.443726	0.000000	0.000000	0.000000	4556.212565
774.990000	711.700000	8820.000000	0.546309	4157.113444	133.132006	2314.334106	2207.116292	0.000000	0.000000	0.000000	4654.582520
775.090000	711.600000	8803.333333	0.546303	4114.478760	177.347501	2645.952352	1942.660522	0.000000	0.000000	0.000000	4765.960286
775.190000	711.500000	9203.333333	0.546297	4067.799072	233.319550	2974.962565	1682.135925	0.000000	0.000000	0.000000	4890.417887
775.290000	711.400000	8833.333333	0.546292	4024.078369	303.491720	3287.712606	1434.211222	0.000000	0.000000	0.000000	5025.415853
775.390000	711.300000	9103.333333	0.546286	3977.491862	390.264257	3568.304850	1204.572042	0.000000	0.000000	0.000000	5163.140869
775.490000	711.200000	9190.000000	0.546280	3929.690348	495.299632	3801.208903	996.969503	0.000000	0.000000	0.000000	5293.477783
775.590000	711.100000	9386.666667	0.546274	3879.658203	620.354869	3973.451742	813.501638	0.000000	0.000000	0.000000	5407.308350
775.690000	711.000000	9086.666667	0.546269	3831.915690	767.036845	4074.739583	655.449626	0.000000	0.000000	0.000000	5497.226156
775.790000	710.900000	9180.000000	0.546263	3782.887777	936.003011	4097.209880	521.191559	0.000000	0.000000	0.000000	5554.404297
775.890000	710.800000	9263.333333	0.546257	3732.655029	1125.941162	4038.860270	409.001846	0.000000	0.000000	0.000000	5573.803304
775.990000	710.700000	9186.666667	0.546252	3682.669271	1334.585368	3904.889323	316.772079	0.000000	0.000000	0.000000	5556.246745
776.090000	710.600000	9140.000000	0.546246	3632.659505	1558.168742	3704.217122	242.763621	0.000000	0.000000	0.000000	5505.149740
776.190000	710.500000	8986.666667	0.546240	3583.600667	1790.857137	3448.275553	183.811251	0.000000	0.000000	0.000000	5422.943929
776.290000	710.400000	9116.666667	0.546235	3532.910970	2024.605306	3151.359863	137.441279	0.000000	0.000000	0.000000	5313.406576
776.390000	710.300000	8980.000000	0.546229	3483.014730	2250.155843	2829.649862	101.473401	0.000000	0.000000	0.000000	5181.278890
776.490000	710.200000	8383.333333	0.546223	3438.124186	2456.858927	2497.943319	74.199270	0.000000	0.000000	0.000000	5029.001465
776.590000	710.100000	8243.333333	0.546218	3394.109701	2633.407186	2169.161987	53.649089	0.000000	0.000000	0.000000	4856.218262
776.690000	710.000000	8286.666667	0.546212	3349.303385	2769.946086	1854.497274	38.315029	0.000000	0.000000	0.000000	4662.758382
776.790000	709.900000	8036.666667	0.546206	3306.380208	2858.609823	1561.752523	27.018131	0.000000	0.000000	0.000000	4447.380371
776.890000	709.800000	7560.000000	0.546201	3267.429199	2893.291829	1296.007080	18.874153	0.000000	0.000000	0.000000	4208.173014
776.990000	709.700000	7383.333333	0.546195	3229.743652	2870.901896	1060.234680	13.047574	0.000000	0.000000	0.000000	3944.184163
777.090000	709.600000	6933.333333	0.546189	3195.833740	2793.434855	856.191406	8.908909	0.000000	0.000000	0.000000	3658.535563
777.190000	709.500000	6626.666667	0.546183	3164.423421	2666.635539	682.487488	6.004470	0.000000	0.000000	0.000000	3355.127563
777.290000	709.400000	6253.333333	0.546178	3136.144613	2497.979940	536.890869	4.008196	0.000000	0.000000	0.000000	3038.878988
777.390000	709.300000	6080.000000	0.546172	3109.196777	2296.869100	416.845245	2.650108	0.000000	0.000000	0.000000	2716.364543
777.490000	709.200000	5356.666667	0.546166	3088.620199	2074.388224	320.065587	1.730490	0.000000	0.000000	0.000000	2396.184285
777.590000	709.100000	5220.000000	0.546161	3069.108683	1841.563721	242.911835	1.114926	0.000000	0.000000	0.000000	2085.590413
777.690000	709.000000	4830.000000	0.546155	3052.987467	1607.903442	182.067655	0.710977	0.000000	0.000000	0.000000	1790.682170
777.790000	708.900000	4590.000000	0.546149	3038.916016	1381.720581	134.749374	0.449574	0.000000	0.000000	0.000000	1516.919454
777.890000	708.800000	4260.000000	0.546144	3027.735189	1169.459839	98.704313	0.280742	0.000000	0.000000	0.000000	1268.444926
777.990000	708.700000	4180.000000	0.546138	3017.185465	975.226542	71.528327	0.172890	0.000000	0.000000	0.000000	1046.927795
778.090000	708.600000	4023.333333	0.546132	3007.973429	801.600240	51.208299	0.105265	0.000000	0.000000	0.000000	852.913818
778.190000	708.500000	3946.666667	0.546127	2999.379679	650.028788	36.200460	0.063645	0.000000	0.000000	0.000000	686.292877
778.290000	708.400000	3903.333333	0.546121	2991.105143	520.465088	25.332395	0.038003	0.000000	0.000000	0.000000	545.835470
778.390000	708.300000	3796.666667	0.546115	2983.731283	411.244787	17.549637	0.022366	0.000000	0.000000	0.000000	428.816783
778.490000	708.200000	3560.000000	0.546110	2978.455404	320.701243	12.013199	0.012994	0.000000	0.000000	0.000000	332.727432
778.590000	708.100000	3423.333333	0.546104	2974.381307	247.080027	8.117964	0.007510	0.000000	0.000000	0.000000	255.205485
778.690000	708.000000	3386.666667	0.546098	2970.606079	188.301748	5.428812	0.004287	0.000000	0.000000	0.000000	193.734843
778.790000	707.900000	3333.333333	0.546092	2967.284546	141.731110	3.596438	0.002411	0.000000	0.000000	0.000000	145.329959
778.890000	707.800000	3523.333333	0.546087	2962.196045	105.343641	2.354657	0.001336	0.000000	0.000000	0.000000	107.699636
778.990000	707.700000	3250.000000	0.546081	2959.561157	77.399972	1.521271	0.000738	0.000000	0.000000	0.000000	78.921979
779.090000	707.600000	3296.666667	0.546075	2956.475830	56.308473	0.972026	0.000403	0.000000	0.000000	0.000000	57.280897
779.190000	707.500000	3260.000000	0.546070	2953.698120	40.480614	0.615685	0.000216	0.000000	0.000000	0.000000	41.096516
779.290000	707.400000	3210.000000	0.546064	2951.352743	28.739198	0.385546	0.000114	0.000000	0.000000	0.000000	29.124858
779.390000	707.300000	3266.666667	0.546058	2948.468221	20.170093	0.238129	0.000060	0.000000	0.000000	0.000000	20.408282
779.490000	707.200000	3256.666667	0.546053	2945.649414	14.023840	0.145317	0.000031	0.000000	0.000000	0.000000	14.169188
779.590000	707.100000	3193.333333	0.546047	2943.384399	9.640365	0.087975	0.000016	0.000000	0.000000	0.000000	9.728356
779.690000	707.000000	2946.666667	0.546041	2943.354289	6.542986	0.052685	0.000008	0.000000	0.000000	0.000000	6.595680
779.790000	706.900000	3036.666667	0.546036	2942.501221	4.388636	0.031104	0.000004	0.000000	0.000000	0.000000	4.419744
779.890000	706.800000	3066.666667	0.546030	2941.366170	2.916766	0.018119	0.000002	0.000000	0.000000	0.000000	2.934887
779.990000	706.700000	2883.333333	0.546024	2941.897176	1.917952	0.010480	0.000001	0.000000	0.000000	0.000000	1.928432
780.090000	706.600000	2950.000000	0.546019	2941.823527	1.244712	0.006001	0.000000	0.000000	0.000000	0.000000	1.250714
780.190000	706.500000	2836.666667	0.546013	2942.785238	0.797868	0.003386	0.000000	0.000000	0.000000	0.000000	0.801254
780.290000	706.400000	2896.666667	0.546007	2943.206991	0.506750	0.001882	0.000000	0.000000	0.000000	0.000000	0.508631
780.390000	706.300000	2860.000000	0.546001	2943.967692	0.318747	0.001039	0.000000	0.000000	0.000000	0.000000	0.319786
780.490000	706.200000	3013.333333	0.545996	2943.333333	0.197788	0.000569	0.000000	0.000000	0.000000	0.000000	0.198358
780.590000	706.100000	2943.333333	0.545990	2943.333333	0.121133	0.000307	0.000000	0.000000	0.000000	0.000000	0.121440
780.690000	706.000000	2973.333333	0.545984	2945.999959	0.073484	0.000163	0.000000	0.000000	0.000000	0.000000	0.073647
780.790000	705.900000	2900.000000	0.545979	2948.319906	0.044209	0.000086	0.000000	0.000000	0.000000	0.000000	0.044295
780.890000	705.800000	3053.333333	0.545973	2949.039917	0.026225	0.000045	0.000000	0.000000	0.000000	0.000000	0.026270
780.990000	705.700000	2910.000000	0.545967	2950.159912	0.015341	0.000023	0.000000	0.000000	0.000000	0.000000	0.015364
781.090000	705.600000	2856.666667	0.545962	2952.506714	0.008883	0.000012	0.000000	0.000000	0.000000	0.000000	0.008895
781.190000	705.500000	2966.666667	0.545956	2954.000041	0.005111	0.000006	0.000000	0.000000	0.000000	0.000000	0.005117
781.290000	705.400000	2996.666667	0.545950	2957.013346	0.002898	0.000003	0.000000	0.000000	0.000000	0.000000	0.002901
781.390000	705.300000	2983.333333	0.545945	2958.853353	0.001619	0.000001	0.000000	0.000000	0.000000	0.000000	0.001620
781.490000	705.200000	3000.000000	0.545939	2957.680054	0.000894	0.000001	0.000000	0.000000	0.000000	0.000000	0.000895
781.590000	705.100000	2940.000000	0.545933	2953.653361	0.000492	0.000000	0.000000	0.000000	0.000000	0.000000	0.000492
781.690000	705.000000	2920.000000	0.545928	2947.733358	0.000267	0.000000	0.000000	0.000000	0.000000	0.000000	0.000267
781.790000	704.900000	2926.666667	0.545922	2939.920044	0.000142	0.000000	0.000000	0.000000	0.000000	0.000000	0.000142
781.890000	704.800000	2946.666667	0.545916	2930.693359	0.000075	0.000000	0.000000	0.000000	0.000000	0.000000	0.000075
781.990000	704.700000	2946.666667	0.545910	2920.079956	0.000039	0.000000	0.000000	0.000000	0.000000	0.000000	0.000039
782.090000	704.600000	2963.333333	0.545905	2908.186646	0.000020	0.000000	0.000000	0.000000	0.000000	0.000000	0.000020
782.190000	704.500000	2853.333333	0.545899	2895.973307	0.000010	0.000000	0.000000	0.000000	0.000000	0.000000	0.000010
782.290000	704.400000	2810.000000	0.545893	2882.719930	0.000005	0.000000	0.000000	0.000000	0.000000	0.000000	0.000005
782.390000	704.300000	2943.333333	0.545888	2871.413371	0.000003	0.000000	0.000000	0.000000	0.000000	0.000000	0.000003
782.490000	704.200000	2810.000000	0.545882	2862.160034	0.000001	0.000000	0.000000	0.000000	0.000000	0.000000	0.000001
782.590000	704.100000	2930.000000	0.545876	2855.706584	0.000001	0.000000	0.000000	0.000000	0.000000	0.000000	0.000001
782.690000	704.000000	2780.000000	0.545871	2852.853394	0.000000	0.000000	0.000000	0.000000	0.000000	0.000000	0.000000
782.790000	703.900000	2766.666667	0.545865	2853.786621	0.000000	0.000000	0.000000	0.000000	0.000000	0.000000	0.000000
782.890000	703.800000	2883.333333	0.545859	2853.119914	0.000000	0.000000	0.000000	0.000000	0.000000	0.000000	0.000000
782.990000	703.700000	2963.333333	0.545854	2852.080078	0.000000	0.000000	0.000000	0.000000	0.000000	0.000000	0.000000
783.090000	703.600000	2853.333333	0.545848	2850.586751	0.000000	0.000000	0.000000	0.000000	0.000000	0.000000	0.000000
783.190000	703.500000	2993.333333	0.545842	2846.586711	0.000000	0.000000	0.000000	0.000000	0.000000	0.000000	0.000000
783.290000	703.400000	2896.666667	0.545837	2841.999919	0.000000	0.000000	0.000000	0.000000	0.000000	0.000000	0.000000
783.390000	703.300000	2790.000000	0.545831	2843.093262	0.000000	0.000000	0.000000	0.000000	0.000000	0.000000	0.000000
783.490000	703.200000	2733.333333	0.545825	2848.853353	0.000000	0.000000	0.000000	0.000000	0.000000	0.000000	0.000000
783.590000	703.100000	2886.666667	0.545819	2857.946777	0.000000	0.000000	0.000000	0.000000	0.000000	0.000000	0.000000
783.690000	703.000000	2883.333333	0.545814	2870.666707	0.000000	0.000000	0.000000	0.000000	0.000000	0.000000	0.000000
783.790000	702.900000	2943.333333	0.545808	2882.960002	0.000000	0.000000	0.000000	0.000000	0.000000	0.000000	0.000000
783.890000	702.800000	2903.333333	0.545802	2891.626790	0.000000	0.000000	0.000000	0.000000	0.000000	0.000000	0.000000
