# Supplementary material for: Enhancing the Longevity and Structural Stability of Humidity Sensors: Iron Thin Films with Nitride Bonding Synthesized via Magnetic Field-Assisted Sparking Discharge
Source: Sensors (Basel). 2024 Aug 23;24(17):5466. doi: 10.3390/s24175466 (PMC11397896; doi:10.3390/s24175466)
Supplement: Supplementary file 1 [file sensors-24-05466-s001.zip › XPS_7-1-2024/1.IRON N2/N 1s]

Dataset N 1s 1:60(7-1-2024)
Dwell Time (s)	0.285714
Number of sweeps	2
Kinetic Energy(eV)	Binding Energy(eV)	Intensity(cps)	Transmission Value	Background(cps)	N 1s(cps)	N 1s(cps)	N 1s(cps)	N 1s(cps)	N 1s(cps)	N 1s(cps)	Envelope(cps)
1073.890000	412.800000	1326.500000	0.586441	1292.339966	0.000000	0.000000	0.000000	0.000000	0.000000	0.000000	0.000000
1073.990000	412.700000	1270.500000	0.586433	1290.058044	0.000000	0.000000	0.000000	0.000000	0.000000	0.000000	0.000000
1074.090000	412.600000	1240.750000	0.586425	1287.103958	0.000000	0.000000	0.000000	0.000000	0.000000	0.000000	0.000000
1074.190000	412.500000	1303.750000	0.586416	1283.526947	0.000000	0.000000	0.000000	0.000000	0.000000	0.000000	0.000000
1074.290000	412.400000	1291.500000	0.586408	1280.530991	0.000000	0.000000	0.000000	0.000000	0.000000	0.000000	0.000000
1074.390000	412.300000	1286.250000	0.586400	1278.703979	0.000000	0.000000	0.000000	0.000000	0.000000	0.000000	0.000000
1074.490000	412.200000	1240.750000	0.586391	1276.632050	0.000000	0.000000	0.000000	0.000000	0.000000	0.000000	0.000000
1074.590000	412.100000	1309.000000	0.586383	1274.692993	0.000000	0.000000	0.000000	0.000000	0.000000	0.000000	0.000000
1074.690000	412.000000	1256.500000	0.586375	1273.481964	0.000000	0.000000	0.000000	0.000000	0.000000	0.000000	0.000000
1074.790000	411.900000	1333.500000	0.586366	1272.537003	0.000000	0.000000	0.000000	0.000000	0.000000	0.000000	0.000000
1074.890000	411.800000	1298.500000	0.586358	1271.578049	0.000000	0.000000	0.000000	0.000000	0.000000	0.000000	0.000000
1074.990000	411.700000	1254.750000	0.586350	1272.089035	0.000000	0.000000	0.000000	0.000000	0.000000	0.000000	0.000000
1075.090000	411.600000	1268.750000	0.586341	1274.504044	0.000000	0.000000	0.000000	0.000000	0.000000	0.000000	0.000000
1075.190000	411.500000	1232.000000	0.586333	1277.276016	0.000000	0.000000	0.000000	0.000000	0.000000	0.000000	0.000000
1075.290000	411.400000	1314.250000	0.586325	1280.447037	0.000000	0.000000	0.000000	0.000000	0.000000	0.000000	0.000000
1075.390000	411.300000	1305.500000	0.586316	1283.816833	0.000000	0.000000	0.000000	0.000000	0.000000	0.000000	0.000000
1075.490000	411.200000	1277.500000	0.586308	1286.041397	0.000000	0.000000	0.000000	0.000000	0.000000	0.000000	0.000000
1075.590000	411.100000	1305.500000	0.586299	1286.070770	0.000000	0.000000	0.000000	0.000000	0.000000	0.000000	0.000000
1075.690000	411.000000	1284.500000	0.586291	1284.933975	0.000000	0.000000	0.000000	0.000000	0.000000	0.000000	0.000000
1075.790000	410.900000	1253.000000	0.586283	1282.308975	0.000000	0.000000	0.000000	0.000000	0.000000	0.000000	0.000000
1075.890000	410.800000	1312.500000	0.586274	1277.870636	0.000000	0.000000	0.000000	0.000000	0.000000	0.000000	0.000000
1075.990000	410.700000	1338.750000	0.586266	1272.847504	0.000000	0.000000	0.000000	0.000000	0.000000	0.000000	0.000000
1076.090000	410.600000	1251.250000	0.586258	1267.141418	0.000000	0.000000	0.000000	0.000000	0.000000	0.000000	0.000000
1076.190000	410.500000	1282.750000	0.586249	1261.718491	0.000000	0.000000	0.000000	0.000000	0.000000	0.000000	0.000000
1076.290000	410.400000	1207.500000	0.586241	1256.928741	0.000000	0.000000	0.000000	0.000000	0.000000	0.000000	0.000000
1076.390000	410.300000	1279.250000	0.586233	1254.066833	0.000000	0.000000	0.000000	0.000000	0.000000	0.000000	0.000000
1076.490000	410.200000	1298.500000	0.586224	1252.740875	0.000000	0.000000	0.000000	0.000000	0.000000	0.000000	0.000000
1076.590000	410.100000	1314.250000	0.586216	1254.476990	0.000000	0.000000	0.000000	0.000000	0.000000	0.000000	0.000000
1076.690000	410.000000	1214.500000	0.586208	1257.357056	0.000000	0.000000	0.000000	0.000000	0.000000	0.000000	0.000000
1076.790000	409.900000	1298.500000	0.586199	1262.081223	0.000000	0.000000	0.000000	0.000000	0.000000	0.000000	0.000000
1076.890000	409.800000	1249.500000	0.586191	1267.164276	0.000000	0.000000	0.000000	0.000000	0.000000	0.000000	0.000000
1076.990000	409.700000	1288.000000	0.586183	1272.257584	0.000000	0.000000	0.000000	0.000000	0.000000	0.000000	0.000000
1077.090000	409.600000	1347.500000	0.586174	1276.185150	0.000000	0.000000	0.000000	0.000000	0.000000	0.000000	0.000000
1077.190000	409.500000	1270.500000	0.586166	1279.927185	0.000000	0.000000	0.000000	0.000000	0.000000	0.000000	0.000000
1077.290000	409.400000	1286.250000	0.586158	1282.137009	0.000000	0.000000	0.000000	0.000000	0.000000	0.000000	0.000000
1077.390000	409.300000	1310.750000	0.586149	1283.916061	0.000000	0.000000	0.000000	0.000000	0.000000	0.000000	0.000000
1077.490000	409.200000	1261.750000	0.586141	1285.739334	0.000000	0.000000	0.000000	0.000000	0.000000	0.000000	0.000000
1077.590000	409.100000	1340.500000	0.586133	1287.448425	0.000000	0.000000	0.000000	0.000000	0.000000	0.000000	0.000000
1077.690000	409.000000	1303.750000	0.586124	1288.804398	0.000000	0.000000	0.000000	0.000000	0.000000	0.000000	0.000000
1077.790000	408.900000	1349.250000	0.586116	1290.095428	0.000000	0.000000	0.000000	0.000000	0.000000	0.000000	0.000000
1077.890000	408.800000	1349.250000	0.586108	1290.486679	0.000000	0.000000	0.000000	0.000000	0.000000	0.000000	0.000000
1077.990000	408.700000	1351.000000	0.586099	1288.903519	0.000000	0.000000	0.000000	0.000000	0.000000	0.000000	0.000000
1078.090000	408.600000	1361.500000	0.586091	1285.947403	0.000000	0.000000	0.000000	0.000000	0.000000	0.000000	0.000000
1078.190000	408.500000	1361.500000	0.586082	1281.234451	0.000000	0.000000	0.000000	0.000000	0.000000	0.000000	0.000000
1078.290000	408.400000	1289.750000	0.586074	1275.610291	0.000000	0.000000	0.000000	0.000000	0.000000	0.000000	0.000000
1078.390000	408.300000	1237.250000	0.586066	1269.671783	0.000000	0.000000	0.000000	0.000000	0.000000	0.000000	0.000000
1078.490000	408.200000	1275.750000	0.586057	1265.557938	0.000000	0.000000	0.000000	0.000000	0.000000	0.000000	0.000000
1078.590000	408.100000	1211.000000	0.586049	1262.625000	0.000000	0.000000	0.000000	0.000000	0.000000	0.000000	0.000000
1078.690000	408.000000	1317.750000	0.586041	1261.845596	0.000000	0.000000	0.000000	0.000000	0.000000	0.000000	0.000000
1078.790000	407.900000	1293.250000	0.586032	1262.690475	0.000000	0.000000	0.000000	0.000000	0.000000	0.000001	0.000001
1078.890000	407.800000	1244.250000	0.586024	1265.038834	0.000000	0.000000	0.000000	0.000000	0.000000	0.000001	0.000001
1078.990000	407.700000	1286.250000	0.586016	1286.250000	0.000000	0.000000	0.000000	0.000000	0.000000	0.000003	0.000003
1079.090000	407.600000	1289.750000	0.586007	1285.442291	0.000000	0.000000	0.000000	0.000000	0.000000	0.000006	0.000006
1079.190000	407.500000	1293.250000	0.585999	1284.634583	0.000000	0.000000	0.000000	0.000000	0.000000	0.000011	0.000011
1079.290000	407.400000	1228.500000	0.585991	1283.826874	0.000000	0.000000	0.000000	0.000000	0.000000	0.000022	0.000022
1079.390000	407.300000	1249.500000	0.585982	1283.019272	0.000000	0.000000	0.000000	0.000000	0.000000	0.000043	0.000043
1079.490000	407.200000	1368.500000	0.585974	1282.211563	0.000000	0.000000	0.000000	0.000000	0.000000	0.000081	0.000081
1079.590000	407.100000	1284.500000	0.585966	1281.403854	0.000000	0.000000	0.000000	0.000000	0.000000	0.000153	0.000153
1079.690000	407.000000	1282.750000	0.585957	1280.596146	0.000000	0.000000	0.000000	0.000000	0.000000	0.000284	0.000284
1079.790000	406.900000	1344.000000	0.585949	1279.788437	0.000000	0.000000	0.000000	0.000000	0.000001	0.000518	0.000519
1079.890000	406.800000	1345.750000	0.585941	1278.980728	0.000000	0.000000	0.000000	0.000000	0.000001	0.000935	0.000936
1079.990000	406.700000	1272.250000	0.585932	1278.173126	0.000000	0.000000	0.000000	0.000000	0.000002	0.001660	0.001662
1080.090000	406.600000	1282.750000	0.585924	1277.365417	0.000000	0.000000	0.000000	0.000000	0.000005	0.002913	0.002917
1080.190000	406.500000	1317.750000	0.585916	1276.557709	0.000000	0.000000	0.000000	0.000000	0.000010	0.005027	0.005037
1080.290000	406.400000	1291.500000	0.585907	1275.750000	0.000000	0.000000	0.000000	0.000000	0.000019	0.008583	0.008602
1080.390000	406.300000	1309.000000	0.585899	1274.942291	0.000000	0.000000	0.000000	0.000000	0.000038	0.014402	0.014440
1080.490000	406.200000	1316.000000	0.585891	1274.134583	0.000000	0.000000	0.000000	0.000000	0.000074	0.023918	0.023992
1080.590000	406.100000	1316.000000	0.585882	1273.326874	0.000000	0.000000	0.000000	0.000000	0.000142	0.039030	0.039172
1080.690000	406.000000	1328.250000	0.585874	1272.519272	0.000000	0.000000	0.000000	0.000000	0.000269	0.063053	0.063323
1080.790000	405.900000	1323.000000	0.585865	1271.711563	0.000000	0.000000	0.000000	0.000000	0.000503	0.100072	0.100575
1080.890000	405.800000	1288.000000	0.585857	1270.903854	0.000000	0.000000	0.000000	0.000000	0.000926	0.157263	0.158189
1080.990000	405.700000	1429.750000	0.585849	1270.096146	0.000000	0.000000	0.000000	0.000000	0.001681	0.242778	0.244459
1081.090000	405.600000	1331.750000	0.585840	1269.288437	0.000000	0.000000	0.000000	0.000000	0.003010	0.371120	0.374130
1081.190000	405.500000	1230.250000	0.585832	1268.480728	0.000000	0.000000	0.000000	0.000000	0.005312	0.557312	0.562624
1081.290000	405.400000	1286.250000	0.585824	1267.673126	0.000000	0.000000	0.000000	0.000000	0.009251	0.828599	0.837850
1081.390000	405.300000	1330.000000	0.585815	1266.865417	0.000000	0.000000	0.000000	0.000000	0.015876	1.210348	1.226223
1081.490000	405.200000	1263.500000	0.585807	1266.057709	0.000000	0.000000	0.000000	0.000000	0.026890	1.749862	1.776752
1081.590000	405.100000	1272.250000	0.585799	1265.250000	0.000000	0.000000	0.000000	0.000000	0.044876	2.486547	2.531424
1081.690000	405.000000	1298.500000	0.585790	1264.442291	0.000000	0.000000	0.000000	0.000000	0.073941	3.493538	3.567479
1081.790000	404.900000	1296.750000	0.585782	1263.634583	0.000000	0.000000	0.000000	0.000000	0.120013	4.826943	4.946957
1081.890000	404.800000	1349.250000	0.585774	1262.826874	0.000000	0.000000	0.000000	0.000000	0.192365	6.586659	6.779024
1081.990000	404.700000	1272.250000	0.585765	1262.019272	0.000000	0.000000	0.000000	0.000000	0.303688	8.841547	9.145235
1082.090000	404.600000	1293.250000	0.585757	1261.211563	0.000000	0.000000	0.000000	0.000000	0.473551	11.707665	12.181216
1082.190000	404.500000	1286.250000	0.585749	1260.403854	0.000000	0.000000	0.000000	0.000000	0.727194	15.249631	15.976826
1082.290000	404.400000	1286.250000	0.585740	1259.596146	0.000000	0.000000	0.000000	0.000000	1.103118	19.568767	20.671885
1082.390000	404.300000	1384.250000	0.585732	1258.788437	0.000000	0.000000	0.000000	0.000000	1.647736	24.689480	26.337217
1082.490000	404.200000	1396.500000	0.585724	1257.980728	0.000000	0.000000	0.000000	0.000000	2.431352	30.642557	33.073908
1082.590000	404.100000	1372.000000	0.585715	1257.173126	0.000000	0.000000	0.000000	0.000000	3.532240	37.357884	40.890125
1082.690000	404.000000	1291.500000	0.585707	1256.365417	0.000000	0.000000	0.000000	0.000000	5.069330	44.725410	49.794738
1082.790000	403.900000	1321.250000	0.585699	1255.557709	0.000000	0.000000	0.000000	0.000000	7.161909	52.526726	59.688636
1082.890000	403.800000	1340.500000	0.585690	1254.750000	0.000000	0.000000	0.000000	0.000000	9.990446	60.464268	70.454717
1082.990000	403.700000	1347.500000	0.585682	1253.942291	0.000000	0.000000	0.000000	0.000000	13.719153	68.163202	81.882355
1083.090000	403.600000	1331.750000	0.585674	1253.134583	0.000000	0.000000	0.000000	0.000001	18.588201	75.177448	93.765651
1083.190000	403.500000	1358.000000	0.585665	1252.326874	0.000000	0.000000	0.000000	0.000003	24.790092	81.065701	105.855794
1083.290000	403.400000	1372.000000	0.585657	1251.519272	0.000000	0.000000	0.000000	0.000008	32.591480	85.394999	117.986492
1083.390000	403.300000	1408.750000	0.585648	1250.711563	0.000000	0.000000	0.000000	0.000018	42.158435	87.842912	130.001373
1083.490000	403.200000	1442.000000	0.585640	1249.903854	0.000000	0.000000	0.000000	0.000044	53.699173	88.209002	141.908215
1083.590000	403.100000	1380.750000	0.585632	1249.096146	0.000000	0.000000	0.000000	0.000102	67.248055	86.462139	153.710300
1083.690000	403.000000	1426.250000	0.585623	1248.288437	0.000000	0.000000	0.000000	0.000232	82.811174	82.750879	165.562294
1083.790000	402.900000	1506.750000	0.585615	1247.480728	0.000000	0.000000	0.000000	0.000516	100.146351	77.353933	177.500805
1083.890000	402.800000	1386.000000	0.585607	1246.673126	0.000000	0.000000	0.000000	0.001126	118.890518	70.680296	189.571936
1083.990000	402.700000	1512.000000	0.585598	1245.865417	0.000000	0.000000	0.000000	0.002400	138.404636	63.166746	201.573786
1084.090000	402.600000	1466.500000	0.585590	1245.057709	0.000000	0.000000	0.000000	0.004992	157.872198	55.267904	213.145092
1084.190000	402.500000	1429.750000	0.585582	1244.250000	0.000000	0.000000	0.000001	0.010140	176.287466	47.384332	223.681942
1084.290000	402.400000	1461.250000	0.585573	1243.442291	0.000000	0.000000	0.000003	0.020119	192.530561	39.839280	232.389965
1084.390000	402.300000	1498.000000	0.585565	1242.634583	0.000000	0.000000	0.000008	0.039071	205.522621	32.885072	238.446766
1084.490000	402.200000	1452.500000	0.585557	1241.826874	0.000000	0.000000	0.000019	0.074413	214.280952	26.657403	241.012779
1084.590000	402.100000	1431.500000	0.585548	1241.019272	0.000000	0.000000	0.000045	0.138473	218.142269	21.252329	239.533119
1084.690000	402.000000	1503.250000	0.585540	1240.211563	0.000000	0.000000	0.000103	0.251701	216.778219	16.656119	233.686150
1084.790000	401.900000	1482.250000	0.585532	1239.403854	0.000000	0.000000	0.000231	0.447029	210.304813	12.857504	223.609577
1084.890000	401.800000	1419.250000	0.585523	1238.596146	0.000000	0.000000	0.000510	0.775931	199.243719	9.763008	209.783173
1084.990000	401.700000	1410.500000	0.585515	1237.788437	0.000000	0.000000	0.001102	1.317558	184.421070	7.310781	193.050507
1085.090000	401.600000	1424.500000	0.585507	1236.980728	0.000000	0.000000	0.002322	2.192206	166.908854	5.386294	174.489668
1085.190000	401.500000	1438.500000	0.585498	1236.173126	0.000000	0.000000	0.004777	3.565027	147.802849	3.917635	155.290283
1085.290000	401.400000	1421.000000	0.585490	1235.365417	0.000000	0.000000	0.009599	5.664290	128.191118	2.803302	136.668322
1085.390000	401.300000	1354.500000	0.585482	1234.557709	0.000000	0.000000	0.018855	8.792987	108.983469	1.982094	119.777401
1085.490000	401.200000	1429.750000	0.585473	1233.750000	0.000000	0.000000	0.036287	13.335128	90.900765	1.378416	105.650596
1085.590000	401.100000	1356.250000	0.585465	1232.942291	0.000000	0.000000	0.068409	19.758147	74.455649	0.947897	95.230103
1085.690000	401.000000	1330.000000	0.585457	1232.134583	0.000000	0.000001	0.125955	28.616049	59.915650	0.641099	89.298746
1085.790000	400.900000	1317.750000	0.585448	1231.326874	0.000000	0.000001	0.226570	40.435124	47.426282	0.428799	88.516779
1085.890000	400.800000	1382.500000	0.585440	1230.519272	0.000000	0.000004	0.398281	55.690190	36.917914	0.282092	93.288477
1085.990000	400.700000	1379.000000	0.585431	1229.711563	0.000000	0.000009	0.684531	74.695708	28.307223	0.183528	103.871002
1086.090000	400.600000	1352.750000	0.585423	1228.903854	0.000000	0.000021	1.151763	97.461637	21.356762	0.117453	120.087635
1086.190000	400.500000	1373.750000	0.585415	1228.096146	0.000000	0.000048	1.897609	123.543802	15.890148	0.074328	141.405933
1086.290000	400.400000	1349.250000	0.585406	1227.288437	0.000000	0.000109	3.054543	151.906654	11.635033	0.046275	166.642612
1086.390000	400.300000	1421.000000	0.585398	1226.480728	0.000000	0.000242	4.804094	180.806475	8.410277	0.028482	194.049555
1086.490000	400.200000	1447.250000	0.585390	1225.673126	0.000000	0.000527	7.382259	207.947577	5.981690	0.017251	221.329298
1086.590000	400.100000	1506.750000	0.585381	1224.865417	0.000000	0.001123	11.082921	230.721970	4.204041	0.010326	246.020397
1086.690000	400.000000	1512.000000	0.585373	1224.057709	0.000000	0.002335	16.259167	246.611893	2.906022	0.006084	265.785496
1086.790000	399.900000	1471.750000	0.585365	1223.250000	0.000001	0.004739	23.304302	253.685032	1.986851	0.003541	278.984489
1086.890000	399.800000	1471.750000	0.585356	1222.442291	0.000002	0.009394	32.570735	250.907879	1.335549	0.002029	284.825584
1086.990000	399.700000	1596.000000	0.585348	1221.634583	0.000005	0.018229	44.356302	238.734409	0.888211	0.001148	283.998302
1087.090000	399.600000	1449.000000	0.585340	1220.826874	0.000013	0.034692	58.803509	218.727530	0.580712	0.000640	278.147087
1087.190000	399.500000	1498.000000	0.585331	1220.019272	0.000030	0.064498	75.797456	193.206425	0.375690	0.000352	269.444431
1087.290000	399.400000	1508.500000	0.585323	1219.211563	0.000071	0.117130	94.862405	164.794266	0.238927	0.000191	260.013000
1087.390000	399.300000	1491.000000	0.585315	1218.403854	0.000163	0.207834	115.071432	135.956022	0.150358	0.000102	251.385914
1087.490000	399.200000	1463.000000	0.585306	1217.596146	0.000367	0.360410	135.016882	108.710626	0.093018	0.000054	244.181343
1087.590000	399.100000	1457.750000	0.585298	1216.788437	0.000807	0.611437	152.974997	84.395937	0.056935	0.000028	238.040134
1087.690000	399.000000	1401.750000	0.585290	1215.980728	0.001739	1.016473	167.104626	63.703654	0.034263	0.000014	231.860767
1087.790000	398.900000	1450.750000	0.585281	1215.173126	0.003656	1.651368	175.770218	46.807874	0.020395	0.000007	224.253517
1087.890000	398.800000	1389.500000	0.585273	1214.365417	0.007506	2.621120	177.862549	33.512242	0.011939	0.000004	214.015366
1087.990000	398.700000	1401.750000	0.585265	1213.557709	0.015051	4.064722	173.039581	23.395777	0.006910	0.000002	200.522053
1088.090000	398.600000	1454.250000	0.585256	1212.750000	0.029509	6.157930	162.011719	15.956652	0.003934	0.000001	184.159756
1088.190000	398.500000	1335.250000	0.585248	1211.942291	0.056694	9.114241	146.123011	10.634924	0.002214	0.000000	165.931087
1088.290000	398.400000	1372.000000	0.585239	1211.134583	0.106655	13.186367	127.135193	6.924962	0.001226	0.000000	147.354414
1088.390000	398.300000	1337.000000	0.585231	1210.326874	0.195970	18.610501	106.879769	4.405694	0.000670	0.000000	130.092604
1088.490000	398.200000	1363.250000	0.585223	1209.519272	0.351802	25.599888	86.972919	2.738668	0.000361	0.000000	115.663649
1088.590000	398.100000	1352.750000	0.585214	1208.711563	0.617198	34.291442	68.647339	1.663274	0.000192	0.000000	105.219444
1088.690000	398.000000	1375.500000	0.585206	1207.903854	1.058796	44.680552	52.637824	0.989070	0.000101	0.000000	99.366340
1088.790000	397.900000	1260.000000	0.585198	1207.096146	1.778426	56.553324	39.262761	0.575809	0.000052	0.000000	98.170371
1088.890000	397.800000	1309.000000	0.585189	1206.288437	2.924277	69.425007	28.520072	0.327763	0.000026	0.000000	101.197149
1088.990000	397.700000	1288.000000	0.585181	1205.480728	4.697938	82.487803	20.192169	0.182326	0.000013	0.000000	107.560252
1089.090000	397.600000	1349.250000	0.585173	1204.673126	7.374434	94.690792	13.947006	0.099089	0.000007	0.000000	116.111322
1089.190000	397.500000	1291.500000	0.585164	1203.865417	11.310083	104.848434	9.416620	0.052596	0.000003	0.000000	125.627735
1089.290000	397.400000	1375.500000	0.585156	1203.057709	16.947260	111.828114	6.211482	0.027344	0.000002	0.000000	135.014198
1089.390000	397.300000	1307.250000	0.585148	1202.250000	24.816526	114.775497	4.002782	0.013928	0.000001	0.000000	143.608721
1089.490000	397.200000	1373.750000	0.585139	1201.442291	35.497608	113.249401	2.520196	0.006936	0.000000	0.000000	151.274143
1089.590000	397.100000	1398.250000	0.585131	1200.634583	49.510352	107.499276	1.550265	0.003374	0.000000	0.000000	158.563269
1089.690000	397.000000	1358.000000	0.585123	1199.826874	67.283329	98.257222	0.932017	0.001602	0.000000	0.000000	166.474184
1089.790000	396.900000	1394.750000	0.585114	1199.019272	89.004193	86.590186	0.549055	0.000742	0.000000	0.000000	176.144178
1089.890000	396.800000	1363.250000	0.585106	1198.211563	114.467533	73.688729	0.316426	0.000337	0.000000	0.000000	188.473032
1089.990000	396.700000	1450.750000	0.585098	1197.403854	142.922657	60.659766	0.178223	0.000150	0.000000	0.000000	203.760792
1090.090000	396.600000	1443.750000	0.585089	1196.596146	172.940861	48.402156	0.098081	0.000065	0.000000	0.000000	221.441156
1090.190000	396.500000	1466.500000	0.585081	1195.788437	202.396154	37.500655	0.052724	0.000028	0.000000	0.000000	239.949551
1090.290000	396.400000	1452.500000	0.585073	1194.980728	228.710388	28.251057	0.027690	0.000011	0.000000	0.000000	256.989140
1090.390000	396.300000	1354.500000	0.585064	1194.173126	249.163006	20.718857	0.014263	0.000005	0.000000	0.000000	269.896111
1090.490000	396.200000	1515.500000	0.585056	1193.365417	261.375008	14.806220	0.007191	0.000002	0.000000	0.000000	276.188404
1090.590000	396.100000	1461.250000	0.585048	1192.557709	263.767372	10.317711	0.003541	0.000001	0.000000	0.000000	274.088623
1090.690000	396.000000	1440.250000	0.585039	1191.750000	255.948956	7.025233	0.001703	0.000000	0.000000	0.000000	262.975899
1090.790000	395.900000	1393.000000	0.585031	1190.942291	239.042881	4.674106	0.000799	0.000000	0.000000	0.000000	243.717781
1090.890000	395.800000	1389.500000	0.585022	1190.134583	215.094763	3.038200	0.000366	0.000000	0.000000	0.000000	218.133324
1090.990000	395.700000	1452.500000	0.585014	1189.326874	186.734407	1.929493	0.000165	0.000000	0.000000	0.000000	188.664064
1091.090000	395.600000	1347.500000	0.585006	1188.519272	156.663172	1.197264	0.000072	0.000000	0.000000	0.000000	157.860502
1091.190000	395.500000	1319.500000	0.584997	1187.711563	127.245422	0.725813	0.000031	0.000000	0.000000	0.000000	127.971260
1091.290000	395.400000	1291.500000	0.584989	1186.903854	100.259498	0.430925	0.000013	0.000000	0.000000	0.000000	100.690435
1091.390000	395.300000	1296.750000	0.584981	1186.096146	76.752324	0.250439	0.000005	0.000000	0.000000	0.000000	77.002770
1091.490000	395.200000	1300.250000	0.584972	1185.288437	57.161929	0.142294	0.000002	0.000000	0.000000	0.000000	57.304222
1091.590000	395.100000	1232.000000	0.584964	1184.480728	41.461253	0.079006	0.000001	0.000000	0.000000	0.000000	41.540260
1091.690000	395.000000	1232.000000	0.584956	1183.673126	29.313475	0.042856	0.000000	0.000000	0.000000	0.000000	29.356329
1091.790000	394.900000	1170.750000	0.584947	1182.865417	20.222020	0.022703	0.000000	0.000000	0.000000	0.000000	20.244722
1091.890000	394.800000	1190.000000	0.584939	1182.057709	13.636146	0.011784	0.000000	0.000000	0.000000	0.000000	13.647930
1091.990000	394.700000	1181.250000	0.584931	1181.250000	8.983625	0.005992	0.000000	0.000000	0.000000	0.000000	8.989617
1092.090000	394.600000	1148.000000	0.584922	1197.209137	5.782143	0.002978	0.000000	0.000000	0.000000	0.000000	5.785122
1092.190000	394.500000	1225.000000	0.584914	1201.214035	3.636135	0.001446	0.000000	0.000000	0.000000	0.000000	3.637581
1092.290000	394.400000	1205.750000	0.584906	1206.092972	2.234069	0.000685	0.000000	0.000000	0.000000	0.000000	2.234754
1092.390000	394.300000	1249.500000	0.584897	1211.419983	1.341768	0.000317	0.000000	0.000000	0.000000	0.000000	1.342085
1092.490000	394.200000	1261.750000	0.584889	1215.010986	0.789591	0.000143	0.000000	0.000000	0.000000	0.000000	0.789734
1092.590000	394.100000	1230.250000	0.584881	1216.250000	0.454543	0.000064	0.000000	0.000000	0.000000	0.000000	0.454607
1092.690000	394.000000	1230.250000	0.584872	1214.745026	0.255733	0.000028	0.000000	0.000000	0.000000	0.000000	0.255760
1092.790000	393.900000	1232.000000	0.584864	1212.680038	0.140582	0.000012	0.000000	0.000000	0.000000	0.000000	0.140594
1092.890000	393.800000	1177.750000	0.584856	1209.586029	0.075488	0.000005	0.000000	0.000000	0.000000	0.000000	0.075493
1092.990000	393.700000	1214.500000	0.584847	1206.442993	0.039611	0.000002	0.000000	0.000000	0.000000	0.000000	0.039613
1093.090000	393.600000	1205.750000	0.584839	1204.561401	0.020384	0.000001	0.000000	0.000000	0.000000	0.000000	0.020384
1093.190000	393.500000	1170.750000	0.584831	1204.737106	0.010266	0.000000	0.000000	0.000000	0.000000	0.000000	0.010266
1093.290000	393.400000	1200.500000	0.584822	1205.089905	0.005050	0.000000	0.000000	0.000000	0.000000	0.000000	0.005050
1093.390000	393.300000	1247.750000	0.584814	1205.948776	0.002426	0.000000	0.000000	0.000000	0.000000	0.000000	0.002426
1093.490000	393.200000	1260.000000	0.584805	1207.159805	0.001137	0.000000	0.000000	0.000000	0.000000	0.000000	0.001137
1093.590000	393.100000	1197.000000	0.584797	1207.633728	0.000521	0.000000	0.000000	0.000000	0.000000	0.000000	0.000521
1093.690000	393.000000	1267.000000	0.584789	1207.236816	0.000234	0.000000	0.000000	0.000000	0.000000	0.000000	0.000234
1093.790000	392.900000	1272.250000	0.584780	1207.031738	0.000103	0.000000	0.000000	0.000000	0.000000	0.000000	0.000103
1093.890000	392.800000	1307.250000	0.584772	1207.133850	0.000044	0.000000	0.000000	0.000000	0.000000	0.000000	0.000044
1093.990000	392.700000	1183.000000	0.584764	1208.145355	0.000019	0.000000	0.000000	0.000000	0.000000	0.000000	0.000019
1094.090000	392.600000	1184.750000	0.584755	1210.077362	0.000008	0.000000	0.000000	0.000000	0.000000	0.000000	0.000008
1094.190000	392.500000	1212.750000	0.584747	1211.677612	0.000003	0.000000	0.000000	0.000000	0.000000	0.000000	0.000003
1094.290000	392.400000	1246.000000	0.584739	1212.331406	0.000001	0.000000	0.000000	0.000000	0.000000	0.000000	0.000001
1094.390000	392.300000	1240.750000	0.584730	1212.238266	0.000000	0.000000	0.000000	0.000000	0.000000	0.000000	0.000000
1094.490000	392.200000	1249.500000	0.584722	1210.152344	0.000000	0.000000	0.000000	0.000000	0.000000	0.000000	0.000000
1094.590000	392.100000	1244.250000	0.584714	1206.625000	0.000000	0.000000	0.000000	0.000000	0.000000	0.000000	0.000000
1094.690000	392.000000	1179.500000	0.584705	1203.478546	0.000000	0.000000	0.000000	0.000000	0.000000	0.000000	0.000000
1094.790000	391.900000	1149.750000	0.584697	1201.070480	0.000000	0.000000	0.000000	0.000000	0.000000	0.000000	0.000000
1094.890000	391.800000	1219.750000	0.584689	1199.086029	0.000000	0.000000	0.000000	0.000000	0.000000	0.000000	0.000000
