# Supplementary material for: Enhancing the Longevity and Structural Stability of Humidity Sensors: Iron Thin Films with Nitride Bonding Synthesized via Magnetic Field-Assisted Sparking Discharge
Source: Sensors (Basel). 2024 Aug 23;24(17):5466. doi: 10.3390/s24175466 (PMC11397896; doi:10.3390/s24175466)
Supplement: Supplementary file 1 [file sensors-24-05466-s001.zip › XPS_7-1-2024/1.IRON N2/O 1s]

Dataset O 1s 1:59(7-1-2024)
Dwell Time (s)	0.260870
Number of sweeps	2
Kinetic Energy(eV)	Binding Energy(eV)	Intensity(cps)	Transmission Value	Background(cps)	O 1s(cps)	O 1s(cps)	O 1s(cps)	O 1s(cps)	O 1s(cps)	O 1s(cps)	Envelope(cps)
940.890000	545.800000	2905.666667	0.557542	2826.832753	0.000000	0.000000	0.000000	0.000000	0.000000	0.000000	0.000000
940.990000	545.700000	2878.833333	0.557552	2810.740428	0.000000	0.000000	0.000000	0.000000	0.000000	0.000000	0.000000
941.090000	545.600000	2723.583333	0.557562	2790.510844	0.000000	0.000000	0.000000	0.000000	0.000000	0.000000	0.000000
941.190000	545.500000	2669.916667	0.557571	2765.790944	0.000000	0.000000	0.000000	0.000000	0.000000	0.000000	0.000000
941.290000	545.400000	2815.583333	0.557581	2742.422913	0.000000	0.000000	0.000000	0.000000	0.000000	0.000000	0.000000
941.390000	545.300000	2784.916667	0.557591	2723.320119	0.000000	0.000000	0.000000	0.000000	0.000000	0.000000	0.000000
941.490000	545.200000	2817.500000	0.557601	2708.352244	0.000000	0.000000	0.000000	0.000000	0.000000	0.000000	0.000000
941.590000	545.100000	2825.166667	0.557610	2695.955210	0.000000	0.000000	0.000000	0.000000	0.000000	0.000000	0.000000
941.690000	545.000000	2652.666667	0.557620	2687.493754	0.000000	0.000000	0.000000	0.000000	0.000000	0.000000	0.000000
941.790000	544.900000	2681.416667	0.557630	2680.713826	0.000000	0.000000	0.000000	0.000000	0.000000	0.000000	0.000000
941.890000	544.800000	2645.000000	0.557640	2673.744853	0.000000	0.000000	0.000000	0.000000	0.000000	0.000000	0.000000
941.990000	544.700000	2700.583333	0.557650	2665.444366	0.000000	0.000000	0.000000	0.000000	0.000000	0.000000	0.000000
942.090000	544.600000	2685.250000	0.557659	2654.064626	0.000000	0.000000	0.000000	0.000000	0.000000	0.000000	0.000000
942.190000	544.500000	2658.416667	0.557669	2637.734589	0.000000	0.000000	0.000000	0.000000	0.000000	0.000000	0.000000
942.290000	544.400000	2673.750000	0.557679	2618.964030	0.000000	0.000000	0.000000	0.000000	0.000000	0.000000	0.000000
942.390000	544.300000	2507.000000	0.557689	2597.758097	0.000000	0.000000	0.000000	0.000000	0.000000	0.000000	0.000000
942.490000	544.200000	2652.666667	0.557698	2577.471893	0.000000	0.000000	0.000000	0.000000	0.000000	0.000000	0.000000
942.590000	544.100000	2602.833333	0.557708	2561.295339	0.000000	0.000000	0.000000	0.000000	0.000000	0.000000	0.000000
942.690000	544.000000	2468.666667	0.557718	2550.672485	0.000000	0.000000	0.000000	0.000000	0.000000	0.000000	0.000000
942.790000	543.900000	2558.750000	0.557728	2542.214773	0.000000	0.000000	0.000000	0.000000	0.000000	0.000000	0.000000
942.890000	543.800000	2583.666667	0.557737	2536.060242	0.000000	0.000000	0.000000	0.000000	0.000000	0.000000	0.000000
942.990000	543.700000	2554.916667	0.557747	2528.942698	0.000000	0.000000	0.000000	0.000000	0.000000	0.000000	0.000000
943.090000	543.600000	2543.416667	0.557757	2519.513082	0.000000	0.000000	0.000000	0.000000	0.000000	0.000000	0.000000
943.190000	543.500000	2482.083333	0.557767	2506.986898	0.000000	0.000000	0.000000	0.000000	0.000000	0.000000	0.000000
943.290000	543.400000	2618.166667	0.557776	2494.538157	0.000000	0.000000	0.000000	0.000000	0.000000	0.000000	0.000000
943.390000	543.300000	2451.416667	0.557786	2484.175242	0.000000	0.000000	0.000000	0.000000	0.000000	0.000000	0.000000
943.490000	543.200000	2424.583333	0.557796	2478.137461	0.000000	0.000000	0.000000	0.000000	0.000000	0.000000	0.000000
943.590000	543.100000	2443.750000	0.557806	2474.415497	0.000000	0.000000	0.000000	0.000000	0.000000	0.000000	0.000000
943.690000	543.000000	2530.000000	0.557815	2472.860077	0.000000	0.000000	0.000000	0.000000	0.000000	0.000000	0.000000
943.790000	542.900000	2576.000000	0.557825	2470.603689	0.000000	0.000000	0.000000	0.000000	0.000000	0.000000	0.000000
943.890000	542.800000	2507.000000	0.557835	2463.812998	0.000000	0.000000	0.000000	0.000000	0.000000	0.000000	0.000000
943.990000	542.700000	2512.750000	0.557845	2449.835510	0.000000	0.000000	0.000000	0.000000	0.000000	0.000000	0.000000
944.090000	542.600000	2468.666667	0.557854	2432.074992	0.000000	0.000000	0.000000	0.000000	0.000000	0.000000	0.000000
944.190000	542.500000	2361.333333	0.557864	2411.776154	0.000000	0.000000	0.000000	0.000000	0.000000	0.000000	0.000000
944.290000	542.400000	2340.250000	0.557874	2390.288523	0.000000	0.000000	0.000000	0.000000	0.000000	0.000000	0.000000
944.390000	542.300000	2392.000000	0.557884	2370.402405	0.000000	0.000000	0.000000	0.000000	0.000000	0.000000	0.000000
944.490000	542.200000	2340.250000	0.557894	2355.307251	0.000000	0.000000	0.000000	0.000000	0.000000	0.000000	0.000000
944.590000	542.100000	2286.583333	0.557903	2342.059275	0.000000	0.000000	0.000000	0.000000	0.000000	0.000000	0.000000
944.690000	542.000000	2401.583333	0.557913	2328.627401	0.000000	0.000000	0.000000	0.000000	0.000000	0.000000	0.000000
944.790000	541.900000	2342.166667	0.557923	2315.640066	0.000000	0.000000	0.000000	0.000000	0.000000	0.000000	0.000000
944.890000	541.800000	2275.083333	0.557933	2303.511393	0.000000	0.000000	0.000000	0.000000	0.000000	0.000000	0.000000
944.990000	541.700000	2255.916667	0.557942	2290.569916	0.000000	0.000000	0.000000	0.000000	0.000000	0.000000	0.000000
945.090000	541.600000	2296.166667	0.557952	2278.487335	0.000000	0.000000	0.000000	0.000000	0.000000	0.000000	0.000000
945.190000	541.500000	2282.750000	0.557962	2269.885264	0.000000	0.000000	0.000000	0.000000	0.000000	0.000000	0.000000
945.290000	541.400000	2202.250000	0.557972	2264.932627	0.000000	0.000000	0.000000	0.000000	0.000000	0.000000	0.000000
945.390000	541.300000	2234.833333	0.557981	2262.080556	0.000000	0.000000	0.000000	0.000000	0.000000	0.000000	0.000000
945.490000	541.200000	2311.500000	0.557991	2260.823446	0.000000	0.000000	0.000000	0.000000	0.000000	0.000000	0.000000
945.590000	541.100000	2288.500000	0.558001	2261.283427	0.000000	0.000000	0.000000	0.000000	0.000000	0.000000	0.000000
945.690000	541.000000	2213.750000	0.558011	2260.578013	0.000000	0.000000	0.000000	0.000000	0.000000	0.000000	0.000000
945.790000	540.900000	2248.250000	0.558020	2256.913371	0.000000	0.000000	0.000000	0.000000	0.000000	0.000000	0.000000
945.890000	540.800000	2292.333333	0.558030	2249.461487	0.000000	0.000000	0.000000	0.000000	0.000000	0.000001	0.000001
945.990000	540.700000	2313.416667	0.558040	2239.080790	0.000000	0.000000	0.000000	0.000000	0.000000	0.000002	0.000002
946.090000	540.600000	2200.333333	0.558050	2224.698069	0.000000	0.000000	0.000000	0.000000	0.000000	0.000005	0.000005
946.190000	540.500000	2209.916667	0.558059	2209.625376	0.000000	0.000000	0.000000	0.000000	0.000000	0.000011	0.000011
946.290000	540.400000	2119.833333	0.558069	2194.966573	0.000000	0.000000	0.000000	0.000000	0.000000	0.000022	0.000022
946.390000	540.300000	2223.333333	0.558079	2182.654002	0.000000	0.000000	0.000000	0.000000	0.000000	0.000045	0.000045
946.490000	540.200000	2158.166667	0.558089	2173.591949	0.000000	0.000000	0.000000	0.000000	0.000000	0.000090	0.000090
946.590000	540.100000	2139.000000	0.558098	2168.669963	0.000000	0.000000	0.000000	0.000000	0.000000	0.000179	0.000179
946.690000	540.000000	2137.083333	0.558108	2164.238607	0.000000	0.000000	0.000000	0.000000	0.000000	0.000351	0.000351
946.790000	539.900000	2231.000000	0.558118	2160.113983	0.000000	0.000000	0.000000	0.000000	0.000000	0.000676	0.000676
946.890000	539.800000	2165.833333	0.558128	2156.449341	0.000000	0.000000	0.000000	0.000000	0.000000	0.001287	0.001287
946.990000	539.700000	2087.250000	0.558137	2150.676412	0.000000	0.000000	0.000000	0.000000	0.000000	0.002411	0.002411
947.090000	539.600000	2217.583333	0.558147	2142.917562	0.000000	0.000000	0.000000	0.000000	0.000000	0.004461	0.004462
947.190000	539.500000	2231.000000	0.558157	2135.749247	0.000000	0.000000	0.000000	0.000000	0.000001	0.008116	0.008116
947.290000	539.400000	2125.583333	0.558167	2129.922740	0.000000	0.000000	0.000000	0.000000	0.000001	0.014598	0.014600
947.390000	539.300000	2096.833333	0.558177	2124.870433	0.000000	0.000000	0.000000	0.000000	0.000003	0.025796	0.025799
947.490000	539.200000	2119.833333	0.558186	2122.731262	0.000000	0.000000	0.000000	0.000000	0.000007	0.045107	0.045114
947.590000	539.100000	2234.833333	0.558196	2122.692891	0.000000	0.000000	0.000000	0.000000	0.000014	0.077448	0.077461
947.690000	539.000000	2133.250000	0.558206	2123.467326	0.000000	0.000000	0.000000	0.000000	0.000029	0.131651	0.131680
947.790000	538.900000	2125.583333	0.558216	2124.533051	0.000000	0.000000	0.000000	0.000000	0.000058	0.219672	0.219730
947.890000	538.800000	2110.250000	0.558225	2124.908569	0.000000	0.000000	0.000000	0.000000	0.000118	0.363018	0.363136
947.990000	538.700000	2185.000000	0.558235	2124.356639	0.000000	0.000000	0.000000	0.000000	0.000234	0.588765	0.588999
948.090000	538.600000	2098.750000	0.558245	2123.935028	0.000000	0.000000	0.000000	0.000000	0.000459	0.945881	0.946340
948.190000	538.500000	2116.000000	0.558255	2125.004496	0.000000	0.000000	0.000000	0.000000	0.000887	1.491335	1.492222
948.290000	538.400000	2070.000000	0.558264	2126.644847	0.000000	0.000000	0.000000	0.000000	0.001689	2.329183	2.330873
948.390000	538.300000	2140.916667	0.558274	2128.733714	0.000000	0.000000	0.000000	0.000001	0.003168	3.570313	3.573481
948.490000	538.200000	2160.083333	0.558284	2130.649913	0.000000	0.000000	0.000000	0.000002	0.005867	5.420529	5.426398
948.590000	538.100000	2139.000000	0.558294	2130.790293	0.000000	0.000000	0.000000	0.000004	0.010687	8.078161	8.088851
948.690000	538.000000	2186.916667	0.558303	2128.461375	0.000000	0.000000	0.000000	0.000008	0.019238	11.920431	11.939677
948.790000	537.900000	2238.666667	0.558313	2125.564850	0.000000	0.000000	0.000000	0.000018	0.034043	17.271183	17.305244
948.890000	537.800000	2073.833333	0.558323	2125.378377	0.000000	0.000000	0.000000	0.000038	0.059572	24.762292	24.821902
948.990000	537.700000	2029.750000	0.558333	2128.598012	0.000000	0.000000	0.000000	0.000079	0.102433	34.879080	34.981590
949.090000	537.600000	2158.166667	0.558342	2158.166667	0.000000	0.000000	0.000000	0.000164	0.174251	48.552771	48.727187
949.190000	537.500000	2265.500000	0.558352	2157.919128	0.000000	0.000000	0.000000	0.000336	0.291195	66.439504	66.731036
949.290000	537.400000	2334.500000	0.558362	2157.512024	0.000000	0.000000	0.000000	0.000678	0.481557	89.737302	90.219539
949.390000	537.300000	2393.916667	0.558372	2156.966644	0.000000	0.000000	0.000000	0.001347	0.782250	119.173662	119.957258
949.490000	537.200000	2305.750000	0.558381	2156.623413	0.000000	0.000000	0.000000	0.002639	1.257616	156.009899	157.270154
949.590000	537.100000	2347.916667	0.558391	2156.182149	0.000000	0.000000	0.000000	0.005092	1.986043	200.770351	202.761492
949.690000	537.000000	2577.916667	0.558401	2155.209544	0.000000	0.000000	0.000000	0.009696	3.104062	254.316860	257.430625
949.790000	536.900000	2583.666667	0.558411	2154.221263	0.000000	0.000000	0.000000	0.018170	4.765938	316.473118	321.257239
949.890000	536.800000	2576.000000	0.558421	2153.248423	0.000000	0.000000	0.000000	0.033632	7.241165	386.986014	394.260813
949.990000	536.700000	2777.250000	0.558430	2151.809052	0.000000	0.000000	0.000001	0.061212	10.809484	464.342857	475.213542
950.090000	536.600000	2804.083333	0.558440	2150.304403	0.000000	0.000000	0.000003	0.110141	15.963470	546.453669	562.527278
950.190000	536.500000	2876.916667	0.558450	2148.628255	0.000000	0.000000	0.000006	0.194739	23.167956	630.046143	653.408852
950.290000	536.400000	2867.333333	0.558460	2146.970357	0.000000	0.000000	0.000014	0.340627	33.245514	711.046191	744.632370
950.390000	536.300000	2945.916667	0.558469	2145.127157	0.000000	0.000000	0.000030	0.585196	46.905840	784.816449	832.307528
950.490000	536.200000	3124.166667	0.558479	2142.868663	0.000000	0.000000	0.000066	0.995061	65.360911	846.384511	912.740555
950.590000	536.100000	3022.583333	0.558489	2140.838989	0.000000	0.000000	0.000141	1.661390	89.585047	891.349144	982.595708
950.690000	536.000000	3149.083333	0.558499	2138.512878	0.000000	0.000000	0.000300	2.746334	121.141034	916.098231	1039.985860
950.790000	535.900000	3233.416667	0.558508	2135.986959	0.000000	0.000001	0.000621	4.457067	161.140483	918.649302	1084.247477
950.890000	535.800000	3281.333333	0.558518	2133.344523	0.000000	0.000003	0.001273	7.162607	211.230904	898.799039	1117.193812
950.990000	535.700000	3409.750000	0.558528	2130.399801	0.000000	0.000006	0.002568	11.300563	272.289529	858.129008	1141.721741
951.090000	535.600000	3290.916667	0.558538	2127.722036	0.000000	0.000015	0.005072	17.654615	345.436789	799.962316	1163.058812
951.190000	535.500000	3250.666667	0.558547	2125.130839	0.000000	0.000033	0.009869	27.080526	430.624779	728.530861	1186.246104
951.290000	535.400000	3371.416667	0.558557	2122.254903	0.000000	0.000073	0.018969	41.127004	527.489502	648.764234	1217.399775
951.390000	535.300000	3473.000000	0.558567	2119.138214	0.000000	0.000158	0.035689	61.333655	634.153219	565.396487	1260.919128
951.490000	535.200000	3473.000000	0.558577	2116.014038	0.000000	0.000339	0.066030	90.535857	747.780235	482.647732	1321.030212
951.590000	535.100000	3517.083333	0.558586	2112.780833	0.000000	0.000712	0.120901	131.266559	864.017283	404.019652	1399.425084
951.690000	535.000000	3637.833333	0.558596	2109.261485	0.000000	0.001470	0.216822	188.269216	977.309374	331.800631	1497.597514
951.790000	534.900000	3796.916667	0.558606	2105.367086	0.000000	0.002997	0.382050	265.370654	1081.284739	267.719518	1614.759964
951.890000	534.800000	3810.333333	0.558616	2101.432678	0.000000	0.005997	0.665507	369.560830	1169.068400	212.184192	1751.484838
951.990000	534.700000	3956.000000	0.558625	2097.152934	0.000000	0.011770	1.137870	506.048314	1234.421422	165.503418	1907.122874
952.090000	534.600000	4199.416667	0.558635	2092.301839	0.000000	0.022829	1.910893	683.834356	1272.185277	126.899281	2084.852763
952.190000	534.500000	4379.583333	0.558645	2087.023987	0.000000	0.043533	3.166548	908.767601	1279.321421	95.895276	2287.194458
952.290000	534.400000	4711.166667	0.558655	2080.969126	0.000000	0.081299	5.161253	1190.329900	1255.261312	71.257171	2522.090708
952.390000	534.300000	4814.666667	0.558664	2074.661346	0.000000	0.150053	8.261849	1532.915583	1201.921850	52.249993	2795.499278
952.490000	534.200000	5138.583333	0.558674	2067.592000	0.000001	0.272678	13.030988	1942.991002	1123.652969	37.670655	3117.618368
952.590000	534.100000	5696.333333	0.558684	2059.219920	0.000002	0.485390	20.243426	2419.660645	1026.219996	26.830953	3493.440389
952.690000	534.000000	6139.083333	0.558694	2049.807617	0.000005	0.852462	30.883965	2960.942332	916.378174	18.782385	3927.839132
952.790000	533.900000	6660.416667	0.558704	2039.170959	0.000014	1.475187	46.372693	3555.696259	800.769798	13.003309	4417.317240
952.890000	533.800000	7177.916667	0.558713	2027.316264	0.000034	2.504408	68.622851	4187.962056	685.358073	8.845082	4953.292297
952.990000	533.700000	7718.416667	0.558723	2014.187846	0.000081	4.186907	99.719880	4832.954549	575.138275	5.952862	5517.953247
953.090000	533.600000	8224.416667	0.558733	1999.861979	0.000192	6.899188	142.473777	5459.497721	473.500954	3.935968	6086.307617
953.190000	533.500000	8789.833333	0.558743	1984.199219	0.000447	11.169002	200.580647	6031.990519	382.928539	2.575285	6629.244161
953.290000	533.400000	9042.833333	0.558752	1967.916911	0.001018	17.783668	277.233889	6512.157633	304.217869	1.655347	7113.049947
953.390000	533.300000	9602.500000	0.558762	1950.306600	0.002272	27.908634	376.392962	6865.761108	237.787482	1.052973	7508.905253
953.490000	533.200000	9598.666667	0.558772	1932.664469	0.004969	43.072127	502.586581	7064.609660	182.751634	0.658030	7793.682800
953.590000	533.100000	9807.583333	0.558782	1914.500122	0.010646	65.326993	658.534976	7092.742920	138.366964	0.406911	7955.389852
953.690000	533.000000	9799.916667	0.558791	1896.311442	0.022353	97.625463	846.322685	6947.919006	103.061697	0.247228	7995.199056
953.790000	532.900000	9859.333333	0.558801	1877.943075	0.045999	143.544357	1066.924830	6641.677226	75.703281	0.148602	7928.044596
953.890000	532.800000	9780.750000	0.558811	1859.714152	0.092774	207.295151	1317.522797	6199.020813	54.714811	0.087777	7778.734578
953.990000	532.700000	9453.000000	0.558821	1842.199300	0.183397	294.760527	1591.962580	5652.320190	39.032258	0.051276	7578.310486
954.090000	532.600000	9154.000000	0.558830	1825.333476	0.355365	412.329672	1880.735952	5039.379456	27.395299	0.029445	7360.225545
954.190000	532.500000	9012.166667	0.558840	1808.755432	0.674980	566.300832	2169.651459	4396.865621	18.992644	0.016714	7152.502116
954.290000	532.400000	8749.583333	0.558850	1792.745463	1.256788	764.605642	2441.575033	3757.563700	12.954819	0.009331	6977.965190
954.390000	532.300000	8502.333333	0.558860	1777.268005	2.294078	1014.418411	2677.323395	3148.790639	8.730278	0.005146	6851.562052
954.490000	532.200000	8450.583333	0.558869	1761.874776	4.105322	1320.380951	2857.027273	2588.693471	5.788800	0.002792	6775.998311
954.590000	532.100000	8308.750000	0.558879	1746.773071	7.202680	1686.011790	2966.622142	2090.796488	3.792491	0.001496	6754.427389
954.690000	532.000000	8473.583333	0.558889	1731.256307	12.389685	2110.867442	2995.755849	1658.788198	2.444840	0.000789	6780.247172
954.790000	531.900000	8690.166667	0.558899	1715.204224	20.895451	2587.781932	2939.240855	1295.025126	1.557188	0.000410	6844.500895
954.890000	531.800000	8707.416667	0.558908	1699.075399	34.551594	3103.647664	2805.332021	993.966207	0.976009	0.000210	6938.473714
954.990000	531.700000	8755.333333	0.558918	1682.799174	56.014423	3638.034546	2605.527944	751.744942	0.604340	0.000106	7051.926717
955.090000	531.600000	8904.833333	0.558928	1666.140645	89.027911	4162.956950	2355.545431	559.177966	0.368278	0.000053	7167.076925
955.190000	531.500000	8998.750000	0.558938	1649.227091	138.711073	4645.620036	2075.937642	410.334042	0.221667	0.000026	7270.824931
955.290000	531.400000	8937.416667	0.558948	1632.416016	211.836106	5049.452718	1785.212860	296.156322	0.131328	0.000013	7342.789307
955.390000	531.300000	8981.500000	0.558957	1615.464559	317.039993	5341.389689	1499.653742	211.082582	0.076829	0.000006	7369.242676
955.490000	531.200000	8889.500000	0.558967	1598.686239	464.884201	5497.703308	1232.114263	147.932209	0.044250	0.000003	7342.678874
955.590000	531.100000	8751.500000	0.558977	1582.187744	667.646629	5501.108948	990.780380	102.477918	0.025158	0.000001	7262.039429
955.690000	531.000000	8690.166667	0.558987	1565.792664	938.705516	5350.999227	780.746808	69.791309	0.014085	0.000001	7140.256694
955.790000	530.900000	8659.500000	0.558996	1549.430339	1291.365163	5064.414510	603.634010	46.997607	0.007781	0.000000	7006.419454
955.890000	530.800000	8510.000000	0.559006	1533.375448	1737.000107	4664.782959	457.735598	31.113005	0.004234	0.000000	6890.636129
955.990000	530.700000	8651.833333	0.559016	1516.956502	2282.475087	4184.684631	340.766991	20.368639	0.002273	0.000000	6828.298136
956.090000	530.600000	8623.083333	0.559026	1500.566101	2926.963145	3660.850179	249.565027	13.109297	0.001202	0.000000	6850.489075
956.190000	530.500000	8329.833333	0.559035	1484.814433	3658.543020	3126.235413	179.443851	8.343624	0.000627	0.000000	6972.566142
956.290000	530.400000	8795.583333	0.559045	1467.951884	4451.294088	2609.069987	126.738516	5.220933	0.000322	0.000000	7192.323954
956.390000	530.300000	8902.916667	0.559055	1450.803894	5263.926595	2130.175191	88.249484	3.230384	0.000163	0.000000	7485.581441
956.490000	530.200000	9188.500000	0.559065	1432.957275	6041.133525	1702.896449	60.357551	1.965276	0.000081	0.000000	7806.353109
956.590000	530.100000	9483.666667	0.559074	1414.389567	6718.558207	1334.665405	40.555434	1.181992	0.000040	0.000000	8094.960246
956.690000	530.000000	9652.333333	0.559084	1395.390422	7231.413940	1026.229121	26.874945	0.699109	0.000019	0.000000	8285.216553
956.790000	529.900000	9677.250000	0.559094	1376.289266	7525.432760	774.113169	17.511019	0.408660	0.000009	0.000000	8317.465780
956.890000	529.800000	9600.583333	0.559104	1357.321940	7567.243327	573.726804	11.205462	0.234980	0.000004	0.000000	8152.410645
956.990000	529.700000	9188.500000	0.559113	1339.261007	7351.752157	418.055135	7.068892	0.133477	0.000002	0.000000	7777.009766
957.090000	529.600000	8782.166667	0.559123	1322.095703	6903.945170	299.081684	4.391040	0.074608	0.000001	0.000000	7207.492574
957.190000	529.500000	7900.500000	0.559133	1306.924276	6272.338460	210.453179	2.677036	0.041177	0.000000	0.000000	6485.510071
957.290000	529.400000	7260.333333	0.559143	1293.194560	5519.613953	145.838385	1.607104	0.022373	0.000000	0.000000	5667.081706
957.390000	529.300000	6480.250000	0.559152	1281.231771	4711.424032	99.260059	0.952025	0.011995	0.000000	0.000000	4811.648478
957.490000	529.200000	5623.500000	0.559162	1271.217936	3906.776154	66.457432	0.553010	0.006335	0.000000	0.000000	3973.793274
957.590000	529.100000	4770.583333	0.559172	1263.147675	3151.813741	43.847241	0.315696	0.003299	0.000000	0.000000	3195.979899
957.690000	529.000000	3844.833333	0.559182	1257.193654	2477.367706	28.432275	0.178375	0.001693	0.000000	0.000000	2505.979899
957.790000	528.900000	3143.333333	0.559192	1252.843953	1899.579625	18.127726	0.098727	0.000856	0.000000	0.000000	1917.806910
957.890000	528.800000	2587.500000	0.559201	1249.765986	1422.450119	11.391973	0.053588	0.000427	0.000000	0.000000	1433.896189
957.990000	528.700000	2254.000000	0.559211	1247.450053	1041.187169	7.042310	0.028856	0.000210	0.000000	0.000000	1048.258621
958.090000	528.600000	1949.250000	0.559221	1245.831462	745.521741	4.276456	0.015221	0.000102	0.000000	0.000000	749.813535
958.190000	528.500000	1761.416667	0.559231	1244.642436	522.509432	2.559253	0.007865	0.000048	0.000000	0.000000	525.076589
958.290000	528.400000	1690.500000	0.559240	1243.614146	358.621652	1.508677	0.004026	0.000023	0.000000	0.000000	360.134402
958.390000	528.300000	1567.833333	0.559250	1242.866501	241.126982	0.872445	0.002024	0.000011	0.000000	0.000000	242.001452
958.490000	528.200000	1529.500000	0.559260	1242.205424	158.869720	0.496947	0.000996	0.000005	0.000000	0.000000	159.367663
958.590000	528.100000	1449.000000	0.559270	1241.728480	102.591019	0.279396	0.000484	0.000002	0.000000	0.000000	102.870896
958.690000	528.000000	1427.916667	0.559279	1241.299149	64.939915	0.153875	0.000232	0.000001	0.000000	0.000000	65.094027
958.790000	527.900000	1420.250000	0.559289	1240.886429	40.298512	0.083391	0.000109	0.000000	0.000000	0.000000	40.382013
958.890000	527.800000	1322.500000	0.559299	1240.698201	24.516921	0.044689	0.000050	0.000000	0.000000	0.000000	24.561658
958.990000	527.700000	1280.333333	0.559309	1240.606837	14.623613	0.023454	0.000023	0.000000	0.000000	0.000000	14.647090
959.090000	527.600000	1316.750000	0.559318	1240.431244	8.551805	0.012096	0.000010	0.000000	0.000000	0.000000	8.563911
959.190000	527.500000	1335.916667	0.559328	1240.211080	4.903095	0.006167	0.000004	0.000000	0.000000	0.000000	4.909267
959.290000	527.400000	1257.333333	0.559338	1240.171539	2.756018	0.003085	0.000002	0.000000	0.000000	0.000000	2.759104
959.390000	527.300000	1278.416667	0.559348	1240.083333	1.518722	0.001513	0.000001	0.000000	0.000000	0.000000	1.520236
959.490000	527.200000	1240.083333	0.559357	1240.083333	0.820430	0.000734	0.000000	0.000000	0.000000	0.000000	0.821164
959.590000	527.100000	1284.166667	0.559367	1268.465302	0.434462	0.000350	0.000000	0.000000	0.000000	0.000000	0.434812
959.690000	527.000000	1293.750000	0.559377	1263.573964	0.225522	0.000163	0.000000	0.000000	0.000000	0.000000	0.225685
959.790000	526.900000	1249.666667	0.559387	1259.388041	0.114744	0.000075	0.000000	0.000000	0.000000	0.000000	0.114819
959.890000	526.800000	1234.333333	0.559396	1255.616007	0.057221	0.000034	0.000000	0.000000	0.000000	0.000000	0.057255
959.990000	526.700000	1226.666667	0.559406	1251.843974	0.027966	0.000015	0.000000	0.000000	0.000000	0.000000	0.027981
960.090000	526.600000	1288.000000	0.559416	1248.946045	0.013395	0.000007	0.000000	0.000000	0.000000	0.000000	0.013402
960.190000	526.500000	1242.000000	0.559426	1246.400706	0.006288	0.000003	0.000000	0.000000	0.000000	0.000000	0.006290
960.290000	526.400000	1266.916667	0.559435	1244.177307	0.002892	0.000001	0.000000	0.000000	0.000000	0.000000	0.002893
960.390000	526.300000	1199.833333	0.559445	1243.073329	0.001303	0.000001	0.000000	0.000000	0.000000	0.000000	0.001304
960.490000	526.200000	1203.666667	0.559455	1242.843338	0.000576	0.000000	0.000000	0.000000	0.000000	0.000000	0.000576
960.590000	526.100000	1276.500000	0.559465	1242.398682	0.000249	0.000000	0.000000	0.000000	0.000000	0.000000	0.000249
960.690000	526.000000	1289.916667	0.559475	1242.322057	0.000106	0.000000	0.000000	0.000000	0.000000	0.000000	0.000106
960.790000	525.900000	1243.916667	0.559484	1243.226695	0.000044	0.000000	0.000000	0.000000	0.000000	0.000000	0.000044
960.890000	525.800000	1171.083333	0.559494	1243.702001	0.000018	0.000000	0.000000	0.000000	0.000000	0.000000	0.000018
960.990000	525.700000	1270.750000	0.559504	1244.208074	0.000007	0.000000	0.000000	0.000000	0.000000	0.000000	0.000007
961.090000	525.600000	1219.000000	0.559514	1244.192632	0.000003	0.000000	0.000000	0.000000	0.000000	0.000000	0.000003
961.190000	525.500000	1301.416667	0.559523	1243.042679	0.000001	0.000000	0.000000	0.000000	0.000000	0.000000	0.000001
961.290000	525.400000	1253.500000	0.559533	1239.132721	0.000000	0.000000	0.000000	0.000000	0.000000	0.000000	0.000000
961.390000	525.300000	1224.750000	0.559543	1233.260005	0.000000	0.000000	0.000000	0.000000	0.000000	0.000000	0.000000
961.490000	525.200000	1251.583333	0.559553	1226.344727	0.000000	0.000000	0.000000	0.000000	0.000000	0.000000	0.000000
961.590000	525.100000	1173.000000	0.559562	1220.333969	0.000000	0.000000	0.000000	0.000000	0.000000	0.000000	0.000000
961.690000	525.000000	1207.500000	0.559572	1216.362712	0.000000	0.000000	0.000000	0.000000	0.000000	0.000000	0.000000
961.790000	524.900000	1219.000000	0.559582	1217.006709	0.000000	0.000000	0.000000	0.000000	0.000000	0.000000	0.000000
961.890000	524.800000	1157.666667	0.559592	1222.204661	0.000000	0.000000	0.000000	0.000000	0.000000	0.000000	0.000000
961.990000	524.700000	1245.833333	0.559601	1230.178060	0.000000	0.000000	0.000000	0.000000	0.000000	0.000000	0.000000
962.090000	524.600000	1253.500000	0.559611	1239.439336	0.000000	0.000000	0.000000	0.000000	0.000000	0.000000	0.000000
962.190000	524.500000	1251.583333	0.559621	1248.363347	0.000000	0.000000	0.000000	0.000000	0.000000	0.000000	0.000000
962.290000	524.400000	1282.250000	0.559631	1253.975306	0.000000	0.000000	0.000000	0.000000	0.000000	0.000000	0.000000
962.390000	524.300000	1291.833333	0.559640	1256.336629	0.000000	0.000000	0.000000	0.000000	0.000000	0.000000	0.000000
962.490000	524.200000	1245.833333	0.559650	1256.060664	0.000000	0.000000	0.000000	0.000000	0.000000	0.000000	0.000000
962.590000	524.100000	1238.166667	0.559660	1252.917302	0.000000	0.000000	0.000000	0.000000	0.000000	0.000000	0.000000
962.690000	524.000000	1247.750000	0.559670	1247.872716	0.000000	0.000000	0.000000	0.000000	0.000000	0.000000	0.000000
962.790000	523.900000	1240.083333	0.559679	1241.846634	0.000000	0.000000	0.000000	0.000000	0.000000	0.000000	0.000000
962.890000	523.800000	1255.416667	0.559689	1233.827377	0.000000	0.000000	0.000000	0.000000	0.000000	0.000000	0.000000
962.990000	523.700000	1259.250000	0.559699	1224.627401	0.000000	0.000000	0.000000	0.000000	0.000000	0.000000	0.000000
963.090000	523.600000	1203.666667	0.559709	1215.703389	0.000000	0.000000	0.000000	0.000000	0.000000	0.000000	0.000000
963.190000	523.500000	1167.250000	0.559719	1207.224035	0.000000	0.000000	0.000000	0.000000	0.000000	0.000000	0.000000
963.290000	523.400000	1213.250000	0.559728	1200.646022	0.000000	0.000000	0.000000	0.000000	0.000000	0.000000	0.000000
963.390000	523.300000	1293.750000	0.559738	1197.978083	0.000000	0.000000	0.000000	0.000000	0.000000	0.000000	0.000000
963.490000	523.200000	1159.583333	0.559748	1197.747976	0.000000	0.000000	0.000000	0.000000	0.000000	0.000000	0.000000
963.590000	523.100000	1251.583333	0.559758	1198.913371	0.000000	0.000000	0.000000	0.000000	0.000000	0.000000	0.000000
963.690000	523.000000	1192.166667	0.559767	1201.106003	0.000000	0.000000	0.000000	0.000000	0.000000	0.000000	0.000000
963.790000	522.900000	1222.833333	0.559777	1203.160711	0.000000	0.000000	0.000000	0.000000	0.000000	0.000000	0.000000
963.890000	522.800000	1197.916667	0.559787	1203.973282	0.000000	0.000000	0.000000	0.000000	0.000000	0.000000	0.000000
