# Supplementary material for: Enhancing the Longevity and Structural Stability of Humidity Sensors: Iron Thin Films with Nitride Bonding Synthesized via Magnetic Field-Assisted Sparking Discharge
Source: Sensors (Basel). 2024 Aug 23;24(17):5466. doi: 10.3390/s24175466 (PMC11397896; doi:10.3390/s24175466)
Supplement: Supplementary file 1 [file sensors-24-05466-s001.zip › XPS_7-1-2024/1.IRON N2/survey]

Dataset wide 1:57(7-1-2024)
Dwell Time (s)	0.100000
Number of sweeps	1
Kinetic Energy(eV)	Binding Energy(eV)	Intensity(cps)	Transmission Value	Background(cps)
283.690000	1203.000000	85660.000000	4.361546	84564.716797
284.690000	1202.000000	84390.000000	4.360870	84157.802734
285.690000	1201.000000	84870.000000	4.360194	83545.156250
286.690000	1200.000000	84660.000000	4.359518	82714.003906
287.690000	1199.000000	83910.000000	4.358842	81745.083008
288.690000	1198.000000	81190.000000	4.358166	80694.877930
289.690000	1197.000000	79100.000000	4.357490	79672.602539
290.690000	1196.000000	77630.000000	4.356814	78720.200195
291.690000	1195.000000	77750.000000	4.356138	77888.359375
292.690000	1194.000000	76710.000000	4.355462	77229.082031
293.690000	1193.000000	75800.000000	4.354786	76771.308594
294.690000	1192.000000	75580.000000	4.354110	76470.971680
295.690000	1191.000000	76800.000000	4.353434	76336.523438
296.690000	1190.000000	77150.000000	4.352758	76347.050781
297.690000	1189.000000	76170.000000	4.352082	76476.713867
298.690000	1188.000000	75990.000000	4.351406	76675.859375
299.690000	1187.000000	78300.000000	4.350730	76953.041992
300.690000	1186.000000	77910.000000	4.350054	77263.281250
301.690000	1185.000000	79020.000000	4.349378	77590.092773
302.690000	1184.000000	78680.000000	4.348702	77896.196289
303.690000	1183.000000	78530.000000	4.348026	78190.444336
304.690000	1182.000000	78500.000000	4.347350	78447.558594
305.690000	1181.000000	78910.000000	4.346674	78685.727539
306.690000	1180.000000	78630.000000	4.345998	78898.369141
307.690000	1179.000000	79390.000000	4.345322	79114.638672
308.690000	1178.000000	78760.000000	4.344646	79322.197266
309.690000	1177.000000	79840.000000	4.343970	79528.642578
310.690000	1176.000000	79760.000000	4.342086	79721.616211
311.690000	1175.000000	80090.000000	4.339862	79899.379883
312.690000	1174.000000	81240.000000	4.337639	80043.374023
313.690000	1173.000000	81420.000000	4.335415	80172.031250
314.690000	1172.000000	80880.000000	4.333191	80282.211914
315.690000	1171.000000	80370.000000	4.330967	80373.344727
316.690000	1170.000000	81650.000000	4.328743	80456.811523
317.690000	1169.000000	81040.000000	4.326520	80531.850586
318.690000	1168.000000	80900.000000	4.324296	80576.118164
319.690000	1167.000000	82400.000000	4.322072	80598.452148
320.690000	1166.000000	83110.000000	4.319848	80606.489258
321.690000	1165.000000	81780.000000	4.317624	80593.452148
322.690000	1164.000000	81470.000000	4.315401	80570.664062
323.690000	1163.000000	81270.000000	4.313177	80557.548828
324.690000	1162.000000	81640.000000	4.310953	80542.080078
325.690000	1161.000000	82430.000000	4.308729	80515.415039
326.690000	1160.000000	81620.000000	4.306505	80477.397461
327.690000	1159.000000	81820.000000	4.304281	80410.825195
328.690000	1158.000000	81090.000000	4.302058	80293.652344
329.690000	1157.000000	81450.000000	4.299834	80126.088867
330.690000	1156.000000	81330.000000	4.297610	79912.622070
331.690000	1155.000000	80530.000000	4.295386	79652.773438
332.690000	1154.000000	79960.000000	4.293162	79379.990234
333.690000	1153.000000	78230.000000	4.290939	79129.301758
334.690000	1152.000000	78570.000000	4.288715	78922.070312
335.690000	1151.000000	79770.000000	4.286491	78766.528320
336.690000	1150.000000	78230.000000	4.284267	78673.974609
337.690000	1149.000000	78990.000000	4.282043	78617.929688
338.690000	1148.000000	80010.000000	4.279820	78582.109375
339.690000	1147.000000	79820.000000	4.277596	78552.309570
340.690000	1146.000000	78680.000000	4.275372	78546.240234
341.690000	1145.000000	77420.000000	4.273148	78561.264648
342.690000	1144.000000	78950.000000	4.270924	78625.229492
343.690000	1143.000000	80450.000000	4.268700	78734.282227
344.690000	1142.000000	79500.000000	4.266477	78902.685547
345.690000	1141.000000	78640.000000	4.264253	79098.256836
346.690000	1140.000000	79430.000000	4.262029	79319.213867
347.690000	1139.000000	79510.000000	4.259805	79533.823242
348.690000	1138.000000	81300.000000	4.257581	79745.976562
349.690000	1137.000000	80780.000000	4.255358	79931.586914
350.690000	1136.000000	81360.000000	4.253134	80099.448242
351.690000	1135.000000	81850.000000	4.250910	80243.686523
352.690000	1134.000000	82750.000000	4.248686	80375.151367
353.690000	1133.000000	81740.000000	4.246462	80485.478516
354.690000	1132.000000	81770.000000	4.244239	80582.890625
355.690000	1131.000000	81490.000000	4.242015	80658.686523
356.690000	1130.000000	80940.000000	4.239791	80707.290039
357.690000	1129.000000	81030.000000	4.237567	80718.593750
358.690000	1128.000000	82460.000000	4.235343	80702.495117
359.690000	1127.000000	81620.000000	4.233120	80657.695312
360.690000	1126.000000	81430.000000	4.231518	80594.545898
361.690000	1125.000000	80450.000000	4.230093	80523.447266
362.690000	1124.000000	80560.000000	4.228667	80461.748047
363.690000	1123.000000	80070.000000	4.227242	80403.789062
364.690000	1122.000000	80860.000000	4.225816	80363.989258
365.690000	1121.000000	80060.000000	4.224390	80349.306641
366.690000	1120.000000	80060.000000	4.222965	80367.109375
367.690000	1119.000000	80340.000000	4.221539	80423.911133
368.690000	1118.000000	80000.000000	4.220114	80520.429688
369.690000	1117.000000	81920.000000	4.218688	80641.938477
370.690000	1116.000000	80900.000000	4.217263	80778.916016
371.690000	1115.000000	80640.000000	4.215837	80913.842773
372.690000	1114.000000	81290.000000	4.214411	81023.129883
373.690000	1113.000000	81570.000000	4.212986	81111.040039
374.690000	1112.000000	81970.000000	4.211560	81179.121094
375.690000	1111.000000	82250.000000	4.210135	81224.291992
376.690000	1110.000000	81860.000000	4.208709	81254.541016
377.690000	1109.000000	82140.000000	4.207283	81278.515625
378.690000	1108.000000	81830.000000	4.205858	81285.361328
379.690000	1107.000000	82290.000000	4.204432	81278.901367
380.690000	1106.000000	82120.000000	4.203007	81265.102539
381.690000	1105.000000	80750.000000	4.201581	81243.090820
382.690000	1104.000000	82040.000000	4.200156	81199.672852
383.690000	1103.000000	81860.000000	4.198730	81152.089844
384.690000	1102.000000	81800.000000	4.197304	81091.757812
385.690000	1101.000000	82430.000000	4.195879	81018.920898
386.690000	1100.000000	80640.000000	4.194453	80939.589844
387.690000	1099.000000	80920.000000	4.193028	80898.891602
388.690000	1098.000000	80010.000000	4.191602	80875.136719
389.690000	1097.000000	81440.000000	4.190177	80890.209961
390.690000	1096.000000	81690.000000	4.188751	80952.114258
391.690000	1095.000000	80700.000000	4.187325	81050.180664
392.690000	1094.000000	81330.000000	4.185900	81137.441406
393.690000	1093.000000	81920.000000	4.184474	81237.119141
394.690000	1092.000000	80530.000000	4.183049	81322.880859
395.690000	1091.000000	81750.000000	4.181623	81367.841797
396.690000	1090.000000	81930.000000	4.180197	81384.399414
397.690000	1089.000000	81030.000000	4.178772	81395.439453
398.690000	1088.000000	81720.000000	4.177346	81390.478516
399.690000	1087.000000	81960.000000	4.175921	81390.400391
400.690000	1086.000000	81360.000000	4.174495	81428.559570
401.690000	1085.000000	80970.000000	4.173070	81495.678711
402.690000	1084.000000	81570.000000	4.171644	81581.523438
403.690000	1083.000000	82270.000000	4.170218	81687.763672
404.690000	1082.000000	81540.000000	4.168793	81805.600586
405.690000	1081.000000	82110.000000	4.167367	81912.045898
406.690000	1080.000000	81990.000000	4.165942	82011.757812
407.690000	1079.000000	81790.000000	4.164516	82105.546875
408.690000	1078.000000	82290.000000	4.163091	82187.871094
409.690000	1077.000000	82360.000000	4.161665	82247.792969
410.690000	1076.000000	82900.000000	4.160433	82295.488281
411.690000	1075.000000	83110.000000	4.159256	82327.841797
412.690000	1074.000000	83280.000000	4.158079	82354.775391
413.690000	1073.000000	81880.000000	4.156902	82374.062500
414.690000	1072.000000	82770.000000	4.155725	82402.246094
415.690000	1071.000000	82360.000000	4.154548	82430.830078
416.690000	1070.000000	82620.000000	4.153371	82455.781250
417.690000	1069.000000	82630.000000	4.152194	82467.685547
418.690000	1068.000000	82280.000000	4.151017	82468.964844
419.690000	1067.000000	82490.000000	4.149840	82449.951172
420.690000	1066.000000	82560.000000	4.148663	82408.339844
421.690000	1065.000000	82440.000000	4.147486	82356.152344
422.690000	1064.000000	83240.000000	4.146309	82295.224609
423.690000	1063.000000	83270.000000	4.145132	82238.574219
424.690000	1062.000000	83170.000000	4.143954	82198.769531
425.690000	1061.000000	82290.000000	4.142777	82199.804688
426.690000	1060.000000	81290.000000	4.141600	82233.750000
427.690000	1059.000000	84240.000000	4.140423	82307.626953
428.690000	1058.000000	83590.000000	4.139246	82406.738281
429.690000	1057.000000	82400.000000	4.138069	82522.373047
430.690000	1056.000000	83120.000000	4.136892	82640.830078
431.690000	1055.000000	82170.000000	4.135715	82759.140625
432.690000	1054.000000	84360.000000	4.134538	82870.380859
433.690000	1053.000000	82840.000000	4.133361	82991.542969
434.690000	1052.000000	82380.000000	4.132184	83112.402344
435.690000	1051.000000	83960.000000	4.131007	83227.666016
436.690000	1050.000000	83370.000000	4.129830	83347.119141
437.690000	1049.000000	83420.000000	4.128653	83475.478516
438.690000	1048.000000	84450.000000	4.127476	83584.990234
439.690000	1047.000000	83890.000000	4.126299	83686.044922
440.690000	1046.000000	83530.000000	4.125122	83777.128906
441.690000	1045.000000	84230.000000	4.123945	83833.154297
442.690000	1044.000000	84130.000000	4.122767	83840.068359
443.690000	1043.000000	84330.000000	4.121590	83818.437500
444.690000	1042.000000	83460.000000	4.120413	83776.416016
445.690000	1041.000000	83130.000000	4.119236	83718.242188
446.690000	1040.000000	84560.000000	4.118059	83695.117188
447.690000	1039.000000	82430.000000	4.116882	83728.398438
448.690000	1038.000000	84020.000000	4.115705	83820.078125
449.690000	1037.000000	84940.000000	4.114528	83966.396484
450.690000	1036.000000	83780.000000	4.113351	84166.718750
451.690000	1035.000000	84890.000000	4.112174	84375.283203
452.690000	1034.000000	84720.000000	4.110997	84572.958984
453.690000	1033.000000	85090.000000	4.109820	84750.878906
454.690000	1032.000000	84740.000000	4.108643	84892.001953
455.690000	1031.000000	85010.000000	4.107466	85001.445312
456.690000	1030.000000	85140.000000	4.106289	85084.765625
457.690000	1029.000000	85280.000000	4.105112	85151.611328
458.690000	1028.000000	85150.000000	4.103935	85191.679688
459.690000	1027.000000	85590.000000	4.102758	85224.550781
460.690000	1026.000000	84690.000000	4.101019	85237.353516
461.690000	1025.000000	85950.000000	4.099123	85243.173828
462.690000	1024.000000	85940.000000	4.097227	85237.441406
463.690000	1023.000000	86330.000000	4.095330	85240.253906
464.690000	1022.000000	84920.000000	4.093434	85238.486328
465.690000	1021.000000	85270.000000	4.091538	85243.574219
466.690000	1020.000000	85710.000000	4.089641	85257.919922
467.690000	1019.000000	84930.000000	4.087745	85294.716797
468.690000	1018.000000	85290.000000	4.085848	85350.126953
469.690000	1017.000000	85240.000000	4.083952	85437.373047
470.690000	1016.000000	85110.000000	4.082056	85559.101562
471.690000	1015.000000	85850.000000	4.080159	85702.421875
472.690000	1014.000000	86820.000000	4.078263	85846.181641
473.690000	1013.000000	86450.000000	4.076367	85975.351562
474.690000	1012.000000	86070.000000	4.074470	86074.238281
475.690000	1011.000000	86730.000000	4.072574	86130.537109
476.690000	1010.000000	86700.000000	4.070677	86152.861328
477.690000	1009.000000	87310.000000	4.068781	86155.830078
478.690000	1008.000000	88730.000000	4.066885	86164.072266
479.690000	1007.000000	85530.000000	4.064988	86197.480469
480.690000	1006.000000	85570.000000	4.063092	86260.859375
481.690000	1005.000000	86720.000000	4.061196	86340.048828
482.690000	1004.000000	86950.000000	4.059299	86425.029297
483.690000	1003.000000	87390.000000	4.057403	86492.734375
484.690000	1002.000000	87990.000000	4.055507	86522.314453
485.690000	1001.000000	89400.000000	4.053610	86512.080078
486.690000	1000.000000	89440.000000	4.051714	86475.976562
487.690000	999.000000	88830.000000	4.049817	86425.419922
488.690000	998.000000	88950.000000	4.047921	86360.175781
489.690000	997.000000	88690.000000	4.046025	86281.347656
490.690000	996.000000	88990.000000	4.044128	86191.630859
491.690000	995.000000	89430.000000	4.042232	86083.828125
492.690000	994.000000	88640.000000	4.040336	85946.181641
493.690000	993.000000	88860.000000	4.038439	85789.208984
494.690000	992.000000	87920.000000	4.036543	85625.390625
495.690000	991.000000	86590.000000	4.034646	85455.869141
496.690000	990.000000	85110.000000	4.032750	85286.933594
497.690000	989.000000	84890.000000	4.030854	85124.716797
498.690000	988.000000	86330.000000	4.028957	84976.220703
499.690000	987.000000	84370.000000	4.027061	84832.529297
500.690000	986.000000	85150.000000	4.025165	84694.013672
501.690000	985.000000	85260.000000	4.023268	84560.390625
502.690000	984.000000	84170.000000	4.021372	84426.982422
503.690000	983.000000	87000.000000	4.019476	84274.892578
504.690000	982.000000	86760.000000	4.017579	84104.316406
505.690000	981.000000	87250.000000	4.015683	83905.527344
506.690000	980.000000	90370.000000	4.013786	83665.673828
507.690000	979.000000	90190.000000	4.011890	83389.140625
508.690000	978.000000	91110.000000	4.009994	83085.556641
509.690000	977.000000	91690.000000	4.008097	82761.855469
510.690000	976.000000	94190.000000	4.007377	82430.195312
511.690000	975.000000	94460.000000	4.006989	82104.589844
512.690000	974.000000	94230.000000	4.006601	81787.641602
513.690000	973.000000	92760.000000	4.006213	81475.458984
514.690000	972.000000	90080.000000	4.005825	81153.115234
515.690000	971.000000	88210.000000	4.005438	80803.510742
516.690000	970.000000	85600.000000	4.005050	80422.968750
517.690000	969.000000	82010.000000	4.004662	79993.774414
518.690000	968.000000	82310.000000	4.004274	79531.000977
519.690000	967.000000	81790.000000	4.003886	79053.325195
520.690000	966.000000	78210.000000	4.003498	78590.737305
521.690000	965.000000	77470.000000	4.003110	78144.355469
522.690000	964.000000	78370.000000	4.002722	77758.911133
523.690000	963.000000	78140.000000	4.002334	77429.511719
524.690000	962.000000	77690.000000	4.001946	77172.622070
525.690000	961.000000	76110.000000	4.001558	76984.868164
526.690000	960.000000	76330.000000	4.001170	76881.640625
527.690000	959.000000	77510.000000	4.000782	76830.722656
528.690000	958.000000	77040.000000	4.000394	76818.242188
529.690000	957.000000	77210.000000	4.000006	76810.522461
530.690000	956.000000	76850.000000	3.999618	76785.122070
531.690000	955.000000	77870.000000	3.999230	76714.199219
532.690000	954.000000	76890.000000	3.998842	76598.398438
533.690000	953.000000	76860.000000	3.998454	76471.796875
534.690000	952.000000	75610.000000	3.998066	76355.566406
535.690000	951.000000	77240.000000	3.997678	76275.224609
536.690000	950.000000	77810.000000	3.997290	76263.886719
537.690000	949.000000	75580.000000	3.996902	76332.626953
538.690000	948.000000	76330.000000	3.996514	76441.699219
539.690000	947.000000	77150.000000	3.996126	76577.631836
540.690000	946.000000	77730.000000	3.995738	76717.373047
541.690000	945.000000	78150.000000	3.995350	76833.105469
542.690000	944.000000	77900.000000	3.994962	76912.001953
543.690000	943.000000	78730.000000	3.994574	76971.860352
544.690000	942.000000	78370.000000	3.994186	77008.178711
545.690000	941.000000	78170.000000	3.993798	77023.627930
546.690000	940.000000	77380.000000	3.993410	77011.459961
547.690000	939.000000	77280.000000	3.993022	76975.791016
548.690000	938.000000	76770.000000	3.992634	76911.054688
549.690000	937.000000	76970.000000	3.992246	76840.893555
550.690000	936.000000	77270.000000	3.991858	76773.242188
551.690000	935.000000	78200.000000	3.991470	76743.471680
552.690000	934.000000	75970.000000	3.991082	76749.467773
553.690000	933.000000	76650.000000	3.990694	76796.567383
554.690000	932.000000	76780.000000	3.990306	76852.763672
555.690000	931.000000	77620.000000	3.989918	76913.173828
556.690000	930.000000	77100.000000	3.989530	76940.273438
557.690000	929.000000	77360.000000	3.989142	76943.110352
558.690000	928.000000	76210.000000	3.988754	76907.519531
559.690000	927.000000	76960.000000	3.988366	76855.849609
560.690000	926.000000	79570.000000	3.987622	76786.958008
561.690000	925.000000	79140.000000	3.986777	76720.043945
562.690000	924.000000	77660.000000	3.985933	76645.190430
563.690000	923.000000	76580.000000	3.985088	76578.232422
564.690000	922.000000	75740.000000	3.984244	76513.178711
565.690000	921.000000	77980.000000	3.983399	76452.026367
566.690000	920.000000	77530.000000	3.982555	76390.410156
567.690000	919.000000	76570.000000	3.981710	76333.374023
568.690000	918.000000	76520.000000	3.980865	76294.833984
569.690000	917.000000	75100.000000	3.980021	76268.325195
570.690000	916.000000	76890.000000	3.979176	76263.183594
571.690000	915.000000	77140.000000	3.978332	76282.153320
572.690000	914.000000	77200.000000	3.977487	76321.962891
573.690000	913.000000	77700.000000	3.976643	76346.357422
574.690000	912.000000	76780.000000	3.975798	76364.804688
575.690000	911.000000	76140.000000	3.974954	76363.520508
576.690000	910.000000	77290.000000	3.974109	76336.328125
577.690000	909.000000	78320.000000	3.973264	76274.570312
578.690000	908.000000	76590.000000	3.972420	76190.942383
579.690000	907.000000	77550.000000	3.971575	76079.619141
580.690000	906.000000	77850.000000	3.970731	75936.728516
581.690000	905.000000	77320.000000	3.969886	75765.214844
582.690000	904.000000	76320.000000	3.969042	75578.691406
583.690000	903.000000	77460.000000	3.968197	75383.349609
584.690000	902.000000	77470.000000	3.967353	75176.953125
585.690000	901.000000	77890.000000	3.966508	74967.988281
586.690000	900.000000	78880.000000	3.965663	74754.770508
587.690000	899.000000	77910.000000	3.964819	74529.853516
588.690000	898.000000	76170.000000	3.963974	74286.201172
589.690000	897.000000	76390.000000	3.963130	74024.594727
590.690000	896.000000	78350.000000	3.962285	73742.661133
591.690000	895.000000	76370.000000	3.961441	73438.608398
592.690000	894.000000	76480.000000	3.960596	73109.511719
593.690000	893.000000	77240.000000	3.959752	72757.822266
594.690000	892.000000	76500.000000	3.958907	72383.095703
595.690000	891.000000	76760.000000	3.958062	71980.639648
596.690000	890.000000	77670.000000	3.957218	71543.281250
597.690000	889.000000	75080.000000	3.956373	71071.679688
598.690000	888.000000	72760.000000	3.955529	70564.941406
599.690000	887.000000	73440.000000	3.954684	70029.936523
600.690000	886.000000	69680.000000	3.953840	69480.883789
601.690000	885.000000	69000.000000	3.952995	68944.755859
602.690000	884.000000	67920.000000	3.952151	68446.660156
603.690000	883.000000	67300.000000	3.951306	68003.227539
604.690000	882.000000	67480.000000	3.950462	67611.772461
605.690000	881.000000	68820.000000	3.949617	67274.252930
606.690000	880.000000	67950.000000	3.948772	66991.918945
607.690000	879.000000	66320.000000	3.947928	66747.119141
608.690000	878.000000	66480.000000	3.947083	66537.998047
609.690000	877.000000	66320.000000	3.946239	66380.239258
610.690000	876.000000	65520.000000	3.946477	66267.041016
611.690000	875.000000	66240.000000	3.947021	66170.239258
612.690000	874.000000	66720.000000	3.947565	66096.240234
613.690000	873.000000	65790.000000	3.948109	66031.679688
614.690000	872.000000	66470.000000	3.948653	65963.276367
615.690000	871.000000	65340.000000	3.949197	65893.183594
616.690000	870.000000	65600.000000	3.949741	65845.493164
617.690000	869.000000	65600.000000	3.950286	65810.639648
618.690000	868.000000	66030.000000	3.950830	65783.740234
619.690000	867.000000	66260.000000	3.951374	65758.500977
620.690000	866.000000	66270.000000	3.951918	65728.994141
621.690000	865.000000	65440.000000	3.952462	65676.782227
622.690000	864.000000	65970.000000	3.953006	65592.866211
623.690000	863.000000	66990.000000	3.953550	65489.135742
624.690000	862.000000	65980.000000	3.954094	65370.366211
625.690000	861.000000	65930.000000	3.954638	65235.000000
626.690000	860.000000	65020.000000	3.955182	65080.805664
627.690000	859.000000	66640.000000	3.955726	64925.561523
628.690000	858.000000	67820.000000	3.956270	64758.540039
629.690000	857.000000	67170.000000	3.956814	64570.820312
630.690000	856.000000	65520.000000	3.957358	64362.451172
631.690000	855.000000	66290.000000	3.957902	64142.827148
632.690000	854.000000	66860.000000	3.958446	63893.959961
633.690000	853.000000	67290.000000	3.958990	63623.842773
634.690000	852.000000	65700.000000	3.959534	63336.230469
635.690000	851.000000	67630.000000	3.960078	63028.759766
636.690000	850.000000	67680.000000	3.960622	62699.262695
637.690000	849.000000	66850.000000	3.961166	62362.490234
638.690000	848.000000	66460.000000	3.961710	62013.793945
639.690000	847.000000	66780.000000	3.962254	61658.764648
640.690000	846.000000	67370.000000	3.962798	61303.964844
641.690000	845.000000	66240.000000	3.963342	60941.879883
642.690000	844.000000	65600.000000	3.963886	60557.719727
643.690000	843.000000	66390.000000	3.964430	60141.938477
644.690000	842.000000	66010.000000	3.964974	59688.408203
645.690000	841.000000	65370.000000	3.965518	59192.597656
646.690000	840.000000	64580.000000	3.966062	58667.358398
647.690000	839.000000	63810.000000	3.966606	58128.427734
648.690000	838.000000	63690.000000	3.967151	57593.613281
649.690000	837.000000	62350.000000	3.967695	57056.362305
650.690000	836.000000	61310.000000	3.968239	56508.227539
651.690000	835.000000	60420.000000	3.968783	55932.441406
652.690000	834.000000	58670.000000	3.969327	55312.036133
653.690000	833.000000	56070.000000	3.969871	54640.346680
654.690000	832.000000	53850.000000	3.970415	53941.059570
655.690000	831.000000	52770.000000	3.970959	53246.767578
656.690000	830.000000	52270.000000	3.971503	52592.163086
657.690000	829.000000	51860.000000	3.972047	52016.591797
658.690000	828.000000	51010.000000	3.972591	51534.589844
659.690000	827.000000	50940.000000	3.973135	51148.188477
660.690000	826.000000	50280.000000	3.972404	50839.760742
661.690000	825.000000	51890.000000	3.971314	50590.454102
662.690000	824.000000	50650.000000	3.970224	50363.359375
663.690000	823.000000	50340.000000	3.969133	50152.480469
664.690000	822.000000	49640.000000	3.968043	49944.130859
665.690000	821.000000	49540.000000	3.966953	49739.038086
666.690000	820.000000	49610.000000	3.965863	49539.438477
667.690000	819.000000	49800.000000	3.964772	49375.893555
668.690000	818.000000	48400.000000	3.963682	49244.160156
669.690000	817.000000	49200.000000	3.962592	49149.599609
670.690000	816.000000	48840.000000	3.961502	49098.159180
671.690000	815.000000	48860.000000	3.960411	49083.359375
672.690000	814.000000	49590.000000	3.959321	49074.082031
673.690000	813.000000	49010.000000	3.958231	49068.081055
674.690000	812.000000	49090.000000	3.957141	49064.160156
675.690000	811.000000	48850.000000	3.956050	49044.638672
676.690000	810.000000	49270.000000	3.954960	49016.801758
677.690000	809.000000	49210.000000	3.953870	48997.680664
678.690000	808.000000	48280.000000	3.952780	48989.438477
679.690000	807.000000	49030.000000	3.951689	48972.080078
680.690000	806.000000	49420.000000	3.950599	48959.038086
681.690000	805.000000	48630.000000	3.949509	48934.238281
682.690000	804.000000	49570.000000	3.948419	48892.880859
683.690000	803.000000	49440.000000	3.947328	48818.959961
684.690000	802.000000	49290.000000	3.946238	48743.759766
685.690000	801.000000	48050.000000	3.945148	48666.557617
686.690000	800.000000	48620.000000	3.944058	48606.503906
687.690000	799.000000	48660.000000	3.942967	48567.509766
688.690000	798.000000	48590.000000	3.941877	48580.209961
689.690000	797.000000	47870.000000	3.940787	48627.944336
690.690000	796.000000	48650.000000	3.939697	48703.266602
691.690000	795.000000	49150.000000	3.938606	48799.077148
692.690000	794.000000	50030.000000	3.937516	48900.673828
693.690000	793.000000	49520.000000	3.936426	48985.239258
694.690000	792.000000	49560.000000	3.935336	49045.351562
695.690000	791.000000	50080.000000	3.934245	49076.616211
696.690000	790.000000	52680.000000	3.933155	49066.186523
697.690000	789.000000	52920.000000	3.932065	49020.849609
698.690000	788.000000	54700.000000	3.930975	48945.117188
699.690000	787.000000	54210.000000	3.929884	48849.907227
700.690000	786.000000	53680.000000	3.928606	48747.709961
701.690000	785.000000	54730.000000	3.927274	48654.628906
702.690000	784.000000	54310.000000	3.925942	48566.665039
703.690000	783.000000	53470.000000	3.924610	48469.091797
704.690000	782.000000	53280.000000	3.923278	48348.349609
705.690000	781.000000	52360.000000	3.921947	48186.689453
706.690000	780.000000	51670.000000	3.920615	47971.772461
707.690000	779.000000	49390.000000	3.919283	47714.804688
708.690000	778.000000	48360.000000	3.917951	47442.451172
709.690000	777.000000	46420.000000	3.916619	47172.573242
710.690000	776.000000	46750.000000	3.915287	46929.975586
711.690000	775.000000	46540.000000	3.913956	46719.687500
712.690000	774.000000	46940.000000	3.912624	46537.749023
713.690000	773.000000	46650.000000	3.911292	46379.609375
714.690000	772.000000	45680.000000	3.909960	46238.374023
715.690000	771.000000	46010.000000	3.908628	46090.332031
716.690000	770.000000	46270.000000	3.907296	45942.524414
717.690000	769.000000	45490.000000	3.905965	45794.267578
718.690000	768.000000	45990.000000	3.904633	45626.992188
719.690000	767.000000	46950.000000	3.903301	45440.141602
720.690000	766.000000	45270.000000	3.901969	45258.515625
721.690000	765.000000	44540.000000	3.900637	45092.109375
722.690000	764.000000	44650.000000	3.899306	44940.683594
723.690000	763.000000	45340.000000	3.897974	44838.012695
724.690000	762.000000	44230.000000	3.896642	44797.685547
725.690000	761.000000	44460.000000	3.895310	44814.506836
726.690000	760.000000	45350.000000	3.893978	44862.924805
727.690000	759.000000	45670.000000	3.892646	44951.440430
728.690000	758.000000	44670.000000	3.891315	45046.049805
729.690000	757.000000	45420.000000	3.889983	45129.833984
730.690000	756.000000	45280.000000	3.888651	45190.146484
731.690000	755.000000	45350.000000	3.887319	45233.266602
732.690000	754.000000	46250.000000	3.885987	45251.416016
733.690000	753.000000	45930.000000	3.884655	45257.529297
734.690000	752.000000	45950.000000	3.883324	45244.687500
735.690000	751.000000	46560.000000	3.881992	45208.754883
736.690000	750.000000	45660.000000	3.880660	45159.267578
737.690000	749.000000	44490.000000	3.879328	45083.417969
738.690000	748.000000	45490.000000	3.877996	44981.884766
739.690000	747.000000	46560.000000	3.876664	44866.455078
740.690000	746.000000	46360.000000	3.875333	44747.084961
741.690000	745.000000	46820.000000	3.874001	44612.807617
742.690000	744.000000	46090.000000	3.872669	44474.418945
743.690000	743.000000	46350.000000	3.871337	44319.375000
744.690000	742.000000	47530.000000	3.870005	47530.000000
745.690000	741.000000	47720.000000	3.868673	46740.834961
746.690000	740.000000	46450.000000	3.867342	45951.665039
747.690000	739.000000	45330.000000	3.866010	45162.500000
748.690000	738.000000	45700.000000	3.864678	44373.334961
749.690000	737.000000	47610.000000	3.863346	43584.165039
750.690000	736.000000	47440.000000	3.862014	42795.000000
751.690000	735.000000	46640.000000	3.860683	42005.834961
752.690000	734.000000	47520.000000	3.859351	41216.665039
753.690000	733.000000	48290.000000	3.858019	40427.500000
754.690000	732.000000	48410.000000	3.856687	39638.332520
755.690000	731.000000	49620.000000	3.855355	38849.167480
756.690000	730.000000	48640.000000	3.854023	38060.000000
757.690000	729.000000	48320.000000	3.852692	37270.832520
758.690000	728.000000	49450.000000	3.851360	36481.667480
759.690000	727.000000	51220.000000	3.850028	35692.500000
760.690000	726.000000	54140.000000	3.850115	34903.334961
761.690000	725.000000	56240.000000	3.850601	34114.167480
762.690000	724.000000	55420.000000	3.851088	33325.000000
763.690000	723.000000	51850.000000	3.851575	32535.834961
764.690000	722.000000	45920.000000	3.852062	31746.667480
765.690000	721.000000	43630.000000	3.852548	30957.500000
766.690000	720.000000	43290.000000	3.853035	30168.334961
767.690000	719.000000	43290.000000	3.853522	29379.167480
768.690000	718.000000	44280.000000	3.854009	28590.000000
769.690000	717.000000	41440.000000	3.854495	27800.834961
770.690000	716.000000	39880.000000	3.854982	27011.667480
771.690000	715.000000	41280.000000	3.855469	26222.500000
772.690000	714.000000	43720.000000	3.855956	25433.334961
773.690000	713.000000	48470.000000	3.856442	24644.167480
774.690000	712.000000	53390.000000	3.856929	23855.000000
775.690000	711.000000	56690.000000	3.857416	23065.834961
776.690000	710.000000	53240.000000	3.857903	22276.667480
777.690000	709.000000	37940.000000	3.858389	21487.500000
778.690000	708.000000	25000.000000	3.858876	20698.334961
779.690000	707.000000	20680.000000	3.859363	19909.167480
780.690000	706.000000	19120.000000	3.859850	19120.001221
781.690000	705.000000	18330.000000	3.860337	19322.382812
782.690000	704.000000	18380.000000	3.860823	18688.892822
783.690000	703.000000	17770.000000	3.861310	18238.383789
784.690000	702.000000	17480.000000	3.861797	17946.145020
785.690000	701.000000	17610.000000	3.862284	17778.720703
786.690000	700.000000	17530.000000	3.862770	17710.186768
787.690000	699.000000	17550.000000	3.863257	17703.079834
788.690000	698.000000	17710.000000	3.863744	17730.959473
789.690000	697.000000	18610.000000	3.864231	17761.186523
790.690000	696.000000	18450.000000	3.864717	17779.360352
791.690000	695.000000	17790.000000	3.865204	17779.079590
792.690000	694.000000	17630.000000	3.865691	17761.466064
793.690000	693.000000	17670.000000	3.866178	17723.759766
794.690000	692.000000	17790.000000	3.866664	17689.639893
795.690000	691.000000	17560.000000	3.867151	17674.146729
796.690000	690.000000	17310.000000	3.867638	17674.479980
797.690000	689.000000	17820.000000	3.868125	17689.200439
798.690000	688.000000	17790.000000	3.868611	17728.640137
799.690000	687.000000	17650.000000	3.869098	17784.959717
800.690000	686.000000	17900.000000	3.869585	17845.119629
801.690000	685.000000	17970.000000	3.870072	17917.919922
802.690000	684.000000	17770.000000	3.870558	18001.760254
803.690000	683.000000	17890.000000	3.871045	18080.239258
804.690000	682.000000	18490.000000	3.871532	18146.719971
805.690000	681.000000	18490.000000	3.872019	18209.040527
806.690000	680.000000	18140.000000	3.872506	18251.519775
807.690000	679.000000	18580.000000	3.872992	18281.280518
808.690000	678.000000	17770.000000	3.873479	18304.880371
809.690000	677.000000	18260.000000	3.873966	18324.560547
810.690000	676.000000	18500.000000	3.873047	18325.280762
811.690000	675.000000	18800.000000	3.871733	18313.599854
812.690000	674.000000	18290.000000	3.870418	18278.959961
813.690000	673.000000	18320.000000	3.869104	18224.080811
814.690000	672.000000	17780.000000	3.867789	18153.040771
815.690000	671.000000	18210.000000	3.866474	18082.239990
816.690000	670.000000	18070.000000	3.865160	18024.720459
817.690000	669.000000	17720.000000	3.863845	17982.239990
818.690000	668.000000	18220.000000	3.862531	17959.680176
819.690000	667.000000	17390.000000	3.861216	17952.879639
820.690000	666.000000	18130.000000	3.859901	17960.959473
821.690000	665.000000	18000.000000	3.858587	17961.199951
822.690000	664.000000	18500.000000	3.857272	17969.599609
823.690000	663.000000	17690.000000	3.855958	17983.199463
824.690000	662.000000	17700.000000	3.854643	18006.159668
825.690000	661.000000	18700.000000	3.853328	18028.399658
826.690000	660.000000	18480.000000	3.852014	18069.439697
827.690000	659.000000	17790.000000	3.850699	18103.919678
828.690000	658.000000	18730.000000	3.849384	18128.480225
829.690000	657.000000	18340.000000	3.848070	18148.800049
830.690000	656.000000	17560.000000	3.846755	18177.680664
831.690000	655.000000	18250.000000	3.845441	18210.080566
832.690000	654.000000	18030.000000	3.844126	18264.000244
833.690000	653.000000	18170.000000	3.842811	18331.119385
834.690000	652.000000	18890.000000	3.841497	18399.439697
835.690000	651.000000	18300.000000	3.840182	18450.479736
836.690000	650.000000	18910.000000	3.838868	18476.240234
837.690000	649.000000	18590.000000	3.837553	18471.199951
838.690000	648.000000	18260.000000	3.836238	18451.359863
839.690000	647.000000	18310.000000	3.834924	18423.680420
840.690000	646.000000	18460.000000	3.833609	18411.920166
841.690000	645.000000	18150.000000	3.832294	18424.479980
842.690000	644.000000	18470.000000	3.830980	18464.160156
843.690000	643.000000	18310.000000	3.829665	18523.040771
844.690000	642.000000	18600.000000	3.828351	18590.479736
845.690000	641.000000	18910.000000	3.827036	18645.040283
846.690000	640.000000	18940.000000	3.825721	18678.719482
847.690000	639.000000	18720.000000	3.824407	18689.680176
848.690000	638.000000	18670.000000	3.823092	18679.040527
849.690000	637.000000	18770.000000	3.821778	18665.200195
850.690000	636.000000	18320.000000	3.820463	18661.839600
851.690000	635.000000	18600.000000	3.819148	18681.440430
852.690000	634.000000	18340.000000	3.817834	18720.960693
853.690000	633.000000	19110.000000	3.816519	18778.720703
854.690000	632.000000	18960.000000	3.815205	18840.000000
855.690000	631.000000	18990.000000	3.813890	18901.040039
856.690000	630.000000	18840.000000	3.812575	18947.680664
857.690000	629.000000	18890.000000	3.811261	18978.720703
858.690000	628.000000	19250.000000	3.809946	18995.679932
859.690000	627.000000	18960.000000	3.808631	19003.280029
860.690000	626.000000	19080.000000	3.807317	19000.319824
861.690000	625.000000	19190.000000	3.806002	19002.080078
862.690000	624.000000	18600.000000	3.804688	19019.840088
863.690000	623.000000	18940.000000	3.803373	19059.119873
864.690000	622.000000	18960.000000	3.802058	19115.200195
865.690000	621.000000	19180.000000	3.800744	19185.919189
866.690000	620.000000	19500.000000	3.799429	19254.639893
867.690000	619.000000	19380.000000	3.798115	19303.919678
868.690000	618.000000	19590.000000	3.796800	19317.520752
869.690000	617.000000	19650.000000	3.795485	19306.160889
870.690000	616.000000	18700.000000	3.795252	19266.719971
871.690000	615.000000	19500.000000	3.795324	19206.560059
872.690000	614.000000	19150.000000	3.795395	19138.079834
873.690000	613.000000	19020.000000	3.795467	19076.800537
874.690000	612.000000	19000.000000	3.795538	19020.560303
875.690000	611.000000	18980.000000	3.795610	18985.599365
876.690000	610.000000	18800.000000	3.795681	18977.440186
877.690000	609.000000	18830.000000	3.795753	18998.800049
878.690000	608.000000	18780.000000	3.795825	19047.919922
879.690000	607.000000	18950.000000	3.795896	19108.800049
880.690000	606.000000	19750.000000	3.795968	19165.600586
881.690000	605.000000	19430.000000	3.796039	19214.239502
882.690000	604.000000	19110.000000	3.796111	19246.080322
883.690000	603.000000	19210.000000	3.796183	19253.120117
884.690000	602.000000	19280.000000	3.796254	19255.679932
885.690000	601.000000	19010.000000	3.796326	19256.640625
886.690000	600.000000	19410.000000	3.796397	19249.279785
887.690000	599.000000	19480.000000	3.796469	19235.600586
888.690000	598.000000	19230.000000	3.796541	19227.039795
889.690000	597.000000	18990.000000	3.796612	19208.399658
890.690000	596.000000	19300.000000	3.796684	19186.319580
891.690000	595.000000	19100.000000	3.796755	19173.439941
892.690000	594.000000	19100.000000	3.796827	19176.879883
893.690000	593.000000	19090.000000	3.796899	19185.679932
894.690000	592.000000	19510.000000	3.796970	19222.160645
895.690000	591.000000	18720.000000	3.797042	19282.719727
896.690000	590.000000	19330.000000	3.797113	19361.920166
897.690000	589.000000	19550.000000	3.797185	19448.160400
898.690000	588.000000	19680.000000	3.797256	19547.359619
899.690000	587.000000	19470.000000	3.797328	19630.479736
900.690000	586.000000	20060.000000	3.797400	19691.040039
901.690000	585.000000	19650.000000	3.797471	19718.640137
902.690000	584.000000	20150.000000	3.797543	19721.999512
903.690000	583.000000	19550.000000	3.797614	19703.280029
904.690000	582.000000	19610.000000	3.797686	19679.520264
905.690000	581.000000	19690.000000	3.797758	19661.679688
906.690000	580.000000	19250.000000	3.797829	19663.039551
907.690000	579.000000	19600.000000	3.797901	19675.920410
908.690000	578.000000	19790.000000	3.797972	19684.079590
909.690000	577.000000	20200.000000	3.798044	19680.000000
910.690000	576.000000	19740.000000	3.796924	19657.919922
911.690000	575.000000	19500.000000	3.795468	19618.079834
912.690000	574.000000	19560.000000	3.794012	19568.399658
913.690000	573.000000	19440.000000	3.792556	19533.599854
914.690000	572.000000	19210.000000	3.791100	19522.480469
915.690000	571.000000	19270.000000	3.789644	19527.919922
916.690000	570.000000	19680.000000	3.788188	19534.959717
917.690000	569.000000	20060.000000	3.786732	19537.163086
918.690000	568.000000	19490.000000	3.785276	19512.773438
919.690000	567.000000	19730.000000	3.783820	19452.756348
920.690000	566.000000	19380.000000	3.782364	19372.727051
921.690000	565.000000	18900.000000	3.780907	19289.774170
922.690000	564.000000	19230.000000	3.779451	19208.594971
923.690000	563.000000	20210.000000	3.777995	19141.654053
924.690000	562.000000	19900.000000	3.776539	19092.673340
925.690000	561.000000	20040.000000	3.775083	19045.911865
926.690000	560.000000	20070.000000	3.773627	18987.537842
927.690000	559.000000	20960.000000	3.772171	18910.870361
928.690000	558.000000	21040.000000	3.770715	18809.776611
929.690000	557.000000	21610.000000	3.769259	18684.763184
930.690000	556.000000	21700.000000	3.767803	18543.734131
931.690000	555.000000	21800.000000	3.766347	18394.592285
932.690000	554.000000	21220.000000	3.764891	18239.987793
933.690000	553.000000	21330.000000	3.763435	18079.406738
934.690000	552.000000	21180.000000	3.761979	17907.127686
935.690000	551.000000	20590.000000	3.760523	17717.651367
936.690000	550.000000	19580.000000	3.759067	17504.218750
937.690000	549.000000	18380.000000	3.757611	17266.481934
938.690000	548.000000	18330.000000	3.756155	17008.145752
939.690000	547.000000	17990.000000	3.754699	16729.605713
940.690000	546.000000	17820.000000	3.753243	16428.045654
941.690000	545.000000	17390.000000	3.751787	16107.642822
942.690000	544.000000	16600.000000	3.750331	15764.764404
943.690000	543.000000	15480.000000	3.748875	15394.849854
944.690000	542.000000	15440.000000	3.747418	15003.272705
945.690000	541.000000	14630.000000	3.745962	14630.000000
946.690000	540.000000	13710.000000	3.744506	14170.000000
947.690000	539.000000	13800.000000	3.743050	13710.000000
948.690000	538.000000	13150.000000	3.741594	13250.000000
949.690000	537.000000	13590.000000	3.740138	12790.000000
950.690000	536.000000	15100.000000	3.738682	12330.000000
951.690000	535.000000	17710.000000	3.737226	11870.000000
952.690000	534.000000	28810.000000	3.735770	11410.000000
953.690000	533.000000	49000.000000	3.734314	10950.000000
954.690000	532.000000	56250.000000	3.732858	10490.000000
955.690000	531.000000	56710.000000	3.731402	10030.000000
956.690000	530.000000	56540.000000	3.729946	9570.000000
957.690000	529.000000	40670.000000	3.728490	9110.000000
958.690000	528.000000	14470.000000	3.727034	8650.000000
959.690000	527.000000	8240.000000	3.725578	8190.000000
960.690000	526.000000	7410.000000	3.724122	7730.000000
961.690000	525.000000	7270.000000	3.722666	7270.000000
962.690000	524.000000	7520.000000	3.721210	7564.265747
963.690000	523.000000	7190.000000	3.719754	7416.284180
964.690000	522.000000	7260.000000	3.718298	7337.387695
965.690000	521.000000	7140.000000	3.716842	7291.599731
966.690000	520.000000	7690.000000	3.715385	7268.560181
967.690000	519.000000	6970.000000	3.713929	7247.839966
968.690000	518.000000	7370.000000	3.712473	7224.240112
969.690000	517.000000	7070.000000	3.711017	7193.680420
970.690000	516.000000	7260.000000	3.710301	7169.440308
971.690000	515.000000	7100.000000	3.709794	7142.480469
972.690000	514.000000	7230.000000	3.709287	7126.160278
973.690000	513.000000	6860.000000	3.708779	7119.520264
974.690000	512.000000	7020.000000	3.708272	7123.040161
975.690000	511.000000	7260.000000	3.707765	7131.600342
976.690000	510.000000	7160.000000	3.707257	7145.759888
977.690000	509.000000	7170.000000	3.706750	7150.239868
978.690000	508.000000	7330.000000	3.706242	7146.400146
979.690000	507.000000	6990.000000	3.705735	7134.879761
980.690000	506.000000	7200.000000	3.705228	7115.599976
981.690000	505.000000	7230.000000	3.704720	7098.560181
982.690000	504.000000	6860.000000	3.704213	7103.200073
983.690000	503.000000	6870.000000	3.703706	7131.680298
984.690000	502.000000	7150.000000	3.703198	7187.120361
985.690000	501.000000	7160.000000	3.702691	7270.079956
986.690000	500.000000	7300.000000	3.702184	7364.479980
987.690000	499.000000	7550.000000	3.701676	7446.560059
988.690000	498.000000	7910.000000	3.701169	7504.959717
989.690000	497.000000	7770.000000	3.700662	7530.800171
990.690000	496.000000	7530.000000	3.700154	7521.679688
991.690000	495.000000	7440.000000	3.699647	7492.719727
992.690000	494.000000	7230.000000	3.699140	7459.760132
993.690000	493.000000	7480.000000	3.698632	7431.119995
994.690000	492.000000	7430.000000	3.698125	7416.160278
995.690000	491.000000	7200.000000	3.697618	7412.239990
996.690000	490.000000	7350.000000	3.697110	7400.960083
997.690000	489.000000	7790.000000	3.696603	7375.919800
998.690000	488.000000	7560.000000	3.696096	7343.759766
999.690000	487.000000	7170.000000	3.695588	7301.040039
1000.690000	486.000000	7340.000000	3.695081	7263.280029
1001.690000	485.000000	6700.000000	3.694573	7249.680176
1002.690000	484.000000	6930.000000	3.694066	7265.120239
1003.690000	483.000000	7350.000000	3.693559	7291.600342
1004.690000	482.000000	7820.000000	3.693051	7325.040283
1005.690000	481.000000	7520.000000	3.692544	7349.279785
1006.690000	480.000000	7430.000000	3.692037	7358.640137
1007.690000	479.000000	7050.000000	3.691529	7348.319702
1008.690000	478.000000	7460.000000	3.691022	7337.359619
1009.690000	477.000000	7130.000000	3.690515	7328.640137
1010.690000	476.000000	7230.000000	3.689336	7322.960205
1011.690000	475.000000	7520.000000	3.687968	7315.679932
1012.690000	474.000000	7440.000000	3.686600	7311.279907
1013.690000	473.000000	7290.000000	3.685232	7298.959961
1014.690000	472.000000	7480.000000	3.683863	7288.640137
1015.690000	471.000000	6830.000000	3.682495	7292.479858
1016.690000	470.000000	7070.000000	3.681127	7310.720215
1017.690000	469.000000	7520.000000	3.679759	7340.079956
1018.690000	468.000000	7400.000000	3.678391	7381.279907
1019.690000	467.000000	7520.000000	3.677023	7419.439697
1020.690000	466.000000	7560.000000	3.675655	7441.759644
1021.690000	465.000000	7600.000000	3.674287	7451.199951
1022.690000	464.000000	7320.000000	3.672919	7447.440186
1023.690000	463.000000	7380.000000	3.671551	7435.440063
1024.690000	462.000000	7340.000000	3.670182	7418.720093
1025.690000	461.000000	7560.000000	3.668814	7400.800171
1026.690000	460.000000	7510.000000	3.667446	7386.799927
1027.690000	459.000000	7210.000000	3.666078	7382.239990
1028.690000	458.000000	7190.000000	3.664710	7380.159912
1029.690000	457.000000	7560.000000	3.663342	7386.560059
1030.690000	456.000000	7270.000000	3.661974	7409.199829
1031.690000	455.000000	7240.000000	3.660606	7433.280029
1032.690000	454.000000	7830.000000	3.659238	7451.840210
1033.690000	453.000000	7520.000000	3.657869	7473.200073
1034.690000	452.000000	7310.000000	3.656501	7491.279907
1035.690000	451.000000	7440.000000	3.655133	7492.319946
1036.690000	450.000000	7760.000000	3.653765	7488.400269
1037.690000	449.000000	7330.000000	3.652397	7484.000244
1038.690000	448.000000	7500.000000	3.651029	7471.119995
1039.690000	447.000000	7630.000000	3.649661	7456.160278
1040.690000	446.000000	7310.000000	3.648293	7452.640381
1041.690000	445.000000	7350.000000	3.646925	7462.160034
1042.690000	444.000000	7220.000000	3.645556	7480.319824
1043.690000	443.000000	7690.000000	3.644188	7511.600342
1044.690000	442.000000	7520.000000	3.642820	7546.879883
1045.690000	441.000000	7680.000000	3.641452	7573.439941
1046.690000	440.000000	7700.000000	3.640084	7583.919678
1047.690000	439.000000	7700.000000	3.638716	7584.400024
1048.690000	438.000000	7540.000000	3.637348	7570.079956
1049.690000	437.000000	7540.000000	3.635980	7546.240234
1050.690000	436.000000	7410.000000	3.634612	7526.079712
1051.690000	435.000000	7220.000000	3.633243	7510.000000
1052.690000	434.000000	7850.000000	3.631875	7490.479736
1053.690000	433.000000	7810.000000	3.630507	7477.680054
1054.690000	432.000000	7090.000000	3.629139	7476.560059
1055.690000	431.000000	7160.000000	3.627771	7477.199707
1056.690000	430.000000	7560.000000	3.626403	7479.359741
1057.690000	429.000000	7720.000000	3.625035	7488.880005
1058.690000	428.000000	7560.000000	3.623667	7498.079834
1059.690000	427.000000	7440.000000	3.622299	7499.119873
1060.690000	426.000000	7550.000000	3.622221	7493.759766
1061.690000	425.000000	7480.000000	3.622506	7489.359741
1062.690000	424.000000	7280.000000	3.622792	7482.239990
1063.690000	423.000000	7520.000000	3.623078	7471.040039
1064.690000	422.000000	7630.000000	3.623364	7457.600098
1065.690000	421.000000	7600.000000	3.623650	7446.560059
1066.690000	420.000000	7200.000000	3.623936	7430.400391
1067.690000	419.000000	7450.000000	3.624222	7413.760376
1068.690000	418.000000	7230.000000	3.624508	7398.320312
1069.690000	417.000000	7490.000000	3.624794	7382.479858
1070.690000	416.000000	7540.000000	3.625079	7361.040039
1071.690000	415.000000	7300.000000	3.625365	7336.640015
1072.690000	414.000000	7290.000000	3.625651	7305.200195
1073.690000	413.000000	7270.000000	3.625937	7274.320068
1074.690000	412.000000	7230.000000	3.626223	7250.479736
1075.690000	411.000000	7170.000000	3.626509	7238.640137
1076.690000	410.000000	7130.000000	3.626795	7245.360107
1077.690000	409.000000	7130.000000	3.627081	7280.479736
1078.690000	408.000000	7130.000000	3.627366	7329.426270
1079.690000	407.000000	7800.000000	3.627652	7389.085083
1080.690000	406.000000	7300.000000	3.627938	7300.000000
1081.690000	405.000000	7310.000000	3.628224	7277.692261
1082.690000	404.000000	7790.000000	3.628510	7255.384521
1083.690000	403.000000	8040.000000	3.628796	7233.076782
1084.690000	402.000000	8420.000000	3.629082	7210.769043
1085.690000	401.000000	8480.000000	3.629368	7188.461304
1086.690000	400.000000	8580.000000	3.629653	7166.153564
1087.690000	399.000000	8350.000000	3.629939	7143.846436
1088.690000	398.000000	8370.000000	3.630225	7121.538696
1089.690000	397.000000	8450.000000	3.630511	7099.230957
1090.690000	396.000000	8940.000000	3.630797	7076.923218
1091.690000	395.000000	8040.000000	3.631083	7054.615479
1092.690000	394.000000	7560.000000	3.631369	7032.307739
1093.690000	393.000000	7010.000000	3.631655	7010.000000
1094.690000	392.000000	7090.000000	3.631940	7388.428955
1095.690000	391.000000	7510.000000	3.632226	7348.137207
1096.690000	390.000000	7500.000000	3.632512	7320.297241
1097.690000	389.000000	7260.000000	3.632798	7295.200195
1098.690000	388.000000	7330.000000	3.633084	7268.240356
1099.690000	387.000000	7220.000000	3.633370	7250.640259
1100.690000	386.000000	6950.000000	3.631929	7240.159912
1101.690000	385.000000	7390.000000	3.630000	7241.760254
1102.690000	384.000000	7100.000000	3.628072	7260.319824
1103.690000	383.000000	7250.000000	3.626144	7292.960205
1104.690000	382.000000	7390.000000	3.624216	7325.599976
1105.690000	381.000000	7350.000000	3.622287	7356.560059
1106.690000	380.000000	7430.000000	3.620359	7374.080200
1107.690000	379.000000	7700.000000	3.618431	7378.480225
1108.690000	378.000000	7380.000000	3.616502	7377.680054
1109.690000	377.000000	7240.000000	3.614574	7381.199951
1110.690000	376.000000	6950.000000	3.612646	7383.759766
1111.690000	375.000000	7410.000000	3.610718	7389.920044
1112.690000	374.000000	7590.000000	3.608789	7391.680298
1113.690000	373.000000	7760.000000	3.606861	7376.160278
1114.690000	372.000000	7760.000000	3.604933	7344.400024
1115.690000	371.000000	6940.000000	3.603005	7312.560425
1116.690000	370.000000	6670.000000	3.601076	7281.439819
1117.690000	369.000000	7340.000000	3.599148	7259.680176
1118.690000	368.000000	7390.000000	3.597220	7256.560059
1119.690000	367.000000	7340.000000	3.595292	7261.439819
1120.690000	366.000000	7450.000000	3.593363	7259.360352
1121.690000	365.000000	7230.000000	3.591435	7257.440186
1122.690000	364.000000	7050.000000	3.589507	7254.640503
1123.690000	363.000000	7350.000000	3.587578	7252.800293
1124.690000	362.000000	7140.000000	3.585650	7262.960205
1125.690000	361.000000	7150.000000	3.583722	7295.120239
1126.690000	360.000000	7220.000000	3.581794	7337.919922
1127.690000	359.000000	7610.000000	3.579865	7389.359741
1128.690000	358.000000	7510.000000	3.577937	7444.879761
1129.690000	357.000000	7390.000000	3.576009	7499.279785
1130.690000	356.000000	7420.000000	3.574081	7537.199707
1131.690000	355.000000	7890.000000	3.572152	7565.520020
1132.690000	354.000000	7600.000000	3.570224	7586.640015
1133.690000	353.000000	7620.000000	3.568296	7604.400024
1134.690000	352.000000	7520.000000	3.566367	7620.079956
1135.690000	351.000000	7610.000000	3.564439	7650.159912
1136.690000	350.000000	7320.000000	3.562511	7688.800049
1137.690000	349.000000	7880.000000	3.560583	7726.879883
1138.690000	348.000000	7980.000000	3.558654	7752.000122
1139.690000	347.000000	8010.000000	3.556726	7760.720215
1140.690000	346.000000	7880.000000	3.554798	7745.919800
1141.690000	345.000000	7570.000000	3.552870	7713.120117
1142.690000	344.000000	7720.000000	3.550941	7673.839722
1143.690000	343.000000	7450.000000	3.549013	7647.439575
1144.690000	342.000000	7310.000000	3.547085	7638.399658
1145.690000	341.000000	7800.000000	3.545157	7647.680054
1146.690000	340.000000	7750.000000	3.543228	7672.239990
1147.690000	339.000000	7810.000000	3.541300	7709.279785
1148.690000	338.000000	7470.000000	3.539372	7743.519897
1149.690000	337.000000	7840.000000	3.537443	7773.999634
1150.690000	336.000000	7930.000000	3.535515	7797.839966
1151.690000	335.000000	7980.000000	3.533587	7820.800171
1152.690000	334.000000	7770.000000	3.531659	7844.080200
1153.690000	333.000000	7690.000000	3.529730	7879.039917
1154.690000	332.000000	7690.000000	3.527802	7921.520386
1155.690000	331.000000	8150.000000	3.525874	7974.240112
1156.690000	330.000000	7900.000000	3.523946	8026.320190
1157.690000	329.000000	8320.000000	3.522017	8068.320312
1158.690000	328.000000	8260.000000	3.520089	8093.759766
1159.690000	327.000000	8280.000000	3.518161	8114.080200
1160.690000	326.000000	7940.000000	3.516232	8130.479736
1161.690000	325.000000	7850.000000	3.514304	8154.160156
1162.690000	324.000000	8100.000000	3.512376	8197.919922
1163.690000	323.000000	8000.000000	3.510448	8255.200195
1164.690000	322.000000	8800.000000	3.508519	8307.120361
1165.690000	321.000000	8730.000000	3.506591	8352.080078
1166.690000	320.000000	7980.000000	3.504663	8379.039917
1167.690000	319.000000	8510.000000	3.502735	8374.799805
1168.690000	318.000000	8510.000000	3.500806	8346.719971
1169.690000	317.000000	8430.000000	3.498878	8312.239990
1170.690000	316.000000	8160.000000	3.496950	8273.519897
1171.690000	315.000000	8090.000000	3.495022	8241.040039
1172.690000	314.000000	8170.000000	3.493093	8226.799927
1173.690000	313.000000	8140.000000	3.491165	8233.222656
1174.690000	312.000000	8090.000000	3.489237	8253.908691
1175.690000	311.000000	8410.000000	3.487308	8285.017090
1176.690000	310.000000	8450.000000	3.485380	8318.948364
1177.690000	309.000000	8390.000000	3.483452	8348.902588
1178.690000	308.000000	8390.000000	3.481524	8374.731445
1179.690000	307.000000	8990.000000	3.479595	8389.074097
1180.690000	306.000000	8680.000000	3.477667	8385.451660
1181.690000	305.000000	8580.000000	3.475739	8364.022827
1182.690000	304.000000	8220.000000	3.473811	8321.588745
1183.690000	303.000000	8410.000000	3.471882	8247.416992
1184.690000	302.000000	8390.000000	3.469954	8148.468628
1185.690000	301.000000	8050.000000	3.468026	8039.462891
1186.690000	300.000000	7670.000000	3.466097	7925.919800
1187.690000	299.000000	7680.000000	3.464169	7819.039917
1188.690000	298.000000	7800.000000	3.462241	7730.479736
1189.690000	297.000000	7670.000000	3.460313	7665.999756
1190.690000	296.000000	7390.000000	3.460958	7622.160034
1191.690000	295.000000	7560.000000	3.462330	7595.395508
1192.690000	294.000000	7460.000000	3.463701	7570.745239
1193.690000	293.000000	7960.000000	3.465073	7960.000000
1194.690000	292.000000	7380.000000	3.466444	7770.908813
1195.690000	291.000000	7420.000000	3.467816	7581.818237
1196.690000	290.000000	7820.000000	3.469187	7392.727051
1197.690000	289.000000	10150.000000	3.470559	7203.636475
1198.690000	288.000000	12670.000000	3.471930	7014.545288
1199.690000	287.000000	13380.000000	3.473302	6825.454712
1200.690000	286.000000	17070.000000	3.474673	6636.363525
1201.690000	285.000000	25630.000000	3.476044	6447.272949
1202.690000	284.000000	20800.000000	3.477416	6258.181763
1203.690000	283.000000	9090.000000	3.478787	6069.091187
1204.690000	282.000000	5880.000000	3.480159	5880.000000
1205.690000	281.000000	5950.000000	3.481530	6161.489258
1206.690000	280.000000	6140.000000	3.482902	6071.110840
1207.690000	279.000000	6100.000000	3.484273	6008.307495
1208.690000	278.000000	5910.000000	3.485645	5964.822388
1209.690000	277.000000	5840.000000	3.487016	5936.757812
1210.690000	276.000000	5790.000000	3.488388	5928.159790
1211.690000	275.000000	5600.000000	3.489759	5933.439941
1212.690000	274.000000	6320.000000	3.491131	5940.319824
1213.690000	273.000000	6190.000000	3.492502	5950.479736
1214.690000	272.000000	5830.000000	3.493874	5966.480103
1215.690000	271.000000	5790.000000	3.495245	5981.760254
1216.690000	270.000000	5820.000000	3.496617	5994.320068
1217.690000	269.000000	6280.000000	3.497988	6011.519775
1218.690000	268.000000	5980.000000	3.499360	6029.920044
1219.690000	267.000000	6060.000000	3.500731	6037.999878
1220.690000	266.000000	6270.000000	3.502103	6031.920166
1221.690000	265.000000	5980.000000	3.503474	6021.840210
1222.690000	264.000000	5730.000000	3.504845	6001.599731
1223.690000	263.000000	6200.000000	3.506217	5972.559814
1224.690000	262.000000	6100.000000	3.507588	5948.319702
1225.690000	261.000000	5790.000000	3.508960	5940.720215
1226.690000	260.000000	5600.000000	3.510331	5941.760254
1227.690000	259.000000	5940.000000	3.511703	5955.839844
1228.690000	258.000000	6080.000000	3.513074	5984.160156
1229.690000	257.000000	6120.000000	3.514446	6017.440186
1230.690000	256.000000	6050.000000	3.515817	6041.520386
1231.690000	255.000000	6160.000000	3.517189	6056.080322
1232.690000	254.000000	5910.000000	3.518560	6060.320435
1233.690000	253.000000	6170.000000	3.519932	6053.680420
1234.690000	252.000000	6270.000000	3.521303	6040.320435
1235.690000	251.000000	5890.000000	3.522675	6031.520386
1236.690000	250.000000	5890.000000	3.524046	6034.719849
1237.690000	249.000000	5600.000000	3.525418	6048.880005
1238.690000	248.000000	6370.000000	3.526789	6070.960083
1239.690000	247.000000	6480.000000	3.528161	6105.280151
1240.690000	246.000000	5830.000000	3.529063	6142.479858
1241.690000	245.000000	6200.000000	3.529832	6174.080200
1242.690000	244.000000	5940.000000	3.530602	6194.000244
1243.690000	243.000000	6550.000000	3.531371	6202.319946
1244.690000	242.000000	6370.000000	3.532141	6189.360352
1245.690000	241.000000	6410.000000	3.532911	6165.840454
1246.690000	240.000000	5920.000000	3.533680	6137.520142
1247.690000	239.000000	5870.000000	3.534450	6116.719971
1248.690000	238.000000	5950.000000	3.535219	6110.320435
1249.690000	237.000000	5950.000000	3.535989	6120.560303
1250.690000	236.000000	6420.000000	3.536759	6138.159790
1251.690000	235.000000	6390.000000	3.537528	6160.239868
1252.690000	234.000000	6110.000000	3.538298	6181.199951
1253.690000	233.000000	6110.000000	3.539068	6198.159790
1254.690000	232.000000	6080.000000	3.539837	6218.319702
1255.690000	231.000000	6140.000000	3.540607	6245.759888
1256.690000	230.000000	6450.000000	3.541376	6279.519653
1257.690000	229.000000	6300.000000	3.542146	6316.640015
1258.690000	228.000000	6330.000000	3.542916	6353.200073
1259.690000	227.000000	6400.000000	3.543685	6380.159912
1260.690000	226.000000	6470.000000	3.544455	6392.800293
1261.690000	225.000000	6610.000000	3.545224	6391.840210
1262.690000	224.000000	6320.000000	3.545994	6378.880005
1263.690000	223.000000	6240.000000	3.546764	6354.080200
1264.690000	222.000000	6420.000000	3.547533	6322.960205
1265.690000	221.000000	6280.000000	3.548303	6292.479858
1266.690000	220.000000	6280.000000	3.549072	6263.759766
1267.690000	219.000000	6260.000000	3.549842	6239.359741
1268.690000	218.000000	6040.000000	3.550612	6221.599731
1269.690000	217.000000	6160.000000	3.551381	6210.640259
1270.690000	216.000000	6260.000000	3.552151	6204.719849
1271.690000	215.000000	6330.000000	3.552920	6204.000244
1272.690000	214.000000	6260.000000	3.553690	6212.160034
1273.690000	213.000000	6050.000000	3.554460	6233.839722
1274.690000	212.000000	5910.000000	3.555229	6266.319580
1275.690000	211.000000	6430.000000	3.555999	6305.919800
1276.690000	210.000000	6540.000000	3.556768	6350.720215
1277.690000	209.000000	6340.000000	3.557538	6388.720093
1278.690000	208.000000	6730.000000	3.558308	6416.480103
1279.690000	207.000000	6250.000000	3.559077	6435.200195
1280.690000	206.000000	6450.000000	3.559847	6448.319702
1281.690000	205.000000	6450.000000	3.560616	6460.000000
1282.690000	204.000000	6260.000000	3.561386	6482.080078
1283.690000	203.000000	6580.000000	3.562156	6511.279907
1284.690000	202.000000	6750.000000	3.562925	6549.119873
1285.690000	201.000000	6470.000000	3.563695	6594.719849
1286.690000	200.000000	6490.000000	3.564464	6643.200073
1287.690000	199.000000	6540.000000	3.565234	6679.439697
1288.690000	198.000000	7080.000000	3.566004	6699.920044
1289.690000	197.000000	7000.000000	3.566773	6704.159546
1290.690000	196.000000	6680.000000	3.567543	6694.559937
1291.690000	195.000000	6550.000000	3.568312	6673.040161
1292.690000	194.000000	6570.000000	3.569082	6657.440186
1293.690000	193.000000	6340.000000	3.569852	6657.999878
1294.690000	192.000000	6560.000000	3.570621	6667.999878
1295.690000	191.000000	7020.000000	3.571391	6678.800049
1296.690000	190.000000	6930.000000	3.572161	6687.999878
1297.690000	189.000000	6590.000000	3.572930	6685.919800
1298.690000	188.000000	6590.000000	3.573700	6670.640259
1299.690000	187.000000	6710.000000	3.574469	6650.399780
1300.690000	186.000000	6650.000000	3.573959	6637.280273
1301.690000	185.000000	6550.000000	3.573088	6642.960205
1302.690000	184.000000	6300.000000	3.572217	6670.800171
1303.690000	183.000000	6620.000000	3.571345	6710.479736
1304.690000	182.000000	7210.000000	3.570474	6762.239990
1305.690000	181.000000	6600.000000	3.569603	6817.439575
1306.690000	180.000000	6920.000000	3.568732	6856.159668
1307.690000	179.000000	7160.000000	3.567860	6879.680176
1308.690000	178.000000	6850.000000	3.566989	6897.440186
1309.690000	177.000000	6770.000000	3.566118	6903.120117
1310.690000	176.000000	6900.000000	3.565247	6899.600220
1311.690000	175.000000	6960.000000	3.564376	6900.960083
1312.690000	174.000000	6680.000000	3.563504	6891.679688
1313.690000	173.000000	7440.000000	3.562633	6872.559814
1314.690000	172.000000	6570.000000	3.561762	6848.400269
1315.690000	171.000000	6760.000000	3.560891	6812.880249
1316.690000	170.000000	7030.000000	3.560019	6760.479736
1317.690000	169.000000	6620.000000	3.559148	6712.160034
1318.690000	168.000000	6450.000000	3.558277	6661.680298
1319.690000	167.000000	6710.000000	3.557406	6605.360107
1320.690000	166.000000	6780.000000	3.556535	6554.799805
1321.690000	165.000000	6340.000000	3.555663	6517.279663
1322.690000	164.000000	6290.000000	3.554792	6489.039917
1323.690000	163.000000	6500.000000	3.553921	6478.399658
1324.690000	162.000000	6410.000000	3.553050	6490.194092
1325.690000	161.000000	6500.000000	3.552178	6519.771118
1326.690000	160.000000	6340.000000	3.551307	6558.623047
1327.690000	159.000000	6600.000000	3.550436	6592.799683
1328.690000	158.000000	7120.000000	3.549565	6619.502563
1329.690000	157.000000	7720.000000	3.548694	6635.668335
1330.690000	156.000000	8850.000000	3.547822	6640.131226
1331.690000	155.000000	10140.000000	3.546951	6636.817017
1332.690000	154.000000	10120.000000	3.546080	6640.691528
1333.690000	153.000000	8580.000000	3.545209	6638.714600
1334.690000	152.000000	7260.000000	3.544337	6630.988770
1335.690000	151.000000	6470.000000	3.543466	6616.119995
1336.690000	150.000000	6520.000000	3.542595	6592.183228
1337.690000	149.000000	6440.000000	3.541724	6548.451538
1338.690000	148.000000	6710.000000	3.540853	6505.405884
1339.690000	147.000000	6430.000000	3.539981	6464.531250
1340.690000	146.000000	6350.000000	3.539110	6427.600098
1341.690000	145.000000	6380.000000	3.538239	6400.079956
1342.690000	144.000000	6220.000000	3.537368	6393.679810
1343.690000	143.000000	6210.000000	3.536496	6394.240112
1344.690000	142.000000	6780.000000	3.535625	6400.960083
1345.690000	141.000000	6350.000000	3.534754	6418.320312
1346.690000	140.000000	6250.000000	3.533883	6439.920044
1347.690000	139.000000	6510.000000	3.533011	6459.279785
1348.690000	138.000000	6530.000000	3.532140	6484.879761
1349.690000	137.000000	6540.000000	3.531269	6518.560181
1350.690000	136.000000	6370.000000	3.530398	6555.440063
1351.690000	135.000000	6690.000000	3.529527	6599.199829
1352.690000	134.000000	6510.000000	3.528655	6647.680054
1353.690000	133.000000	6860.000000	3.527784	6693.359985
1354.690000	132.000000	6770.000000	3.526913	6730.400391
1355.690000	131.000000	6640.000000	3.526042	6752.880249
1356.690000	130.000000	7090.000000	3.528134	6760.640259
1357.690000	129.000000	6680.000000	3.531063	6752.640381
1358.690000	128.000000	6930.000000	3.533991	6736.879883
1359.690000	127.000000	6530.000000	3.536920	6719.920044
1360.690000	126.000000	6430.000000	3.539849	6708.880005
1361.690000	125.000000	6710.000000	3.542777	6694.959717
1362.690000	124.000000	7000.000000	3.545706	6685.599976
1363.690000	123.000000	6610.000000	3.548634	6673.519897
1364.690000	122.000000	6820.000000	3.551563	6654.080200
1365.690000	121.000000	6560.000000	3.554492	6628.240356
1366.690000	120.000000	6440.000000	3.557420	6606.240234
1367.690000	119.000000	6370.000000	3.560349	6579.600220
1368.690000	118.000000	6830.000000	3.563277	6550.000000
1369.690000	117.000000	6730.000000	3.566206	6518.800049
1370.690000	116.000000	6450.000000	3.569134	6486.560059
1371.690000	115.000000	6400.000000	3.572063	6457.600098
1372.690000	114.000000	6070.000000	3.574992	6439.119873
1373.690000	113.000000	6530.000000	3.577920	6439.600220
1374.690000	112.000000	6470.000000	3.580849	6469.680176
1375.690000	111.000000	6270.000000	3.583777	6526.520386
1376.690000	110.000000	6660.000000	3.586706	6660.000000
1377.690000	109.000000	6640.000000	3.589635	6725.454712
1378.690000	108.000000	6610.000000	3.592563	6790.908813
1379.690000	107.000000	7100.000000	3.595492	6856.363525
1380.690000	106.000000	7350.000000	3.598420	6921.818237
1381.690000	105.000000	8850.000000	3.601349	6987.272949
1382.690000	104.000000	10870.000000	3.604278	7052.727051
1383.690000	103.000000	10190.000000	3.607206	7118.181763
1384.690000	102.000000	8360.000000	3.610135	7183.636475
1385.690000	101.000000	7400.000000	3.613063	7249.091187
1386.690000	100.000000	7450.000000	3.615992	7314.545288
1387.690000	99.000000	7380.000000	3.618920	7380.000000
1388.690000	98.000000	7220.000000	3.621849	7081.090698
1389.690000	97.000000	6730.000000	3.624778	6981.066895
1390.690000	96.000000	7280.000000	3.627706	6859.872437
1391.690000	95.000000	7610.000000	3.630635	6731.119385
1392.690000	94.000000	7520.000000	3.633563	6595.933228
1393.690000	93.000000	7920.000000	3.636492	6440.914917
1394.690000	92.000000	6830.000000	3.639421	6283.583984
1395.690000	91.000000	5890.000000	3.642349	6122.702026
1396.690000	90.000000	5830.000000	3.645278	5961.147461
1397.690000	89.000000	5590.000000	3.648206	5814.149780
1398.690000	88.000000	5510.000000	3.651135	5701.948242
1399.690000	87.000000	5640.000000	3.654063	5625.982666
1400.690000	86.000000	5420.000000	3.656992	5587.280273
1401.690000	85.000000	5610.000000	3.659921	5586.240234
1402.690000	84.000000	5370.000000	3.662849	5612.399902
1403.690000	83.000000	5620.000000	3.665778	5653.200073
1404.690000	82.000000	5690.000000	3.668706	5693.040161
1405.690000	81.000000	6050.000000	3.671635	5724.079590
1406.690000	80.000000	5860.000000	3.674564	5739.119873
1407.690000	79.000000	5770.000000	3.677492	5737.199707
1408.690000	78.000000	5700.000000	3.680421	5722.160034
1409.690000	77.000000	5410.000000	3.683349	5695.599976
1410.690000	76.000000	5830.000000	3.686278	5659.279785
1411.690000	75.000000	5600.000000	3.689206	5613.040161
1412.690000	74.000000	5890.000000	3.692135	5554.479980
1413.690000	73.000000	5630.000000	3.695064	5484.160156
1414.690000	72.000000	5280.000000	3.697992	5418.239746
1415.690000	71.000000	4960.000000	3.700921	5364.320068
1416.690000	70.000000	5050.000000	3.703849	5318.186646
1417.690000	69.000000	5710.000000	3.706778	5283.410645
1418.690000	68.000000	5110.000000	3.709707	5249.801636
1419.690000	67.000000	5370.000000	3.712635	5192.623291
1420.690000	66.000000	5460.000000	3.715564	5097.707214
1421.690000	65.000000	5160.000000	3.718492	4979.047241
1422.690000	64.000000	5670.000000	3.721421	4836.647034
1423.690000	63.000000	5760.000000	3.724350	4681.897888
1424.690000	62.000000	5730.000000	3.727278	4534.515076
1425.690000	61.000000	5630.000000	3.730207	4408.710327
1426.690000	60.000000	5900.000000	3.733135	4285.531006
1427.690000	59.000000	6950.000000	3.736064	4161.064148
1428.690000	58.000000	7680.000000	3.738992	4024.753723
1429.690000	57.000000	8890.000000	3.741921	3858.998108
1430.690000	56.000000	11040.000000	3.744850	3646.568604
1431.690000	55.000000	9740.000000	3.747778	3402.012939
1432.690000	54.000000	5630.000000	3.750707	3128.143921
1433.690000	53.000000	3040.000000	3.753635	2840.019531
1434.690000	52.000000	2270.000000	3.756564	2564.165955
1435.690000	51.000000	1820.000000	3.759493	2324.676361
1436.690000	50.000000	2000.000000	3.762421	2124.884644
1437.690000	49.000000	1930.000000	3.765350	1974.716644
1438.690000	48.000000	1880.000000	3.768278	1871.749268
1439.690000	47.000000	1660.000000	3.771207	1801.199951
1440.690000	46.000000	1740.000000	3.774135	1754.080048
1441.690000	45.000000	1700.000000	3.777064	1727.599945
1442.690000	44.000000	1560.000000	3.779993	1711.040039
1443.690000	43.000000	1820.000000	3.782921	1697.519989
1444.690000	42.000000	1680.000000	3.785850	1685.440063
1445.690000	41.000000	1670.000000	3.788778	1668.960114
1446.690000	40.000000	1800.000000	3.791707	1642.880096
1447.690000	39.000000	1630.000000	3.794636	1612.960052
1448.690000	38.000000	1520.000000	3.797564	1583.679962
1449.690000	37.000000	1470.000000	3.800493	1560.559998
1450.690000	36.000000	1410.000000	3.803421	1549.680023
1451.690000	35.000000	1570.000000	3.806350	1557.760010
1452.690000	34.000000	1490.000000	3.809278	1582.879944
1453.690000	33.000000	1700.000000	3.812207	1621.474762
1454.690000	32.000000	1590.000000	3.815136	1667.692719
1455.690000	31.000000	1650.000000	3.818064	1715.299530
1456.690000	30.000000	1770.000000	3.820993	1752.324066
1457.690000	29.000000	1980.000000	3.823921	1769.697571
1458.690000	28.000000	2120.000000	3.826850	1769.190216
1459.690000	27.000000	2520.000000	3.829779	1757.636261
1460.690000	26.000000	2520.000000	3.830423	1740.778809
1461.690000	25.000000	2700.000000	3.830423	1727.891846
1462.690000	24.000000	2770.000000	3.830423	1726.901245
1463.690000	23.000000	2530.000000	3.830423	1731.808167
1464.690000	22.000000	2620.000000	3.830423	1724.898376
1465.690000	21.000000	2290.000000	3.830423	1698.908997
1466.690000	20.000000	1840.000000	3.830423	1652.005768
1467.690000	19.000000	1520.000000	3.830423	1587.542877
1468.690000	18.000000	1270.000000	3.830423	1517.668610
1469.690000	17.000000	1170.000000	3.830423	1463.034210
1470.690000	16.000000	1330.000000	3.830423	1428.514252
1471.690000	15.000000	1520.000000	3.830423	1413.919983
1472.690000	14.000000	1500.000000	3.830423	1410.811462
1473.690000	13.000000	1410.000000	3.830423	1412.994232
1474.690000	12.000000	1510.000000	3.830423	1418.708496
1475.690000	11.000000	1360.000000	3.830423	1433.554230
1476.690000	10.000000	1270.000000	3.830423	1458.171387
1477.690000	9.000000	1520.000000	3.830423	1502.205658
1478.690000	8.000000	1870.000000	3.830423	1552.617188
1479.690000	7.000000	1950.000000	3.830423	1583.485718
1480.690000	6.000000	2160.000000	3.830423	1571.131439
1481.690000	5.000000	1790.000000	3.830423	1500.434265
1482.690000	4.000000	1660.000000	3.830423	1353.748627
1483.690000	3.000000	1280.000000	3.830423	1145.234299
1484.690000	2.000000	860.000000	3.830423	904.171448
1485.690000	1.000000	490.000000	3.830423	661.439972
1486.690000	0.000000	120.000000	3.830423	444.239998
1487.690000	-1.000000	30.000000	3.830423	285.679989
1488.690000	-2.000000	10.000000	3.830423	183.840008
