# Supplementary material for: Enhancing the Longevity and Structural Stability of Humidity Sensors: Iron Thin Films with Nitride Bonding Synthesized via Magnetic Field-Assisted Sparking Discharge
Source: Sensors (Basel). 2024 Aug 23;24(17):5466. doi: 10.3390/s24175466 (PMC11397896; doi:10.3390/s24175466)
Supplement: Supplementary file 1 [file sensors-24-05466-s001.zip › XPS_7-1-2024/2.IRON N2 magnet/C 1s]

Dataset C 1s:13(7-1-2024)
Dwell Time (s)	0.250000
Number of sweeps	2
Kinetic Energy(eV)	Binding Energy(eV)	Intensity(cps)	Transmission Value	Background(cps)	C 1s(cps)	C 1s(cps)	C 1s(cps)	C 1s(cps)	Envelope(cps)
1184.090000	302.600000	1324.000000	0.567203	1353.584106	0.000000	0.000000	0.000000	0.000000	0.000000
1184.190000	302.500000	1394.000000	0.567183	1352.768066	0.000000	0.000000	0.000000	0.000000	0.000000
1184.290000	302.400000	1398.000000	0.567162	1351.648071	0.000000	0.000000	0.000000	0.000000	0.000000
1184.390000	302.300000	1314.000000	0.567142	1349.597290	0.000000	0.000000	0.000000	0.000000	0.000000
1184.490000	302.200000	1360.000000	0.567122	1346.015991	0.000000	0.000000	0.000000	0.000000	0.000000
1184.590000	302.100000	1342.000000	0.567101	1343.192017	0.000000	0.000000	0.000000	0.000000	0.000000
1184.690000	302.000000	1280.000000	0.567081	1340.613281	0.000000	0.000000	0.000000	0.000000	0.000000
1184.790000	301.900000	1392.000000	0.567061	1337.176025	0.000000	0.000000	0.000000	0.000000	0.000000
1184.890000	301.800000	1342.000000	0.567041	1334.487915	0.000000	0.000000	0.000000	0.000000	0.000000
1184.990000	301.700000	1400.000000	0.567020	1332.453247	0.000000	0.000000	0.000000	0.000000	0.000000
1185.090000	301.600000	1402.000000	0.567000	1329.253296	0.000000	0.000000	0.000000	0.000000	0.000000
1185.190000	301.500000	1338.000000	0.566980	1325.735962	0.000000	0.000000	0.000000	0.000000	0.000000
1185.290000	301.400000	1316.000000	0.566960	1323.965332	0.000000	0.000000	0.000000	0.000000	0.000000
1185.390000	301.300000	1270.000000	0.566939	1321.821289	0.000000	0.000000	0.000000	0.000000	0.000000
1185.490000	301.200000	1398.000000	0.566919	1320.423950	0.000000	0.000000	0.000000	0.000000	0.000000
1185.590000	301.100000	1500.000000	0.566899	1319.981323	0.000000	0.000000	0.000000	0.000000	0.000000
1185.690000	301.000000	1440.000000	0.566878	1321.101318	0.000000	0.000000	0.000000	0.000000	0.000000
1185.790000	300.900000	1276.000000	0.566858	1321.640015	0.000000	0.000000	0.000000	0.000000	0.000000
1185.890000	300.800000	1356.000000	0.566838	1323.359985	0.000000	0.000000	0.000000	0.000000	0.000000
1185.990000	300.700000	1336.000000	0.566818	1324.837280	0.000000	0.000000	0.000000	0.000000	0.000000
1186.090000	300.600000	1314.000000	0.566797	1326.583984	0.000000	0.000000	0.000000	0.000000	0.000000
1186.190000	300.500000	1314.000000	0.566777	1326.456055	0.000000	0.000000	0.000000	0.000000	0.000000
1186.290000	300.400000	1348.000000	0.566757	1325.045410	0.000000	0.000000	0.000000	0.000000	0.000000
1186.390000	300.300000	1332.000000	0.566737	1321.328003	0.000000	0.000000	0.000000	0.000000	0.000000
1186.490000	300.200000	1352.000000	0.566716	1316.463989	0.000000	0.000000	0.000000	0.000000	0.000000
1186.590000	300.100000	1274.000000	0.566696	1309.536011	0.000000	0.000000	0.000000	0.000000	0.000000
1186.690000	300.000000	1322.000000	0.566676	1302.687988	0.000000	0.000000	0.000000	0.000000	0.000000
1186.790000	299.900000	1264.000000	0.566655	1296.931641	0.000000	0.000000	0.000000	0.000000	0.000000
1186.890000	299.800000	1272.000000	0.566635	1292.810913	0.000000	0.000000	0.000000	0.000000	0.000000
1186.990000	299.700000	1318.000000	0.566615	1289.189819	0.000000	0.000000	0.000000	0.000000	0.000000
1187.090000	299.600000	1298.000000	0.566595	1287.380371	0.000000	0.000000	0.000000	0.000000	0.000000
1187.190000	299.500000	1250.000000	0.566574	1285.334595	0.000000	0.000000	0.000000	0.000000	0.000000
1187.290000	299.400000	1292.000000	0.566554	1281.505493	0.000000	0.000000	0.000000	0.000000	0.000000
1187.390000	299.300000	1400.000000	0.566534	1275.349121	0.000000	0.000000	0.000000	0.000000	0.000000
1187.490000	299.200000	1302.000000	0.566514	1267.897461	0.000000	0.000000	0.000000	0.000000	0.000000
1187.590000	299.100000	1244.000000	0.566493	1258.462524	0.000000	0.000000	0.000000	0.000000	0.000000
1187.690000	299.000000	1262.000000	0.566473	1249.780396	0.000000	0.000000	0.000000	0.000000	0.000000
1187.790000	298.900000	1176.000000	0.566453	1243.253784	0.000000	0.000000	0.000000	0.000000	0.000000
1187.890000	298.800000	1230.000000	0.566432	1240.130859	0.000000	0.000000	0.000000	0.000000	0.000000
1187.990000	298.700000	1236.000000	0.566412	1240.035645	0.000000	0.000000	0.000000	0.000000	0.000000
1188.090000	298.600000	1312.000000	0.566392	1243.095947	0.000000	0.000000	0.000000	0.000000	0.000000
1188.190000	298.500000	1272.000000	0.566372	1246.719971	0.000000	0.000000	0.000000	0.000000	0.000000
1188.290000	298.400000	1258.000000	0.566351	1250.566528	0.000000	0.000000	0.000000	0.000000	0.000000
1188.390000	298.300000	1230.000000	0.566331	1253.387573	0.000000	0.000000	0.000000	0.000000	0.000000
1188.490000	298.200000	1276.000000	0.566311	1255.063110	0.000000	0.000000	0.000000	0.000000	0.000000
1188.590000	298.100000	1242.000000	0.566291	1255.033203	0.000000	0.000000	0.000000	0.000000	0.000000
1188.690000	298.000000	1296.000000	0.566270	1254.801758	0.000000	0.000000	0.000000	0.000000	0.000000
1188.790000	297.900000	1214.000000	0.566250	1253.749268	0.000000	0.000000	0.000000	0.000000	0.000000
1188.890000	297.800000	1342.000000	0.566230	1252.515869	0.000000	0.000000	0.000000	0.000000	0.000000
1188.990000	297.700000	1266.000000	0.566209	1251.269287	0.000000	0.000000	0.000000	0.000000	0.000000
1189.090000	297.600000	1232.000000	0.566189	1250.297729	0.000000	0.000000	0.000000	0.000000	0.000000
1189.190000	297.500000	1264.000000	0.566169	1249.105103	0.000000	0.000000	0.000000	0.000000	0.000000
1189.290000	297.400000	1232.000000	0.566149	1247.719116	0.000000	0.000000	0.000000	0.000000	0.000000
1189.390000	297.300000	1242.000000	0.566128	1245.051514	0.000000	0.000000	0.000000	0.000000	0.000000
1189.490000	297.200000	1286.000000	0.566108	1240.814575	0.000000	0.000000	0.000000	0.000000	0.000000
1189.590000	297.100000	1232.000000	0.566088	1235.488037	0.000000	0.000000	0.000000	0.000000	0.000000
1189.690000	297.000000	1212.000000	0.566067	1228.624023	0.000000	0.000000	0.000000	0.000000	0.000000
1189.790000	296.900000	1250.000000	0.566047	1221.456055	0.000000	0.000000	0.000000	0.000000	0.000000
1189.890000	296.800000	1180.000000	0.566027	1215.887939	0.000000	0.000000	0.000000	0.000000	0.000000
1189.990000	296.700000	1200.000000	0.566033	1212.143921	0.000000	0.000000	0.000000	0.000000	0.000000
1190.090000	296.600000	1206.000000	0.566045	1210.351929	0.000000	0.000000	0.000000	0.000000	0.000000
1190.190000	296.500000	1200.000000	0.566057	1210.624023	0.000000	0.000000	0.000000	0.000000	0.000000
1190.290000	296.400000	1212.000000	0.566070	1211.647949	0.000000	0.000000	0.000000	0.000000	0.000000
1190.390000	296.300000	1228.000000	0.566082	1211.647949	0.000000	0.000000	0.000000	0.000000	0.000000
1190.490000	296.200000	1246.000000	0.566095	1211.167969	0.000000	0.000000	0.000000	0.000000	0.000000
1190.590000	296.100000	1182.000000	0.566107	1208.816040	0.000000	0.000000	0.000000	0.000000	0.000000
1190.690000	296.000000	1244.000000	0.566119	1205.920044	0.000000	0.000000	0.000000	0.000000	0.000000
1190.790000	295.900000	1132.000000	0.566132	1202.352051	0.000000	0.000000	0.000000	0.000000	0.000000
1190.890000	295.800000	1222.000000	0.566144	1198.687988	0.000000	0.000000	0.000000	0.000000	0.000000
1190.990000	295.700000	1202.000000	0.566156	1193.439941	0.000000	0.000000	0.000000	0.000000	0.000000
1191.090000	295.600000	1228.000000	0.566169	1188.047974	0.000000	0.000000	0.000000	0.000000	0.000000
1191.190000	295.500000	1170.000000	0.566181	1181.024048	0.000000	0.000000	0.000000	0.000000	0.000000
1191.290000	295.400000	1176.000000	0.566193	1173.776001	0.000000	0.000000	0.000000	0.000000	0.000000
1191.390000	295.300000	1146.000000	0.566206	1167.680054	0.000000	0.000000	0.000000	0.000000	0.000000
1191.490000	295.200000	1140.000000	0.566218	1164.301392	0.000000	0.000000	0.000000	0.000000	0.000000
1191.590000	295.100000	1158.000000	0.566231	1163.432007	0.000000	0.000000	0.000000	0.000000	0.000000
1191.690000	295.000000	1158.000000	0.566243	1165.631958	0.000000	0.000000	0.000000	0.000000	0.000000
1191.790000	294.900000	1158.000000	0.566255	1169.925293	0.000000	0.000000	0.000000	0.000000	0.000000
1191.890000	294.800000	1176.000000	0.566268	1173.432007	0.000000	0.000000	0.000000	0.000000	0.000000
1191.990000	294.700000	1232.000000	0.566280	1175.536011	0.000000	0.000000	0.000000	0.000000	0.000000
1192.090000	294.600000	1242.000000	0.566292	1175.005371	0.000000	0.000000	0.000000	0.000000	0.000000
1192.190000	294.500000	1182.000000	0.566305	1172.015991	0.000000	0.000000	0.000000	0.000000	0.000000
1192.290000	294.400000	1148.000000	0.566317	1166.096069	0.000000	0.000000	0.000000	0.000000	0.000000
1192.390000	294.300000	1190.000000	0.566329	1160.541382	0.000000	0.000000	0.000000	0.000000	0.000000
1192.490000	294.200000	1194.000000	0.566342	1155.151978	0.000000	0.000000	0.000000	0.000000	0.000000
1192.590000	294.100000	1180.000000	0.566354	1152.248047	0.000000	0.000000	0.000000	0.000000	0.000000
1192.690000	294.000000	1088.000000	0.566366	1151.061401	0.000000	0.000000	0.000000	0.000000	0.000000
1192.790000	293.900000	1168.000000	0.566379	1153.200073	0.000000	0.000000	0.000000	0.000000	0.000000
1192.890000	293.800000	1202.000000	0.566391	1155.671997	0.000000	0.000000	0.000000	0.000000	0.000000
1192.990000	293.700000	1210.000000	0.566404	1158.352051	0.000000	0.000000	0.000000	0.000000	0.000000
1193.090000	293.600000	1170.000000	0.566416	1158.920044	0.000000	0.000000	0.000000	0.000000	0.000000
1193.190000	293.500000	1166.000000	0.566428	1158.864014	0.000000	0.000000	0.000000	0.000000	0.000000
1193.290000	293.400000	1122.000000	0.566441	1156.495972	0.000000	0.000000	0.000000	0.000000	0.000000
1193.390000	293.300000	1194.000000	0.566453	1153.943970	0.000000	0.000000	0.000000	0.000001	0.000001
1193.490000	293.200000	1134.000000	0.566465	1152.088013	0.000000	0.000000	0.000000	0.000001	0.000001
1193.590000	293.100000	1122.000000	0.566478	1152.735962	0.000000	0.000000	0.000000	0.000003	0.000003
1193.690000	293.000000	1126.000000	0.566490	1153.767944	0.000000	0.000000	0.000000	0.000006	0.000006
1193.790000	292.900000	1196.000000	0.566502	1156.264038	0.000000	0.000000	0.000000	0.000013	0.000013
1193.890000	292.800000	1174.000000	0.566515	1158.848022	0.000000	0.000000	0.000000	0.000027	0.000027
1193.990000	292.700000	1156.000000	0.566527	1160.432007	0.000000	0.000000	0.000000	0.000056	0.000056
1194.090000	292.600000	1146.000000	0.566539	1159.063965	0.000000	0.000000	0.000000	0.000114	0.000114
1194.190000	292.500000	1194.000000	0.566552	1156.783936	0.000000	0.000000	0.000000	0.000229	0.000229
1194.290000	292.400000	1200.000000	0.566564	1152.472046	0.000000	0.000000	0.000000	0.000452	0.000452
1194.390000	292.300000	1204.000000	0.566577	1147.328003	0.000000	0.000000	0.000000	0.000884	0.000884
1194.490000	292.200000	1104.000000	0.566589	1142.456055	0.000000	0.000000	0.000000	0.001700	0.001700
1194.590000	292.100000	1106.000000	0.566601	1139.408081	0.000000	0.000000	0.000000	0.003209	0.003209
1194.690000	292.000000	1126.000000	0.566614	1137.040039	0.000000	0.000000	0.000000	0.005985	0.005985
1194.790000	291.900000	1164.000000	0.566626	1136.232056	0.000000	0.000000	0.000000	0.010950	0.010950
1194.890000	291.800000	1144.000000	0.566638	1136.696045	0.000000	0.000000	0.000000	0.019797	0.019797
1194.990000	291.700000	1128.000000	0.566651	1137.567993	0.000000	0.000000	0.000000	0.035238	0.035238
1195.090000	291.600000	1140.000000	0.566663	1138.975952	0.000000	0.000000	0.000000	0.061620	0.061620
1195.190000	291.500000	1116.000000	0.566675	1141.088013	0.000000	0.000000	0.000000	0.106438	0.106438
1195.290000	291.400000	1170.000000	0.566688	1144.128052	0.000000	0.000000	0.000000	0.180593	0.180593
1195.390000	291.300000	1104.000000	0.566700	1147.423950	0.000000	0.000000	0.000000	0.302366	0.302366
1195.490000	291.200000	1192.000000	0.566712	1151.744019	0.000000	0.000000	0.000000	0.498708	0.498708
1195.590000	291.100000	1140.000000	0.566725	1140.000000	0.000000	0.000000	0.000000	0.808538	0.808538
1195.690000	291.000000	1180.000000	0.566737	1139.955078	0.000000	0.000000	0.000000	1.294095	1.294096
1195.790000	290.900000	1164.000000	0.566750	1139.927979	0.000000	0.000000	0.000001	2.036897	2.036898
1195.890000	290.800000	1112.000000	0.566762	1139.958740	0.000000	0.000000	0.000003	3.160561	3.160564
1195.990000	290.700000	1212.000000	0.566774	1139.877563	0.000000	0.000000	0.000007	4.832042	4.832049
1196.090000	290.600000	1202.000000	0.566787	1139.807373	0.000000	0.000000	0.000016	7.265101	7.265117
1196.190000	290.500000	1150.000000	0.566799	1139.795166	0.000000	0.000000	0.000037	10.775215	10.775252
1196.290000	290.400000	1202.000000	0.566811	1139.724609	0.000000	0.000000	0.000087	15.725401	15.725488
1196.390000	290.300000	1156.000000	0.566824	1139.705322	0.000000	0.000000	0.000197	22.603619	22.603815
1196.490000	290.200000	1228.000000	0.566836	1139.605347	0.000000	0.000000	0.000438	32.000187	32.000626
1196.590000	290.100000	1250.000000	0.566848	1139.480469	0.000000	0.000000	0.000954	44.551006	44.551960
1196.690000	290.000000	1226.000000	0.566861	1139.382202	0.000000	0.000000	0.002034	61.099407	61.101440
1196.790000	289.900000	1290.000000	0.566873	1139.212036	0.000000	0.000000	0.004243	82.415138	82.419380
1196.890000	289.800000	1294.000000	0.566885	1139.037109	0.000000	0.000001	0.008667	109.323151	109.331818
1196.990000	289.700000	1318.000000	0.566898	1138.834961	0.000000	0.000002	0.017335	142.590729	142.608063
1197.090000	289.600000	1370.000000	0.566910	1138.574463	0.000000	0.000004	0.033952	182.641327	182.675278
1197.190000	289.500000	1378.000000	0.566923	1138.304443	0.000000	0.000011	0.065121	229.783035	229.848160
1197.290000	289.400000	1470.000000	0.566935	1137.931152	0.000000	0.000028	0.122326	283.626526	283.748871
1197.390000	289.300000	1592.000000	0.566947	1137.420654	0.000000	0.000069	0.225055	343.145996	343.371124
1197.490000	289.200000	1560.000000	0.566960	1136.945557	0.000000	0.000169	0.405553	406.610321	407.016052
1197.590000	289.100000	1744.000000	0.566972	1136.263794	0.000000	0.000405	0.715834	471.412354	472.128601
1197.690000	289.000000	1804.000000	0.566984	1135.514160	0.000000	0.000947	1.237948	534.127014	535.365906
1197.790000	288.900000	1716.000000	0.566997	1134.861816	0.000001	0.002152	2.098344	590.935303	593.035828
1197.890000	288.800000	1802.000000	0.567009	1134.112671	0.000002	0.004774	3.484773	637.810913	641.300476
1197.990000	288.700000	1756.000000	0.567021	1133.414062	0.000007	0.010373	5.667459	670.969971	676.647827
1198.090000	288.600000	1892.000000	0.567034	1132.562256	0.000019	0.021988	9.026052	687.887512	696.935547
1198.190000	288.500000	1804.000000	0.567046	1131.808105	0.000049	0.045351	14.075473	686.721558	700.842407
1198.290000	288.400000	1848.000000	0.567058	1131.003662	0.000128	0.091463	21.489174	667.703796	689.284546
1198.390000	288.300000	1780.000000	0.567071	1130.274414	0.000323	0.180564	32.112453	632.665894	664.959229
1198.490000	288.200000	1768.000000	0.567083	1129.557617	0.000793	0.347443	46.956104	584.338318	631.642639
1198.590000	288.100000	1760.000000	0.567096	1128.848877	0.001907	0.651361	67.157913	526.595764	594.406921
1198.690000	288.000000	1798.000000	0.567108	1128.096802	0.004499	1.194768	93.897743	463.416382	558.513367
1198.790000	287.900000	1660.000000	0.567120	1127.498169	0.010306	2.144233	128.252777	398.622467	529.029785
1198.890000	287.800000	1656.000000	0.567133	1126.903320	0.022997	3.749591	170.985260	335.524109	510.281952
1198.990000	287.700000	1634.000000	0.567145	1126.332275	0.050273	6.397905	222.267487	276.645721	505.361389
1199.090000	287.600000	1630.000000	0.567157	1125.765015	0.107421	10.673964	281.371704	223.577835	515.730896
1199.190000	287.500000	1554.000000	0.567170	1125.281982	0.223251	17.396807	346.382416	177.328003	541.330444
1199.290000	287.400000	1624.000000	0.567182	1124.720093	0.452547	27.639637	414.023376	138.129852	580.245422
1199.390000	287.300000	1754.000000	0.567194	1124.012085	0.899635	42.854958	479.711090	105.678535	629.144226
1199.490000	287.200000	1712.000000	0.567207	1123.350098	1.743960	64.885605	537.932068	79.514000	684.075623
1199.590000	287.100000	1828.000000	0.567219	1122.557617	3.292606	95.783096	582.970520	58.819130	740.865356
1199.690000	287.000000	2010.000000	0.567232	1121.560547	6.069015	137.684753	609.887329	42.816582	796.457703
1199.790000	286.900000	1940.000000	0.567244	1120.640625	10.970398	192.747391	615.485535	30.691143	849.894470
1199.890000	286.800000	2016.000000	0.567256	1119.634521	19.316891	262.605499	599.022827	21.637033	902.582214
1199.990000	286.700000	2074.000000	0.567269	1118.562378	33.166908	347.436066	562.557739	15.028599	958.189331
1200.090000	286.600000	2106.000000	0.567281	1117.453125	55.650715	445.759521	510.249756	10.275221	1021.935242
1200.190000	286.500000	2150.000000	0.567293	1116.293457	91.317192	553.768494	447.558105	6.918122	1099.561890
1200.290000	286.400000	2308.000000	0.567306	1114.955688	146.045151	664.818726	380.216644	4.592049	1195.672607
1200.390000	286.300000	2456.000000	0.567318	1113.450806	227.802582	769.705994	313.354462	2.997769	1313.860840
1200.490000	286.200000	2376.000000	0.567330	1112.033813	347.084473	857.864014	250.935989	1.929324	1457.813843
1200.590000	286.100000	2674.000000	0.567343	1110.281738	515.808167	918.738770	195.552826	1.222931	1631.322632
1200.690000	286.000000	3098.000000	0.567355	1108.053345	746.451538	944.395325	148.497681	0.763103	1840.107666
1200.790000	285.900000	3230.000000	0.567367	1105.674805	1051.738159	931.683105	110.008804	0.469749	2093.899902
1200.890000	285.800000	3490.000000	0.567380	1103.002686	1443.069458	882.163147	79.579590	0.284228	2405.096436
1200.990000	285.700000	4046.000000	0.567392	1099.705811	1923.239868	802.144104	56.257141	0.169571	2781.810791
1201.090000	285.600000	4354.000000	0.567405	1096.060547	2486.164307	701.664429	38.888424	0.099695	3226.816650
1201.190000	285.500000	4950.000000	0.567417	1091.744629	3112.879150	591.539673	26.298685	0.057649	3730.775146
1201.290000	285.400000	5354.000000	0.567429	1086.972168	3768.072266	481.537781	17.404922	0.032903	4267.047363
1201.390000	285.300000	5846.000000	0.567442	1081.644043	4399.770020	379.315216	11.275765	0.018445	4790.379883
1201.490000	285.200000	6250.000000	0.567454	1075.858398	4946.859863	289.609070	7.152098	0.010194	5243.630859
1201.590000	285.100000	6692.000000	0.567466	1069.571777	5345.516602	214.612747	4.442062	0.005557	5564.576660
1201.690000	285.000000	6782.000000	0.567479	1063.178223	5543.244141	154.631332	2.701645	0.002976	5700.580078
1201.790000	284.900000	6678.000000	0.567491	1056.893555	5515.761230	108.526810	1.609266	0.001574	5625.898926
1201.890000	284.800000	6458.000000	0.567503	1050.849121	5266.442383	74.159889	0.939417	0.000817	5341.542480
1201.990000	284.700000	6018.000000	0.567516	1045.290039	4826.396484	49.374733	0.537449	0.000418	4876.309082
1202.090000	284.600000	5632.000000	0.567528	1040.156738	4252.667969	32.085716	0.301170	0.000211	4285.055176
1202.190000	284.500000	4844.000000	0.567540	1035.900146	3609.647217	20.361618	0.165297	0.000105	3630.174072
1202.290000	284.400000	4278.000000	0.567553	1032.271973	2956.720459	12.596796	0.088854	0.000051	2969.406006
1202.390000	284.300000	3614.000000	0.567565	1029.382812	2342.515625	7.602556	0.046776	0.000025	2350.165039
1202.490000	284.200000	2922.000000	0.567578	1027.265015	1798.221436	4.488850	0.024114	0.000012	1802.734497
1202.590000	284.100000	2312.000000	0.567590	1025.827271	1339.312012	2.587887	0.012173	0.000005	1341.912109
1202.690000	284.000000	2038.000000	0.567602	1024.694580	969.333496	1.453974	0.006017	0.000002	970.793518
1202.790000	283.900000	1696.000000	0.567615	1023.943420	683.413818	0.797092	0.002912	0.000001	684.213867
1202.890000	283.800000	1546.000000	0.567627	1023.359253	469.060089	0.428570	0.001380	0.000001	469.490021
1202.990000	283.700000	1298.000000	0.567639	1023.051880	313.550873	0.224562	0.000640	0.000000	313.776062
1203.090000	283.600000	1282.000000	0.567652	1022.762085	204.520126	0.114616	0.000291	0.000000	204.635025
1203.190000	283.500000	1218.000000	0.567664	1022.543640	130.310501	0.057143	0.000129	0.000000	130.367767
1203.290000	283.400000	1120.000000	0.567676	1022.434570	80.939857	0.027932	0.000056	0.000000	80.967842
1203.390000	283.300000	1118.000000	0.567689	1022.327637	49.010517	0.013288	0.000024	0.000000	49.023827
1203.490000	283.200000	1092.000000	0.567701	1022.249634	29.039644	0.006155	0.000010	0.000000	29.045809
1203.590000	283.100000	1022.000000	0.567713	1022.249939	16.805357	0.002791	0.000004	0.000000	16.808151
1203.690000	283.000000	1066.000000	0.567726	1022.200928	9.478100	0.001239	0.000002	0.000000	9.479341
1203.790000	282.900000	1068.000000	0.567738	1022.149719	5.209262	0.000534	0.000001	0.000000	5.209797
1203.890000	282.800000	1116.000000	0.567751	1022.044678	2.810946	0.000224	0.000000	0.000000	2.811171
1203.990000	282.700000	1040.000000	0.567763	1022.024597	1.478297	0.000093	0.000000	0.000000	1.478390
1204.090000	282.600000	1052.000000	0.567775	1021.991089	0.757061	0.000037	0.000000	0.000000	0.757098
1204.190000	282.500000	1016.000000	0.567788	1021.997742	0.378350	0.000015	0.000000	0.000000	0.378365
1204.290000	282.400000	1020.000000	0.567800	1022.000000	0.185593	0.000006	0.000000	0.000000	0.185598
1204.390000	282.300000	1022.000000	0.567812	1022.000000	0.088612	0.000002	0.000000	0.000000	0.088614
1204.490000	282.200000	1030.000000	0.567825	1036.095947	0.041153	0.000001	0.000000	0.000000	0.041154
1204.590000	282.100000	1060.000000	0.567837	1038.400024	0.018709	0.000000	0.000000	0.000000	0.018710
1204.690000	282.000000	1014.000000	0.567849	1041.040039	0.008331	0.000000	0.000000	0.000000	0.008331
1204.790000	281.900000	1076.000000	0.567862	1043.135986	0.003606	0.000000	0.000000	0.000000	0.003606
1204.890000	281.800000	1042.000000	0.567874	1043.280029	0.001516	0.000000	0.000000	0.000000	0.001516
1204.990000	281.700000	1082.000000	0.567886	1042.943970	0.000627	0.000000	0.000000	0.000000	0.000627
1205.090000	281.600000	990.000000	0.567899	1041.823975	0.000253	0.000000	0.000000	0.000000	0.000253
1205.190000	281.500000	1024.000000	0.567911	1040.144043	0.000099	0.000000	0.000000	0.000000	0.000099
1205.290000	281.400000	1064.000000	0.567924	1036.735962	0.000038	0.000000	0.000000	0.000000	0.000038
1205.390000	281.300000	1066.000000	0.567936	1032.800049	0.000014	0.000000	0.000000	0.000000	0.000014
1205.490000	281.200000	1020.000000	0.567948	1027.024048	0.000005	0.000000	0.000000	0.000000	0.000005
1205.590000	281.100000	1026.000000	0.567961	1019.952026	0.000002	0.000000	0.000000	0.000000	0.000002
1205.690000	281.000000	1008.000000	0.567973	1011.935974	0.000001	0.000000	0.000000	0.000000	0.000001
1205.790000	280.900000	1012.000000	0.567985	1005.711975	0.000000	0.000000	0.000000	0.000000	0.000000
1205.890000	280.800000	948.000000	0.567998	1001.615967	0.000000	0.000000	0.000000	0.000000	0.000000
1205.990000	280.700000	994.000000	0.568010	1000.255981	0.000000	0.000000	0.000000	0.000000	0.000000
1206.090000	280.600000	1004.000000	0.568022	1001.247986	0.000000	0.000000	0.000000	0.000000	0.000000
1206.190000	280.500000	1034.000000	0.568035	1005.184021	0.000000	0.000000	0.000000	0.000000	0.000000
1206.290000	280.400000	964.000000	0.568047	1009.119995	0.000000	0.000000	0.000000	0.000000	0.000000
1206.390000	280.300000	1030.000000	0.568059	1011.424011	0.000000	0.000000	0.000000	0.000000	0.000000
1206.490000	280.200000	1046.000000	0.568072	1012.320007	0.000000	0.000000	0.000000	0.000000	0.000000
1206.590000	280.100000	1000.000000	0.568084	1011.247986	0.000000	0.000000	0.000000	0.000000	0.000000
1206.690000	280.000000	1054.000000	0.568097	1007.408020	0.000000	0.000000	0.000000	0.000000	0.000000
1206.790000	279.900000	994.000000	0.568109	1003.664001	0.000000	0.000000	0.000000	0.000000	0.000000
1206.890000	279.800000	944.000000	0.568121	1002.080017	0.000000	0.000000	0.000000	0.000000	0.000000
1206.990000	279.700000	972.000000	0.568134	1002.031982	0.000000	0.000000	0.000000	0.000000	0.000000
1207.090000	279.600000	1042.000000	0.568146	1004.495972	0.000000	0.000000	0.000000	0.000000	0.000000
1207.190000	279.500000	998.000000	0.568158	1009.664001	0.000000	0.000000	0.000000	0.000000	0.000000
1207.290000	279.400000	1002.000000	0.568171	1014.848022	0.000000	0.000000	0.000000	0.000000	0.000000
1207.390000	279.300000	1048.000000	0.568183	1017.984009	0.000000	0.000000	0.000000	0.000000	0.000000
1207.490000	279.200000	1030.000000	0.568195	1018.112000	0.000000	0.000000	0.000000	0.000000	0.000000
1207.590000	279.100000	1052.000000	0.568208	1014.320007	0.000000	0.000000	0.000000	0.000000	0.000000
1207.690000	279.000000	988.000000	0.568220	1005.695984	0.000000	0.000000	0.000000	0.000000	0.000000
1207.790000	278.900000	1012.000000	0.568232	993.744019	0.000000	0.000000	0.000000	0.000000	0.000000
1207.890000	278.800000	1006.000000	0.568245	980.015991	0.000000	0.000000	0.000000	0.000000	0.000000
1207.990000	278.700000	962.000000	0.568257	968.304016	0.000000	0.000000	0.000000	0.000000	0.000000
1208.090000	278.600000	910.000000	0.568270	959.151978	0.000000	0.000000	0.000000	0.000000	0.000000
