# Supplementary material for: Enhancing the Longevity and Structural Stability of Humidity Sensors: Iron Thin Films with Nitride Bonding Synthesized via Magnetic Field-Assisted Sparking Discharge
Source: Sensors (Basel). 2024 Aug 23;24(17):5466. doi: 10.3390/s24175466 (PMC11397896; doi:10.3390/s24175466)
Supplement: Supplementary file 1 [file sensors-24-05466-s001.zip › XPS_7-1-2024/2.IRON N2 magnet/Fe 2p]

Dataset Fe 2p:10(7-1-2024)
Dwell Time (s)	0.150000
Number of sweeps	2
Kinetic Energy(eV)	Binding Energy(eV)	Intensity(cps)	Transmission Value	Background(cps)	Fe 2p(cps)	Fe 2p(cps)	Fe 2p(cps)	Fe 2p(cps)	Fe 2p(cps)	Fe 2p(cps)	Envelope(cps)
744.090000	742.600000	6336.666667	0.548064	6271.840007	0.000000	0.000000	0.000000	0.000000	0.000000	0.000000	0.000000
744.190000	742.500000	6123.333333	0.548058	6265.133464	0.000000	0.000000	0.000000	0.000000	0.000000	0.000000	0.000000
744.290000	742.400000	6340.000000	0.548053	6256.506755	0.000000	0.000000	0.000000	0.000000	0.000000	0.000000	0.000000
744.390000	742.300000	6486.666667	0.548047	6247.720133	0.000000	0.000000	0.000000	0.000000	0.000000	0.000000	0.000000
744.490000	742.200000	6240.000000	0.548041	6241.835124	0.000000	0.000000	0.000000	0.000000	0.000000	0.000000	0.000000
744.590000	742.100000	6280.000000	0.548036	6237.132568	0.000000	0.000000	0.000000	0.000000	0.000000	0.000000	0.000000
744.690000	742.000000	6423.333333	0.548030	6235.559082	0.000000	0.000000	0.000000	0.000000	0.000000	0.000000	0.000000
744.790000	741.900000	6216.666667	0.548024	6237.447103	0.000000	0.000000	0.000000	0.000000	0.000000	0.000000	0.000000
744.890000	741.800000	6113.333333	0.548019	6239.917399	0.000000	0.000000	0.000000	0.000000	0.000000	0.000000	0.000000
744.990000	741.700000	6363.333333	0.548013	6241.157227	0.000000	0.000000	0.000000	0.000000	0.000000	0.000000	0.000000
745.090000	741.600000	6573.333333	0.548007	6242.672526	0.000000	0.000000	0.000000	0.000000	0.000000	0.000000	0.000000
745.190000	741.500000	6223.333333	0.548002	6243.644206	0.000000	0.000000	0.000000	0.000000	0.000000	0.000000	0.000000
745.290000	741.400000	6213.333333	0.547996	6243.632812	0.000000	0.000000	0.000000	0.000000	0.000000	0.000000	0.000000
745.390000	741.300000	6173.333333	0.547990	6242.237549	0.000000	0.000000	0.000000	0.000000	0.000000	0.000000	0.000000
745.490000	741.200000	6346.666667	0.547985	6241.391602	0.000000	0.000000	0.000000	0.000000	0.000000	0.000000	0.000000
745.590000	741.100000	6163.333333	0.547979	6236.948649	0.000000	0.000000	0.000000	0.000000	0.000000	0.000000	0.000000
745.690000	741.000000	6296.666667	0.547973	6228.192952	0.000000	0.000000	0.000000	0.000000	0.000000	0.000000	0.000000
745.790000	740.900000	6476.666667	0.547968	6212.271322	0.000000	0.000000	0.000000	0.000000	0.000000	0.000000	0.000000
745.890000	740.800000	6306.666667	0.547962	6192.064209	0.000000	0.000000	0.000000	0.000000	0.000000	0.000000	0.000000
745.990000	740.700000	6313.333333	0.547956	6166.988932	0.000000	0.000000	0.000000	0.000000	0.000000	0.000000	0.000000
746.090000	740.600000	6296.666667	0.547951	6144.619548	0.000000	0.000000	0.000000	0.000000	0.000000	0.000000	0.000000
746.190000	740.500000	5930.000000	0.547945	6125.137126	0.000000	0.000000	0.000000	0.000000	0.000000	0.000000	0.000000
746.290000	740.400000	6170.000000	0.547939	6111.868896	0.000000	0.000000	0.000000	0.000000	0.000000	0.000000	0.000000
746.390000	740.300000	6156.666667	0.547934	6102.548014	0.000000	0.000000	0.000000	0.000000	0.000000	0.000000	0.000000
746.490000	740.200000	6103.333333	0.547928	6097.348226	0.000000	0.000000	0.000000	0.000000	0.000000	0.000000	0.000000
746.590000	740.100000	6090.000000	0.547922	6091.629232	0.000000	0.000000	0.000000	0.000000	0.000000	0.000000	0.000000
746.690000	740.000000	6070.000000	0.547917	6087.452799	0.000000	0.000000	0.000000	0.000000	0.000000	0.000000	0.000000
746.790000	739.900000	6063.333333	0.547911	6083.144938	0.000000	0.000000	0.000000	0.000000	0.000000	0.000000	0.000000
746.890000	739.800000	6326.666667	0.547905	6083.052572	0.000000	0.000000	0.000000	0.000000	0.000000	0.000000	0.000000
746.990000	739.700000	5953.333333	0.547900	6085.855306	0.000000	0.000000	0.000000	0.000000	0.000000	0.000000	0.000000
747.090000	739.600000	6100.000000	0.547894	6091.660156	0.000000	0.000000	0.000000	0.000000	0.000000	0.000000	0.000000
747.190000	739.500000	6136.666667	0.547888	6096.539714	0.000000	0.000000	0.000000	0.000000	0.000000	0.000000	0.000000
747.290000	739.400000	6406.666667	0.547883	6101.394450	0.000000	0.000000	0.000000	0.000000	0.000000	0.000000	0.000000
747.390000	739.300000	6216.666667	0.547877	6098.304443	0.000000	0.000000	0.000000	0.000000	0.000000	0.000000	0.000000
747.490000	739.200000	6233.333333	0.547871	6090.503337	0.000000	0.000000	0.000000	0.000000	0.000000	0.000000	0.000000
747.590000	739.100000	5983.333333	0.547865	6077.685140	0.000000	0.000000	0.000000	0.000000	0.000000	0.000000	0.000000
747.690000	739.000000	6143.333333	0.547860	6064.869385	0.000000	0.000000	0.000000	0.000000	0.000000	0.000000	0.000000
747.790000	738.900000	6260.000000	0.547854	6053.863118	0.000000	0.000000	0.000000	0.000000	0.000000	0.000000	0.000000
747.890000	738.800000	5986.666667	0.547848	6052.479655	0.000000	0.000000	0.000000	0.000000	0.000000	0.000000	0.000000
747.990000	738.700000	5953.333333	0.547843	6057.497965	0.000000	0.000000	0.000000	0.000000	0.000000	0.000000	0.000000
748.090000	738.600000	6320.000000	0.547837	6070.451253	0.000000	0.000000	0.000000	0.000000	0.000000	0.000000	0.000000
748.190000	738.500000	6263.333333	0.547831	6086.190999	0.000000	0.000000	0.000000	0.000000	0.000000	0.000000	0.000000
748.290000	738.400000	6150.000000	0.547826	6099.903564	0.000000	0.000000	0.000000	0.000000	0.000000	0.000000	0.000000
748.390000	738.300000	6190.000000	0.547820	6107.508952	0.000000	0.000000	0.000000	0.000000	0.000000	0.000000	0.000000
748.490000	738.200000	6090.000000	0.547814	6090.000000	0.000000	0.000000	0.000000	0.000000	0.000000	0.000000	0.000000
748.590000	738.100000	6180.000000	0.547809	6089.314372	0.000000	0.000000	0.000000	0.000000	0.000000	0.000000	0.000000
748.690000	738.000000	6223.333333	0.547803	6088.293864	0.000000	0.000000	0.000000	0.000000	0.000000	0.000000	0.000000
748.790000	737.900000	6016.666667	0.547797	6088.839518	0.000000	0.000000	0.000000	0.000000	0.000000	0.000000	0.000000
748.890000	737.800000	6053.333333	0.547792	6089.110107	0.000000	0.000000	0.000000	0.000000	0.000000	0.000000	0.000000
748.990000	737.700000	6133.333333	0.547786	6088.773193	0.000000	0.000000	0.000000	0.000000	0.000000	0.000000	0.000000
749.090000	737.600000	6336.666667	0.547780	6086.885579	0.000000	0.000000	0.000000	0.000000	0.000000	0.000000	0.000000
749.190000	737.500000	5996.666667	0.547775	6087.572835	0.000000	0.000000	0.000000	0.000000	0.000000	0.000000	0.000000
749.290000	737.400000	6146.666667	0.547769	6087.123210	0.000000	0.000000	0.000000	0.000000	0.000000	0.000000	0.000000
749.390000	737.300000	6360.000000	0.547763	6085.045166	0.000000	0.000000	0.000000	0.000000	0.000000	0.000000	0.000000
749.490000	737.200000	6303.333333	0.547758	6083.382975	0.000000	0.000000	0.000000	0.000000	0.000000	0.000000	0.000000
749.590000	737.100000	6373.333333	0.547752	6081.175130	0.000000	0.000000	0.000000	0.000000	0.000000	0.000000	0.000000
749.690000	737.000000	6333.333333	0.547746	6079.255371	0.000000	0.000000	0.000000	0.000000	0.000000	0.000000	0.000000
749.790000	736.900000	6416.666667	0.547741	6076.686605	0.000000	0.000000	0.000000	0.000000	0.000000	0.000000	0.000000
749.890000	736.800000	6273.333333	0.547735	6075.190430	0.000000	0.000000	0.000000	0.000000	0.000000	0.000000	0.000000
749.990000	736.700000	6290.000000	0.547729	6073.555501	0.000000	0.000000	0.000000	0.000000	0.000000	0.000000	0.000000
750.090000	736.600000	6156.666667	0.547724	6072.924398	0.000000	0.000000	0.000000	0.000000	0.000000	0.000000	0.000000
750.190000	736.500000	6056.666667	0.547718	6073.049723	0.000000	0.000000	0.000000	0.000000	0.000000	0.000000	0.000000
750.290000	736.400000	6280.000000	0.547712	6071.475423	0.000000	0.000000	0.000000	0.000000	0.000000	0.000000	0.000000
750.390000	736.300000	6073.333333	0.547707	6071.463216	0.000000	0.000000	0.000000	0.000000	0.000000	0.000000	0.000000
750.490000	736.200000	6160.000000	0.547701	6070.791016	0.000000	0.000000	0.000000	0.000000	0.000000	0.000000	0.000000
750.590000	736.100000	6260.000000	0.547695	6069.351807	0.000000	0.000000	0.000000	0.000000	0.000000	0.000000	0.000000
750.690000	736.000000	6353.333333	0.547690	6067.191569	0.000000	0.000000	0.000000	0.000000	0.000000	0.000000	0.000000
750.790000	735.900000	6436.666667	0.547684	6064.379883	0.000000	0.000000	0.000000	0.000000	0.000000	0.000000	0.000000
750.890000	735.800000	6006.666667	0.547678	6064.822184	0.000000	0.000000	0.000000	0.000000	0.000000	0.000000	0.000000
750.990000	735.700000	6326.666667	0.547673	6062.830811	0.000000	0.000000	0.000000	0.000000	0.000000	0.000000	0.000000
751.090000	735.600000	6020.000000	0.547667	6063.160400	0.000000	0.000000	0.000000	0.000000	0.000000	0.000000	0.000000
751.190000	735.500000	6236.666667	0.547661	6061.842041	0.000000	0.000000	0.000000	0.000000	0.000000	0.000000	0.000000
751.290000	735.400000	6246.666667	0.547655	6060.437826	0.000000	0.000000	0.000000	0.000000	0.000000	0.000000	0.000000
751.390000	735.300000	6450.000000	0.547650	6057.473958	0.000000	0.000000	0.000000	0.000000	0.000000	0.000000	0.000000
751.490000	735.200000	6353.333333	0.547644	6055.224609	0.000000	0.000000	0.000000	0.000000	0.000000	0.000000	0.000000
751.590000	735.100000	6446.666667	0.547638	6052.247314	0.000000	0.000000	0.000000	0.000000	0.000000	0.000000	0.000000
751.690000	735.000000	6530.000000	0.547633	6048.613281	0.000000	0.000000	0.000000	0.000000	0.000000	0.000000	0.000000
751.790000	734.900000	6566.666667	0.547627	6044.672038	0.000000	0.000000	0.000000	0.000000	0.000000	0.000000	0.000000
751.890000	734.800000	6470.000000	0.547621	6041.437988	0.000000	0.000000	0.000000	0.000000	0.000000	0.000000	0.000000
751.990000	734.700000	6503.333333	0.547616	6037.925618	0.000000	0.000000	0.000000	0.000000	0.000000	0.000000	0.000000
752.090000	734.600000	6536.666667	0.547610	6034.132894	0.000000	0.000000	0.000000	0.000000	0.000000	0.000000	0.000000
752.190000	734.500000	6433.333333	0.547604	6031.099040	0.000000	0.000000	0.000000	0.000000	0.000000	0.000000	0.000000
752.290000	734.400000	6496.666667	0.547599	6027.559814	0.000000	0.000000	0.000000	0.000000	0.000000	0.000000	0.000000
752.390000	734.300000	6503.333333	0.547593	6023.943278	0.000000	0.000000	0.000000	0.000000	0.000000	0.000000	0.000000
752.490000	734.200000	6503.333333	0.547587	6020.299886	0.000000	0.000000	0.000000	0.000000	0.000000	0.000000	0.000000
752.590000	734.100000	6663.333333	0.547582	6015.410156	0.000000	0.000000	0.000000	0.000000	0.000000	0.000000	0.000000
752.690000	734.000000	6613.333333	0.547576	6010.864665	0.000000	0.000000	0.000000	0.000000	0.000000	0.000000	0.000000
752.790000	733.900000	6740.000000	0.547570	6005.320638	0.000000	0.000000	0.000000	0.000000	0.000000	0.000000	0.000000
752.890000	733.800000	6710.000000	0.547565	5999.963379	0.000000	0.000000	0.000000	0.000000	0.000000	0.000000	0.000000
752.990000	733.700000	6640.000000	0.547559	5995.098877	0.000000	0.000000	0.000000	0.000000	0.000000	0.000000	0.000000
753.090000	733.600000	6636.666667	0.547553	5990.223389	0.000000	0.000000	0.000000	0.000000	0.000000	0.000000	0.000000
753.190000	733.500000	6583.333333	0.547548	5985.717367	0.000000	0.000000	0.000000	0.000000	0.000000	0.000000	0.000000
753.290000	733.400000	6426.666667	0.547542	5982.371012	0.000000	0.000000	0.000000	0.000000	0.000000	0.000000	0.000000
753.390000	733.300000	6383.333333	0.547536	5979.329427	0.000000	0.000000	0.000000	0.000000	0.000000	0.000000	0.000000
753.490000	733.200000	6463.333333	0.547531	5975.656331	0.000000	0.000000	0.000000	0.000000	0.000000	0.000000	0.000000
753.590000	733.100000	6373.333333	0.547525	5972.640788	0.000000	0.000000	0.000000	0.000000	0.000000	0.000000	0.000000
753.690000	733.000000	6213.333333	0.547519	5970.821533	0.000000	0.000000	0.000000	0.000000	0.000000	0.000000	0.000000
753.790000	732.900000	6736.666667	0.547514	5965.002848	0.000000	0.000000	0.000000	0.000000	0.000000	0.000000	0.000000
753.890000	732.800000	6703.333333	0.547508	5959.394531	0.000000	0.000000	0.000000	0.000000	0.000000	0.000000	0.000000
753.990000	732.700000	6526.666667	0.547502	5955.089518	0.000000	0.000000	0.000000	0.000000	0.000000	0.000000	0.000000
754.090000	732.600000	6780.000000	0.547497	5948.822835	0.000000	0.000000	0.000000	0.000000	0.000000	0.000000	0.000000
754.190000	732.500000	6510.000000	0.547491	5944.565837	0.000000	0.000000	0.000000	0.000000	0.000000	0.000000	0.000000
754.290000	732.400000	6370.000000	0.547485	5941.342773	0.000000	0.000000	0.000000	0.000000	0.000000	0.000000	0.000000
754.390000	732.300000	6393.333333	0.547480	5937.918294	0.000000	0.000000	0.000000	0.000000	0.000000	0.000000	0.000000
754.490000	732.200000	6453.333333	0.547474	5934.011230	0.000000	0.000000	0.000000	0.000000	0.000000	0.000000	0.000000
754.590000	732.100000	6580.000000	0.547468	5929.110107	0.000000	0.000000	0.000000	0.000000	0.000000	0.000000	0.000000
754.690000	732.000000	6570.000000	0.547462	5924.248454	0.000000	0.000000	0.000000	0.000000	0.000000	0.000000	0.000000
754.790000	731.900000	6423.333333	0.547457	5920.467529	0.000000	0.000000	0.000000	0.000000	0.000000	0.000000	0.000000
754.890000	731.800000	6356.666667	0.547451	5917.165934	0.000000	0.000000	0.000000	0.000000	0.000000	0.000000	0.000000
754.990000	731.700000	6450.000000	0.547445	5913.129069	0.000000	0.000000	0.000000	0.000000	0.000000	0.000000	0.000000
755.090000	731.600000	6473.333333	0.547440	5908.883870	0.000000	0.000000	0.000000	0.000000	0.000000	0.000000	0.000000
755.190000	731.500000	6466.666667	0.547434	5904.657796	0.000000	0.000000	0.000000	0.000000	0.000000	0.000000	0.000000
755.290000	731.400000	6586.666667	0.547428	5899.486491	0.000000	0.000000	0.000000	0.000000	0.000000	0.000000	0.000000
755.390000	731.300000	6516.666667	0.547423	5894.809163	0.000000	0.000000	0.000000	0.000000	0.000000	0.000000	0.000000
755.490000	731.200000	6346.666667	0.547417	5891.391602	0.000000	0.000000	0.000000	0.000000	0.000000	0.000001	0.000001
755.590000	731.100000	6496.666667	0.547411	5886.805827	0.000000	0.000000	0.000000	0.000000	0.000000	0.000001	0.000001
755.690000	731.000000	6303.333333	0.547406	5883.658447	0.000000	0.000000	0.000000	0.000000	0.000000	0.000003	0.000003
755.790000	730.900000	6520.000000	0.547400	5878.837077	0.000000	0.000000	0.000000	0.000000	0.000000	0.000006	0.000006
755.890000	730.800000	6400.000000	0.547394	5874.893799	0.000000	0.000000	0.000000	0.000000	0.000000	0.000011	0.000011
755.990000	730.700000	6273.333333	0.547389	5871.885579	0.000000	0.000000	0.000000	0.000000	0.000000	0.000022	0.000022
756.090000	730.600000	6430.000000	0.547383	5867.661133	0.000000	0.000000	0.000000	0.000000	0.000000	0.000043	0.000043
756.190000	730.500000	6470.000000	0.547377	5863.100993	0.000000	0.000000	0.000000	0.000000	0.000000	0.000083	0.000083
756.290000	730.400000	6356.666667	0.547372	5859.369303	0.000000	0.000000	0.000000	0.000000	0.000000	0.000158	0.000158
756.390000	730.300000	6400.000000	0.547366	5855.279948	0.000000	0.000000	0.000000	0.000000	0.000000	0.000297	0.000297
756.490000	730.200000	6740.000000	0.547360	5848.570150	0.000000	0.000000	0.000000	0.000000	0.000000	0.000551	0.000551
756.590000	730.100000	6726.666667	0.547355	5841.911214	0.000000	0.000000	0.000000	0.000000	0.000000	0.001013	0.001013
756.690000	730.000000	6416.666667	0.547349	5837.563070	0.000000	0.000000	0.000000	0.000000	0.000000	0.001831	0.001831
756.790000	729.900000	6526.666667	0.547343	5832.344971	0.000000	0.000000	0.000000	0.000000	0.000000	0.003269	0.003270
756.890000	729.800000	6280.000000	0.547338	5828.965658	0.000000	0.000000	0.000000	0.000000	0.000001	0.005804	0.005805
756.990000	729.700000	6610.000000	0.547332	5823.048096	0.000000	0.000000	0.000000	0.000000	0.000002	0.010124	0.010126
757.090000	729.600000	6326.666667	0.547326	5819.243571	0.000000	0.000000	0.000000	0.000000	0.000003	0.017398	0.017401
757.190000	729.500000	6573.333333	0.547321	5813.531901	0.000000	0.000000	0.000000	0.000000	0.000006	0.029787	0.029793
757.290000	729.400000	6573.333333	0.547315	5807.776693	0.000000	0.000000	0.000000	0.000000	0.000013	0.050148	0.050160
757.390000	729.300000	6513.333333	0.547309	5802.435710	0.000000	0.000000	0.000000	0.000000	0.000025	0.083064	0.083089
757.490000	729.200000	6373.333333	0.547304	5798.120117	0.000000	0.000000	0.000000	0.000000	0.000049	0.137055	0.137104
757.590000	729.100000	6653.333333	0.547298	5791.639811	0.000000	0.000000	0.000000	0.000000	0.000095	0.222686	0.222781
757.690000	729.000000	6476.666667	0.547292	5786.455892	0.000000	0.000000	0.000000	0.000000	0.000181	0.356172	0.356353
757.790000	728.900000	6390.000000	0.547287	5781.892904	0.000000	0.000000	0.000000	0.000000	0.000339	0.565759	0.566098
757.890000	728.800000	6630.000000	0.547281	5775.467122	0.000000	0.000000	0.000000	0.000000	0.000630	0.887057	0.887687
757.990000	728.700000	6780.000000	0.547275	5767.850749	0.000000	0.000000	0.000000	0.000000	0.001161	1.369934	1.371095
758.090000	728.600000	6703.333333	0.547270	5760.760905	0.000000	0.000000	0.000000	0.000001	0.002102	2.096115	2.098218
758.190000	728.500000	6610.000000	0.547264	5754.328206	0.000000	0.000000	0.000000	0.000001	0.003759	3.171290	3.175050
758.290000	728.400000	6443.333333	0.547258	5749.116211	0.000000	0.000000	0.000000	0.000002	0.006676	4.728438	4.735117
758.390000	728.300000	6413.333333	0.547252	5744.093018	0.000000	0.000000	0.000000	0.000004	0.011668	6.972260	6.983932
758.490000	728.200000	6486.666667	0.547247	5738.473307	0.000000	0.000000	0.000000	0.000009	0.020083	10.177291	10.197384
758.590000	728.100000	6596.666667	0.547241	5731.973470	0.000000	0.000000	0.000000	0.000018	0.034396	14.646789	14.681203
758.690000	728.000000	6720.000000	0.547235	5724.484863	0.000000	0.000000	0.000000	0.000034	0.058019	20.818030	20.876083
758.790000	727.900000	6926.666667	0.547230	5715.365397	0.000000	0.000000	0.000000	0.000067	0.096277	29.307791	29.404135
758.890000	727.800000	6873.333333	0.547224	5706.583252	0.000000	0.000000	0.000000	0.000127	0.158912	40.691484	40.850522
758.990000	727.700000	6926.666667	0.547218	5697.328288	0.000000	0.000000	0.000000	0.000238	0.258670	55.741870	56.000779
759.090000	727.600000	6826.666667	0.547213	5688.764648	0.000000	0.000000	0.000000	0.000443	0.414472	75.628802	76.043720
759.190000	727.500000	6750.000000	0.547207	5680.720622	0.000000	0.000000	0.000000	0.000816	0.658853	101.203028	101.862698
759.290000	727.400000	6843.333333	0.547201	5671.904297	0.000000	0.000000	0.000000	0.001477	1.034633	133.565648	134.601758
759.390000	727.300000	7013.333333	0.547196	5661.726888	0.000000	0.000000	0.000000	0.002640	1.600716	174.335200	175.938555
759.490000	727.200000	7186.666667	0.547190	5650.152181	0.000000	0.000000	0.000000	0.004690	2.451836	224.434967	226.891505
759.590000	727.100000	6970.000000	0.547184	5640.139974	0.000000	0.000000	0.000000	0.008195	3.714552	284.837011	288.559748
759.690000	727.000000	7013.333333	0.547179	5629.721680	0.000000	0.000000	0.000000	0.014104	5.548378	356.811167	362.373657
759.790000	726.900000	7006.666667	0.547173	5619.275309	0.000000	0.000000	0.000000	0.024155	8.192194	440.586243	448.802592
759.890000	726.800000	6806.666667	0.547167	5610.273438	0.000000	0.000000	0.000000	0.040738	11.972874	535.795746	547.809347
759.990000	726.700000	7066.666667	0.547162	5599.222819	0.000000	0.000000	0.000000	0.067590	17.261856	641.787313	659.116770
760.090000	726.600000	7550.000000	0.547156	5584.407145	0.000000	0.000000	0.000000	0.111560	24.573016	756.586914	781.271515
760.190000	726.500000	7250.000000	0.547150	5571.764323	0.000000	0.000000	0.000000	0.181565	34.635264	877.029622	911.846415
760.290000	726.400000	7146.666667	0.547145	5559.813232	0.000000	0.000000	0.000000	0.290882	48.175383	999.128927	1047.595215
760.390000	726.300000	7190.000000	0.547139	5547.441406	0.000000	0.000000	0.000000	0.462364	66.108214	1117.648824	1184.219360
760.490000	726.200000	7196.666667	0.547133	5534.925130	0.000000	0.000000	0.000000	0.725982	89.802914	1226.982015	1317.510885
760.590000	726.100000	7296.666667	0.547128	5521.552327	0.000000	0.000000	0.000000	1.123026	120.393295	1321.144307	1442.660624
760.690000	726.000000	7193.333333	0.547122	5508.865560	0.000000	0.000000	0.000000	1.720002	159.184227	1393.593648	1554.497884
760.790000	725.900000	7310.000000	0.547116	5495.194499	0.000000	0.000000	0.000000	2.605525	208.077011	1440.460917	1651.143494
760.890000	725.800000	7236.666667	0.547110	5481.977946	0.000000	0.000000	0.000000	3.891269	268.380432	1458.737386	1731.009115
760.990000	725.700000	7466.666667	0.547105	5466.909993	0.000000	0.000000	0.000000	5.744843	341.275660	1445.536804	1792.557373
761.090000	725.600000	7303.333333	0.547099	5452.972005	0.000000	0.000000	0.000000	8.395224	428.276011	1403.256531	1839.927775
761.190000	725.500000	7293.333333	0.547093	5439.004720	0.000000	0.000000	0.000000	12.102020	529.899953	1334.843241	1876.845296
761.290000	725.400000	7296.666667	0.547088	5424.906413	0.000000	0.000000	0.000000	17.225585	645.801799	1243.861186	1906.888631
761.390000	725.300000	7483.333333	0.547082	5409.279785	0.000000	0.000000	0.000000	24.276832	775.224406	1136.651510	1936.152751
761.490000	725.200000	7570.000000	0.547076	5392.875163	0.000000	0.000000	0.000000	33.762519	916.002706	1019.278768	1969.043986
761.590000	725.100000	7343.333333	0.547071	5378.072510	0.000000	0.000000	0.000000	46.323792	1064.443054	897.406718	2008.173421
761.690000	725.000000	7393.333333	0.547065	5362.777507	0.000000	0.000000	0.000000	62.921092	1215.755310	776.403554	2055.079956
761.790000	724.900000	7406.666667	0.547059	5347.264811	0.000000	0.000000	0.000000	84.341825	1363.699239	660.430247	2108.471273
761.890000	724.800000	7566.666667	0.547054	5330.416667	0.000000	0.000000	0.000000	111.500409	1501.371867	552.816060	2165.688477
761.990000	724.700000	7456.666667	0.547048	5314.279378	0.000000	0.000000	0.000000	145.730158	1621.421204	455.752004	2222.903239
762.090000	724.600000	7530.000000	0.547042	5297.460938	0.000000	0.000000	0.000000	187.936045	1715.841675	370.031281	2273.809001
762.190000	724.500000	7646.666667	0.547037	5279.627279	0.000000	0.000000	0.000000	238.944168	1779.232178	296.087952	2314.264323
762.290000	724.400000	7473.333333	0.547031	5262.979329	0.000000	0.000000	0.000000	299.814453	1807.723592	233.836365	2341.374512
762.390000	724.300000	7526.666667	0.547025	5245.799154	0.000000	0.000000	0.000000	370.896276	1797.718099	182.078056	2350.692342
762.490000	724.200000	7456.666667	0.547019	5229.022624	0.000000	0.000000	0.000000	451.942240	1751.032715	139.804064	2342.778931
762.590000	724.100000	7470.000000	0.547014	5212.017822	0.000000	0.000000	0.000000	542.421010	1671.310933	106.148154	2319.879964
762.690000	724.000000	7390.000000	0.547008	5195.493978	0.000000	0.000000	0.000000	640.805308	1562.843526	79.514535	2283.163452
762.790000	723.900000	7443.333333	0.547002	5178.439128	0.000000	0.000000	0.000000	744.503632	1432.904460	58.731270	2236.139323
762.890000	723.800000	7323.333333	0.546997	5162.169596	0.000000	0.000000	0.000000	850.162862	1289.138387	42.954111	2182.255452
762.990000	723.700000	7006.666667	0.546991	5148.189290	0.000000	0.000000	0.000000	953.412069	1138.653463	31.010936	2123.076375
763.090000	723.600000	7203.333333	0.546985	5132.605387	0.000000	0.000000	0.000000	1049.428406	988.171997	22.075812	2059.676310
763.190000	723.500000	7340.000000	0.546980	5115.863444	0.000000	0.000000	0.000000	1133.074849	843.119405	15.559991	1991.754150
763.290000	723.400000	7036.666667	0.546974	5101.305339	0.000000	0.000000	0.000000	1198.755391	707.787425	10.836560	1917.379354
763.390000	723.300000	6940.000000	0.546968	5087.373047	0.000000	0.000000	0.000000	1242.731730	585.131480	7.440856	1835.303955
763.490000	723.200000	6983.333333	0.546963	5073.006185	0.000000	0.000000	0.000000	1262.309469	476.421814	5.055454	1743.786825
763.590000	723.100000	6670.000000	0.546957	5060.917562	0.000000	0.000000	0.000000	1254.977620	382.249985	3.397915	1640.625509
763.690000	723.000000	6756.666667	0.546951	5048.077799	0.000000	0.000000	0.000000	1222.067566	302.618993	2.251381	1526.937968
763.790000	722.900000	6490.000000	0.546946	5037.172038	0.000000	0.000000	0.000000	1166.124166	236.275406	1.474203	1403.873800
763.890000	722.800000	6350.000000	0.546940	5027.250163	0.000000	0.000000	0.000000	1090.150146	181.903648	0.956435	1273.010254
763.990000	722.700000	6086.666667	0.546934	5019.259033	0.000000	0.000000	0.000000	999.256897	138.402735	0.611616	1138.271179
764.090000	722.600000	5850.000000	0.546928	5013.010254	0.000000	0.000000	0.000000	898.775330	103.954201	0.385827	1003.115336
764.190000	722.500000	6096.666667	0.546923	5004.835612	0.000000	0.000000	0.000000	793.664195	76.995188	0.241627	870.900981
764.290000	722.400000	6080.000000	0.546917	4996.726074	0.000000	0.000000	0.000000	688.613739	56.415552	0.149140	745.178426
764.390000	722.300000	5890.000000	0.546911	4990.002441	0.000000	0.000000	0.000000	587.397919	40.837873	0.090593	628.326365
764.490000	722.200000	5910.000000	0.546906	4983.075358	0.000000	0.000000	0.000000	493.004506	29.153684	0.054762	522.212982
764.590000	722.100000	5926.666667	0.546900	4975.969238	0.000000	0.000000	0.000000	407.484258	20.587610	0.032627	428.104451
764.690000	722.000000	6033.333333	0.546894	4967.996826	0.000000	0.000000	0.000000	331.708527	14.373840	0.019105	346.101456
764.790000	721.900000	5913.333333	0.546889	4960.878092	0.000000	0.000000	0.000000	266.087519	9.898754	0.011130	275.997416
764.890000	721.800000	5600.000000	0.546883	4956.091715	0.000000	0.000000	0.000000	210.617307	6.739324	0.006400	217.363027
764.990000	721.700000	5816.666667	0.546877	4949.619141	0.000000	0.000000	0.000000	164.410133	4.539889	0.003615	168.953629
765.090000	721.600000	5780.000000	0.546872	4943.376465	0.000000	0.000000	0.000000	126.550840	3.017293	0.002027	129.570160
765.190000	721.500000	5976.666667	0.546866	4935.588379	0.000000	0.000000	0.000000	96.272144	1.980449	0.001125	98.253721
765.290000	721.400000	6010.000000	0.546860	4927.487386	0.000000	0.000000	0.000000	72.295583	1.287299	0.000613	73.583495
765.390000	721.300000	5816.666667	0.546855	4920.797526	0.000000	0.000000	0.000000	53.535843	0.825859	0.000331	54.362030
765.490000	721.200000	5883.333333	0.546849	4913.548991	0.000000	0.000000	0.000000	39.221201	0.522471	0.000177	39.743849
765.590000	721.100000	6076.666667	0.546843	4904.772542	0.000000	0.000000	0.000000	28.385735	0.327651	0.000093	28.713477
765.690000	721.000000	5800.000000	0.546837	4898.037109	0.000000	0.000000	0.000000	20.260038	0.202925	0.000048	20.463010
765.790000	720.900000	5873.333333	0.546832	4890.691732	0.000000	0.000000	0.000000	14.305159	0.123696	0.000025	14.428881
765.890000	720.800000	5883.333333	0.546826	4883.213704	0.000000	0.000000	0.000000	9.985739	0.074825	0.000013	10.060576
765.990000	720.700000	5996.666667	0.546820	4874.816081	0.000000	0.000000	0.000000	6.875350	0.044739	0.000006	6.920095
766.090000	720.600000	5946.666667	0.546815	4866.735433	0.000000	0.000000	0.000000	4.680209	0.026299	0.000003	4.706511
766.190000	720.500000	6000.000000	0.546809	4858.186849	0.000000	0.000000	0.000000	3.152269	0.015333	0.000002	3.167603
766.290000	720.400000	5906.666667	0.546803	4850.284017	0.000000	0.000000	0.000000	2.094588	0.008845	0.000001	2.103434
766.390000	720.300000	5770.000000	0.546798	4843.361816	0.000000	0.000000	0.000000	1.374579	0.005017	0.000000	1.379597
766.490000	720.200000	5836.666667	0.546792	4835.878906	0.000000	0.000000	0.000000	0.893360	0.002817	0.000000	0.896177
766.590000	720.100000	5870.000000	0.546786	4828.084717	0.000000	0.000000	0.000000	0.572997	0.001567	0.000000	0.574564
766.690000	720.000000	5943.333333	0.546781	4819.672852	0.000000	0.000000	0.000000	0.362426	0.000858	0.000000	0.363283
766.790000	719.900000	5980.000000	0.546775	4810.917155	0.000000	0.000000	0.000000	0.227262	0.000464	0.000000	0.227725
766.890000	719.800000	6080.000000	0.546769	4801.333008	0.000000	0.000000	0.000000	0.140716	0.000249	0.000000	0.140965
766.990000	719.700000	5790.000000	0.546764	4793.884684	0.000000	0.000000	0.000000	0.085754	0.000131	0.000000	0.085886
767.090000	719.600000	5793.333333	0.546758	4786.353760	0.000000	0.000000	0.000000	0.051871	0.000068	0.000000	0.051939
767.190000	719.500000	5983.333333	0.546752	4777.317708	0.000000	0.000000	0.000000	0.031007	0.000035	0.000000	0.031042
767.290000	719.400000	5893.333333	0.546746	4768.898519	0.000000	0.000000	0.000000	0.018222	0.000018	0.000000	0.018240
767.390000	719.300000	5670.000000	0.546741	4762.115885	0.000000	0.000000	0.000000	0.010623	0.000009	0.000000	0.010632
767.490000	719.200000	5836.666667	0.546735	4754.011230	0.000000	0.000000	0.000000	0.006127	0.000004	0.000000	0.006131
767.590000	719.100000	5933.333333	0.546729	4745.108236	0.000000	0.000000	0.000000	0.003474	0.000002	0.000000	0.003476
767.690000	719.000000	6176.666667	0.546724	4734.283854	0.000000	0.000000	0.000000	0.001951	0.000001	0.000000	0.001952
767.790000	718.900000	5836.666667	0.546718	4725.966390	0.000000	0.000000	0.000000	0.001085	0.000001	0.000000	0.001085
767.890000	718.800000	5886.666667	0.546712	4717.203776	0.000000	0.000000	0.000000	0.000594	0.000000	0.000000	0.000594
767.990000	718.700000	5903.333333	0.546707	4708.247477	0.000000	0.000000	0.000000	0.000321	0.000000	0.000000	0.000321
768.090000	718.600000	5613.333333	0.546701	4701.431071	0.000000	0.000000	0.000000	0.000172	0.000000	0.000000	0.000172
768.190000	718.500000	5650.000000	0.546695	4694.282633	0.000000	0.000000	0.000000	0.000091	0.000000	0.000000	0.000091
768.290000	718.400000	5720.000000	0.546690	4686.545817	0.000000	0.000000	0.000000	0.000047	0.000000	0.000000	0.000047
768.390000	718.300000	5786.666667	0.546684	4678.241374	0.000000	0.000000	0.000000	0.000024	0.000000	0.000000	0.000025
768.490000	718.200000	5686.666667	0.546678	4670.634766	0.000000	0.000000	0.000001	0.000012	0.000000	0.000000	0.000013
768.590000	718.100000	5763.333333	0.546673	4662.385661	0.000000	0.000000	0.000001	0.000006	0.000000	0.000000	0.000008
768.690000	718.000000	5690.000000	0.546667	4654.631348	0.000000	0.000000	0.000003	0.000003	0.000000	0.000000	0.000006
768.790000	717.900000	5670.000000	0.546661	4646.969401	0.000000	0.000000	0.000006	0.000002	0.000000	0.000000	0.000008
768.890000	717.800000	5763.333333	0.546655	4638.537191	0.000000	0.000000	0.000013	0.000001	0.000000	0.000000	0.000013
768.990000	717.700000	5800.000000	0.546650	4629.760335	0.000000	0.000000	0.000025	0.000000	0.000000	0.000000	0.000026
769.090000	717.600000	5716.666667	0.546644	4621.550700	0.000000	0.000000	0.000049	0.000000	0.000000	0.000000	0.000050
769.190000	717.500000	5396.666667	0.546638	4615.714925	0.000000	0.000000	0.000096	0.000000	0.000000	0.000000	0.000096
769.290000	717.400000	5663.333333	0.546633	4607.801921	0.000000	0.000000	0.000184	0.000000	0.000000	0.000000	0.000184
769.390000	717.300000	5496.666667	0.546627	4601.097412	0.000000	0.000000	0.000347	0.000000	0.000000	0.000000	0.000347
769.490000	717.200000	5446.666667	0.546621	4594.721273	0.000000	0.000000	0.000647	0.000000	0.000000	0.000000	0.000647
769.590000	717.100000	5516.666667	0.546616	4587.762044	0.000000	0.000000	0.001195	0.000000	0.000000	0.000000	0.001195
769.690000	717.000000	5393.333333	0.546610	4581.687419	0.000000	0.000000	0.002181	0.000000	0.000000	0.000000	0.002181
769.790000	716.900000	5426.666667	0.546604	4575.311686	0.000000	0.000000	0.003917	0.000000	0.000000	0.000000	0.003917
769.890000	716.800000	5416.666667	0.546599	4568.961995	0.000000	0.000001	0.006972	0.000000	0.000000	0.000000	0.006973
769.990000	716.700000	5530.000000	0.546593	4561.699219	0.000000	0.000002	0.012275	0.000000	0.000000	0.000000	0.012277
770.090000	716.600000	5506.666667	0.546587	4554.557292	0.000000	0.000004	0.021254	0.000000	0.000000	0.000000	0.021258
770.190000	716.500000	5556.666667	0.546582	4546.978353	0.000000	0.000008	0.036448	0.000000	0.000000	0.000000	0.036455
770.290000	716.400000	5600.000000	0.546576	4539.010417	0.000000	0.000015	0.061920	0.000000	0.000000	0.000000	0.061935
770.390000	716.300000	5640.000000	0.546570	4530.675456	0.000000	0.000031	0.103430	0.000000	0.000000	0.000000	0.103461
770.490000	716.200000	5440.000000	0.546565	4523.798828	0.000000	0.000061	0.170943	0.000000	0.000000	0.000000	0.171004
770.590000	716.100000	5656.666667	0.546559	4515.218099	0.000000	0.000118	0.280092	0.000000	0.000000	0.000000	0.280210
770.690000	716.000000	5556.666667	0.546553	4507.331543	0.000000	0.000227	0.451710	0.000000	0.000000	0.000000	0.451937
770.790000	715.900000	5626.666667	0.546547	4498.850098	0.000000	0.000431	0.719944	0.000000	0.000000	0.000000	0.720375
770.890000	715.800000	5666.666667	0.546542	4489.997559	0.000000	0.000804	1.136851	0.000000	0.000000	0.000000	1.137655
770.990000	715.700000	5630.000000	0.546536	4481.355387	0.000000	0.001489	1.770023	0.000000	0.000000	0.000000	1.771512
771.090000	715.600000	5500.000000	0.546530	4473.635661	0.000001	0.002727	2.721272	0.000000	0.000000	0.000000	2.724000
771.190000	715.500000	5540.000000	0.546525	4465.550130	0.000002	0.004911	4.142427	0.000000	0.000000	0.000000	4.147340
771.290000	715.400000	5520.000000	0.546519	4457.553711	0.000003	0.008752	6.225919	0.000000	0.000000	0.000000	6.234674
771.390000	715.300000	5566.666667	0.546513	4449.138997	0.000006	0.015466	9.234705	0.000000	0.000000	0.000000	9.250178
771.490000	715.200000	5493.333333	0.546508	4441.216634	0.000013	0.026862	13.553856	0.000000	0.000000	0.000000	13.580731
771.590000	715.100000	5726.666667	0.546502	4431.454671	0.000026	0.046093	19.660419	0.000000	0.000000	0.000000	19.706537
771.690000	715.000000	5700.000000	0.546496	4421.819661	0.000051	0.078588	28.134003	0.000000	0.000000	0.000000	28.212643
771.790000	714.900000	5626.666667	0.546491	4412.667643	0.000099	0.131707	39.812552	0.000000	0.000000	0.000000	39.944359
771.890000	714.800000	5840.000000	0.546485	4401.818848	0.000191	0.217819	55.710913	0.000000	0.000000	0.000000	55.928923
771.990000	714.700000	5926.666667	0.546479	4390.225423	0.000363	0.358060	76.886864	0.000000	0.000000	0.000000	77.245286
772.090000	714.600000	5826.666667	0.546474	4379.302979	0.000677	0.579281	104.862995	0.000000	0.000000	0.000000	105.442956
772.190000	714.500000	5950.000000	0.546468	4367.356364	0.001254	0.924455	141.435280	0.000000	0.000000	0.000000	142.360992
772.290000	714.400000	5810.000000	0.546462	4356.383057	0.002296	1.463701	188.117409	0.000000	0.000000	0.000000	189.583410
772.390000	714.300000	6126.666667	0.546456	4342.911784	0.004134	2.285825	247.051137	0.000000	0.000000	0.000000	249.341100
772.490000	714.200000	5883.333333	0.546451	4331.189779	0.007367	3.520496	320.575740	0.000000	0.000000	0.000000	324.103597
772.590000	714.100000	6136.666667	0.546445	4317.446289	0.013014	5.371102	410.173213	0.000000	0.000000	0.000000	415.557327
772.690000	714.000000	6146.666667	0.546439	4303.520508	0.022597	8.096019	517.631836	0.000000	0.000000	0.000000	525.750427
772.790000	713.900000	6056.666667	0.546434	4290.172119	0.038773	12.034102	644.499003	0.000000	0.000000	0.000000	656.571859
772.890000	713.800000	5986.666667	0.546428	4277.253011	0.066088	17.697171	790.712789	0.000000	0.000000	0.000000	808.476054
772.990000	713.700000	6353.333333	0.546422	4261.440430	0.110727	25.742102	955.456136	0.000000	0.000000	0.000000	981.309001
773.090000	713.600000	6286.666667	0.546417	4246.013997	0.183113	36.924407	1136.883443	0.000000	0.000000	0.000000	1173.990987
773.190000	713.500000	6353.333333	0.546411	4229.960124	0.300926	52.345864	1330.927938	0.000000	0.000000	0.000000	1383.574727
773.290000	713.400000	6533.333333	0.546405	4212.410482	0.486718	73.447005	1531.780701	0.000000	0.000000	0.000000	1605.714417
773.390000	713.300000	6670.000000	0.546400	4193.685303	0.776652	101.622276	1732.067668	0.000000	0.000000	0.000000	1834.466553
773.490000	713.200000	6793.333333	0.546394	4173.876139	1.229409	138.843244	1922.792358	0.000000	0.000000	0.000000	2062.864990
773.590000	713.100000	6683.333333	0.546388	4154.752604	1.919450	187.762934	2094.431966	0.000000	0.000000	0.000000	2284.114380
773.690000	713.000000	6683.333333	0.546383	4135.481771	2.955790	250.379639	2236.729533	0.000000	0.000000	0.000000	2490.064901
773.790000	712.900000	6823.333333	0.546377	4114.995931	4.508705	329.483515	2340.299683	0.000000	0.000000	0.000000	2674.291992
773.890000	712.800000	7156.666667	0.546371	4091.813965	6.794466	428.644358	2399.490763	0.000000	0.000000	0.000000	2834.929606
773.990000	712.700000	7093.333333	0.546365	4068.936361	10.097668	549.884389	2409.450887	0.000000	0.000000	0.000000	2969.432983
774.090000	712.600000	7076.666667	0.546360	4046.010742	14.847075	695.583496	2368.371175	0.000000	0.000000	0.000000	3078.801676
774.190000	712.500000	7286.666667	0.546354	4021.309408	21.591419	868.339539	2281.057739	0.000000	0.000000	0.000000	3170.988770
774.290000	712.400000	7036.666667	0.546348	3998.322754	30.964626	1068.269653	2152.743123	0.000000	0.000000	0.000000	3251.977539
774.390000	712.300000	7303.333333	0.546343	3973.129476	43.890505	1294.330953	1990.948079	0.000000	0.000000	0.000000	3329.169515
774.490000	712.200000	7480.000000	0.546337	3946.397705	61.569583	1544.477437	1806.289673	0.000000	0.000000	0.000000	3412.336833
774.590000	712.100000	7696.666667	0.546331	3917.811279	85.170822	1813.468221	1608.531901	0.000000	0.000000	0.000000	3507.171224
774.690000	712.000000	7500.000000	0.546326	3890.504150	116.349398	2093.486735	1406.851908	0.000000	0.000000	0.000000	3616.688232
774.790000	711.900000	7550.000000	0.546320	3862.608236	157.309723	2374.718018	1209.435221	0.000000	0.000000	0.000000	3741.463216
774.890000	711.800000	7690.000000	0.546314	3833.432617	209.726766	2644.704590	1022.586365	0.000000	0.000000	0.000000	3877.017822
774.990000	711.700000	7890.000000	0.546309	3802.511393	275.941747	2890.292765	851.107127	0.000000	0.000000	0.000000	4017.341715
775.090000	711.600000	8083.333333	0.546303	3769.882406	358.913854	3097.371419	697.733917	0.000000	0.000000	0.000000	4154.019368
775.190000	711.500000	8080.000000	0.546297	3737.030029	460.333506	3251.719767	563.448537	0.000000	0.000000	0.000000	4275.501709
775.290000	711.400000	8110.000000	0.546292	3703.699137	582.194366	3345.195312	448.654073	0.000000	0.000000	0.000000	4376.043701
775.390000	711.300000	7833.333333	0.546286	3672.222087	726.635742	3370.993652	352.534714	0.000000	0.000000	0.000000	4450.163981
775.490000	711.200000	7986.666667	0.546280	3639.337972	893.742167	3324.430339	273.105443	0.000000	0.000000	0.000000	4491.278076
775.590000	711.100000	8186.666667	0.546274	3604.680176	1082.637126	3212.190145	208.804359	0.000000	0.000000	0.000000	4503.631999
775.690000	711.000000	7810.000000	0.546269	3572.628174	1291.578979	3041.330770	157.799619	0.000000	0.000000	0.000000	4490.709229
775.790000	710.900000	8026.666667	0.546263	3538.682861	1516.165873	2821.242269	117.612470	0.000000	0.000000	0.000000	4455.020345
775.890000	710.800000	7960.000000	0.546257	3504.987386	1749.856364	2566.967163	86.535447	0.000000	0.000000	0.000000	4403.359375
775.990000	710.700000	7626.666667	0.546252	3473.575033	1984.428711	2292.287598	63.015048	0.000000	0.000000	0.000000	4339.731445
776.090000	710.600000	7693.333333	0.546246	3441.416423	2209.481608	2010.126953	45.269203	0.000000	0.000000	0.000000	4264.877930
776.190000	710.500000	7626.666667	0.546240	3409.521891	2414.029134	1732.401326	32.101281	0.000000	0.000000	0.000000	4178.531901
776.290000	710.400000	7490.000000	0.546235	3378.426514	2586.282959	1468.211873	22.535300	0.000000	0.000000	0.000000	4077.030029
776.390000	710.300000	7293.333333	0.546229	3348.593343	2714.448649	1224.703267	15.618542	0.000000	0.000000	0.000000	3954.770508
776.490000	710.200000	7430.000000	0.546223	3317.493490	2791.747640	1006.228739	10.680968	0.000000	0.000000	0.000000	3808.657633
776.590000	710.100000	7136.666667	0.546218	3288.391927	2812.504272	814.257965	7.229821	0.000000	0.000000	0.000000	3633.992106
776.690000	710.000000	6736.666667	0.546212	3262.116699	2772.949422	649.557546	4.836514	0.000000	0.000000	0.000000	3427.343343
776.790000	709.900000	6643.333333	0.546206	3236.353760	2678.663127	511.424611	3.190515	0.000000	0.000000	0.000000	3193.278198
776.890000	709.800000	6320.000000	0.546201	3212.858276	2535.550537	396.969426	2.082014	0.000000	0.000000	0.000000	2934.602051
776.990000	709.700000	5923.333333	0.546195	3192.206217	2351.519165	303.963038	1.344675	0.000000	0.000000	0.000000	2656.826782
777.090000	709.600000	5650.000000	0.546189	3173.479818	2139.107463	230.149841	0.855706	0.000000	0.000000	0.000000	2370.113118
777.190000	709.500000	5490.000000	0.546183	3155.830282	1909.806112	171.866964	0.538136	0.000000	0.000000	0.000000	2082.211304
777.290000	709.400000	4870.000000	0.546178	3142.769368	1674.392395	126.614037	0.335583	0.000000	0.000000	0.000000	1801.341960
777.390000	709.300000	4740.000000	0.546172	3130.599772	1442.777507	92.366187	0.206000	0.000000	0.000000	0.000000	1535.349731
777.490000	709.200000	4403.333333	0.546166	3120.902303	1222.537130	66.479689	0.124785	0.000000	0.000000	0.000000	1289.141642
777.590000	709.100000	4163.333333	0.546161	3112.959391	1019.604492	47.200454	0.075139	0.000000	0.000000	0.000000	1066.880086
777.690000	709.000000	4130.000000	0.546155	3105.210164	837.577718	33.188626	0.044507	0.000000	0.000000	0.000000	870.810852
777.790000	708.900000	3800.000000	0.546149	3099.915771	677.676697	23.045127	0.025983	0.000000	0.000000	0.000000	700.747833
777.890000	708.800000	3633.333333	0.546144	3095.850423	540.527954	15.780214	0.015085	0.000000	0.000000	0.000000	556.323293
777.990000	708.700000	3703.333333	0.546138	3091.221313	425.516637	10.696327	0.008624	0.000000	0.000000	0.000000	436.221619
778.090000	708.600000	3756.666667	0.546132	3086.150920	330.239156	7.168927	0.004854	0.000000	0.000000	0.000000	337.412949
778.190000	708.500000	3550.000000	0.546127	3082.616170	252.838567	4.735930	0.002714	0.000000	0.000000	0.000000	257.577209
778.290000	708.400000	3540.000000	0.546121	3079.130859	191.413116	3.093947	0.001497	0.000000	0.000000	0.000000	194.508565
778.390000	708.300000	3516.666667	0.546115	3075.796712	142.919413	2.002008	0.000812	0.000000	0.000000	0.000000	144.922231
778.490000	708.200000	3576.666667	0.546110	3071.980387	105.278536	1.276105	0.000437	0.000000	0.000000	0.000000	106.555080
778.590000	708.100000	3450.000000	0.546104	3069.100138	76.791464	0.803141	0.000233	0.000000	0.000000	0.000000	77.594840
778.690000	708.000000	3330.000000	0.546098	3067.111816	55.262210	0.501795	0.000122	0.000000	0.000000	0.000000	55.764122
778.790000	707.900000	3400.000000	0.546092	3064.575399	39.232464	0.308621	0.000063	0.000000	0.000000	0.000000	39.541149
778.890000	707.800000	3243.333333	0.546087	3063.212891	27.582696	0.187019	0.000032	0.000000	0.000000	0.000000	27.769747
778.990000	707.700000	3256.666667	0.546081	3061.738688	19.149899	0.112830	0.000016	0.000000	0.000000	0.000000	19.262745
779.090000	707.600000	3350.000000	0.546075	3059.542236	13.111691	0.066969	0.000008	0.000000	0.000000	0.000000	13.178668
779.190000	707.500000	3236.666667	0.546070	3058.192546	8.886606	0.039110	0.000004	0.000000	0.000000	0.000000	8.925720
779.290000	707.400000	3176.666667	0.546064	3057.289632	5.955188	0.022745	0.000002	0.000000	0.000000	0.000000	5.977935
779.390000	707.300000	3166.666667	0.546058	3056.455892	3.933697	0.013030	0.000001	0.000000	0.000000	0.000000	3.946728
779.490000	707.200000	3216.666667	0.546053	3055.234985	2.569643	0.007338	0.000000	0.000000	0.000000	0.000000	2.576982
779.590000	707.100000	3350.000000	0.546047	3052.989502	1.662516	0.004108	0.000000	0.000000	0.000000	0.000000	1.666624
779.690000	707.000000	3040.000000	0.546041	3053.087972	1.059581	0.002271	0.000000	0.000000	0.000000	0.000000	1.061853
779.790000	706.900000	3146.666667	0.546036	3052.374878	0.666830	0.001234	0.000000	0.000000	0.000000	0.000000	0.668064
779.890000	706.800000	3256.666667	0.546030	3050.818481	0.416571	0.000664	0.000000	0.000000	0.000000	0.000000	0.417235
779.990000	706.700000	3313.333333	0.546024	3048.818766	0.256170	0.000355	0.000000	0.000000	0.000000	0.000000	0.256524
780.090000	706.600000	3160.000000	0.546019	3047.971802	0.155230	0.000186	0.000000	0.000000	0.000000	0.000000	0.155416
780.190000	706.500000	3130.000000	0.546013	3047.347005	0.093638	0.000096	0.000000	0.000000	0.000000	0.000000	0.093734
780.290000	706.400000	3136.666667	0.546007	3046.666667	0.055570	0.000050	0.000000	0.000000	0.000000	0.000000	0.055619
780.390000	706.300000	3046.666667	0.546001	3046.666667	0.032452	0.000025	0.000000	0.000000	0.000000	0.000000	0.032477
780.490000	706.200000	3193.333333	0.545996	3161.786702	0.018871	0.000012	0.000000	0.000000	0.000000	0.000000	0.018883
780.590000	706.100000	3143.333333	0.545990	3170.160116	0.010809	0.000006	0.000000	0.000000	0.000000	0.000000	0.010815
780.690000	706.000000	3250.000000	0.545984	3180.586751	0.006087	0.000003	0.000000	0.000000	0.000000	0.000000	0.006090
780.790000	705.900000	3203.333333	0.545979	3190.799967	0.003407	0.000001	0.000000	0.000000	0.000000	0.000000	0.003409
780.890000	705.800000	3143.333333	0.545973	3199.413249	0.001884	0.000001	0.000000	0.000000	0.000000	0.000000	0.001884
780.990000	705.700000	3240.000000	0.545967	3203.733317	0.001023	0.000000	0.000000	0.000000	0.000000	0.000000	0.001023
781.090000	705.600000	3260.000000	0.545962	3204.053345	0.000551	0.000000	0.000000	0.000000	0.000000	0.000000	0.000551
781.190000	705.500000	3223.333333	0.545956	3204.346720	0.000294	0.000000	0.000000	0.000000	0.000000	0.000000	0.000294
781.290000	705.400000	3066.666667	0.545950	3202.960002	0.000154	0.000000	0.000000	0.000000	0.000000	0.000000	0.000154
781.390000	705.300000	3263.333333	0.545945	3198.666585	0.000080	0.000000	0.000000	0.000000	0.000000	0.000000	0.000080
781.490000	705.200000	3280.000000	0.545939	3193.626709	0.000041	0.000000	0.000000	0.000000	0.000000	0.000000	0.000041
781.590000	705.100000	3173.333333	0.545933	3190.079956	0.000021	0.000000	0.000000	0.000000	0.000000	0.000000	0.000021
781.690000	705.000000	3086.666667	0.545928	3182.560018	0.000010	0.000000	0.000000	0.000000	0.000000	0.000000	0.000010
781.790000	704.900000	3223.333333	0.545922	3171.413371	0.000005	0.000000	0.000000	0.000000	0.000000	0.000000	0.000005
781.890000	704.800000	3200.000000	0.545916	3157.519938	0.000002	0.000000	0.000000	0.000000	0.000000	0.000000	0.000002
781.990000	704.700000	3160.000000	0.545910	3139.053345	0.000001	0.000000	0.000000	0.000000	0.000000	0.000000	0.000001
782.090000	704.600000	3153.333333	0.545905	3113.000081	0.000001	0.000000	0.000000	0.000000	0.000000	0.000000	0.000001
782.190000	704.500000	3120.000000	0.545899	3085.482585	0.000000	0.000000	0.000000	0.000000	0.000000	0.000000	0.000000
782.290000	704.400000	2990.000000	0.545893	3060.794678	0.000000	0.000000	0.000000	0.000000	0.000000	0.000000	0.000000
782.390000	704.300000	2996.666667	0.545888	3042.642619	0.000000	0.000000	0.000000	0.000000	0.000000	0.000000	0.000000
782.490000	704.200000	2990.000000	0.545882	3035.333252	0.000000	0.000000	0.000000	0.000000	0.000000	0.000000	0.000000
782.590000	704.100000	3136.666667	0.545876	3044.626668	0.000000	0.000000	0.000000	0.000000	0.000000	0.000000	0.000000
782.690000	704.000000	2946.666667	0.545871	3066.074626	0.000000	0.000000	0.000000	0.000000	0.000000	0.000000	0.000000
782.790000	703.900000	3430.000000	0.545865	3094.370728	0.000000	0.000000	0.000000	0.000000	0.000000	0.000000	0.000000
782.890000	703.800000	3190.000000	0.545859	3124.287923	0.000000	0.000000	0.000000	0.000000	0.000000	0.000000	0.000000
782.990000	703.700000	3233.333333	0.545854	3151.626587	0.000000	0.000000	0.000000	0.000000	0.000000	0.000000	0.000000
783.090000	703.600000	3166.666667	0.545848	3168.306681	0.000000	0.000000	0.000000	0.000000	0.000000	0.000000	0.000000
783.190000	703.500000	3286.666667	0.545842	3176.882731	0.000000	0.000000	0.000000	0.000000	0.000000	0.000000	0.000000
783.290000	703.400000	3093.333333	0.545837	3180.154622	0.000000	0.000000	0.000000	0.000000	0.000000	0.000000	0.000000
783.390000	703.300000	3116.666667	0.545831	3178.789266	0.000000	0.000000	0.000000	0.000000	0.000000	0.000000	0.000000
783.490000	703.200000	3236.666667	0.545825	3173.706665	0.000000	0.000000	0.000000	0.000000	0.000000	0.000000	0.000000
783.590000	703.100000	3213.333333	0.545819	3170.906779	0.000000	0.000000	0.000000	0.000000	0.000000	0.000000	0.000000
783.690000	703.000000	3130.000000	0.545814	3168.746745	0.000000	0.000000	0.000000	0.000000	0.000000	0.000000	0.000000
783.790000	702.900000	3193.333333	0.545808	3166.480103	0.000000	0.000000	0.000000	0.000000	0.000000	0.000000	0.000000
783.890000	702.800000	3126.666667	0.545802	3166.586711	0.000000	0.000000	0.000000	0.000000	0.000000	0.000000	0.000000
783.990000	702.700000	3083.333333	0.545797	3168.186646	0.000000	0.000000	0.000000	0.000000	0.000000	0.000000	0.000000
784.090000	702.600000	3226.666667	0.545791	3169.253337	0.000000	0.000000	0.000000	0.000000	0.000000	0.000000	0.000000
