# Supplementary material for: Enhancing the Longevity and Structural Stability of Humidity Sensors: Iron Thin Films with Nitride Bonding Synthesized via Magnetic Field-Assisted Sparking Discharge
Source: Sensors (Basel). 2024 Aug 23;24(17):5466. doi: 10.3390/s24175466 (PMC11397896; doi:10.3390/s24175466)
Supplement: Supplementary file 1 [file sensors-24-05466-s001.zip › XPS_7-1-2024/2.IRON N2 magnet/N 1s]

Dataset N 1s:12(7-1-2024)
Dwell Time (s)	0.285714
Number of sweeps	2
Kinetic Energy(eV)	Binding Energy(eV)	Intensity(cps)	Transmission Value	Background(cps)	N 1s(cps)	N 1s(cps)	N 1s(cps)	N 1s(cps)	Envelope(cps)
1074.090000	412.600000	1183.000000	0.586425	1185.072037	0.000000	0.000000	0.000000	0.000000	0.000000
1074.190000	412.500000	1211.000000	0.586416	1186.377487	0.000000	0.000000	0.000000	0.000000	0.000000
1074.290000	412.400000	1151.500000	0.586408	1187.854477	0.000000	0.000000	0.000000	0.000000	0.000000
1074.390000	412.300000	1204.000000	0.586400	1189.404953	0.000000	0.000000	0.000000	0.000000	0.000000
1074.490000	412.200000	1183.000000	0.586391	1190.300995	0.000000	0.000000	0.000000	0.000000	0.000000
1074.590000	412.100000	1211.000000	0.586383	1190.276535	0.000000	0.000000	0.000000	0.000000	0.000000
1074.690000	412.000000	1200.500000	0.586375	1188.410965	0.000000	0.000000	0.000000	0.000000	0.000000
1074.790000	411.900000	1272.250000	0.586366	1185.446518	0.000000	0.000000	0.000000	0.000000	0.000000
1074.890000	411.800000	1170.750000	0.586358	1181.956985	0.000000	0.000000	0.000000	0.000000	0.000000
1074.990000	411.700000	1170.750000	0.586350	1178.544464	0.000000	0.000000	0.000000	0.000000	0.000000
1075.090000	411.600000	1197.000000	0.586341	1176.287003	0.000000	0.000000	0.000000	0.000000	0.000000
1075.190000	411.500000	1146.250000	0.586333	1176.398941	0.000000	0.000000	0.000000	0.000000	0.000000
1075.290000	411.400000	1148.000000	0.586325	1178.824524	0.000000	0.000000	0.000000	0.000000	0.000000
1075.390000	411.300000	1176.000000	0.586316	1182.653503	0.000000	0.000000	0.000000	0.000000	0.000000
1075.490000	411.200000	1218.000000	0.586308	1187.507980	0.000000	0.000000	0.000000	0.000000	0.000000
1075.590000	411.100000	1216.250000	0.586299	1192.617950	0.000000	0.000000	0.000000	0.000000	0.000000
1075.690000	411.000000	1183.000000	0.586291	1197.302277	0.000000	0.000000	0.000000	0.000000	0.000000
1075.790000	410.900000	1181.250000	0.586283	1200.888794	0.000000	0.000000	0.000000	0.000000	0.000000
1075.890000	410.800000	1212.750000	0.586274	1203.433578	0.000000	0.000000	0.000000	0.000000	0.000000
1075.990000	410.700000	1211.000000	0.586266	1204.656677	0.000000	0.000000	0.000000	0.000000	0.000000
1076.090000	410.600000	1221.500000	0.586258	1203.837112	0.000000	0.000000	0.000000	0.000000	0.000000
1076.190000	410.500000	1214.500000	0.586249	1200.417862	0.000000	0.000000	0.000000	0.000000	0.000000
1076.290000	410.400000	1272.250000	0.586241	1194.819122	0.000000	0.000000	0.000000	0.000000	0.000000
1076.390000	410.300000	1197.000000	0.586233	1188.132935	0.000000	0.000000	0.000000	0.000000	0.000000
1076.490000	410.200000	1156.750000	0.586224	1181.465118	0.000000	0.000000	0.000000	0.000000	0.000000
1076.590000	410.100000	1177.750000	0.586216	1176.467300	0.000000	0.000000	0.000000	0.000000	0.000000
1076.690000	410.000000	1211.000000	0.586208	1174.651184	0.000000	0.000000	0.000000	0.000000	0.000000
1076.790000	409.900000	1144.500000	0.586199	1176.366577	0.000000	0.000000	0.000000	0.000000	0.000000
1076.890000	409.800000	1181.250000	0.586191	1180.465683	0.000000	0.000000	0.000000	0.000000	0.000000
1076.990000	409.700000	1191.750000	0.586183	1185.786392	0.000000	0.000000	0.000000	0.000000	0.000000
1077.090000	409.600000	1223.250000	0.586174	1191.070038	0.000000	0.000000	0.000000	0.000000	0.000000
1077.190000	409.500000	1282.750000	0.586166	1194.661896	0.000000	0.000000	0.000000	0.000000	0.000000
1077.290000	409.400000	1265.250000	0.586158	1196.072128	0.000000	0.000000	0.000000	0.000000	0.000000
1077.390000	409.300000	1209.250000	0.586149	1195.778290	0.000000	0.000000	0.000000	0.000000	0.000000
1077.490000	409.200000	1172.500000	0.586141	1193.994110	0.000000	0.000000	0.000000	0.000000	0.000000
1077.590000	409.100000	1212.750000	0.586133	1190.781219	0.000000	0.000000	0.000000	0.000000	0.000000
1077.690000	409.000000	1198.750000	0.586124	1187.645874	0.000000	0.000000	0.000000	0.000000	0.000000
1077.790000	408.900000	1144.500000	0.586116	1184.196182	0.000000	0.000000	0.000000	0.000000	0.000000
1077.890000	408.800000	1219.750000	0.586108	1180.160736	0.000000	0.000000	0.000000	0.000000	0.000000
1077.990000	408.700000	1225.000000	0.586099	1176.019226	0.000000	0.000000	0.000000	0.000000	0.000000
1078.090000	408.600000	1226.750000	0.586091	1172.751968	0.000000	0.000000	0.000000	0.000000	0.000000
1078.190000	408.500000	1218.000000	0.586082	1169.423080	0.000000	0.000000	0.000000	0.000000	0.000000
1078.290000	408.400000	1184.750000	0.586074	1166.858643	0.000000	0.000000	0.000000	0.000000	0.000000
1078.390000	408.300000	1163.750000	0.586066	1166.071762	0.000000	0.000000	0.000000	0.000000	0.000000
1078.490000	408.200000	1116.500000	0.586057	1167.000702	0.000000	0.000000	0.000000	0.000000	0.000000
1078.590000	408.100000	1163.750000	0.586049	1168.194214	0.000000	0.000000	0.000000	0.000000	0.000000
1078.690000	408.000000	1207.500000	0.586041	1169.694382	0.000000	0.000000	0.000000	0.000000	0.000000
1078.790000	407.900000	1256.500000	0.586032	1171.515091	0.000000	0.000000	0.000000	0.000001	0.000001
1078.890000	407.800000	1144.500000	0.586024	1172.002579	0.000000	0.000000	0.000000	0.000002	0.000002
1078.990000	407.700000	1172.500000	0.586016	1171.034332	0.000000	0.000000	0.000000	0.000005	0.000005
1079.090000	407.600000	1237.250000	0.586007	1169.767761	0.000000	0.000000	0.000000	0.000010	0.000010
1079.190000	407.500000	1237.250000	0.585999	1168.430801	0.000000	0.000000	0.000000	0.000022	0.000022
1079.290000	407.400000	1249.500000	0.585991	1166.967484	0.000000	0.000000	0.000000	0.000044	0.000044
1079.390000	407.300000	1163.750000	0.585982	1167.169785	0.000000	0.000000	0.000000	0.000088	0.000088
1079.490000	407.200000	1120.000000	0.585974	1169.003098	0.000000	0.000000	0.000000	0.000173	0.000173
1079.590000	407.100000	1198.750000	0.585966	1172.333374	0.000000	0.000000	0.000000	0.000335	0.000336
1079.690000	407.000000	1219.750000	0.585957	1176.721832	0.000000	0.000000	0.000000	0.000641	0.000641
1079.790000	406.900000	1240.750000	0.585949	1181.160385	0.000000	0.000000	0.000000	0.001201	0.001201
1079.890000	406.800000	1214.500000	0.585941	1184.053162	0.000000	0.000000	0.000000	0.002217	0.002218
1079.990000	406.700000	1237.250000	0.585932	1184.422302	0.000000	0.000000	0.000001	0.004036	0.004037
1080.090000	406.600000	1223.250000	0.585924	1182.075119	0.000000	0.000000	0.000002	0.007207	0.007209
1080.190000	406.500000	1179.500000	0.585916	1178.202881	0.000000	0.000000	0.000004	0.012675	0.012679
1080.290000	406.400000	1134.000000	0.585907	1173.981583	0.000000	0.000000	0.000008	0.021978	0.021987
1080.390000	406.300000	1247.750000	0.585899	1170.405319	0.000000	0.000000	0.000017	0.037422	0.037440
1080.490000	406.200000	1162.000000	0.585891	1169.606155	0.000000	0.000000	0.000036	0.062715	0.062751
1080.590000	406.100000	1128.750000	0.585882	1171.308624	0.000000	0.000000	0.000073	0.103626	0.103699
1080.690000	406.000000	1212.750000	0.585874	1174.331177	0.000000	0.000000	0.000147	0.168256	0.168404
1080.790000	405.900000	1183.000000	0.585865	1183.000000	0.000000	0.000000	0.000291	0.268788	0.269079
1080.890000	405.800000	1179.500000	0.585857	1182.693771	0.000000	0.000000	0.000564	0.423262	0.423826
1080.990000	405.700000	1181.250000	0.585849	1182.387543	0.000000	0.000000	0.001081	0.655317	0.656398
1081.090000	405.600000	1246.000000	0.585840	1182.081207	0.000000	0.000000	0.002030	0.997919	0.999949
1081.190000	405.500000	1218.000000	0.585832	1181.774979	0.000000	0.000000	0.003754	1.497410	1.501163
1081.290000	405.400000	1184.750000	0.585824	1181.468750	0.000000	0.000000	0.006848	2.209734	2.216582
1081.390000	405.300000	1207.500000	0.585815	1181.162521	0.000000	0.000000	0.012262	3.206189	3.218451
1081.490000	405.200000	1142.750000	0.585807	1180.856293	0.000000	0.000000	0.021600	4.581063	4.602663
1081.590000	405.100000	1198.750000	0.585799	1180.549957	0.000000	0.000000	0.037531	6.436146	6.473677
1081.690000	405.000000	1232.000000	0.585790	1180.243729	0.000000	0.000000	0.064078	8.885471	8.949549
1081.790000	404.900000	1195.250000	0.585782	1179.937500	0.000000	0.000000	0.107585	12.066782	12.174367
1081.890000	404.800000	1163.750000	0.585774	1179.631271	0.000000	0.000000	0.178118	16.100350	16.278468
1081.990000	404.700000	1219.750000	0.585765	1179.325043	0.000000	0.000000	0.289969	21.085915	21.375885
1082.090000	404.600000	1214.500000	0.585757	1179.018707	0.000000	0.000000	0.464141	27.115372	27.579513
1082.190000	404.500000	1186.500000	0.585749	1178.712479	0.000000	0.000000	0.732320	34.199284	34.931604
1082.290000	404.400000	1181.250000	0.585740	1178.406250	0.000000	0.000001	1.136718	42.256324	43.393043
1082.390000	404.300000	1309.000000	0.585732	1178.100021	0.000000	0.000002	1.734639	51.124071	52.858710
1082.490000	404.200000	1232.000000	0.585724	1177.793793	0.000000	0.000003	2.608036	60.494656	63.102693
1082.590000	404.100000	1186.500000	0.585715	1177.487457	0.000000	0.000007	3.858366	69.931781	73.790154
1082.690000	404.000000	1233.750000	0.585707	1177.181229	0.000000	0.000015	5.610666	78.883621	84.494304
1082.790000	403.900000	1272.250000	0.585699	1176.875000	0.000000	0.000032	8.033111	86.737960	94.771101
1082.890000	403.800000	1272.250000	0.585690	1176.568771	0.000000	0.000066	11.314532	92.912841	104.227439
1082.990000	403.700000	1335.250000	0.585682	1176.262543	0.000000	0.000133	15.657151	96.841542	112.498823
1083.090000	403.600000	1281.000000	0.585674	1175.956207	0.000000	0.000265	21.310176	98.170311	119.480759
1083.190000	403.500000	1340.500000	0.585665	1175.649979	0.000000	0.000516	28.507755	96.828398	125.336674
1083.290000	403.400000	1365.000000	0.585657	1175.343750	0.000000	0.000995	37.430860	92.887246	130.319098
1083.390000	403.300000	1296.750000	0.585648	1175.037521	0.000000	0.001884	48.254990	86.702712	134.959591
1083.490000	403.200000	1358.000000	0.585640	1174.731293	0.000000	0.003497	61.033540	78.841497	139.878529
1083.590000	403.100000	1326.500000	0.585632	1174.424957	0.000000	0.006416	75.628800	69.885738	145.520954
1083.690000	403.000000	1265.250000	0.585623	1174.118729	0.000000	0.011576	91.770331	60.447765	152.229679
1083.790000	402.900000	1310.750000	0.585615	1173.812500	0.000000	0.020481	108.935637	51.078689	160.034811
1083.890000	402.800000	1340.500000	0.585607	1173.506271	0.000000	0.035782	126.342091	42.214401	168.592270
1083.990000	402.700000	1375.500000	0.585598	1173.200043	0.000000	0.061527	143.011684	34.161893	177.235098
1084.090000	402.600000	1330.000000	0.585590	1172.893707	0.000000	0.103793	157.810915	27.083033	184.997746
1084.190000	402.500000	1302.000000	0.585582	1172.587479	0.000000	0.172725	169.660999	21.058908	190.892633
1084.290000	402.400000	1372.000000	0.585573	1172.281250	0.000000	0.283085	177.519564	16.078287	193.880939
1084.390000	402.300000	1316.000000	0.585565	1171.975021	0.000000	0.455402	180.629742	12.049148	193.134300
1084.490000	402.200000	1344.000000	0.585557	1171.668793	0.000000	0.722089	178.825975	8.871799	188.419853
1084.590000	402.100000	1389.500000	0.585548	1171.362457	0.000000	1.128016	172.204302	6.425716	179.758026
1084.690000	402.000000	1314.250000	0.585540	1171.056229	0.000000	1.730344	161.313505	4.573239	167.617094
1084.790000	401.900000	1356.250000	0.585532	1170.750000	0.000000	2.614273	147.196707	3.200485	153.011473
1084.890000	401.800000	1312.500000	0.585523	1170.443771	0.000000	3.891380	130.916975	2.205634	137.013990
1084.990000	401.700000	1235.500000	0.585515	1170.137543	0.000000	5.689112	113.593935	1.494502	120.777557
1085.090000	401.600000	1270.500000	0.585507	1169.831207	0.000000	8.185766	96.278966	0.995913	105.460645
1085.190000	401.500000	1249.500000	0.585498	1169.524979	0.000000	11.598999	79.794203	0.653952	92.047153
1085.290000	401.400000	1300.250000	0.585490	1169.218750	0.000000	16.140393	64.748498	0.422343	81.311234
1085.390000	401.300000	1295.000000	0.585482	1168.912521	0.000000	22.082615	51.468074	0.268187	73.818872
1085.490000	401.200000	1291.500000	0.585473	1168.606293	0.000000	29.721031	40.114059	0.167869	70.002957
1085.590000	401.100000	1349.250000	0.585465	1168.299957	0.000000	39.254860	30.699745	0.103378	70.057985
1085.690000	401.000000	1265.250000	0.585457	1167.993729	0.000000	50.898011	23.062245	0.062561	74.022816
1085.790000	400.900000	1270.500000	0.585448	1167.687500	0.000000	64.790054	17.015570	0.037328	81.842955
1085.890000	400.800000	1312.500000	0.585440	1167.381271	0.000000	80.802617	12.350818	0.021921	93.175357
1085.990000	400.700000	1282.750000	0.585431	1167.075043	0.000001	98.695176	8.810465	0.012641	107.518282
1086.090000	400.600000	1289.750000	0.585423	1166.768707	0.000002	117.977787	6.177377	0.007187	124.162348
1086.190000	400.500000	1281.000000	0.585415	1166.462479	0.000005	137.809990	4.265748	0.004025	142.079754
1086.290000	400.400000	1354.500000	0.585406	1166.156250	0.000011	157.169979	2.896971	0.002211	160.069178
1086.390000	400.300000	1386.000000	0.585398	1165.850021	0.000023	174.756296	1.933938	0.001197	176.691467
1086.490000	400.200000	1375.500000	0.585390	1165.543793	0.000048	189.327324	1.272289	0.000639	190.600304
1086.590000	400.100000	1408.750000	0.585381	1165.237457	0.000098	199.702194	0.823562	0.000334	200.526178
1086.690000	400.000000	1366.750000	0.585373	1164.931229	0.000195	204.776329	0.523873	0.000172	205.300573
1086.790000	399.900000	1352.750000	0.585365	1164.625000	0.000381	204.279629	0.328488	0.000088	204.608595
1086.890000	399.800000	1361.500000	0.585356	1164.318771	0.000737	198.238543	0.202761	0.000044	198.442072
1086.990000	399.700000	1338.750000	0.585348	1164.012543	0.001402	187.028700	0.122920	0.000021	187.153042
1087.090000	399.600000	1303.750000	0.585340	1163.706207	0.002611	171.833492	0.073459	0.000010	171.909582
1087.190000	399.500000	1279.250000	0.585331	1163.399979	0.004807	153.839489	0.043242	0.000005	153.887541
1087.290000	399.400000	1324.750000	0.585323	1163.093750	0.008714	134.299562	0.024980	0.000002	134.333261
1087.390000	399.300000	1284.500000	0.585315	1162.787521	0.015475	114.492554	0.014224	0.000001	114.522247
1087.490000	399.200000	1316.000000	0.585306	1162.481293	0.027127	95.397344	0.007984	0.000000	95.432458
1087.590000	399.100000	1228.500000	0.585298	1162.174957	0.046849	77.806534	0.004394	0.000000	77.857777
1087.690000	399.000000	1251.250000	0.585290	1161.868729	0.079340	62.156035	0.002383	0.000000	62.237760
1087.790000	398.900000	1254.750000	0.585281	1161.562500	0.132481	48.656264	0.001275	0.000000	48.790019
1087.890000	398.800000	1235.500000	0.585273	1161.256271	0.218029	37.401330	0.000668	0.000000	37.620027
1087.990000	398.700000	1193.500000	0.585265	1160.950043	0.352137	28.221514	0.000345	0.000000	28.573995
1088.090000	398.600000	1151.500000	0.585256	1160.643707	0.560276	20.900019	0.000176	0.000000	21.460471
1088.190000	398.500000	1207.500000	0.585248	1160.337479	0.878736	15.229936	0.000088	0.000000	16.108760
1088.290000	398.400000	1281.000000	0.585239	1160.031250	1.353366	10.909461	0.000043	0.000000	12.262871
1088.390000	398.300000	1284.500000	0.585231	1159.725021	2.051948	7.674758	0.000021	0.000000	9.726726
1088.490000	398.200000	1177.750000	0.585223	1159.418793	3.066325	5.318766	0.000010	0.000000	8.385100
1088.590000	398.100000	1267.000000	0.585214	1159.112457	4.501164	3.626643	0.000005	0.000000	8.127812
1088.690000	398.000000	1233.750000	0.585206	1158.806229	6.500351	2.428649	0.000002	0.000000	8.929002
1088.790000	397.900000	1232.000000	0.585198	1158.500000	9.247229	1.603028	0.000001	0.000000	10.850257
1088.890000	397.800000	1188.250000	0.585189	1158.193771	12.921820	1.041783	0.000000	0.000000	13.963604
1088.990000	397.700000	1212.750000	0.585181	1157.887543	17.748746	0.664690	0.000000	0.000000	18.413435
1089.090000	397.600000	1223.250000	0.585173	1157.581207	23.987173	0.418048	0.000000	0.000000	24.405220
1089.190000	397.500000	1219.750000	0.585164	1157.274979	31.822624	0.259071	0.000000	0.000000	32.081696
1089.290000	397.400000	1230.250000	0.585156	1156.968750	41.441513	0.157525	0.000000	0.000000	41.599036
1089.390000	397.300000	1195.250000	0.585148	1156.662521	52.993963	0.094396	0.000000	0.000000	53.088358
1089.490000	397.200000	1275.750000	0.585139	1156.356293	66.415419	0.055789	0.000000	0.000000	66.471208
1089.590000	397.100000	1260.000000	0.585131	1156.049957	81.529663	0.032325	0.000000	0.000000	81.561987
1089.690000	397.000000	1258.250000	0.585123	1155.743729	97.973471	0.018450	0.000000	0.000000	97.991922
1089.790000	396.900000	1307.250000	0.585114	1155.437500	115.082581	0.010398	0.000000	0.000000	115.092981
1089.890000	396.800000	1246.000000	0.585106	1155.131271	132.019604	0.005740	0.000000	0.000000	132.025345
1089.990000	396.700000	1303.750000	0.585098	1154.825043	147.696037	0.003119	0.000000	0.000000	147.699162
1090.090000	396.600000	1358.000000	0.585089	1154.518707	161.023752	0.001676	0.000000	0.000000	161.025434
1090.190000	396.500000	1361.500000	0.585081	1154.212479	170.971523	0.000881	0.000000	0.000000	170.972404
1090.290000	396.400000	1321.250000	0.585073	1153.906250	176.515068	0.000456	0.000000	0.000000	176.515522
1090.390000	396.300000	1200.500000	0.585064	1153.600021	177.276434	0.000233	0.000000	0.000000	177.276661
1090.490000	396.200000	1342.250000	0.585056	1153.293793	173.215086	0.000117	0.000000	0.000000	173.215206
1090.590000	396.100000	1261.750000	0.585048	1152.987457	164.547211	0.000057	0.000000	0.000000	164.547264
1090.690000	396.000000	1365.000000	0.585039	1152.681229	152.176287	0.000028	0.000000	0.000000	152.176313
1090.790000	395.900000	1302.000000	0.585031	1152.375000	137.124781	0.000013	0.000000	0.000000	137.124794
1090.890000	395.800000	1263.500000	0.585022	1152.068771	120.463572	0.000006	0.000000	0.000000	120.463572
1090.990000	395.700000	1279.250000	0.585014	1151.762543	103.315843	0.000003	0.000000	0.000000	103.315843
1091.090000	395.600000	1270.500000	0.585006	1151.456207	86.584779	0.000001	0.000000	0.000000	86.584779
1091.190000	395.500000	1202.250000	0.584997	1151.149979	71.007987	0.000001	0.000000	0.000000	71.007987
1091.290000	395.400000	1235.500000	0.584989	1150.843750	57.031539	0.000000	0.000000	0.000000	57.031539
1091.390000	395.300000	1240.750000	0.584981	1150.537521	44.877793	0.000000	0.000000	0.000000	44.877793
1091.490000	395.200000	1184.750000	0.584972	1150.231293	34.663821	0.000000	0.000000	0.000000	34.663821
1091.590000	395.100000	1233.750000	0.584964	1149.924957	26.285720	0.000000	0.000000	0.000000	26.285720
1091.690000	395.000000	1109.500000	0.584956	1149.618729	19.561497	0.000000	0.000000	0.000000	19.561497
1091.790000	394.900000	1169.000000	0.584947	1149.312500	14.317422	0.000000	0.000000	0.000000	14.317422
1091.890000	394.800000	1191.750000	0.584939	1149.006271	10.304194	0.000000	0.000000	0.000000	10.304194
1091.990000	394.700000	1242.500000	0.584931	1148.700043	7.283655	0.000000	0.000000	0.000000	7.283655
1092.090000	394.600000	1247.750000	0.584922	1148.393707	5.068853	0.000000	0.000000	0.000000	5.068853
1092.190000	394.500000	1130.500000	0.584914	1148.087479	3.472129	0.000000	0.000000	0.000000	3.472129
1092.290000	394.400000	1223.250000	0.584906	1147.781250	2.336484	0.000000	0.000000	0.000000	2.336484
1092.390000	394.300000	1219.750000	0.584897	1147.475021	1.548524	0.000000	0.000000	0.000000	1.548524
1092.490000	394.200000	1235.500000	0.584889	1147.168793	1.010919	0.000000	0.000000	0.000000	1.010919
1092.590000	394.100000	1204.000000	0.584881	1146.862457	0.648261	0.000000	0.000000	0.000000	0.648261
1092.690000	394.000000	1146.250000	0.584872	1146.556229	0.409396	0.000000	0.000000	0.000000	0.409396
1092.790000	393.900000	1146.250000	0.584864	1146.250000	0.254839	0.000000	0.000000	0.000000	0.254839
1092.890000	393.800000	1151.500000	0.584856	1153.705658	0.155780	0.000000	0.000000	0.000000	0.155780
1092.990000	393.700000	1132.250000	0.584847	1157.860413	0.093744	0.000000	0.000000	0.000000	0.093744
1093.090000	393.600000	1228.500000	0.584839	1162.702820	0.055644	0.000000	0.000000	0.000000	0.055644
1093.190000	393.500000	1270.500000	0.584831	1167.684082	0.032425	0.000000	0.000000	0.000000	0.032425
1093.290000	393.400000	1177.750000	0.584822	1172.478531	0.018588	0.000000	0.000000	0.000000	0.018588
1093.390000	393.300000	1246.000000	0.584814	1176.031189	0.010519	0.000000	0.000000	0.000000	0.010519
1093.490000	393.200000	1249.500000	0.584805	1178.801025	0.005843	0.000000	0.000000	0.000000	0.005843
1093.590000	393.100000	1165.500000	0.584797	1181.010101	0.003189	0.000000	0.000000	0.000000	0.003189
1093.690000	393.000000	1184.750000	0.584789	1182.490402	0.001720	0.000000	0.000000	0.000000	0.001720
1093.790000	392.900000	1195.250000	0.584780	1183.282730	0.000911	0.000000	0.000000	0.000000	0.000911
1093.890000	392.800000	1239.000000	0.584772	1183.711365	0.000473	0.000000	0.000000	0.000000	0.000473
1093.990000	392.700000	1240.750000	0.584764	1182.807739	0.000243	0.000000	0.000000	0.000000	0.000243
1094.090000	392.600000	1216.250000	0.584755	1180.670441	0.000123	0.000000	0.000000	0.000000	0.000123
1094.190000	392.500000	1158.500000	0.584747	1177.551437	0.000061	0.000000	0.000000	0.000000	0.000061
1094.290000	392.400000	1177.750000	0.584739	1173.655914	0.000030	0.000000	0.000000	0.000000	0.000030
1094.390000	392.300000	1170.750000	0.584730	1169.034393	0.000014	0.000000	0.000000	0.000000	0.000014
1094.490000	392.200000	1148.000000	0.584722	1164.526840	0.000007	0.000000	0.000000	0.000000	0.000007
1094.590000	392.100000	1193.500000	0.584714	1161.113464	0.000003	0.000000	0.000000	0.000000	0.000003
1094.690000	392.000000	1123.500000	0.584705	1159.354065	0.000001	0.000000	0.000000	0.000000	0.000001
1094.790000	391.900000	1156.750000	0.584697	1159.228027	0.000001	0.000000	0.000000	0.000000	0.000001
1094.890000	391.800000	1165.500000	0.584689	1161.160034	0.000000	0.000000	0.000000	0.000000	0.000000
1094.990000	391.700000	1107.750000	0.584680	1163.834061	0.000000	0.000000	0.000000	0.000000	0.000000
1095.090000	391.600000	1202.250000	0.584672	1166.339966	0.000000	0.000000	0.000000	0.000000	0.000000
