# Supplementary material for: Enhancing the Longevity and Structural Stability of Humidity Sensors: Iron Thin Films with Nitride Bonding Synthesized via Magnetic Field-Assisted Sparking Discharge
Source: Sensors (Basel). 2024 Aug 23;24(17):5466. doi: 10.3390/s24175466 (PMC11397896; doi:10.3390/s24175466)
Supplement: Supplementary file 1 [file sensors-24-05466-s001.zip › XPS_7-1-2024/2.IRON N2 magnet/O 1s]

Dataset O 1s:11(7-1-2024)
Dwell Time (s)	0.260870
Number of sweeps	2
Kinetic Energy(eV)	Binding Energy(eV)	Intensity(cps)	Transmission Value	Background(cps)	O 1s(cps)	O 1s(cps)	O 1s(cps)	O 1s(cps)	Envelope(cps)
941.090000	545.600000	2800.250000	0.557562	2817.331309	0.000000	0.000000	0.000000	0.000000	0.000000
941.190000	545.500000	2817.500000	0.557571	2820.520762	0.000000	0.000000	0.000000	0.000000	0.000000
941.290000	545.400000	2779.166667	0.557581	2822.176788	0.000000	0.000000	0.000000	0.000000	0.000000
941.390000	545.300000	2934.416667	0.557591	2820.321421	0.000000	0.000000	0.000000	0.000000	0.000000
941.490000	545.200000	2884.583333	0.557601	2812.700612	0.000000	0.000000	0.000000	0.000000	0.000000
941.590000	545.100000	2775.333333	0.557610	2801.185404	0.000000	0.000000	0.000000	0.000000	0.000000
941.690000	545.000000	2704.416667	0.557620	2784.334086	0.000000	0.000000	0.000000	0.000000	0.000000
941.790000	544.900000	2823.250000	0.557630	2765.243927	0.000000	0.000000	0.000000	0.000000	0.000000
941.890000	544.800000	2752.333333	0.557640	2746.200094	0.000000	0.000000	0.000000	0.000000	0.000000
941.990000	544.700000	2721.666667	0.557650	2728.336629	0.000000	0.000000	0.000000	0.000000	0.000000
942.090000	544.600000	2662.250000	0.557659	2709.936676	0.000000	0.000000	0.000000	0.000000	0.000000
942.190000	544.500000	2712.083333	0.557669	2691.184133	0.000000	0.000000	0.000000	0.000000	0.000000
942.290000	544.400000	2731.250000	0.557679	2671.526601	0.000000	0.000000	0.000000	0.000000	0.000000
942.390000	544.300000	2641.166667	0.557689	2650.964783	0.000000	0.000000	0.000000	0.000000	0.000000
942.490000	544.200000	2597.083333	0.557698	2629.359934	0.000000	0.000000	0.000000	0.000000	0.000000
942.590000	544.100000	2602.833333	0.557708	2607.464030	0.000000	0.000000	0.000000	0.000000	0.000000
942.690000	544.000000	2625.833333	0.557718	2587.745433	0.000000	0.000000	0.000000	0.000000	0.000000
942.790000	543.900000	2526.166667	0.557728	2570.618032	0.000000	0.000000	0.000000	0.000000	0.000000
942.890000	543.800000	2531.916667	0.557737	2555.238607	0.000000	0.000000	0.000000	0.000000	0.000000
942.990000	543.700000	2510.833333	0.557747	2539.920715	0.000000	0.000000	0.000000	0.000000	0.000000
943.090000	543.600000	2579.833333	0.557757	2524.265208	0.000000	0.000000	0.000000	0.000000	0.000000
943.190000	543.500000	2539.583333	0.557767	2504.883993	0.000000	0.000000	0.000000	0.000000	0.000000
943.290000	543.400000	2516.583333	0.557776	2480.166667	0.000000	0.000000	0.000000	0.000000	0.000000
943.390000	543.300000	2476.333333	0.557786	2451.524058	0.000000	0.000000	0.000000	0.000000	0.000000
943.490000	543.200000	2357.500000	0.557796	2421.363230	0.000000	0.000000	0.000000	0.000000	0.000000
943.590000	543.100000	2382.416667	0.557806	2389.883993	0.000000	0.000000	0.000000	0.000000	0.000000
943.690000	543.000000	2403.500000	0.557815	2361.088135	0.000000	0.000000	0.000000	0.000000	0.000000
943.790000	542.900000	2278.916667	0.557825	2337.122080	0.000000	0.000000	0.000000	0.000000	0.000000
943.890000	542.800000	2273.166667	0.557835	2316.222646	0.000000	0.000000	0.000000	0.000000	0.000000
943.990000	542.700000	2313.416667	0.557845	2296.580790	0.000000	0.000000	0.000000	0.000000	0.000000
944.090000	542.600000	2311.500000	0.557854	2279.345998	0.000000	0.000000	0.000000	0.000000	0.000000
944.190000	542.500000	2242.500000	0.557864	2260.976695	0.000000	0.000000	0.000000	0.000000	0.000000
944.290000	542.400000	2313.416667	0.557874	2239.847270	0.000000	0.000000	0.000000	0.000000	0.000000
944.390000	542.300000	2190.750000	0.557884	2217.997223	0.000000	0.000000	0.000000	0.000000	0.000000
944.490000	542.200000	2158.166667	0.557894	2196.484558	0.000000	0.000000	0.000000	0.000000	0.000000
944.590000	542.100000	2140.916667	0.557903	2173.361959	0.000000	0.000000	0.000000	0.000000	0.000000
944.690000	542.000000	2200.333333	0.557913	2149.963277	0.000000	0.000000	0.000000	0.000000	0.000000
944.790000	541.900000	2177.333333	0.557923	2128.006073	0.000000	0.000000	0.000000	0.000000	0.000000
944.890000	541.800000	2025.916667	0.557933	2105.573446	0.000000	0.000000	0.000000	0.000000	0.000000
944.990000	541.700000	2146.666667	0.557942	2083.202118	0.000000	0.000000	0.000000	0.000000	0.000000
945.090000	541.600000	2002.916667	0.557952	2063.360687	0.000000	0.000000	0.000000	0.000000	0.000000
945.190000	541.500000	2033.583333	0.557962	2046.310028	0.000000	0.000000	0.000000	0.000000	0.000000
945.290000	541.400000	2037.416667	0.557972	2030.639313	0.000000	0.000000	0.000000	0.000000	0.000000
945.390000	541.300000	1993.333333	0.557981	2017.575236	0.000000	0.000000	0.000000	0.000000	0.000000
945.490000	541.200000	2039.333333	0.557991	2005.937429	0.000000	0.000000	0.000000	0.000000	0.000000
945.590000	541.100000	1964.583333	0.558001	1992.735311	0.000000	0.000000	0.000000	0.000000	0.000000
945.690000	541.000000	2050.833333	0.558011	1978.506073	0.000000	0.000000	0.000000	0.000000	0.000000
945.790000	540.900000	1926.250000	0.558020	1963.770528	0.000000	0.000000	0.000000	0.000000	0.000000
945.890000	540.800000	1916.666667	0.558030	1947.762665	0.000000	0.000000	0.000000	0.000000	0.000000
945.990000	540.700000	1989.500000	0.558040	1931.417302	0.000000	0.000000	0.000000	0.000000	0.000000
946.090000	540.600000	1878.333333	0.558050	1917.218597	0.000000	0.000000	0.000000	0.000000	0.000000
946.190000	540.500000	1878.333333	0.558059	1904.246704	0.000000	0.000000	0.000000	0.000000	0.000000
946.290000	540.400000	1910.916667	0.558069	1892.808004	0.000000	0.000000	0.000000	0.000000	0.000000
946.390000	540.300000	1861.083333	0.558079	1883.408686	0.000000	0.000000	0.000000	0.000000	0.000000
946.490000	540.200000	1901.333333	0.558089	1875.879944	0.000000	0.000000	0.000000	0.000000	0.000000
946.590000	540.100000	1861.083333	0.558098	1870.053319	0.000000	0.000000	0.000000	0.000000	0.000000
946.690000	540.000000	1826.583333	0.558108	1866.726059	0.000000	0.000000	0.000000	0.000000	0.000000
946.790000	539.900000	1876.416667	0.558118	1865.070033	0.000000	0.000000	0.000000	0.000000	0.000000
946.890000	539.800000	1864.916667	0.558128	1864.165395	0.000000	0.000000	0.000000	0.000000	0.000000
946.990000	539.700000	1838.083333	0.558137	1862.785334	0.000000	0.000000	0.000000	0.000000	0.000000
947.090000	539.600000	1891.750000	0.558147	1858.676036	0.000000	0.000000	0.000000	0.000000	0.000000
947.190000	539.500000	1874.500000	0.558157	1849.813324	0.000000	0.000000	0.000000	0.000000	0.000000
947.290000	539.400000	1922.416667	0.558167	1837.010005	0.000000	0.000000	0.000000	0.000000	0.000000
947.390000	539.300000	1824.666667	0.558177	1822.704025	0.000000	0.000000	0.000000	0.000001	0.000001
947.490000	539.200000	1684.750000	0.558186	1808.474670	0.000000	0.000000	0.000000	0.000001	0.000001
947.590000	539.100000	1817.000000	0.558196	1797.603343	0.000000	0.000000	0.000000	0.000003	0.000003
947.690000	539.000000	1861.083333	0.558206	1792.635381	0.000000	0.000000	0.000000	0.000006	0.000006
947.790000	538.900000	1795.916667	0.558216	1792.635381	0.000000	0.000000	0.000000	0.000013	0.000013
947.890000	538.800000	1841.916667	0.558225	1795.533310	0.000000	0.000000	0.000000	0.000026	0.000026
947.990000	538.700000	1746.083333	0.558235	1800.358200	0.000000	0.000000	0.000000	0.000053	0.000053
948.090000	538.600000	1834.250000	0.558245	1804.012665	0.000000	0.000000	0.000000	0.000107	0.000107
948.190000	538.500000	1834.250000	0.558255	1804.503296	0.000000	0.000000	0.000000	0.000211	0.000211
948.290000	538.400000	1815.083333	0.558264	1802.799423	0.000000	0.000000	0.000000	0.000415	0.000415
948.390000	538.300000	1799.750000	0.558274	1799.928050	0.000000	0.000000	0.000000	0.000794	0.000794
948.490000	538.200000	1763.333333	0.558284	1796.594823	0.000000	0.000000	0.000000	0.001515	0.001515
948.590000	538.100000	1951.166667	0.558294	1795.007584	0.000000	0.000000	0.000001	0.002820	0.002821
948.690000	538.000000	1769.083333	0.558303	1796.899099	0.000000	0.000000	0.000001	0.005225	0.005227
948.790000	537.900000	1730.750000	0.558313	1801.585129	0.000000	0.000000	0.000003	0.009459	0.009462
948.890000	537.800000	1937.750000	0.558323	1807.103266	0.000000	0.000000	0.000007	0.017029	0.017036
948.990000	537.700000	1864.916667	0.558333	1812.211141	0.000000	0.000000	0.000016	0.029977	0.029993
949.090000	537.600000	1868.750000	0.558342	1815.483068	0.000000	0.000000	0.000035	0.052446	0.052481
949.190000	537.500000	1820.833333	0.558352	1815.906901	0.000000	0.000000	0.000075	0.089787	0.089862
949.290000	537.400000	1759.500000	0.558362	1759.500000	0.000000	0.000000	0.000156	0.152672	0.152828
949.390000	537.300000	1815.083333	0.558372	1759.431330	0.000000	0.000000	0.000327	0.254218	0.254545
949.490000	537.200000	1805.500000	0.558381	1759.373306	0.000000	0.000000	0.000664	0.420160	0.420824
949.590000	537.100000	1818.916667	0.558391	1759.298086	0.000000	0.000000	0.001351	0.680518	0.681869
949.690000	537.000000	1811.250000	0.558401	1759.231171	0.000000	0.000000	0.002668	1.093330	1.095998
949.790000	536.900000	1774.833333	0.558411	1759.207774	0.000000	0.000000	0.005267	1.722577	1.727845
949.890000	536.800000	1786.333333	0.558421	1759.169520	0.000000	0.000000	0.010116	2.690423	2.700539
949.990000	536.700000	1818.916667	0.558430	1759.090556	0.000000	0.000000	0.019397	4.123406	4.142803
950.090000	536.600000	1776.750000	0.558440	1759.062129	0.000000	0.000000	0.036225	6.260838	6.297063
950.190000	536.500000	1853.416667	0.558450	1758.939178	0.000000	0.000000	0.067469	9.333680	9.401150
950.290000	536.400000	1794.000000	0.558460	1758.887822	0.000000	0.000000	0.122538	13.776258	13.898796
950.390000	536.300000	1838.083333	0.558469	1758.781718	0.000000	0.000001	0.221710	19.974127	20.195837
950.490000	536.200000	1926.250000	0.558479	1758.567052	0.000000	0.000002	0.391628	28.652265	29.043895
950.590000	536.100000	1932.000000	0.558489	1758.344198	0.000000	0.000005	0.688441	40.389968	41.078415
950.690000	536.000000	1999.083333	0.558499	1758.038401	0.000000	0.000011	1.182806	56.286265	57.469080
950.790000	535.900000	2004.833333	0.558508	1757.724299	0.000000	0.000024	2.020446	77.099888	79.120356
950.890000	535.800000	1999.083333	0.558518	1757.416046	0.000000	0.000052	3.376630	104.308565	107.685243
950.990000	535.700000	2100.666667	0.558528	1756.982503	0.000000	0.000113	5.605514	138.713515	144.319142
951.090000	535.600000	2106.416667	0.558538	1756.540771	0.000000	0.000240	9.113153	181.989000	191.102394
951.190000	535.500000	2160.083333	0.558547	1756.032008	0.000000	0.000504	14.704467	234.637964	249.342932
951.290000	535.400000	2169.666667	0.558557	1755.510142	0.000000	0.001045	23.256175	298.038859	321.296078
951.390000	535.300000	2202.250000	0.558567	1754.947215	0.000000	0.002120	36.475839	371.813680	408.291646
951.490000	535.200000	2282.750000	0.558577	1754.284383	0.000000	0.004243	56.121932	456.194743	512.320941
951.590000	535.100000	2236.750000	0.558586	1753.676066	0.000000	0.008379	85.566075	549.219406	634.793882
951.690000	535.000000	2472.500000	0.558596	1752.778564	0.000000	0.016181	128.068858	648.968839	777.053914
951.790000	534.900000	2648.833333	0.558606	1751.663706	0.000000	0.030927	189.799616	751.492724	941.323268
951.890000	534.800000	2771.500000	0.558616	1750.397237	0.000000	0.058161	276.303223	852.183937	1128.545359
951.990000	534.700000	3122.250000	0.558625	1748.700150	0.000000	0.107020	397.967161	945.693031	1343.767232
952.090000	534.600000	3235.333333	0.558635	1746.862330	0.000000	0.195295	563.320897	1025.532130	1589.048391
952.190000	534.500000	3603.333333	0.558645	1744.572250	0.000001	0.349974	788.263911	1086.954137	1875.568064
952.290000	534.400000	3885.083333	0.558655	1741.934845	0.000002	0.614889	1084.352529	1124.027669	2208.995066
952.390000	534.300000	4274.166667	0.558664	1738.818390	0.000005	1.069815	1473.215230	1135.254395	2609.539327
952.490000	534.200000	4738.000000	0.558674	1735.131521	0.000012	1.827227	1967.826599	1118.072362	3087.726135
952.590000	534.100000	5334.083333	0.558684	1730.711863	0.000028	3.067451	2593.097921	1075.544215	3671.709574
952.690000	534.000000	6035.583333	0.558694	1725.430033	0.000066	5.087221	3358.905691	1009.521927	4373.515137
952.790000	533.900000	6852.083333	0.558704	1719.144246	0.000153	8.284410	4286.435954	926.293742	5221.014038
952.890000	533.800000	7800.833333	0.558713	1711.692362	0.000349	13.285242	5374.225708	830.631498	6218.143026
952.990000	533.700000	9012.166667	0.558723	1702.752441	0.000777	21.009668	6627.220805	729.094256	7377.325338
953.090000	533.600000	10244.583333	0.558733	1692.296875	0.001697	32.632821	8021.879842	626.790827	8681.305827
953.190000	533.500000	11839.250000	0.558743	1679.882528	0.003633	49.971638	9531.456991	528.185440	10109.618368
953.290000	533.400000	13288.250000	0.558752	1665.683472	0.007623	75.362792	11102.589274	436.914572	11614.874593
953.390000	533.300000	14559.000000	0.558762	1649.915894	0.015683	111.648992	12667.331421	354.690725	13133.686930
953.490000	533.200000	16075.083333	0.558772	1632.279378	0.031637	163.144464	14147.792643	283.236721	14594.205648
953.590000	533.100000	17493.416667	0.558782	1612.889974	0.062855	234.529315	15444.840658	222.154421	15901.587565
953.690000	533.000000	18354.000000	0.558791	1592.428060	0.122754	331.213050	16482.391846	171.700984	16985.428874
953.790000	532.900000	19277.833333	0.558801	1570.813151	0.235091	461.133137	17165.982992	130.404226	17757.755697
953.890000	532.800000	19565.333333	0.558811	1548.822021	0.441535	630.986753	17460.876383	97.736298	18190.040771
953.990000	532.700000	19942.916667	0.558821	1526.344238	0.813368	848.244031	17322.307373	71.989228	18243.353678
954.090000	532.600000	19308.500000	0.558830	1504.615153	1.469806	1121.774556	16781.900960	52.390170	17957.534505
954.190000	532.500000	18515.000000	0.558840	1483.829427	2.605816	1456.398305	15865.109131	37.463155	17361.576579
954.290000	532.400000	17940.000000	0.558850	1463.719401	4.533117	1855.853210	14657.022339	26.495920	16543.904867
954.390000	532.300000	17319.000000	0.558860	1444.346842	7.761002	2320.453491	13233.081258	18.405832	15579.701742
954.490000	532.200000	16172.833333	0.558869	1426.349080	13.051179	2842.786102	11690.547363	12.657689	14559.042114
954.590000	532.100000	15055.416667	0.558879	1409.694295	21.533618	3410.249522	10113.628581	8.544967	13553.956340
954.690000	532.000000	13945.666667	0.558889	1394.375000	34.861075	4001.482463	8574.020223	5.715673	12616.079305
954.790000	531.900000	13157.916667	0.558899	1380.000000	55.379339	4587.836934	7133.322815	3.750402	11780.289103
954.890000	531.800000	12408.500000	0.558908	1366.522502	86.328445	5133.531962	5823.701355	2.440399	11046.002686
954.990000	531.700000	11503.833333	0.558918	1354.134359	132.056991	5600.579081	4674.990519	1.556488	10409.183634
955.090000	531.600000	11032.333333	0.558928	1342.306803	198.223389	5954.523214	3686.597432	0.985326	9840.329508
955.190000	531.500000	10528.250000	0.558938	1331.081014	292.385810	6160.992574	2863.157237	0.610835	9317.146891
955.290000	531.400000	9876.583333	0.558948	1320.637614	423.105249	6204.280884	2185.944295	0.376190	8813.706502
955.390000	531.300000	9577.583333	0.558957	1310.546102	600.271245	6082.048462	1645.736404	0.226659	8328.282593
955.490000	531.200000	9272.833333	0.558967	1300.815837	834.656802	5800.901164	1218.506912	0.135796	7854.200521
955.590000	531.100000	8830.083333	0.558977	1291.614807	1136.950780	5388.875387	890.535988	0.079511	7416.441528
955.690000	531.000000	8276.166667	0.558987	1283.078715	1516.372986	4879.568014	640.149412	0.046339	7036.136678
955.790000	530.900000	8143.916667	0.558996	1274.694234	1978.774200	4309.773804	454.570975	0.026363	6743.144979
955.890000	530.800000	7804.666667	0.559006	1266.714050	2524.293752	3717.317912	317.470846	0.014945	6559.097717
955.990000	530.700000	7622.583333	0.559016	1258.946777	3145.541758	3134.415405	219.161940	0.008260	6499.127950
956.090000	530.600000	7745.250000	0.559026	1251.020874	3822.273193	2586.777039	148.772476	0.004554	6557.827271
956.190000	530.500000	8013.583333	0.559035	1242.758057	4523.160197	2090.769816	99.876602	0.002445	6713.809123
956.290000	530.400000	8232.083333	0.559045	1234.219157	5205.705037	1657.121058	65.913252	0.001311	6928.740641
956.390000	530.300000	8347.083333	0.559055	1225.529582	5819.240051	1289.073797	43.038962	0.000684	7151.353333
956.490000	530.200000	8548.333333	0.559065	1216.584513	6310.764913	983.996826	27.616008	0.000357	7322.378398
956.590000	530.100000	8546.416667	0.559074	1207.631022	6632.844930	738.450348	17.539572	0.000181	7388.834696
956.690000	530.000000	8605.833333	0.559084	1198.594706	6751.928141	544.799807	10.942330	0.000092	7307.670227
956.790000	529.900000	8312.583333	0.559094	1189.906067	6651.877299	394.737611	6.759715	0.000045	7053.374512
956.890000	529.800000	7902.416667	0.559104	1181.708293	6346.664510	281.759212	4.100053	0.000022	6632.523926
956.990000	529.700000	7423.250000	0.559113	1174.085612	5868.414530	197.850297	2.463436	0.000011	6068.728190
957.090000	529.600000	6884.666667	0.559123	1167.111959	5263.657532	136.530695	1.452572	0.000005	5401.640686
957.190000	529.500000	5926.333333	0.559133	1161.300191	4585.220235	92.886169	0.848759	0.000002	4678.955343
957.290000	529.400000	5096.416667	0.559143	1156.494954	3884.222799	62.168329	0.486490	0.000001	3946.877584
957.390000	529.300000	4324.000000	0.559152	1152.626760	3204.024892	40.923068	0.276421	0.000000	3245.224335
957.490000	529.200000	3670.416667	0.559162	1149.552185	2576.948741	26.562530	0.153996	0.000000	2603.665324
957.590000	529.100000	3162.500000	0.559172	1147.094116	2024.319834	16.953246	0.085077	0.000000	2041.358327
957.690000	529.000000	2520.416667	0.559182	1145.417150	1554.457026	10.652352	0.046063	0.000000	1565.155451
957.790000	528.900000	2112.166667	0.559192	1144.236664	1167.823222	6.598903	0.024740	0.000000	1174.446859
957.890000	528.800000	1916.666667	0.559201	1143.293421	858.983693	4.015886	0.013017	0.000000	863.012624
957.990000	528.700000	1772.916667	0.559211	1142.524485	618.942134	2.409131	0.006796	0.000000	621.358030
958.090000	528.600000	1516.083333	0.559221	1142.068364	437.084375	1.424331	0.003474	0.000000	438.512194
958.190000	528.500000	1449.000000	0.559231	1141.693548	302.604396	0.826181	0.001763	0.000000	303.432321
958.290000	528.400000	1449.000000	0.559240	1141.318380	205.513718	0.473191	0.000876	0.000000	205.987781
958.390000	528.300000	1312.916667	0.559250	1141.108744	137.147888	0.266962	0.000432	0.000000	137.415284
958.490000	528.200000	1247.750000	0.559260	1140.978541	89.819293	0.147608	0.000208	0.000000	89.967110
958.590000	528.100000	1211.333333	0.559270	1140.892675	57.723915	0.080688	0.000100	0.000000	57.804700
958.690000	528.000000	1155.750000	0.559279	1140.874425	36.403835	0.043413	0.000047	0.000000	36.447295
958.790000	527.900000	1096.333333	0.559289	1140.928823	22.528344	0.022904	0.000022	0.000000	22.551271
958.890000	527.800000	1224.750000	0.559299	1140.826462	13.679706	0.011942	0.000010	0.000000	13.691658
958.990000	527.700000	1188.333333	0.559309	1140.768438	8.149970	0.006120	0.000004	0.000000	8.156094
959.090000	527.600000	1165.333333	0.559318	1140.738373	4.768641	0.003080	0.000002	0.000000	4.771724
959.190000	527.500000	1184.500000	0.559328	1140.684911	2.745827	0.001532	0.000001	0.000000	2.747360
959.290000	527.400000	1230.500000	0.559338	1140.575297	1.551774	0.000747	0.000000	0.000000	1.552521
959.390000	527.300000	1163.416667	0.559348	1140.547455	0.860415	0.000359	0.000000	0.000000	0.860774
959.490000	527.200000	1140.416667	0.559357	1140.547572	0.468007	0.000170	0.000000	0.000000	0.468177
959.590000	527.100000	1247.750000	0.559367	1140.416667	0.249691	0.000079	0.000000	0.000000	0.249770
959.690000	527.000000	1140.416667	0.559377	1140.416667	0.130647	0.000036	0.000000	0.000000	0.130683
959.790000	526.900000	1105.916667	0.559387	1160.871328	0.067032	0.000016	0.000000	0.000000	0.067049
959.890000	526.800000	1196.000000	0.559396	1155.903366	0.033800	0.000007	0.000000	0.000000	0.033807
959.990000	526.700000	1144.250000	0.559406	1152.760005	0.016785	0.000003	0.000000	0.000000	0.016788
960.090000	526.600000	1132.750000	0.559416	1150.582698	0.008176	0.000001	0.000000	0.000000	0.008177
960.190000	526.500000	1169.166667	0.559426	1148.252024	0.003905	0.000001	0.000000	0.000000	0.003905
960.290000	526.400000	1127.000000	0.559435	1145.767985	0.001828	0.000000	0.000000	0.000000	0.001828
960.390000	526.300000	1176.833333	0.559445	1143.146022	0.000839	0.000000	0.000000	0.000000	0.000839
960.490000	526.200000	1138.500000	0.559455	1140.048635	0.000377	0.000000	0.000000	0.000000	0.000377
960.590000	526.100000	1088.666667	0.559465	1136.245951	0.000166	0.000000	0.000000	0.000000	0.000166
960.690000	526.000000	1163.416667	0.559475	1131.124624	0.000072	0.000000	0.000000	0.000000	0.000072
960.790000	525.900000	1153.833333	0.559484	1125.896022	0.000031	0.000000	0.000000	0.000000	0.000031
960.890000	525.800000	1105.916667	0.559494	1120.340215	0.000013	0.000000	0.000000	0.000000	0.000013
960.990000	525.700000	1125.083333	0.559504	1114.533946	0.000005	0.000000	0.000000	0.000000	0.000005
961.090000	525.600000	1073.333333	0.559514	1109.688700	0.000002	0.000000	0.000000	0.000000	0.000002
961.190000	525.500000	1094.416667	0.559523	1106.294876	0.000001	0.000000	0.000000	0.000000	0.000001
961.290000	525.400000	1109.750000	0.559533	1102.343974	0.000000	0.000000	0.000000	0.000000	0.000000
961.390000	525.300000	1134.666667	0.559543	1098.234675	0.000000	0.000000	0.000000	0.000000	0.000000
961.490000	525.200000	1201.750000	0.559553	1093.384282	0.000000	0.000000	0.000000	0.000000	0.000000
961.590000	525.100000	1096.333333	0.559562	1086.903366	0.000000	0.000000	0.000000	0.000000	0.000000
961.690000	525.000000	1113.583333	0.559572	1079.190725	0.000000	0.000000	0.000000	0.000000	0.000000
961.790000	524.900000	1056.083333	0.559582	1073.328186	0.000000	0.000000	0.000000	0.000000	0.000000
961.890000	524.800000	1012.000000	0.559592	1070.128672	0.000000	0.000000	0.000000	0.000000	0.000000
961.990000	524.700000	1042.666667	0.559601	1070.036723	0.000000	0.000000	0.000000	0.000000	0.000000
962.090000	524.600000	1084.833333	0.559611	1073.328186	0.000000	0.000000	0.000000	0.000000	0.000000
962.190000	524.500000	1109.750000	0.559621	1080.923375	0.000000	0.000000	0.000000	0.000000	0.000000
962.290000	524.400000	1042.666667	0.559631	1089.893361	0.000000	0.000000	0.000000	0.000000	0.000000
962.390000	524.300000	1123.166667	0.559640	1098.280650	0.000000	0.000000	0.000000	0.000000	0.000000
962.490000	524.200000	1125.083333	0.559650	1105.763301	0.000000	0.000000	0.000000	0.000000	0.000000
962.590000	524.100000	1094.416667	0.559660	1112.080673	0.000000	0.000000	0.000000	0.000000	0.000000
962.690000	524.000000	1117.416667	0.559670	1114.288630	0.000000	0.000000	0.000000	0.000000	0.000000
962.790000	523.900000	1184.500000	0.559679	1113.797999	0.000000	0.000000	0.000000	0.000000	0.000000
962.890000	523.800000	1102.083333	0.559689	1112.203273	0.000000	0.000000	0.000000	0.000000	0.000000
962.990000	523.700000	1079.083333	0.559699	1109.964666	0.000000	0.000000	0.000000	0.000000	0.000000
963.090000	523.600000	1084.833333	0.559709	1106.898046	0.000000	0.000000	0.000000	0.000000	0.000000
963.190000	523.500000	1104.000000	0.559719	1105.196045	0.000000	0.000000	0.000000	0.000000	0.000000
963.290000	523.400000	1113.583333	0.559728	1104.015325	0.000000	0.000000	0.000000	0.000000	0.000000
963.390000	523.300000	1125.083333	0.559738	1102.328649	0.000000	0.000000	0.000000	0.000000	0.000000
963.490000	523.200000	1104.000000	0.559748	1099.614619	0.000000	0.000000	0.000000	0.000000	0.000000
963.590000	523.100000	1113.583333	0.559758	1097.237971	0.000000	0.000000	0.000000	0.000000	0.000000
963.690000	523.000000	1046.500000	0.559767	1094.876648	0.000000	0.000000	0.000000	0.000000	0.000000
963.790000	522.900000	1104.000000	0.559777	1093.328013	0.000000	0.000000	0.000000	0.000000	0.000000
963.890000	522.800000	1086.750000	0.559787	1093.312688	0.000000	0.000000	0.000000	0.000000	0.000000
963.990000	522.700000	1071.416667	0.559797	1094.386017	0.000000	0.000000	0.000000	0.000000	0.000000
964.090000	522.600000	1115.500000	0.559806	1095.536087	0.000000	0.000000	0.000000	0.000000	0.000000
