# Supplementary material for: Enhancing the Longevity and Structural Stability of Humidity Sensors: Iron Thin Films with Nitride Bonding Synthesized via Magnetic Field-Assisted Sparking Discharge
Source: Sensors (Basel). 2024 Aug 23;24(17):5466. doi: 10.3390/s24175466 (PMC11397896; doi:10.3390/s24175466)
Supplement: Supplementary file 1 [file sensors-24-05466-s001.zip › XPS_7-1-2024/2.IRON N2 magnet/survey]

Dataset wide:9(7-1-2024)
Dwell Time (s)	0.100000
Number of sweeps	1
Kinetic Energy(eV)	Binding Energy(eV)	Intensity(cps)	Transmission Value	Background(cps)
283.690000	1203.000000	59460.000000	4.361546	59832.241211
284.690000	1202.000000	60510.000000	4.360870	59949.545898
285.690000	1201.000000	59120.000000	4.360194	60110.629883
286.690000	1200.000000	60290.000000	4.359518	60297.617188
287.690000	1199.000000	60990.000000	4.358842	60455.327148
288.690000	1198.000000	61190.000000	4.358166	60567.666016
289.690000	1197.000000	61070.000000	4.357490	60611.010742
290.690000	1196.000000	61730.000000	4.356814	60588.925781
291.690000	1195.000000	62680.000000	4.356138	60521.518555
292.690000	1194.000000	61670.000000	4.355462	60444.677734
293.690000	1193.000000	61510.000000	4.354786	60365.463867
294.690000	1192.000000	61570.000000	4.354110	60291.533203
295.690000	1191.000000	61250.000000	4.353434	60208.774414
296.690000	1190.000000	61040.000000	4.352758	60115.654297
297.690000	1189.000000	61590.000000	4.352082	59987.329102
298.690000	1188.000000	60710.000000	4.351406	59852.426758
299.690000	1187.000000	58720.000000	4.350730	59734.672852
300.690000	1186.000000	58860.000000	4.350054	59659.370117
301.690000	1185.000000	59640.000000	4.349378	59636.225586
302.690000	1184.000000	59530.000000	4.348702	59689.311523
303.690000	1183.000000	59880.000000	4.348026	59785.668945
304.690000	1182.000000	60270.000000	4.347350	59903.359375
305.690000	1181.000000	61190.000000	4.346674	60044.228516
306.690000	1180.000000	59630.000000	4.345998	60189.838867
307.690000	1179.000000	60500.000000	4.345322	60320.200195
308.690000	1178.000000	60630.000000	4.344646	60437.705078
309.690000	1177.000000	60710.000000	4.343970	60550.322266
310.690000	1176.000000	60600.000000	4.342086	60627.622070
311.690000	1175.000000	61240.000000	4.339862	60688.408203
312.690000	1174.000000	61530.000000	4.337639	60745.678711
313.690000	1173.000000	60460.000000	4.335415	60814.150391
314.690000	1172.000000	60340.000000	4.333191	60870.146484
315.690000	1171.000000	61720.000000	4.330967	60943.090820
316.690000	1170.000000	61760.000000	4.328743	61004.472656
317.690000	1169.000000	61790.000000	4.326520	61043.725586
318.690000	1168.000000	63350.000000	4.324296	61048.398438
319.690000	1167.000000	61990.000000	4.322072	61052.368164
320.690000	1166.000000	60380.000000	4.319848	61028.051758
321.690000	1165.000000	61590.000000	4.317624	60993.789062
322.690000	1164.000000	61900.000000	4.315401	60956.484375
323.690000	1163.000000	61880.000000	4.313177	60917.148438
324.690000	1162.000000	61130.000000	4.310953	60850.791016
325.690000	1161.000000	61790.000000	4.308729	60781.113281
326.690000	1160.000000	60560.000000	4.306505	60720.820312
327.690000	1159.000000	60080.000000	4.304281	60668.691406
328.690000	1158.000000	61080.000000	4.302058	60634.248047
329.690000	1157.000000	60860.000000	4.299834	60646.157227
330.690000	1156.000000	59900.000000	4.297610	60704.106445
331.690000	1155.000000	60540.000000	4.295386	60793.315430
332.690000	1154.000000	60930.000000	4.293162	60914.531250
333.690000	1153.000000	61340.000000	4.290939	61060.541992
334.690000	1152.000000	61380.000000	4.288715	61210.590820
335.690000	1151.000000	61220.000000	4.286491	61354.912109
336.690000	1150.000000	61490.000000	4.284267	61486.879883
337.690000	1149.000000	61600.000000	4.282043	61607.924805
338.690000	1148.000000	63750.000000	4.279820	61721.694336
339.690000	1147.000000	62760.000000	4.277596	61824.511719
340.690000	1146.000000	62180.000000	4.275372	61915.463867
341.690000	1145.000000	62190.000000	4.273148	62014.956055
342.690000	1144.000000	61260.000000	4.270924	62111.137695
343.690000	1143.000000	62600.000000	4.268700	62199.960938
344.690000	1142.000000	62540.000000	4.266477	62288.364258
345.690000	1141.000000	62320.000000	4.264253	62376.655273
346.690000	1140.000000	63550.000000	4.262029	62445.087891
347.690000	1139.000000	63420.000000	4.259805	62503.461914
348.690000	1138.000000	63290.000000	4.257581	62546.831055
349.690000	1137.000000	63130.000000	4.255358	62572.636719
350.690000	1136.000000	63930.000000	4.253134	62583.447266
351.690000	1135.000000	62540.000000	4.250910	62577.646484
352.690000	1134.000000	62730.000000	4.248686	62557.392578
353.690000	1133.000000	62110.000000	4.246462	62521.513672
354.690000	1132.000000	62940.000000	4.244239	62474.584961
355.690000	1131.000000	63350.000000	4.242015	62410.390625
356.690000	1130.000000	62550.000000	4.239791	62347.412109
357.690000	1129.000000	61870.000000	4.237567	62273.212891
358.690000	1128.000000	62300.000000	4.235343	62209.716797
359.690000	1127.000000	62810.000000	4.233120	62138.613281
360.690000	1126.000000	62630.000000	4.231518	62080.947266
361.690000	1125.000000	61780.000000	4.230093	62022.875977
362.690000	1124.000000	62190.000000	4.228667	61991.958008
363.690000	1123.000000	62360.000000	4.227242	61972.441406
364.690000	1122.000000	63470.000000	4.225816	62009.038086
365.690000	1121.000000	60850.000000	4.224390	62075.839844
366.690000	1120.000000	62860.000000	4.222965	62188.598633
367.690000	1119.000000	63090.000000	4.221539	62325.039062
368.690000	1118.000000	62600.000000	4.220114	62482.280273
369.690000	1117.000000	63070.000000	4.218688	62614.560547
370.690000	1116.000000	62670.000000	4.217263	62741.240234
371.690000	1115.000000	62550.000000	4.215837	62833.520508
372.690000	1114.000000	63150.000000	4.214411	62884.877930
373.690000	1113.000000	63370.000000	4.212986	62896.679688
374.690000	1112.000000	63100.000000	4.211560	62900.439453
375.690000	1111.000000	62370.000000	4.210135	62883.281250
376.690000	1110.000000	63270.000000	4.208709	62880.878906
377.690000	1109.000000	62160.000000	4.207283	62912.915039
378.690000	1108.000000	62810.000000	4.205858	62990.864258
379.690000	1107.000000	63870.000000	4.204432	63083.364258
380.690000	1106.000000	63890.000000	4.203007	63200.664062
381.690000	1105.000000	63410.000000	4.201581	63305.073242
382.690000	1104.000000	63450.000000	4.200156	63383.540039
383.690000	1103.000000	64540.000000	4.198730	63422.177734
384.690000	1102.000000	64700.000000	4.197304	63439.140625
385.690000	1101.000000	63310.000000	4.195879	63417.670898
386.690000	1100.000000	64250.000000	4.194453	63398.476562
387.690000	1099.000000	62310.000000	4.193028	63385.419922
388.690000	1098.000000	64460.000000	4.191602	63380.151367
389.690000	1097.000000	64620.000000	4.190177	63396.518555
390.690000	1096.000000	62900.000000	4.188751	63444.023438
391.690000	1095.000000	64750.000000	4.187325	63494.653320
392.690000	1094.000000	63830.000000	4.185900	63547.758789
393.690000	1093.000000	63490.000000	4.184474	63615.219727
394.690000	1092.000000	64320.000000	4.183049	63668.466797
395.690000	1091.000000	64390.000000	4.181623	63718.974609
396.690000	1090.000000	62930.000000	4.180197	63759.047852
397.690000	1089.000000	64510.000000	4.178772	63792.495117
398.690000	1088.000000	63430.000000	4.177346	63808.256836
399.690000	1087.000000	65190.000000	4.175921	63821.289062
400.690000	1086.000000	64210.000000	4.174495	63829.165039
401.690000	1085.000000	63390.000000	4.173070	63860.761719
402.690000	1084.000000	63390.000000	4.171644	63917.353516
403.690000	1083.000000	63740.000000	4.170218	63998.120117
404.690000	1082.000000	65470.000000	4.168793	64098.740234
405.690000	1081.000000	64230.000000	4.167367	64200.249023
406.690000	1080.000000	64770.000000	4.165942	64286.416016
407.690000	1079.000000	64080.000000	4.164516	64351.079102
408.690000	1078.000000	64580.000000	4.163091	64401.992188
409.690000	1077.000000	65450.000000	4.161665	64451.079102
410.690000	1076.000000	63910.000000	4.160433	64504.096680
411.690000	1075.000000	64700.000000	4.159256	64558.706055
412.690000	1074.000000	65510.000000	4.158079	64609.628906
413.690000	1073.000000	65180.000000	4.156902	64648.706055
414.690000	1072.000000	64980.000000	4.155725	64660.004883
415.690000	1071.000000	64740.000000	4.154548	64663.139648
416.690000	1070.000000	63900.000000	4.153371	64663.876953
417.690000	1069.000000	64510.000000	4.152194	64668.862305
418.690000	1068.000000	64880.000000	4.151017	64676.811523
419.690000	1067.000000	65930.000000	4.149840	64695.849609
420.690000	1066.000000	64730.000000	4.148663	64701.645508
421.690000	1065.000000	64820.000000	4.147486	64695.966797
422.690000	1064.000000	64680.000000	4.146309	64691.845703
423.690000	1063.000000	64510.000000	4.145132	64714.521484
424.690000	1062.000000	64340.000000	4.143954	64766.601562
425.690000	1061.000000	65830.000000	4.142777	64875.922852
426.690000	1060.000000	64420.000000	4.141600	65037.841797
427.690000	1059.000000	65280.000000	4.140423	65235.004883
428.690000	1058.000000	65700.000000	4.139246	65421.767578
429.690000	1057.000000	66200.000000	4.138069	65587.216797
430.690000	1056.000000	65560.000000	4.136892	65697.666016
431.690000	1055.000000	66180.000000	4.135715	65755.112305
432.690000	1054.000000	66730.000000	4.134538	65758.037109
433.690000	1053.000000	66280.000000	4.133361	65754.921875
434.690000	1052.000000	64860.000000	4.132184	65763.769531
435.690000	1051.000000	65360.000000	4.131007	65808.896484
436.690000	1050.000000	65890.000000	4.129830	65888.691406
437.690000	1049.000000	66280.000000	4.128653	66015.703125
438.690000	1048.000000	67050.000000	4.127476	66157.290039
439.690000	1047.000000	66380.000000	4.126299	66287.817383
440.690000	1046.000000	68210.000000	4.125122	66397.680664
441.690000	1045.000000	67810.000000	4.123945	66479.648438
442.690000	1044.000000	67850.000000	4.122767	66526.225586
443.690000	1043.000000	66610.000000	4.121590	66542.763672
444.690000	1042.000000	66680.000000	4.120413	66555.952148
445.690000	1041.000000	65910.000000	4.119236	66559.624023
446.690000	1040.000000	68500.000000	4.118059	66572.685547
447.690000	1039.000000	68500.000000	4.116882	66601.440430
448.690000	1038.000000	67960.000000	4.115705	66644.042969
449.690000	1037.000000	66430.000000	4.114528	66688.613281
450.690000	1036.000000	66790.000000	4.113351	66744.111328
451.690000	1035.000000	66590.000000	4.112174	66801.035156
452.690000	1034.000000	66970.000000	4.110997	66839.165039
453.690000	1033.000000	67990.000000	4.109820	66892.182617
454.690000	1032.000000	65400.000000	4.108643	66947.446289
455.690000	1031.000000	67700.000000	4.107466	67014.477539
456.690000	1030.000000	68210.000000	4.106289	67080.561523
457.690000	1029.000000	67940.000000	4.105112	67176.162109
458.690000	1028.000000	67080.000000	4.103935	67257.119141
459.690000	1027.000000	67800.000000	4.102758	67348.081055
460.690000	1026.000000	67060.000000	4.101019	67437.280273
461.690000	1025.000000	67220.000000	4.099123	67550.405273
462.690000	1024.000000	67490.000000	4.097227	67664.570312
463.690000	1023.000000	68070.000000	4.095330	67794.829102
464.690000	1022.000000	68110.000000	4.093434	67932.382812
465.690000	1021.000000	67950.000000	4.091538	68074.702148
466.690000	1020.000000	69100.000000	4.089641	68199.389648
467.690000	1019.000000	68830.000000	4.087745	68311.484375
468.690000	1018.000000	69700.000000	4.085848	68415.434570
469.690000	1017.000000	70470.000000	4.083952	68488.515625
470.690000	1016.000000	69270.000000	4.082056	68540.375977
471.690000	1015.000000	69510.000000	4.080159	68571.098633
472.690000	1014.000000	69160.000000	4.078263	68592.915039
473.690000	1013.000000	67800.000000	4.076367	68608.989258
474.690000	1012.000000	68660.000000	4.074470	68658.994141
475.690000	1011.000000	68180.000000	4.072574	68728.730469
476.690000	1010.000000	69580.000000	4.070677	68834.848633
477.690000	1009.000000	68490.000000	4.068781	68962.719727
478.690000	1008.000000	68700.000000	4.066885	69089.902344
479.690000	1007.000000	69850.000000	4.064988	69184.804688
480.690000	1006.000000	69640.000000	4.063092	69253.818359
481.690000	1005.000000	69690.000000	4.061196	69288.027344
482.690000	1004.000000	69940.000000	4.059299	69291.635742
483.690000	1003.000000	69990.000000	4.057403	69288.129883
484.690000	1002.000000	70670.000000	4.055507	69281.435547
485.690000	1001.000000	70760.000000	4.053610	69269.584961
486.690000	1000.000000	71600.000000	4.051714	69241.831055
487.690000	999.000000	71310.000000	4.049817	69193.496094
488.690000	998.000000	72590.000000	4.047921	69105.961914
489.690000	997.000000	72180.000000	4.046025	68988.837891
490.690000	996.000000	71070.000000	4.044128	68839.633789
491.690000	995.000000	71500.000000	4.042232	68663.330078
492.690000	994.000000	71250.000000	4.040336	68459.477539
493.690000	993.000000	69860.000000	4.038439	68246.484375
494.690000	992.000000	67520.000000	4.036543	68011.225586
495.690000	991.000000	68300.000000	4.034646	67763.398438
496.690000	990.000000	68650.000000	4.032750	67521.831055
497.690000	989.000000	66530.000000	4.030854	67293.120117
498.690000	988.000000	67350.000000	4.028957	67067.055664
499.690000	987.000000	66910.000000	4.027061	66858.916016
500.690000	986.000000	66400.000000	4.025165	66657.226562
501.690000	985.000000	67710.000000	4.023268	66435.102539
502.690000	984.000000	68960.000000	4.021372	66186.025391
503.690000	983.000000	69450.000000	4.019476	65906.621094
504.690000	982.000000	69700.000000	4.017579	65591.557617
505.690000	981.000000	73030.000000	4.015683	65252.543945
506.690000	980.000000	74910.000000	4.013786	64904.941406
507.690000	979.000000	76280.000000	4.011890	64557.832031
508.690000	978.000000	76360.000000	4.009994	64218.989258
509.690000	977.000000	75910.000000	4.008097	63884.604492
510.690000	976.000000	75630.000000	4.007377	63546.064453
511.690000	975.000000	74840.000000	4.006989	63198.217773
512.690000	974.000000	73720.000000	4.006601	62833.823242
513.690000	973.000000	71290.000000	4.006213	62440.922852
514.690000	972.000000	69280.000000	4.005825	62018.188477
515.690000	971.000000	67490.000000	4.005438	61559.580078
516.690000	970.000000	63710.000000	4.005050	61066.298828
517.690000	969.000000	62830.000000	4.004662	60526.938477
518.690000	968.000000	61830.000000	4.004274	59963.154297
519.690000	967.000000	61220.000000	4.003886	59383.349609
520.690000	966.000000	58840.000000	4.003498	58820.185547
521.690000	965.000000	57630.000000	4.003110	58289.443359
522.690000	964.000000	57910.000000	4.002722	57840.727539
523.690000	963.000000	56730.000000	4.002334	57476.376953
524.690000	962.000000	57240.000000	4.001946	57217.832031
525.690000	961.000000	56380.000000	4.001558	57050.493164
526.690000	960.000000	56850.000000	4.001170	56972.998047
527.690000	959.000000	56980.000000	4.000782	56947.841797
528.690000	958.000000	57040.000000	4.000394	56961.293945
529.690000	957.000000	57050.000000	4.000006	56987.158203
530.690000	956.000000	58020.000000	3.999618	57021.992188
531.690000	955.000000	58020.000000	3.999230	57043.627930
532.690000	954.000000	57520.000000	3.998842	57056.152344
533.690000	953.000000	56930.000000	3.998454	57070.444336
534.690000	952.000000	56770.000000	3.998066	57092.895508
535.690000	951.000000	57140.000000	3.997678	57115.371094
536.690000	950.000000	58540.000000	3.997290	57162.075195
537.690000	949.000000	56760.000000	3.996902	57238.193359
538.690000	948.000000	56910.000000	3.996514	57322.783203
539.690000	947.000000	57760.000000	3.996126	57407.338867
540.690000	946.000000	58980.000000	3.995738	57493.222656
541.690000	945.000000	57490.000000	3.995350	57561.577148
542.690000	944.000000	58770.000000	3.994962	57608.618164
543.690000	943.000000	58710.000000	3.994574	57657.529297
544.690000	942.000000	58450.000000	3.994186	57715.200195
545.690000	941.000000	59330.000000	3.993798	57796.313477
546.690000	940.000000	57080.000000	3.993410	57907.250977
547.690000	939.000000	58060.000000	3.993022	58030.122070
548.690000	938.000000	58610.000000	3.992634	58139.125977
549.690000	937.000000	60470.000000	3.992246	58223.374023
550.690000	936.000000	58570.000000	3.991858	58266.064453
551.690000	935.000000	58110.000000	3.991470	58264.516602
552.690000	934.000000	58560.000000	3.991082	58249.965820
553.690000	933.000000	57620.000000	3.990694	58244.746094
554.690000	932.000000	58120.000000	3.990306	58265.561523
555.690000	931.000000	58010.000000	3.989918	58317.670898
556.690000	930.000000	59600.000000	3.989530	58398.437500
557.690000	929.000000	58890.000000	3.989142	58484.111328
558.690000	928.000000	59880.000000	3.988754	58558.666992
559.690000	927.000000	58760.000000	3.988366	58611.718750
560.690000	926.000000	59480.000000	3.987622	58637.358398
561.690000	925.000000	58850.000000	3.986777	58638.632812
562.690000	924.000000	58720.000000	3.985933	58617.451172
563.690000	923.000000	58470.000000	3.985088	58579.775391
564.690000	922.000000	59450.000000	3.984244	58520.751953
565.690000	921.000000	58690.000000	3.983399	58447.265625
566.690000	920.000000	58480.000000	3.982555	58362.905273
567.690000	919.000000	58430.000000	3.981710	58290.297852
568.690000	918.000000	57580.000000	3.980865	58234.506836
569.690000	917.000000	58130.000000	3.980021	58211.953125
570.690000	916.000000	59410.000000	3.979176	58229.360352
571.690000	915.000000	58230.000000	3.978332	58288.159180
572.690000	914.000000	58470.000000	3.977487	58364.843750
573.690000	913.000000	58720.000000	3.976643	58457.280273
574.690000	912.000000	58240.000000	3.975798	58555.839844
575.690000	911.000000	58540.000000	3.974954	58640.522461
576.690000	910.000000	58940.000000	3.974109	58700.839844
577.690000	909.000000	59020.000000	3.973264	58733.618164
578.690000	908.000000	58950.000000	3.972420	58732.998047
579.690000	907.000000	58580.000000	3.971575	58689.199219
580.690000	906.000000	59030.000000	3.970731	58620.458984
581.690000	905.000000	60070.000000	3.969886	58527.197266
582.690000	904.000000	58770.000000	3.969042	58427.211914
583.690000	903.000000	60910.000000	3.968197	58318.950195
584.690000	902.000000	59970.000000	3.967353	58211.337891
585.690000	901.000000	59370.000000	3.966508	58088.300781
586.690000	900.000000	59040.000000	3.965663	57951.811523
587.690000	899.000000	59140.000000	3.964819	57781.030273
588.690000	898.000000	60490.000000	3.963974	57579.194336
589.690000	897.000000	59540.000000	3.963130	57336.582031
590.690000	896.000000	59260.000000	3.962285	57059.047852
591.690000	895.000000	59750.000000	3.961441	56748.564453
592.690000	894.000000	58660.000000	3.960596	56426.147461
593.690000	893.000000	58640.000000	3.959752	56081.396484
594.690000	892.000000	59410.000000	3.958907	55733.232422
595.690000	891.000000	58740.000000	3.958062	55383.413086
596.690000	890.000000	59240.000000	3.957218	55027.226562
597.690000	889.000000	58280.000000	3.956373	54635.185547
598.690000	888.000000	56150.000000	3.955529	54230.332031
599.690000	887.000000	54980.000000	3.954684	53795.688477
600.690000	886.000000	53900.000000	3.953840	53346.669922
601.690000	885.000000	52570.000000	3.952995	52906.938477
602.690000	884.000000	51910.000000	3.952151	52528.496094
603.690000	883.000000	51300.000000	3.951306	52204.965820
604.690000	882.000000	52240.000000	3.950462	51958.422852
605.690000	881.000000	51560.000000	3.949617	51771.953125
606.690000	880.000000	51980.000000	3.948772	51623.920898
607.690000	879.000000	52410.000000	3.947928	51480.693359
608.690000	878.000000	51400.000000	3.947083	51343.120117
609.690000	877.000000	51290.000000	3.946239	51209.921875
610.690000	876.000000	50870.000000	3.946477	51098.535156
611.690000	875.000000	50890.000000	3.947021	51033.520508
612.690000	874.000000	50330.000000	3.947565	51028.720703
613.690000	873.000000	51050.000000	3.948109	51084.252930
614.690000	872.000000	50940.000000	3.948653	51183.559570
615.690000	871.000000	51670.000000	3.949197	51304.960938
616.690000	870.000000	51480.000000	3.949741	51415.122070
617.690000	869.000000	51720.000000	3.950286	51489.960938
618.690000	868.000000	51980.000000	3.950830	51525.439453
619.690000	867.000000	52530.000000	3.951374	51522.758789
620.690000	866.000000	51890.000000	3.951918	51495.122070
621.690000	865.000000	51040.000000	3.952462	51457.641602
622.690000	864.000000	51420.000000	3.953006	51427.202148
623.690000	863.000000	51180.000000	3.953550	51394.951172
624.690000	862.000000	51580.000000	3.954094	51361.347656
625.690000	861.000000	51680.000000	3.954638	51315.590820
626.690000	860.000000	51220.000000	3.955182	51251.264648
627.690000	859.000000	51320.000000	3.955726	51168.090820
628.690000	858.000000	50760.000000	3.956270	51075.478516
629.690000	857.000000	52090.000000	3.956814	50971.845703
630.690000	856.000000	52190.000000	3.957358	50859.775391
631.690000	855.000000	53460.000000	3.957902	50740.922852
632.690000	854.000000	52830.000000	3.958446	50602.001953
633.690000	853.000000	53410.000000	3.958990	50436.552734
634.690000	852.000000	53060.000000	3.959534	50250.595703
635.690000	851.000000	52270.000000	3.960078	50047.290039
636.690000	850.000000	51770.000000	3.960622	49831.406250
637.690000	849.000000	52900.000000	3.961166	49619.863281
638.690000	848.000000	52230.000000	3.961710	49416.933594
639.690000	847.000000	50930.000000	3.962254	49219.106445
640.690000	846.000000	51840.000000	3.962798	49022.294922
641.690000	845.000000	52120.000000	3.963342	48817.416992
642.690000	844.000000	52280.000000	3.963886	48584.804688
643.690000	843.000000	51680.000000	3.964430	48316.606445
644.690000	842.000000	51890.000000	3.964974	48007.749023
645.690000	841.000000	51220.000000	3.965518	47660.444336
646.690000	840.000000	51350.000000	3.966062	47283.906250
647.690000	839.000000	49580.000000	3.966606	46888.041992
648.690000	838.000000	48940.000000	3.967151	46480.454102
649.690000	837.000000	48390.000000	3.967695	46057.045898
650.690000	836.000000	48410.000000	3.968239	45600.664062
651.690000	835.000000	47810.000000	3.968783	45090.161133
652.690000	834.000000	46440.000000	3.969327	44535.478516
653.690000	833.000000	44940.000000	3.969871	43931.826172
654.690000	832.000000	43670.000000	3.970415	43316.005859
655.690000	831.000000	42120.000000	3.970959	42739.506836
656.690000	830.000000	41370.000000	3.971503	42254.375000
657.690000	829.000000	41140.000000	3.972047	41856.293945
658.690000	828.000000	41950.000000	3.972591	41579.291992
659.690000	827.000000	40580.000000	3.973135	41396.835938
660.690000	826.000000	41800.000000	3.972404	41275.122070
661.690000	825.000000	41280.000000	3.971314	41181.918945
662.690000	824.000000	41180.000000	3.970224	41133.120117
663.690000	823.000000	40390.000000	3.969133	41095.761719
664.690000	822.000000	41020.000000	3.968043	41067.041016
665.690000	821.000000	41360.000000	3.966953	41041.201172
666.690000	820.000000	41010.000000	3.965863	41015.839844
667.690000	819.000000	41270.000000	3.964772	40960.122070
668.690000	818.000000	41100.000000	3.963682	40884.760742
669.690000	817.000000	40870.000000	3.962592	40802.080078
670.690000	816.000000	40450.000000	3.961502	40737.919922
671.690000	815.000000	39840.000000	3.960411	40697.080078
672.690000	814.000000	41110.000000	3.959321	40705.119629
673.690000	813.000000	41590.000000	3.958231	40744.680176
674.690000	812.000000	41470.000000	3.957141	40807.438965
675.690000	811.000000	40610.000000	3.956050	40862.199707
676.690000	810.000000	41000.000000	3.954960	40896.320801
677.690000	809.000000	41300.000000	3.953870	40887.519531
678.690000	808.000000	40960.000000	3.952780	40858.198242
679.690000	807.000000	40650.000000	3.951689	40811.159668
680.690000	806.000000	40800.000000	3.950599	40769.599609
681.690000	805.000000	40590.000000	3.949509	40761.518555
682.690000	804.000000	40260.000000	3.948419	40805.439453
683.690000	803.000000	40520.000000	3.947328	40881.999512
684.690000	802.000000	41210.000000	3.946238	40974.482422
685.690000	801.000000	41370.000000	3.945148	41066.801758
686.690000	800.000000	41510.000000	3.944058	41130.161133
687.690000	799.000000	41490.000000	3.942967	41151.918945
688.690000	798.000000	41220.000000	3.941877	41149.877930
689.690000	797.000000	40730.000000	3.940787	41155.439453
690.690000	796.000000	40230.000000	3.939697	41170.136719
691.690000	795.000000	41750.000000	3.938606	41206.220703
692.690000	794.000000	41390.000000	3.937516	41263.203125
693.690000	793.000000	41480.000000	3.936426	41322.167969
694.690000	792.000000	42800.000000	3.935336	41359.868164
695.690000	791.000000	42300.000000	3.934245	41383.779297
696.690000	790.000000	42740.000000	3.933155	41392.416992
697.690000	789.000000	44400.000000	3.932065	41386.503906
698.690000	788.000000	44550.000000	3.930975	41376.914062
699.690000	787.000000	44230.000000	3.929884	41359.028320
700.690000	786.000000	44220.000000	3.928606	41321.982422
701.690000	785.000000	44970.000000	3.927274	41256.503906
702.690000	784.000000	44560.000000	3.925942	41164.863281
703.690000	783.000000	44690.000000	3.924610	41040.180664
704.690000	782.000000	44630.000000	3.923278	40890.004883
705.690000	781.000000	43060.000000	3.921947	40716.130371
706.690000	780.000000	42600.000000	3.920615	40523.845215
707.690000	779.000000	41610.000000	3.919283	40317.646484
708.690000	778.000000	39800.000000	3.917951	40109.887695
709.690000	777.000000	39690.000000	3.916619	39913.012695
710.690000	776.000000	39610.000000	3.915287	39742.922363
711.690000	775.000000	40520.000000	3.913956	39617.211914
712.690000	774.000000	39090.000000	3.912624	39533.220215
713.690000	773.000000	39450.000000	3.911292	39482.983398
714.690000	772.000000	39580.000000	3.909960	39448.330078
715.690000	771.000000	40660.000000	3.908628	39409.919434
716.690000	770.000000	40490.000000	3.907296	39342.429199
717.690000	769.000000	40430.000000	3.905965	39241.218262
718.690000	768.000000	39200.000000	3.904633	39101.018066
719.690000	767.000000	39340.000000	3.903301	38936.777344
720.690000	766.000000	38630.000000	3.901969	38769.787598
721.690000	765.000000	38230.000000	3.900637	38621.037598
722.690000	764.000000	38080.000000	3.899306	38503.007812
723.690000	763.000000	38470.000000	3.897974	38435.837402
724.690000	762.000000	39690.000000	3.896642	38415.847168
725.690000	761.000000	38450.000000	3.895310	38429.079590
726.690000	760.000000	39590.000000	3.893978	38469.633789
727.690000	759.000000	38030.000000	3.892646	38528.066406
728.690000	758.000000	38820.000000	3.891315	38586.081543
729.690000	757.000000	39010.000000	3.889983	38649.033203
730.690000	756.000000	38640.000000	3.888651	38726.406250
731.690000	755.000000	38650.000000	3.887319	38816.254883
732.690000	754.000000	38420.000000	3.885987	38922.573242
733.690000	753.000000	39070.000000	3.884655	39055.603027
734.690000	752.000000	39150.000000	3.883324	39196.718750
735.690000	751.000000	39870.000000	3.881992	39330.712891
736.690000	750.000000	39740.000000	3.880660	39452.351074
737.690000	749.000000	40100.000000	3.879328	39548.581543
738.690000	748.000000	39720.000000	3.877996	39602.326660
739.690000	747.000000	40010.000000	3.876664	39618.066406
740.690000	746.000000	40900.000000	3.875333	39590.402832
741.690000	745.000000	39910.000000	3.874001	39515.256348
742.690000	744.000000	40130.000000	3.872669	39405.759277
743.690000	743.000000	41970.000000	3.871337	39265.649414
744.690000	742.000000	40530.000000	3.870005	40530.000000
745.690000	741.000000	41510.000000	3.868673	39972.221680
746.690000	740.000000	40660.000000	3.867342	39414.443359
747.690000	739.000000	40350.000000	3.866010	38856.667480
748.690000	738.000000	39940.000000	3.864678	38298.889160
749.690000	737.000000	40230.000000	3.863346	37741.110840
750.690000	736.000000	40620.000000	3.862014	37183.332520
751.690000	735.000000	41470.000000	3.860683	36625.556641
752.690000	734.000000	42560.000000	3.859351	36067.778320
753.690000	733.000000	42060.000000	3.858019	35510.000000
754.690000	732.000000	41370.000000	3.856687	34952.221680
755.690000	731.000000	41090.000000	3.855355	34394.443359
756.690000	730.000000	40980.000000	3.854023	33836.667480
757.690000	729.000000	41810.000000	3.852692	33278.889160
758.690000	728.000000	44000.000000	3.851360	32721.110840
759.690000	727.000000	46460.000000	3.850028	32163.332520
760.690000	726.000000	47760.000000	3.850115	31605.556641
761.690000	725.000000	48560.000000	3.850601	31047.778320
762.690000	724.000000	47050.000000	3.851088	30490.000000
763.690000	723.000000	42470.000000	3.851575	29932.221680
764.690000	722.000000	39110.000000	3.852062	29374.443359
765.690000	721.000000	37940.000000	3.852548	28816.667480
766.690000	720.000000	38010.000000	3.853035	28258.889160
767.690000	719.000000	37940.000000	3.853522	27701.110840
768.690000	718.000000	36510.000000	3.854009	27143.332520
769.690000	717.000000	35750.000000	3.854495	26585.554199
770.690000	716.000000	36840.000000	3.854982	26027.778320
771.690000	715.000000	37480.000000	3.855469	25470.000000
772.690000	714.000000	40260.000000	3.855956	24912.221680
773.690000	713.000000	44060.000000	3.856442	24354.443359
774.690000	712.000000	47710.000000	3.856929	23796.667480
775.690000	711.000000	49470.000000	3.857416	23238.889160
776.690000	710.000000	42660.000000	3.857903	22681.110840
777.690000	709.000000	29380.000000	3.858389	22123.332520
778.690000	708.000000	22180.000000	3.858876	21565.554199
779.690000	707.000000	20610.000000	3.859363	21007.778320
780.690000	706.000000	20450.000000	3.859850	20450.000000
781.690000	705.000000	19740.000000	3.860337	20611.635742
782.690000	704.000000	19870.000000	3.860823	20336.789551
783.690000	703.000000	19920.000000	3.861310	20179.210205
784.690000	702.000000	20480.000000	3.861797	20098.240967
785.690000	701.000000	20480.000000	3.862284	20053.920898
786.690000	700.000000	19840.000000	3.862770	20017.360840
787.690000	699.000000	19600.000000	3.863257	19966.080322
788.690000	698.000000	20030.000000	3.863744	19905.040283
789.690000	697.000000	19990.000000	3.864231	19841.600342
790.690000	696.000000	20050.000000	3.864717	19789.439697
791.690000	695.000000	19570.000000	3.865204	19762.080078
792.690000	694.000000	19120.000000	3.865691	19773.439941
793.690000	693.000000	19700.000000	3.866178	19828.159180
794.690000	692.000000	19760.000000	3.866664	19922.159424
795.690000	691.000000	20080.000000	3.867151	20035.360107
796.690000	690.000000	20640.000000	3.867638	20147.359619
797.690000	689.000000	20120.000000	3.868125	20237.600098
798.690000	688.000000	20670.000000	3.868611	20296.719971
799.690000	687.000000	20370.000000	3.869098	20321.920166
800.690000	686.000000	20060.000000	3.869585	20318.320312
801.690000	685.000000	20540.000000	3.870072	20294.759521
802.690000	684.000000	20050.000000	3.870558	20265.319824
803.690000	683.000000	20370.000000	3.871045	20228.320312
804.690000	682.000000	20650.000000	3.871532	20196.800537
805.690000	681.000000	19640.000000	3.872019	20189.479980
806.690000	680.000000	19910.000000	3.872506	20214.079590
807.690000	679.000000	21130.000000	3.872992	20264.040527
808.690000	678.000000	20560.000000	3.873479	20341.760254
809.690000	677.000000	20390.000000	3.873966	20427.960205
810.690000	676.000000	20450.000000	3.873047	20492.399902
811.690000	675.000000	21090.000000	3.871733	20511.520996
812.690000	674.000000	20980.000000	3.870418	20489.880371
813.690000	673.000000	20420.000000	3.869104	20435.880127
814.690000	672.000000	19890.000000	3.867789	20364.880371
815.690000	671.000000	20080.000000	3.866474	20300.560303
816.690000	670.000000	20300.000000	3.865160	20269.840088
817.690000	669.000000	20000.000000	3.863845	20269.759521
818.690000	668.000000	20520.000000	3.862531	20298.640137
819.690000	667.000000	20200.000000	3.861216	20348.137207
820.690000	666.000000	20450.000000	3.859901	20409.434814
821.690000	665.000000	20500.000000	3.858587	20472.131348
822.690000	664.000000	20440.000000	3.857272	20534.948730
823.690000	663.000000	20490.000000	3.855958	20580.126953
824.690000	662.000000	21110.000000	3.854643	20612.373047
825.690000	661.000000	21620.000000	3.853328	20632.697754
826.690000	660.000000	21640.000000	3.852014	20636.064453
827.690000	659.000000	21000.000000	3.850699	20633.349609
828.690000	658.000000	20170.000000	3.849384	20645.354004
829.690000	657.000000	20400.000000	3.848070	20664.731445
830.690000	656.000000	20870.000000	3.846755	20693.269043
831.690000	655.000000	20690.000000	3.845441	20735.126953
832.690000	654.000000	21050.000000	3.844126	20778.461914
833.690000	653.000000	20920.000000	3.842811	20816.479492
834.690000	652.000000	20670.000000	3.841497	20857.680664
835.690000	651.000000	20590.000000	3.840182	20891.440430
836.690000	650.000000	21030.000000	3.838868	20917.600098
837.690000	649.000000	21110.000000	3.837553	20931.198730
838.690000	648.000000	21260.000000	3.836238	20922.719727
839.690000	647.000000	21070.000000	3.834924	20890.639648
840.690000	646.000000	20740.000000	3.833609	20850.998535
841.690000	645.000000	20280.000000	3.832294	20799.318848
842.690000	644.000000	21160.000000	3.830980	20748.640137
843.690000	643.000000	20570.000000	3.829665	20718.720703
844.690000	642.000000	20410.000000	3.828351	20706.999512
845.690000	641.000000	21130.000000	3.827036	20711.520996
846.690000	640.000000	21440.000000	3.825721	20743.879395
847.690000	639.000000	20640.000000	3.824407	20805.920410
848.690000	638.000000	20480.000000	3.823092	20875.080566
849.690000	637.000000	21160.000000	3.821778	20948.400879
850.690000	636.000000	21440.000000	3.820463	21012.319336
851.690000	635.000000	21280.000000	3.819148	21057.880859
852.690000	634.000000	21000.000000	3.817834	21074.279785
853.690000	633.000000	21220.000000	3.816519	21082.880859
854.690000	632.000000	20500.000000	3.815205	21087.680664
855.690000	631.000000	21300.000000	3.813890	21097.919922
856.690000	630.000000	21090.000000	3.812575	21122.319336
857.690000	629.000000	21120.000000	3.811261	21165.358887
858.690000	628.000000	21440.000000	3.809946	21219.440918
859.690000	627.000000	21100.000000	3.808631	21291.918945
860.690000	626.000000	21210.000000	3.807317	21385.920410
861.690000	625.000000	21030.000000	3.806002	21484.560547
862.690000	624.000000	22090.000000	3.804688	21580.161133
863.690000	623.000000	21700.000000	3.803373	21658.798828
864.690000	622.000000	22010.000000	3.802058	21704.160156
865.690000	621.000000	22090.000000	3.800744	21709.599609
866.690000	620.000000	21490.000000	3.799429	21682.958984
867.690000	619.000000	21800.000000	3.798115	21641.201172
868.690000	618.000000	21040.000000	3.796800	21599.919434
869.690000	617.000000	21490.000000	3.795485	21566.479492
870.690000	616.000000	21900.000000	3.795252	21546.799316
871.690000	615.000000	21640.000000	3.795324	21546.398926
872.690000	614.000000	21230.000000	3.795395	21553.999023
873.690000	613.000000	21580.000000	3.795467	21567.839355
874.690000	612.000000	21490.000000	3.795538	21594.079590
875.690000	611.000000	21560.000000	3.795610	21627.919922
876.690000	610.000000	22220.000000	3.795681	21677.919922
877.690000	609.000000	21070.000000	3.795753	21746.159668
878.690000	608.000000	21910.000000	3.795825	21827.119141
879.690000	607.000000	21790.000000	3.795896	21911.918945
880.690000	606.000000	21840.000000	3.795968	21993.200684
881.690000	605.000000	22630.000000	3.796039	22045.119629
882.690000	604.000000	22390.000000	3.796111	22058.000488
883.690000	603.000000	22290.000000	3.796183	22041.198730
884.690000	602.000000	21700.000000	3.796254	22007.041016
885.690000	601.000000	21630.000000	3.796326	21970.480957
886.690000	600.000000	21950.000000	3.796397	21952.160645
887.690000	599.000000	21960.000000	3.796469	21973.200684
888.690000	598.000000	21510.000000	3.796541	22019.521484
889.690000	597.000000	22390.000000	3.796612	22072.001953
890.690000	596.000000	22470.000000	3.796684	22124.479980
891.690000	595.000000	22050.000000	3.796755	22169.921875
892.690000	594.000000	22360.000000	3.796827	22194.560547
893.690000	593.000000	22210.000000	3.796899	22211.201172
894.690000	592.000000	22100.000000	3.796970	22237.280273
895.690000	591.000000	21970.000000	3.797042	22277.199707
896.690000	590.000000	22160.000000	3.797113	22320.000000
897.690000	589.000000	22710.000000	3.797185	22358.239746
898.690000	588.000000	22670.000000	3.797256	22385.839844
899.690000	587.000000	22430.000000	3.797328	22392.817383
900.690000	586.000000	22310.000000	3.797400	22363.952637
901.690000	585.000000	22830.000000	3.797471	22327.001953
902.690000	584.000000	21640.000000	3.797543	22298.366699
903.690000	583.000000	21960.000000	3.797614	22272.370605
904.690000	582.000000	22620.000000	3.797686	22245.678711
905.690000	581.000000	23510.000000	3.797758	22236.032715
906.690000	580.000000	23130.000000	3.797829	22215.756836
907.690000	579.000000	22620.000000	3.797901	22172.604980
908.690000	578.000000	22130.000000	3.797972	22121.540527
909.690000	577.000000	21960.000000	3.798044	22077.365723
910.690000	576.000000	21350.000000	3.796924	22029.379883
911.690000	575.000000	22360.000000	3.795468	21986.699219
912.690000	574.000000	22190.000000	3.794012	21953.645020
913.690000	573.000000	21650.000000	3.792556	21907.099609
914.690000	572.000000	22320.000000	3.791100	21836.552734
915.690000	571.000000	22480.000000	3.789644	21738.896484
916.690000	570.000000	22100.000000	3.788188	21616.611328
917.690000	569.000000	21490.000000	3.786732	21470.148926
918.690000	568.000000	21060.000000	3.785276	21322.294922
919.690000	567.000000	20810.000000	3.783820	21168.564453
920.690000	566.000000	21330.000000	3.782364	21017.424316
921.690000	565.000000	21970.000000	3.780907	20865.786133
922.690000	564.000000	21880.000000	3.779451	20712.961426
923.690000	563.000000	22330.000000	3.777995	20544.829102
924.690000	562.000000	22190.000000	3.776539	20364.040527
925.690000	561.000000	23080.000000	3.775083	20164.809570
926.690000	560.000000	23750.000000	3.773627	19946.060791
927.690000	559.000000	25030.000000	3.772171	19707.286377
928.690000	558.000000	25000.000000	3.770715	19459.265137
929.690000	557.000000	25370.000000	3.769259	19209.564209
930.690000	556.000000	25070.000000	3.767803	18962.198486
931.690000	555.000000	25110.000000	3.766347	18720.616455
932.690000	554.000000	25060.000000	3.764891	18474.553223
933.690000	553.000000	24150.000000	3.763435	18205.483398
934.690000	552.000000	22960.000000	3.761979	17899.229736
935.690000	551.000000	21770.000000	3.760523	17547.253418
936.690000	550.000000	21220.000000	3.759067	17142.187500
937.690000	549.000000	21090.000000	3.757611	16696.326904
938.690000	548.000000	20140.000000	3.756155	16223.377686
939.690000	547.000000	18830.000000	3.754699	15727.481689
940.690000	546.000000	17520.000000	3.753243	15214.890137
941.690000	545.000000	17210.000000	3.751787	14690.640869
942.690000	544.000000	17050.000000	3.750331	14153.198242
943.690000	543.000000	14830.000000	3.748875	13612.753906
944.690000	542.000000	13140.000000	3.747418	13100.595703
945.690000	541.000000	12020.000000	3.745962	12020.000000
946.690000	540.000000	11910.000000	3.744506	11716.875000
947.690000	539.000000	11440.000000	3.743050	11413.750000
948.690000	538.000000	11190.000000	3.741594	11110.625000
949.690000	537.000000	11820.000000	3.740138	10807.500000
950.690000	536.000000	12920.000000	3.738682	10504.375000
951.690000	535.000000	17430.000000	3.737226	10201.250000
952.690000	534.000000	40440.000000	3.735770	9898.125000
953.690000	533.000000	91580.000000	3.734314	9595.000000
954.690000	532.000000	94450.000000	3.732858	9291.875000
955.690000	531.000000	61430.000000	3.731402	8988.750000
956.690000	530.000000	47470.000000	3.729946	8685.625000
957.690000	529.000000	25050.000000	3.728490	8382.500000
958.690000	528.000000	9590.000000	3.727034	8079.375000
959.690000	527.000000	7400.000000	3.725578	7776.250000
960.690000	526.000000	7070.000000	3.724122	7473.125000
961.690000	525.000000	7170.000000	3.722666	7170.000000
962.690000	524.000000	6490.000000	3.721210	6981.858521
963.690000	523.000000	6640.000000	3.719754	6829.180908
964.690000	522.000000	6730.000000	3.718298	6728.981323
965.690000	521.000000	6800.000000	3.716842	6672.080078
966.690000	520.000000	6400.000000	3.715385	6635.360107
967.690000	519.000000	6840.000000	3.713929	6608.640137
968.690000	518.000000	6460.000000	3.712473	6591.040039
969.690000	517.000000	6560.000000	3.711017	6587.279663
970.690000	516.000000	6450.000000	3.710301	6593.919678
971.690000	515.000000	6430.000000	3.709794	6610.079956
972.690000	514.000000	6940.000000	3.709287	6629.600220
973.690000	513.000000	6560.000000	3.708779	6646.719971
974.690000	512.000000	6780.000000	3.708272	6656.080322
975.690000	511.000000	6610.000000	3.707765	6651.040039
976.690000	510.000000	6830.000000	3.707257	6635.679932
977.690000	509.000000	6680.000000	3.706750	6620.480347
978.690000	508.000000	6170.000000	3.706242	6606.640015
979.690000	507.000000	6670.000000	3.705735	6594.639893
980.690000	506.000000	6610.000000	3.705228	6585.679932
981.690000	505.000000	6770.000000	3.704720	6580.880127
982.690000	504.000000	6570.000000	3.704213	6570.079956
983.690000	503.000000	6600.000000	3.703706	6557.199707
984.690000	502.000000	6380.000000	3.703198	6545.200195
985.690000	501.000000	6510.000000	3.702691	6539.840088
986.690000	500.000000	6400.000000	3.702184	6540.159912
987.690000	499.000000	6750.000000	3.701676	6551.759644
988.690000	498.000000	6580.000000	3.701169	6573.759766
989.690000	497.000000	6400.000000	3.700662	6602.719727
990.690000	496.000000	6680.000000	3.700154	6635.440063
991.690000	495.000000	6440.000000	3.699647	6664.160156
992.690000	494.000000	7100.000000	3.699140	6683.359985
993.690000	493.000000	6810.000000	3.698632	6689.039917
994.690000	492.000000	6620.000000	3.698125	6681.119995
995.690000	491.000000	6690.000000	3.697618	6660.720215
996.690000	490.000000	6490.000000	3.697110	6638.880005
997.690000	489.000000	6650.000000	3.696603	6622.160034
998.690000	488.000000	6600.000000	3.696096	6613.840332
999.690000	487.000000	6540.000000	3.695588	6620.960083
1000.690000	486.000000	6530.000000	3.695081	6640.880127
1001.690000	485.000000	6690.000000	3.694573	6671.920166
1002.690000	484.000000	6780.000000	3.694066	6713.200073
1003.690000	483.000000	6770.000000	3.693559	6767.199707
1004.690000	482.000000	6570.000000	3.693051	6818.399658
1005.690000	481.000000	7080.000000	3.692544	6869.760132
1006.690000	480.000000	6710.000000	3.692037	6911.359863
1007.690000	479.000000	7280.000000	3.691529	6934.400024
1008.690000	478.000000	7210.000000	3.691022	6926.879883
1009.690000	477.000000	7020.000000	3.690515	6905.919800
1010.690000	476.000000	6400.000000	3.689336	6867.360229
1011.690000	475.000000	6920.000000	3.687968	6823.359985
1012.690000	474.000000	6910.000000	3.686600	6787.119751
1013.690000	473.000000	6820.000000	3.685232	6778.400269
1014.690000	472.000000	6390.000000	3.683863	6788.560181
1015.690000	471.000000	6630.000000	3.682495	6822.160034
1016.690000	470.000000	6800.000000	3.681127	6867.999878
1017.690000	469.000000	7190.000000	3.679759	6913.280029
1018.690000	468.000000	7250.000000	3.678391	6937.440186
1019.690000	467.000000	7150.000000	3.677023	6944.320068
1020.690000	466.000000	6690.000000	3.675655	6931.999512
1021.690000	465.000000	6920.000000	3.674287	6911.999512
1022.690000	464.000000	6720.000000	3.672919	6893.599854
1023.690000	463.000000	6900.000000	3.671551	6892.319946
1024.690000	462.000000	6730.000000	3.670182	6900.319824
1025.690000	461.000000	7060.000000	3.668814	6916.320190
1026.690000	460.000000	7040.000000	3.667446	6934.160156
1027.690000	459.000000	6940.000000	3.666078	6950.400391
1028.690000	458.000000	6930.000000	3.664710	6957.520142
1029.690000	457.000000	7070.000000	3.663342	6964.000244
1030.690000	456.000000	6760.000000	3.661974	6972.960205
1031.690000	455.000000	7000.000000	3.660606	6980.800171
1032.690000	454.000000	7080.000000	3.659238	6988.640137
1033.690000	453.000000	6910.000000	3.657869	6995.919800
1034.690000	452.000000	7230.000000	3.656501	6998.959961
1035.690000	451.000000	6850.000000	3.655133	6991.199951
1036.690000	450.000000	7190.000000	3.653765	6983.200073
1037.690000	449.000000	6690.000000	3.652397	6975.599976
1038.690000	448.000000	6980.000000	3.651029	6970.000000
1039.690000	447.000000	7140.000000	3.649661	6967.999878
1040.690000	446.000000	6870.000000	3.648293	6980.720215
1041.690000	445.000000	6790.000000	3.646925	6997.839966
1042.690000	444.000000	7090.000000	3.645556	7014.320068
1043.690000	443.000000	7220.000000	3.644188	7028.880005
1044.690000	442.000000	7000.000000	3.642820	7037.919922
1045.690000	441.000000	7020.000000	3.641452	7032.880249
1046.690000	440.000000	7190.000000	3.640084	7021.760254
1047.690000	439.000000	6990.000000	3.638716	7012.639771
1048.690000	438.000000	7000.000000	3.637348	7017.360229
1049.690000	437.000000	6650.000000	3.635980	7039.440308
1050.690000	436.000000	6850.000000	3.634612	7076.959839
1051.690000	435.000000	7320.000000	3.633243	7119.199829
1052.690000	434.000000	7390.000000	3.631875	7157.039795
1053.690000	433.000000	7330.000000	3.630507	7171.359863
1054.690000	432.000000	7570.000000	3.629139	7162.559814
1055.690000	431.000000	6800.000000	3.627771	7138.959961
1056.690000	430.000000	6940.000000	3.626403	7111.839600
1057.690000	429.000000	6950.000000	3.625035	7087.600098
1058.690000	428.000000	7070.000000	3.623667	7073.519897
1059.690000	427.000000	7370.000000	3.622299	7066.719971
1060.690000	426.000000	6920.000000	3.622221	7060.239868
1061.690000	425.000000	7090.000000	3.622506	7047.839966
1062.690000	424.000000	7080.000000	3.622792	7031.599731
1063.690000	423.000000	7020.000000	3.623078	7017.279663
1064.690000	422.000000	6960.000000	3.623364	7009.359741
1065.690000	421.000000	6850.000000	3.623650	7011.599731
1066.690000	420.000000	6900.000000	3.623936	7025.120239
1067.690000	419.000000	7000.000000	3.624222	7040.159912
1068.690000	418.000000	7440.000000	3.624508	7053.280029
1069.690000	417.000000	7060.000000	3.624794	7058.640137
1070.690000	416.000000	7150.000000	3.625079	7057.520142
1071.690000	415.000000	6840.000000	3.625365	7054.879761
1072.690000	414.000000	6850.000000	3.625651	7060.399780
1073.690000	413.000000	7110.000000	3.625937	7071.840210
1074.690000	412.000000	7240.000000	3.626223	7094.879761
1075.690000	411.000000	7090.000000	3.626509	7127.360229
1076.690000	410.000000	7070.000000	3.626795	7161.760254
1077.690000	409.000000	7250.000000	3.627081	7197.680054
1078.690000	408.000000	7240.000000	3.627366	7243.840332
1079.690000	407.000000	7220.000000	3.627652	7296.080322
1080.690000	406.000000	7380.000000	3.627938	7357.760010
1081.690000	405.000000	7320.000000	3.628224	7430.880127
1082.690000	404.000000	7260.000000	3.628510	7260.000000
1083.690000	403.000000	7780.000000	3.628796	7207.272949
1084.690000	402.000000	8090.000000	3.629082	7154.545288
1085.690000	401.000000	7500.000000	3.629368	7101.818237
1086.690000	400.000000	8010.000000	3.629653	7049.091187
1087.690000	399.000000	7130.000000	3.629939	6996.363525
1088.690000	398.000000	7370.000000	3.630225	6943.636475
1089.690000	397.000000	7660.000000	3.630511	6890.908813
1090.690000	396.000000	7960.000000	3.630797	6838.181763
1091.690000	395.000000	7240.000000	3.631083	6785.454712
1092.690000	394.000000	6910.000000	3.631369	6732.727051
1093.690000	393.000000	6680.000000	3.631655	6680.000000
1094.690000	392.000000	6890.000000	3.631940	6973.839722
1095.690000	391.000000	6710.000000	3.632226	6922.799683
1096.690000	390.000000	7380.000000	3.632512	6891.920166
1097.690000	389.000000	6780.000000	3.632798	6883.200073
1098.690000	388.000000	6540.000000	3.633084	6893.439941
1099.690000	387.000000	6900.000000	3.633370	6907.120361
1100.690000	386.000000	7200.000000	3.631929	6943.599854
1101.690000	385.000000	6620.000000	3.630000	7003.759766
1102.690000	384.000000	7000.000000	3.628072	7077.360229
1103.690000	383.000000	7200.000000	3.626144	7155.839844
1104.690000	382.000000	7290.000000	3.624216	7235.440063
1105.690000	381.000000	7490.000000	3.622287	7296.640015
1106.690000	380.000000	7380.000000	3.620359	7325.360107
1107.690000	379.000000	7680.000000	3.618431	7322.479858
1108.690000	378.000000	7380.000000	3.616502	7298.480225
1109.690000	377.000000	6990.000000	3.614574	7263.280029
1110.690000	376.000000	7110.000000	3.612646	7225.040283
1111.690000	375.000000	7220.000000	3.610718	7202.000122
1112.690000	374.000000	7060.000000	3.608789	7200.560303
1113.690000	373.000000	7190.000000	3.606861	7214.559937
1114.690000	372.000000	7310.000000	3.604933	7240.159912
1115.690000	371.000000	7300.000000	3.603005	7281.600342
1116.690000	370.000000	7160.000000	3.601076	7328.880005
1117.690000	369.000000	7420.000000	3.599148	7379.760132
1118.690000	368.000000	7430.000000	3.597220	7434.800415
1119.690000	367.000000	7480.000000	3.595292	7490.400391
1120.690000	366.000000	7580.000000	3.593363	7535.280151
1121.690000	365.000000	7730.000000	3.591435	7570.560303
1122.690000	364.000000	7510.000000	3.589507	7588.880005
1123.690000	363.000000	7820.000000	3.587578	7592.559814
1124.690000	362.000000	7570.000000	3.585650	7585.999756
1125.690000	361.000000	7500.000000	3.583722	7572.080078
1126.690000	360.000000	7520.000000	3.581794	7549.359741
1127.690000	359.000000	7470.000000	3.579865	7530.719604
1128.690000	358.000000	7440.000000	3.577937	7511.519775
1129.690000	357.000000	7870.000000	3.576009	7491.279907
1130.690000	356.000000	7610.000000	3.574081	7486.159668
1131.690000	355.000000	6890.000000	3.572152	7508.480225
1132.690000	354.000000	7120.000000	3.570224	7551.040039
1133.690000	353.000000	7900.000000	3.568296	7618.640137
1134.690000	352.000000	7800.000000	3.566367	7709.440308
1135.690000	351.000000	7850.000000	3.564439	7804.080200
1136.690000	350.000000	7860.000000	3.562511	7881.199951
1137.690000	349.000000	8000.000000	3.560583	7931.600342
1138.690000	348.000000	8300.000000	3.558654	7949.039917
1139.690000	347.000000	7960.000000	3.556726	7930.640259
1140.690000	346.000000	7990.000000	3.554798	7878.959961
1141.690000	345.000000	8010.000000	3.552870	7814.240112
1142.690000	344.000000	7440.000000	3.550941	7756.159668
1143.690000	343.000000	7490.000000	3.549013	7713.039551
1144.690000	342.000000	7570.000000	3.547085	7695.440063
1145.690000	341.000000	7670.000000	3.545157	7714.160156
1146.690000	340.000000	7660.000000	3.543228	7756.320190
1147.690000	339.000000	7970.000000	3.541300	7805.919800
1148.690000	338.000000	7930.000000	3.539372	7859.760132
1149.690000	337.000000	7670.000000	3.537443	7903.439941
1150.690000	336.000000	8210.000000	3.535515	7923.919678
1151.690000	335.000000	8160.000000	3.533587	7923.759766
1152.690000	334.000000	7980.000000	3.531659	7913.679810
1153.690000	333.000000	7620.000000	3.529730	7895.919800
1154.690000	332.000000	7860.000000	3.527802	7887.360229
1155.690000	331.000000	7810.000000	3.525874	7900.000000
1156.690000	330.000000	7880.000000	3.523946	7943.359985
1157.690000	329.000000	7790.000000	3.522017	8016.879883
1158.690000	328.000000	7900.000000	3.520089	8114.080200
1159.690000	327.000000	8420.000000	3.518161	8218.400269
1160.690000	326.000000	8580.000000	3.516232	8322.080078
1161.690000	325.000000	8320.000000	3.514304	8411.199951
1162.690000	324.000000	8590.000000	3.512376	8475.359497
1163.690000	323.000000	8700.000000	3.510448	8516.239624
1164.690000	322.000000	8540.000000	3.508519	8543.439941
1165.690000	321.000000	8450.000000	3.506591	8561.119995
1166.690000	320.000000	8510.000000	3.504663	8575.679932
1167.690000	319.000000	8640.000000	3.502735	8590.399780
1168.690000	318.000000	8720.000000	3.500806	8610.479736
1169.690000	317.000000	8430.000000	3.498878	8631.359863
1170.690000	316.000000	8620.000000	3.496950	8644.479980
1171.690000	315.000000	8970.000000	3.495022	8652.399902
1172.690000	314.000000	8740.000000	3.493093	8662.160034
1173.690000	313.000000	8370.000000	3.491165	8670.319824
1174.690000	312.000000	8740.000000	3.489237	8683.839722
1175.690000	311.000000	8520.000000	3.487308	8713.679810
1176.690000	310.000000	9620.000000	3.485380	8748.800049
1177.690000	309.000000	9210.000000	3.483452	8784.639893
1178.690000	308.000000	8530.000000	3.481524	8814.639893
1179.690000	307.000000	9040.000000	3.479595	8821.760254
1180.690000	306.000000	9020.000000	3.477667	8796.799927
1181.690000	305.000000	8860.000000	3.475739	8748.400269
1182.690000	304.000000	8670.000000	3.473811	8668.400269
1183.690000	303.000000	8630.000000	3.471882	8561.920166
1184.690000	302.000000	8510.000000	3.469954	8449.279785
1185.690000	301.000000	7990.000000	3.468026	8332.160034
1186.690000	300.000000	8510.000000	3.466097	8209.359741
1187.690000	299.000000	8200.000000	3.464169	8096.240234
1188.690000	298.000000	7650.000000	3.462241	7994.799805
1189.690000	297.000000	7790.000000	3.460313	7894.000244
1190.690000	296.000000	7970.000000	3.460958	7797.114868
1191.690000	295.000000	7790.000000	3.462330	7706.309814
1192.690000	294.000000	7650.000000	3.463701	7612.614136
1193.690000	293.000000	7510.000000	3.465073	7510.000000
1194.690000	292.000000	7130.000000	3.466444	7421.818237
1195.690000	291.000000	7580.000000	3.467816	7333.636475
1196.690000	290.000000	8060.000000	3.469187	7245.454712
1197.690000	289.000000	10410.000000	3.470559	7157.272949
1198.690000	288.000000	11180.000000	3.471930	7069.091187
1199.690000	287.000000	13170.000000	3.473302	6980.908813
1200.690000	286.000000	21140.000000	3.474673	6892.727051
1201.690000	285.000000	31420.000000	3.476044	6804.545288
1202.690000	284.000000	20110.000000	3.477416	6716.363525
1203.690000	283.000000	7880.000000	3.478787	6628.181763
1204.690000	282.000000	6540.000000	3.480159	6540.000000
1205.690000	281.000000	6190.000000	3.481530	6531.955566
1206.690000	280.000000	6120.000000	3.482902	6435.282593
1207.690000	279.000000	6240.000000	3.484273	6374.463501
1208.690000	278.000000	6340.000000	3.485645	6341.674194
1209.690000	277.000000	6640.000000	3.487016	6325.870361
1210.690000	276.000000	6390.000000	3.488388	6323.280029
1211.690000	275.000000	6070.000000	3.489759	6327.839966
1212.690000	274.000000	6110.000000	3.491131	6328.800049
1213.690000	273.000000	6550.000000	3.492502	6329.039917
1214.690000	272.000000	6420.000000	3.493874	6332.319946
1215.690000	271.000000	6230.000000	3.495245	6327.039795
1216.690000	270.000000	6530.000000	3.496617	6310.479736
1217.690000	269.000000	6240.000000	3.497988	6293.599854
1218.690000	268.000000	6220.000000	3.499360	6280.000000
1219.690000	267.000000	6240.000000	3.500731	6269.680176
1220.690000	266.000000	6180.000000	3.502103	6275.360107
1221.690000	265.000000	6050.000000	3.503474	6299.279785
1222.690000	264.000000	6290.000000	3.504845	6330.000000
1223.690000	263.000000	6720.000000	3.506217	6358.480225
1224.690000	262.000000	6550.000000	3.507588	6382.640381
1225.690000	261.000000	6240.000000	3.508960	6396.880493
1226.690000	260.000000	6220.000000	3.510331	6397.680054
1227.690000	259.000000	6540.000000	3.511703	6388.480225
1228.690000	258.000000	6620.000000	3.513074	6376.560059
1229.690000	257.000000	6220.000000	3.514446	6366.719971
1230.690000	256.000000	6150.000000	3.515817	6358.560181
1231.690000	255.000000	6340.000000	3.517189	6355.679932
1232.690000	254.000000	6550.000000	3.518560	6364.320068
1233.690000	253.000000	6350.000000	3.519932	6387.280273
1234.690000	252.000000	6160.000000	3.521303	6420.399780
1235.690000	251.000000	6510.000000	3.522675	6464.719849
1236.690000	250.000000	6360.000000	3.524046	6516.400146
1237.690000	249.000000	6770.000000	3.525418	6567.199707
1238.690000	248.000000	6690.000000	3.526789	6606.640015
1239.690000	247.000000	6720.000000	3.528161	6634.559937
1240.690000	246.000000	6800.000000	3.529063	6654.879761
1241.690000	245.000000	6410.000000	3.529832	6669.199829
1242.690000	244.000000	6720.000000	3.530602	6683.280029
1243.690000	243.000000	6610.000000	3.531371	6702.080078
1244.690000	242.000000	6590.000000	3.532141	6722.959595
1245.690000	241.000000	7000.000000	3.532911	6730.719604
1246.690000	240.000000	6980.000000	3.533680	6725.520020
1247.690000	239.000000	6600.000000	3.534450	6702.960205
1248.690000	238.000000	6830.000000	3.535219	6669.840088
1249.690000	237.000000	6390.000000	3.535989	6629.760132
1250.690000	236.000000	6780.000000	3.536759	6602.559814
1251.690000	235.000000	6170.000000	3.537528	6593.120117
1252.690000	234.000000	6430.000000	3.538298	6602.479858
1253.690000	233.000000	6800.000000	3.539068	6617.600098
1254.690000	232.000000	6970.000000	3.539837	6643.519897
1255.690000	231.000000	6590.000000	3.540607	6669.840088
1256.690000	230.000000	6460.000000	3.541376	6686.480103
1257.690000	229.000000	6820.000000	3.542146	6698.319702
1258.690000	228.000000	6650.000000	3.542916	6714.959717
1259.690000	227.000000	6700.000000	3.543685	6725.200195
1260.690000	226.000000	7060.000000	3.544455	6728.560181
1261.690000	225.000000	6550.000000	3.545224	6733.200073
1262.690000	224.000000	6510.000000	3.545994	6734.240112
1263.690000	223.000000	6990.000000	3.546764	6731.119995
1264.690000	222.000000	6780.000000	3.547533	6732.479858
1265.690000	221.000000	6790.000000	3.548303	6747.360229
1266.690000	220.000000	6380.000000	3.549072	6775.200195
1267.690000	219.000000	6520.000000	3.549842	6813.840332
1268.690000	218.000000	7210.000000	3.550612	6857.600098
1269.690000	217.000000	7140.000000	3.551381	6902.720337
1270.690000	216.000000	6860.000000	3.552151	6934.400024
1271.690000	215.000000	7080.000000	3.552920	6949.119873
1272.690000	214.000000	6780.000000	3.553690	6950.159912
1273.690000	213.000000	7040.000000	3.554460	6938.560181
1274.690000	212.000000	7070.000000	3.555229	6917.200317
1275.690000	211.000000	6800.000000	3.555999	6898.240356
1276.690000	210.000000	6800.000000	3.556768	6882.640381
1277.690000	209.000000	6850.000000	3.557538	6872.399902
1278.690000	208.000000	6890.000000	3.558308	6875.759888
1279.690000	207.000000	6700.000000	3.559077	6888.560181
1280.690000	206.000000	6970.000000	3.559847	6903.599854
1281.690000	205.000000	7060.000000	3.560616	6929.199829
1282.690000	204.000000	6850.000000	3.561386	6964.240112
1283.690000	203.000000	7010.000000	3.562156	6999.119873
1284.690000	202.000000	7060.000000	3.562925	7037.839966
1285.690000	201.000000	6850.000000	3.563695	7086.320190
1286.690000	200.000000	6960.000000	3.564464	7124.320068
1287.690000	199.000000	7820.000000	3.565234	7147.839966
1288.690000	198.000000	7260.000000	3.566004	7162.000122
1289.690000	197.000000	6950.000000	3.566773	7164.720459
1290.690000	196.000000	6940.000000	3.567543	7148.800049
1291.690000	195.000000	7240.000000	3.568312	7129.840088
1292.690000	194.000000	7230.000000	3.569082	7116.000366
1293.690000	193.000000	7140.000000	3.569852	7104.479980
1294.690000	192.000000	7010.000000	3.570621	7094.880371
1295.690000	191.000000	6980.000000	3.571391	7092.640381
1296.690000	190.000000	7000.000000	3.572161	7097.360229
1297.690000	189.000000	7030.000000	3.572930	7096.320190
1298.690000	188.000000	7670.000000	3.573700	7093.760376
1299.690000	187.000000	6890.000000	3.574469	7098.400269
1300.690000	186.000000	6920.000000	3.573959	7114.479980
1301.690000	185.000000	6920.000000	3.573088	7140.319824
1302.690000	184.000000	7170.000000	3.572217	7189.840088
1303.690000	183.000000	7260.000000	3.571345	7264.799805
1304.690000	182.000000	7120.000000	3.570474	7343.674316
1305.690000	181.000000	7850.000000	3.569603	7418.542480
1306.690000	180.000000	7530.000000	3.568732	7485.485840
1307.690000	179.000000	7440.000000	3.567860	7531.302490
1308.690000	178.000000	7650.000000	3.566989	7539.674072
1309.690000	177.000000	7920.000000	3.566118	7531.016846
1310.690000	176.000000	8280.000000	3.565247	7498.291626
1311.690000	175.000000	7840.000000	3.564376	7441.016846
1312.690000	174.000000	7350.000000	3.563504	7368.794556
1313.690000	173.000000	7190.000000	3.562633	7294.022827
1314.690000	172.000000	7250.000000	3.561762	7203.005981
1315.690000	171.000000	7160.000000	3.560891	7107.902832
1316.690000	170.000000	6970.000000	3.560019	7013.914185
1317.690000	169.000000	6840.000000	3.559148	6909.680176
1318.690000	168.000000	7080.000000	3.558277	6792.880249
1319.690000	167.000000	6660.000000	3.557406	6673.599854
1320.690000	166.000000	6380.000000	3.556535	6549.199829
1321.690000	165.000000	6440.000000	3.555663	6417.680054
1322.690000	164.000000	6560.000000	3.554792	6301.204834
1323.690000	163.000000	5900.000000	3.553921	6215.505981
1324.690000	162.000000	5860.000000	3.553050	6163.497925
1325.690000	161.000000	6000.000000	3.552178	6151.837769
1326.690000	160.000000	5920.000000	3.551307	6182.850342
1327.690000	159.000000	6260.000000	3.550436	6237.722778
1328.690000	158.000000	7360.000000	3.549565	6293.321533
1329.690000	157.000000	8080.000000	3.548694	6343.545532
1330.690000	156.000000	11260.000000	3.547822	6381.062012
1331.690000	155.000000	15770.000000	3.546951	6405.054932
1332.690000	154.000000	16910.000000	3.546080	6421.218262
1333.690000	153.000000	11300.000000	3.545209	6437.437744
1334.690000	152.000000	8170.000000	3.544337	6444.376221
1335.690000	151.000000	6770.000000	3.543466	6439.125977
1336.690000	150.000000	6490.000000	3.542595	6413.782959
1337.690000	149.000000	6370.000000	3.541724	6365.062866
1338.690000	148.000000	6220.000000	3.540853	6293.342896
1339.690000	147.000000	6310.000000	3.539981	6213.228760
1340.690000	146.000000	5990.000000	3.539110	6123.823242
1341.690000	145.000000	6300.000000	3.538239	6038.880005
1342.690000	144.000000	5690.000000	3.537368	5968.400269
1343.690000	143.000000	5800.000000	3.536496	5917.999878
1344.690000	142.000000	5880.000000	3.535625	5886.240234
1345.690000	141.000000	5870.000000	3.534754	5886.879883
1346.690000	140.000000	5560.000000	3.533883	5910.480347
1347.690000	139.000000	5910.000000	3.533011	5942.080078
1348.690000	138.000000	6280.000000	3.532140	5974.240112
1349.690000	137.000000	6050.000000	3.531269	5999.760132
1350.690000	136.000000	6230.000000	3.530398	6004.880371
1351.690000	135.000000	5990.000000	3.529527	5995.759888
1352.690000	134.000000	5850.000000	3.528655	5990.400391
1353.690000	133.000000	5790.000000	3.527784	5996.320190
1354.690000	132.000000	5890.000000	3.526913	6018.959961
1355.690000	131.000000	6170.000000	3.526042	6066.719971
1356.690000	130.000000	5870.000000	3.528134	6133.599854
1357.690000	129.000000	6280.000000	3.531063	6196.719971
1358.690000	128.000000	6580.000000	3.533991	6250.000000
1359.690000	127.000000	6340.000000	3.536920	6290.800171
1360.690000	126.000000	6370.000000	3.539849	6313.200073
1361.690000	125.000000	6250.000000	3.542777	6312.239990
1362.690000	124.000000	6450.000000	3.545706	6309.760132
1363.690000	123.000000	6800.000000	3.548634	6296.480103
1364.690000	122.000000	6640.000000	3.551563	6261.920166
1365.690000	121.000000	6500.000000	3.554492	6199.760132
1366.690000	120.000000	6390.000000	3.557420	6116.640015
1367.690000	119.000000	5740.000000	3.560349	5990.400391
1368.690000	118.000000	6150.000000	3.563277	5833.680420
1369.690000	117.000000	5630.000000	3.566206	5665.440063
1370.690000	116.000000	5250.000000	3.569134	5497.280273
1371.690000	115.000000	5500.000000	3.572063	5335.440063
1372.690000	114.000000	4980.000000	3.574992	5204.880371
1373.690000	113.000000	4890.000000	3.577920	5115.039978
1374.690000	112.000000	4890.000000	3.580849	5061.358032
1375.690000	111.000000	4990.000000	3.583777	5046.142883
1376.690000	110.000000	5030.000000	3.586706	5030.000000
1377.690000	109.000000	4950.000000	3.589635	5066.363525
1378.690000	108.000000	5130.000000	3.592563	5102.727356
1379.690000	107.000000	5600.000000	3.595492	5139.091187
1380.690000	106.000000	6090.000000	3.598420	5175.454712
1381.690000	105.000000	9240.000000	3.601349	5211.818237
1382.690000	104.000000	16840.000000	3.604278	5248.181763
1383.690000	103.000000	18020.000000	3.607206	5284.545288
1384.690000	102.000000	10030.000000	3.610135	5320.908813
1385.690000	101.000000	6350.000000	3.613063	5357.272949
1386.690000	100.000000	5310.000000	3.615992	5393.636475
1387.690000	99.000000	5430.000000	3.618920	5430.000000
1388.690000	98.000000	5310.000000	3.621849	5309.090576
1389.690000	97.000000	5280.000000	3.624778	5273.983154
1390.690000	96.000000	5290.000000	3.627706	5210.668945
1391.690000	95.000000	5560.000000	3.630635	5123.624268
1392.690000	94.000000	6350.000000	3.633563	5014.939575
1393.690000	93.000000	5820.000000	3.636492	4888.506470
1394.690000	92.000000	4800.000000	3.639421	4757.731323
1395.690000	91.000000	4380.000000	3.642349	4632.374268
1396.690000	90.000000	4740.000000	3.645278	4521.701660
1397.690000	89.000000	4250.000000	3.648206	4435.519714
1398.690000	88.000000	4110.000000	3.651135	4375.348816
1399.690000	87.000000	4410.000000	3.654063	4335.108948
1400.690000	86.000000	4270.000000	3.656992	4322.320251
1401.690000	85.000000	4070.000000	3.659921	4326.400146
1402.690000	84.000000	4600.000000	3.662849	4336.480103
1403.690000	83.000000	4410.000000	3.665778	4351.199951
1404.690000	82.000000	4300.000000	3.668706	4373.600159
1405.690000	81.000000	4200.000000	3.671635	4388.720093
1406.690000	80.000000	4490.000000	3.674564	4396.959839
1407.690000	79.000000	4640.000000	3.677492	4401.119995
1408.690000	78.000000	4360.000000	3.680421	4400.799866
1409.690000	77.000000	4300.000000	3.683349	4386.319885
1410.690000	76.000000	4550.000000	3.686278	4366.480103
1411.690000	75.000000	4130.000000	3.689206	4341.839905
1412.690000	74.000000	4420.000000	3.692135	4312.080078
1413.690000	73.000000	4310.000000	3.695064	4273.040161
1414.690000	72.000000	4360.000000	3.697992	4235.039978
1415.690000	71.000000	4110.000000	3.700921	4196.080017
1416.690000	70.000000	4090.000000	3.703849	4163.200073
1417.690000	69.000000	4010.000000	3.706778	4139.039917
1418.690000	68.000000	4220.000000	3.709707	4133.919983
1419.690000	67.000000	3960.000000	3.712635	4144.479980
1420.690000	66.000000	4170.000000	3.715564	4163.471069
1421.690000	65.000000	4120.000000	3.718492	4176.801758
1422.690000	64.000000	4290.000000	3.721421	4170.706177
1423.690000	63.000000	4420.000000	3.724350	4124.710083
1424.690000	62.000000	4390.000000	3.727278	4027.345276
1425.690000	61.000000	4310.000000	3.730207	3890.741272
1426.690000	60.000000	4600.000000	3.733135	3727.892151
1427.690000	59.000000	5380.000000	3.736064	3552.815552
1428.690000	58.000000	6100.000000	3.738992	3379.973755
1429.690000	57.000000	7510.000000	3.741921	3221.293030
1430.690000	56.000000	8340.000000	3.744850	3061.397705
1431.690000	55.000000	6580.000000	3.747778	2887.373047
1432.690000	54.000000	3260.000000	3.750707	2700.642395
1433.690000	53.000000	2280.000000	3.753635	2509.702911
1434.690000	52.000000	1870.000000	3.756564	2319.668579
1435.690000	51.000000	2020.000000	3.759493	2152.377167
1436.690000	50.000000	1820.000000	3.762421	2023.840027
1437.690000	49.000000	1960.000000	3.765350	1930.382843
1438.690000	48.000000	1870.000000	3.768278	1860.959930
1439.690000	47.000000	1790.000000	3.771207	1810.879974
1440.690000	46.000000	1720.000000	3.774135	1763.679962
1441.690000	45.000000	1940.000000	3.777064	1713.679962
1442.690000	44.000000	1600.000000	3.779993	1663.359985
1443.690000	43.000000	1500.000000	3.782921	1615.520020
1444.690000	42.000000	1470.000000	3.785850	1567.919922
1445.690000	41.000000	1610.000000	3.788778	1528.880005
1446.690000	40.000000	1490.000000	3.791707	1498.159943
1447.690000	39.000000	1470.000000	3.794636	1473.600006
1448.690000	38.000000	1480.000000	3.797564	1458.000031
1449.690000	37.000000	1260.000000	3.800493	1457.519989
1450.690000	36.000000	1410.000000	3.803421	1469.920044
1451.690000	35.000000	1510.000000	3.806350	1496.719971
1452.690000	34.000000	1540.000000	3.809278	1537.834320
1453.690000	33.000000	1540.000000	3.812207	1587.862854
1454.690000	32.000000	1510.000000	3.815136	1634.279938
1455.690000	31.000000	1890.000000	3.818064	1672.005768
1456.690000	30.000000	1720.000000	3.820993	1690.691376
1457.690000	29.000000	2000.000000	3.823921	1687.242432
1458.690000	28.000000	2600.000000	3.826850	1667.378845
1459.690000	27.000000	3180.000000	3.829779	1642.917633
1460.690000	26.000000	3710.000000	3.830423	1618.618774
1461.690000	25.000000	4020.000000	3.830423	1602.888184
1462.690000	24.000000	3100.000000	3.830423	1596.324158
1463.690000	23.000000	2560.000000	3.830423	1581.606598
1464.690000	22.000000	2080.000000	3.830423	1549.158325
1465.690000	21.000000	1670.000000	3.830423	1499.259644
1466.690000	20.000000	1400.000000	3.830423	1435.664520
1467.690000	19.000000	1260.000000	3.830423	1365.523224
1468.690000	18.000000	1050.000000	3.830423	1314.715881
1469.690000	17.000000	950.000000	3.830423	1290.088196
1470.690000	16.000000	1250.000000	3.830423	1287.680054
1471.690000	15.000000	1500.000000	3.830423	1299.599915
1472.690000	14.000000	1580.000000	3.830423	1322.559967
1473.690000	13.000000	1270.000000	3.830423	1344.879913
1474.690000	12.000000	1390.000000	3.830423	1371.199951
1475.690000	11.000000	1080.000000	3.830423	1406.319885
1476.690000	10.000000	1290.000000	3.830423	1450.879974
1477.690000	9.000000	1530.000000	3.830423	1491.839905
1478.690000	8.000000	1730.000000	3.830423	1512.559967
1479.690000	7.000000	1940.000000	3.830423	1488.719940
1480.690000	6.000000	1740.000000	3.830423	1407.039948
1481.690000	5.000000	1370.000000	3.830423	1263.039932
1482.690000	4.000000	1190.000000	3.830423	1068.880005
1483.690000	3.000000	800.000000	3.830423	847.519989
1484.690000	2.000000	520.000000	3.830423	627.519989
1485.690000	1.000000	190.000000	3.830423	430.159988
1486.690000	0.000000	80.000000	3.830423	271.760006
1487.690000	-1.000000	0.000000	3.830423	163.360004
1488.690000	-2.000000	0.000000	3.830423	97.760000
