# Supplementary material for: Enhancing the Longevity and Structural Stability of Humidity Sensors: Iron Thin Films with Nitride Bonding Synthesized via Magnetic Field-Assisted Sparking Discharge
Source: Sensors (Basel). 2024 Aug 23;24(17):5466. doi: 10.3390/s24175466 (PMC11397896; doi:10.3390/s24175466)
Supplement: Supplementary file 1 [file sensors-24-05466-s001.zip › XPS_7-1-2024/3.IRON N2 mag sample2/C 1s]

Dataset C 1s:20(7-1-2024)
Dwell Time (s)	0.250000
Number of sweeps	2
Kinetic Energy(eV)	Binding Energy(eV)	Intensity(cps)	Transmission Value	Background(cps)	C 1s(cps)	C 1s(cps)	C 1s(cps)	C 1s(cps)	Envelope(cps)
1184.590000	302.100000	1330.000000	0.567101	1304.991943	0.000000	0.000000	0.000000	0.000000	0.000000
1184.690000	302.000000	1328.000000	0.567081	1301.384033	0.000000	0.000000	0.000000	0.000000	0.000000
1184.790000	301.900000	1248.000000	0.567061	1296.423950	0.000000	0.000000	0.000000	0.000000	0.000000
1184.890000	301.800000	1308.000000	0.567041	1290.895996	0.000000	0.000000	0.000000	0.000000	0.000000
1184.990000	301.700000	1358.000000	0.567020	1286.760010	0.000000	0.000000	0.000000	0.000000	0.000000
1185.090000	301.600000	1252.000000	0.567000	1283.392090	0.000000	0.000000	0.000000	0.000000	0.000000
1185.190000	301.500000	1294.000000	0.566980	1278.264038	0.000000	0.000000	0.000000	0.000000	0.000000
1185.290000	301.400000	1342.000000	0.566960	1272.544067	0.000000	0.000000	0.000000	0.000000	0.000000
1185.390000	301.300000	1216.000000	0.566939	1264.567993	0.000000	0.000000	0.000000	0.000000	0.000000
1185.490000	301.200000	1310.000000	0.566919	1253.520020	0.000000	0.000000	0.000000	0.000000	0.000000
1185.590000	301.100000	1260.000000	0.566899	1242.391968	0.000000	0.000000	0.000000	0.000000	0.000000
1185.690000	301.000000	1148.000000	0.566878	1233.887939	0.000000	0.000000	0.000000	0.000000	0.000000
1185.790000	300.900000	1214.000000	0.566858	1227.495972	0.000000	0.000000	0.000000	0.000000	0.000000
1185.890000	300.800000	1282.000000	0.566838	1223.968018	0.000000	0.000000	0.000000	0.000000	0.000000
1185.990000	300.700000	1312.000000	0.566818	1223.447998	0.000000	0.000000	0.000000	0.000000	0.000000
1186.090000	300.600000	1252.000000	0.566797	1222.239990	0.000000	0.000000	0.000000	0.000000	0.000000
1186.190000	300.500000	1264.000000	0.566777	1219.832031	0.000000	0.000000	0.000000	0.000000	0.000000
1186.290000	300.400000	1294.000000	0.566757	1216.400024	0.000000	0.000000	0.000000	0.000000	0.000000
1186.390000	300.300000	1196.000000	0.566737	1213.072021	0.000000	0.000000	0.000000	0.000000	0.000000
1186.490000	300.200000	1152.000000	0.566716	1209.751953	0.000000	0.000000	0.000000	0.000000	0.000000
1186.590000	300.100000	1246.000000	0.566696	1208.504028	0.000000	0.000000	0.000000	0.000000	0.000000
1186.690000	300.000000	1180.000000	0.566676	1208.144043	0.000000	0.000000	0.000000	0.000000	0.000000
1186.790000	299.900000	1242.000000	0.566655	1207.952026	0.000000	0.000000	0.000000	0.000000	0.000000
1186.890000	299.800000	1226.000000	0.566635	1206.400024	0.000000	0.000000	0.000000	0.000000	0.000000
1186.990000	299.700000	1190.000000	0.566615	1203.088013	0.000000	0.000000	0.000000	0.000000	0.000000
1187.090000	299.600000	1230.000000	0.566595	1197.728027	0.000000	0.000000	0.000000	0.000000	0.000000
1187.190000	299.500000	1154.000000	0.566574	1191.839966	0.000000	0.000000	0.000000	0.000000	0.000000
1187.290000	299.400000	1186.000000	0.566554	1185.674683	0.000000	0.000000	0.000000	0.000000	0.000000
1187.390000	299.300000	1200.000000	0.566534	1179.984009	0.000000	0.000000	0.000000	0.000000	0.000000
1187.490000	299.200000	1162.000000	0.566514	1175.536011	0.000000	0.000000	0.000000	0.000000	0.000000
1187.590000	299.100000	1154.000000	0.566493	1172.202637	0.000000	0.000000	0.000000	0.000000	0.000000
1187.690000	299.000000	1150.000000	0.566473	1168.047974	0.000000	0.000000	0.000000	0.000000	0.000000
1187.790000	298.900000	1224.000000	0.566453	1163.968018	0.000000	0.000000	0.000000	0.000000	0.000000
1187.890000	298.800000	1226.000000	0.566432	1159.562744	0.000000	0.000000	0.000000	0.000000	0.000000
1187.990000	298.700000	1162.000000	0.566412	1155.216064	0.000000	0.000000	0.000000	0.000000	0.000000
1188.090000	298.600000	1114.000000	0.566392	1150.895996	0.000000	0.000000	0.000000	0.000000	0.000000
1188.190000	298.500000	1152.000000	0.566372	1148.762695	0.000000	0.000000	0.000000	0.000000	0.000000
1188.290000	298.400000	1114.000000	0.566351	1147.664062	0.000000	0.000000	0.000000	0.000000	0.000000
1188.390000	298.300000	1186.000000	0.566331	1147.615967	0.000000	0.000000	0.000000	0.000000	0.000000
1188.490000	298.200000	1140.000000	0.566311	1147.242676	0.000000	0.000000	0.000000	0.000000	0.000000
1188.590000	298.100000	1158.000000	0.566291	1146.400024	0.000000	0.000000	0.000000	0.000000	0.000000
1188.690000	298.000000	1156.000000	0.566270	1143.760010	0.000000	0.000000	0.000000	0.000000	0.000000
1188.790000	297.900000	1126.000000	0.566250	1139.375977	0.000000	0.000000	0.000000	0.000000	0.000000
1188.890000	297.800000	1166.000000	0.566230	1133.751953	0.000000	0.000000	0.000000	0.000000	0.000000
1188.990000	297.700000	1098.000000	0.566209	1127.831909	0.000000	0.000000	0.000000	0.000000	0.000000
1189.090000	297.600000	1114.000000	0.566189	1121.520020	0.000000	0.000000	0.000000	0.000000	0.000000
1189.190000	297.500000	1144.000000	0.566169	1115.972900	0.000000	0.000000	0.000000	0.000000	0.000000
1189.290000	297.400000	1094.000000	0.566149	1112.317383	0.000000	0.000000	0.000000	0.000000	0.000000
1189.390000	297.300000	1096.000000	0.566128	1110.464111	0.000000	0.000000	0.000000	0.000000	0.000000
1189.490000	297.200000	1204.000000	0.566108	1110.522461	0.000000	0.000000	0.000000	0.000000	0.000000
1189.590000	297.100000	1100.000000	0.566088	1113.225464	0.000000	0.000000	0.000000	0.000000	0.000000
1189.690000	297.000000	1104.000000	0.566067	1116.974731	0.000000	0.000000	0.000000	0.000000	0.000000
1189.790000	296.900000	1236.000000	0.566047	1120.978760	0.000000	0.000000	0.000000	0.000000	0.000000
1189.890000	296.800000	1264.000000	0.566027	1124.723999	0.000000	0.000000	0.000000	0.000000	0.000000
1189.990000	296.700000	1296.000000	0.566033	1127.641357	0.000000	0.000000	0.000000	0.000000	0.000000
1190.090000	296.600000	1314.000000	0.566045	1129.044800	0.000000	0.000000	0.000000	0.000000	0.000000
1190.190000	296.500000	1472.000000	0.566057	1129.944458	0.000000	0.000000	0.000000	0.000000	0.000000
1190.290000	296.400000	1440.000000	0.566070	1130.229370	0.000000	0.000000	0.000000	0.000000	0.000000
1190.390000	296.300000	1462.000000	0.566082	1130.024414	0.000000	0.000000	0.000000	0.000000	0.000000
1190.490000	296.200000	1532.000000	0.566095	1129.379883	0.000000	0.000000	0.000000	0.000000	0.000000
1190.590000	296.100000	1604.000000	0.566107	1128.268799	0.000000	0.000000	0.000000	0.000000	0.000000
1190.690000	296.000000	1640.000000	0.566119	1126.854736	0.000000	0.000000	0.000000	0.000000	0.000000
1190.790000	295.900000	1642.000000	0.566132	1125.778687	0.000000	0.000000	0.000000	0.000000	0.000000
1190.890000	295.800000	1730.000000	0.566144	1125.703003	0.000000	0.000000	0.000000	0.000000	0.000000
1190.990000	295.700000	1694.000000	0.566156	1126.793579	0.000000	0.000000	0.000000	0.000000	0.000000
1191.090000	295.600000	1696.000000	0.566169	1129.337769	0.000000	0.000000	0.000000	0.000000	0.000000
1191.190000	295.500000	1578.000000	0.566181	1131.948242	0.000000	0.000000	0.000000	0.000000	0.000000
1191.290000	295.400000	1528.000000	0.566193	1133.234985	0.000000	0.000000	0.000000	0.000000	0.000000
1191.390000	295.300000	1416.000000	0.566206	1132.063843	0.000000	0.000000	0.000000	0.000000	0.000000
1191.490000	295.200000	1398.000000	0.566218	1128.606201	0.000000	0.000000	0.000000	0.000000	0.000000
1191.590000	295.100000	1332.000000	0.566231	1122.812500	0.000000	0.000000	0.000000	0.000000	0.000000
1191.690000	295.000000	1268.000000	0.566243	1116.550293	0.000000	0.000000	0.000000	0.000000	0.000000
1191.790000	294.900000	1278.000000	0.566255	1111.067749	0.000000	0.000000	0.000000	0.000000	0.000000
1191.890000	294.800000	1190.000000	0.566268	1106.628784	0.000000	0.000000	0.000000	0.000000	0.000000
1191.990000	294.700000	1140.000000	0.566280	1102.852173	0.000000	0.000000	0.000000	0.000000	0.000000
1192.090000	294.600000	1188.000000	0.566292	1099.879517	0.000000	0.000000	0.000000	0.000000	0.000000
1192.190000	294.500000	1230.000000	0.566305	1096.432373	0.000000	0.000000	0.000000	0.000000	0.000000
1192.290000	294.400000	1206.000000	0.566317	1092.474121	0.000000	0.000000	0.000000	0.000000	0.000000
1192.390000	294.300000	1256.000000	0.566329	1088.965210	0.000000	0.000000	0.000000	0.000000	0.000000
1192.490000	294.200000	1280.000000	0.566342	1086.382446	0.000000	0.000000	0.000000	0.000000	0.000000
1192.590000	294.100000	1278.000000	0.566354	1084.298462	0.000000	0.000000	0.000000	0.000000	0.000000
1192.690000	294.000000	1370.000000	0.566366	1083.245361	0.000000	0.000000	0.000000	0.000000	0.000000
1192.790000	293.900000	1432.000000	0.566379	1082.832520	0.000000	0.000000	0.000000	0.000000	0.000000
1192.890000	293.800000	1550.000000	0.566391	1082.437988	0.000000	0.000000	0.000000	0.000000	0.000000
1192.990000	293.700000	1622.000000	0.566404	1081.892212	0.000000	0.000000	0.000000	0.000000	0.000000
1193.090000	293.600000	1678.000000	0.566416	1081.833130	0.000000	0.000000	0.000000	0.000000	0.000000
1193.190000	293.500000	1832.000000	0.566428	1081.968018	0.000000	0.000000	0.000000	0.000000	0.000000
1193.290000	293.400000	1972.000000	0.566441	1082.167969	0.000000	0.000000	0.000000	0.000000	0.000000
1193.390000	293.300000	2080.000000	0.566453	1082.088013	0.000000	0.000000	0.000000	0.000000	0.000000
1193.490000	293.200000	2056.000000	0.566465	1081.130981	0.000000	0.000000	0.000000	0.000000	0.000000
1193.590000	293.100000	2122.000000	0.566478	1077.788696	0.000000	0.000000	0.000000	0.000001	0.000001
1193.690000	293.000000	2124.000000	0.566490	1072.081909	0.000000	0.000000	0.000000	0.000001	0.000001
1193.790000	292.900000	2140.000000	0.566502	1063.973999	0.000000	0.000000	0.000000	0.000003	0.000003
1193.890000	292.800000	2156.000000	0.566515	1053.498535	0.000000	0.000000	0.000000	0.000006	0.000006
1193.990000	292.700000	2106.000000	0.566527	1040.916016	0.000000	0.000000	0.000000	0.000014	0.000014
1194.090000	292.600000	1958.000000	0.566539	1028.063965	0.000000	0.000000	0.000000	0.000030	0.000030
1194.190000	292.500000	1812.000000	0.566552	1015.292419	0.000000	0.000000	0.000000	0.000065	0.000065
1194.290000	292.400000	1652.000000	0.566564	1003.187073	0.000000	0.000000	0.000000	0.000137	0.000137
1194.390000	292.300000	1568.000000	0.566577	992.375366	0.000000	0.000000	0.000000	0.000281	0.000281
1194.490000	292.200000	1456.000000	0.566589	983.730164	0.000000	0.000000	0.000000	0.000572	0.000572
1194.590000	292.100000	1282.000000	0.566601	975.943665	0.000000	0.000000	0.000000	0.001145	0.001145
1194.690000	292.000000	1150.000000	0.566614	968.531372	0.000000	0.000000	0.000000	0.002241	0.002241
1194.790000	291.900000	1146.000000	0.566626	961.109131	0.000000	0.000000	0.000000	0.004340	0.004340
1194.890000	291.800000	1044.000000	0.566638	953.421143	0.000000	0.000000	0.000000	0.008269	0.008269
1194.990000	291.700000	1018.000000	0.566651	943.683594	0.000000	0.000000	0.000000	0.015426	0.015426
1195.090000	291.600000	982.000000	0.566663	933.198730	0.000000	0.000000	0.000000	0.028424	0.028424
1195.190000	291.500000	880.000000	0.566675	922.858765	0.000000	0.000000	0.000000	0.051586	0.051586
1195.290000	291.400000	892.000000	0.566688	912.247925	0.000000	0.000000	0.000000	0.091757	0.091757
1195.390000	291.300000	920.000000	0.566700	900.749084	0.000000	0.000000	0.000000	0.160999	0.160999
1195.490000	291.200000	916.000000	0.566712	891.100769	0.000000	0.000000	0.000001	0.278376	0.278377
1195.590000	291.100000	842.000000	0.566725	882.592224	0.000000	0.000000	0.000003	0.472181	0.472183
1195.690000	291.000000	874.000000	0.566737	874.271973	0.000000	0.000000	0.000007	0.789282	0.789289
1195.790000	290.900000	900.000000	0.566750	867.728027	0.000000	0.000000	0.000016	1.300473	1.300489
1195.890000	290.800000	824.000000	0.566762	864.703979	0.000000	0.000000	0.000036	2.103670	2.103706
1195.990000	290.700000	818.000000	0.566774	863.041321	0.000000	0.000000	0.000081	3.351076	3.351157
1196.090000	290.600000	900.000000	0.566787	900.000000	0.000000	0.000000	0.000179	5.262070	5.262249
1196.190000	290.500000	868.000000	0.566799	900.034729	0.000000	0.000000	0.000389	8.116946	8.117335
1196.290000	290.400000	864.000000	0.566811	900.073669	0.000000	0.000000	0.000828	12.322757	12.323586
1196.390000	290.300000	866.000000	0.566824	900.110229	0.000000	0.000001	0.001731	18.437244	18.438976
1196.490000	290.200000	868.000000	0.566836	900.144531	0.000000	0.000002	0.003558	27.107559	27.111118
1196.590000	290.100000	972.000000	0.566848	900.065186	0.000000	0.000004	0.007170	39.202663	39.209835
1196.690000	290.000000	990.000000	0.566861	899.965942	0.000000	0.000009	0.014162	55.842499	55.856670
1196.790000	289.900000	1008.000000	0.566873	899.846802	0.000000	0.000022	0.027428	78.160667	78.188118
1196.890000	289.800000	1020.000000	0.566885	899.714294	0.000000	0.000052	0.052088	107.523781	107.575920
1196.990000	289.700000	1058.000000	0.566898	899.539978	0.000000	0.000118	0.096999	145.531387	145.628510
1197.090000	289.600000	1116.000000	0.566910	899.302002	0.000000	0.000263	0.177149	193.408371	193.585785
1197.190000	289.500000	1262.000000	0.566923	898.904419	0.000000	0.000576	0.317308	252.307724	252.625610
1197.290000	289.400000	1314.000000	0.566935	898.449463	0.000000	0.001236	0.557475	323.200653	323.759369
1197.390000	289.300000	1308.000000	0.566947	898.000366	0.000001	0.002605	0.960726	405.854095	406.817413
1197.490000	289.200000	1422.000000	0.566960	897.426331	0.000003	0.005393	1.624162	499.225983	500.855530
1197.590000	289.100000	1626.000000	0.566972	896.629028	0.000008	0.010962	2.693594	601.187378	603.891968
1197.690000	289.000000	1636.000000	0.566984	895.819763	0.000019	0.021846	4.384259	707.805115	712.211243
1197.790000	288.900000	1720.000000	0.566997	894.917908	0.000045	0.042686	7.009239	813.943359	820.995300
1197.890000	288.800000	1798.000000	0.567009	893.929810	0.000106	0.081787	10.990759	912.982178	924.054810
1197.990000	288.700000	1934.000000	0.567021	892.792114	0.000245	0.153676	16.900812	998.080994	1015.135742
1198.090000	288.600000	1976.000000	0.567034	891.607422	0.000555	0.283192	25.483873	1062.750366	1088.517944
1198.190000	288.500000	2046.000000	0.567046	890.344849	0.001235	0.511853	37.673122	1100.586182	1138.772339
1198.290000	288.400000	2048.000000	0.567058	889.078613	0.002692	0.907466	54.589142	1108.692139	1164.191406
1198.390000	288.300000	2100.000000	0.567071	887.754150	0.005755	1.578217	77.509018	1086.636597	1165.729614
1198.490000	288.200000	2098.000000	0.567083	886.430420	0.012077	2.692648	107.792267	1035.593750	1146.090698
1198.590000	288.100000	2082.000000	0.567096	885.122559	0.024913	4.507022	146.749817	960.681274	1111.963013
1198.690000	288.000000	1998.000000	0.567108	883.904785	0.050416	7.402826	195.445694	868.295654	1071.194580
1198.790000	287.900000	1982.000000	0.567120	882.703003	0.100029	11.939088	254.430466	765.093933	1031.563477
1198.890000	287.800000	1970.000000	0.567133	881.512939	0.194594	18.901283	323.422089	658.065125	1000.583130
1198.990000	287.700000	1852.000000	0.567145	880.450256	0.371205	29.348139	400.979584	553.045410	983.744324
1199.090000	287.600000	1852.000000	0.567157	879.386230	0.694413	44.689331	484.225677	454.749054	984.358521
1199.190000	287.500000	1766.000000	0.567170	878.414734	1.274020	66.727440	568.652283	366.186859	1002.840576
1199.290000	287.400000	1904.000000	0.567182	877.291626	2.292574	97.678413	648.469055	288.892212	1037.332275
1199.390000	287.300000	1958.000000	0.567194	876.108276	4.046611	140.142380	717.103149	223.657288	1084.949463
1199.490000	287.200000	2008.000000	0.567207	874.868896	7.006640	196.997223	768.086914	170.002930	1142.093750
1199.590000	287.100000	2014.000000	0.567219	873.621582	11.901544	271.184906	796.145447	126.823296	1206.055176
1199.690000	287.000000	2212.000000	0.567232	872.156982	19.833149	365.363098	798.209473	93.018982	1276.424805
1199.790000	286.900000	2244.000000	0.567244	870.655640	32.435246	481.408142	774.051636	67.095512	1354.990479
1199.890000	286.800000	2362.000000	0.567256	869.024048	52.093803	619.781067	726.333862	47.542137	1445.750854
1199.990000	286.700000	2432.000000	0.567269	867.314087	82.099007	778.818176	660.050415	33.151482	1554.119019
1200.090000	286.600000	2538.000000	0.567281	865.486694	126.895798	954.057190	581.554321	22.757654	1685.265015
1200.190000	286.500000	2762.000000	0.567293	863.412964	192.342194	1137.704834	497.462891	15.352082	1842.861938
1200.290000	286.400000	2932.000000	0.567306	861.151367	285.862793	1318.667236	413.723358	10.194698	2028.448120
1200.390000	286.300000	3090.000000	0.567318	858.715088	416.491028	1483.500000	335.071869	6.669364	2241.732178
1200.490000	286.200000	3256.000000	0.567330	856.094971	594.693542	1617.833008	264.629974	4.287816	2481.444336
1200.590000	286.100000	3470.000000	0.567343	853.238770	831.864929	1708.520386	204.046631	2.713281	2747.145264
1200.690000	286.000000	3844.000000	0.567355	849.971436	1139.375244	1745.978149	153.764694	1.692375	3040.810547
1200.790000	285.900000	4168.000000	0.567367	846.347168	1527.072998	1726.079102	113.343231	1.037337	3367.532715
1200.890000	285.800000	4544.000000	0.567380	842.308838	2001.203979	1651.015869	81.781021	0.625537	3734.626221
1200.990000	285.700000	4852.000000	0.567392	837.930420	2561.833008	1528.842163	57.792496	0.372012	4148.839844
1201.090000	285.600000	5568.000000	0.567405	832.766113	3200.065430	1371.846924	40.016792	0.217403	4612.145996
1201.190000	285.500000	6054.000000	0.567417	827.066406	3895.524170	1194.281738	27.158703	0.124904	5117.089355
1201.290000	285.400000	6602.000000	0.567429	820.763184	4614.440430	1010.088135	18.070803	0.070810	5642.669922
1201.390000	285.300000	7114.000000	0.567442	813.894531	5310.955566	831.197571	11.790223	0.039450	6153.982910
1201.490000	285.200000	7452.000000	0.567454	806.649902	5931.057617	666.505432	7.543830	0.021586	6605.128418
1201.590000	285.100000	7678.000000	0.567466	799.151855	6418.979980	521.450134	4.733868	0.011662	6945.175781
1201.690000	285.000000	7922.000000	0.567479	791.378906	6725.968262	398.488647	2.917401	0.006193	7127.380859
1201.790000	284.900000	7844.000000	0.567491	783.683594	6819.213867	297.734406	1.764814	0.003226	7118.716309
1201.890000	284.800000	7718.000000	0.567503	776.117676	6688.442871	217.669388	1.047394	0.001660	6907.161133
1201.990000	284.700000	7396.000000	0.567516	768.894531	6348.063965	155.811859	0.609803	0.000840	6504.486816
1202.090000	284.600000	6862.000000	0.567528	762.246582	5834.155762	109.259621	0.348270	0.000417	5943.764160
1202.190000	284.500000	6298.000000	0.567540	756.207031	5197.303711	75.083656	0.195101	0.000204	5272.582520
1202.290000	284.400000	5442.000000	0.567553	751.095215	4493.528809	50.580788	0.107200	0.000098	4544.216797
1202.390000	284.300000	4652.000000	0.567565	746.839111	3775.778809	33.409721	0.057767	0.000046	3809.246338
1202.490000	284.200000	3926.000000	0.567578	743.370850	3088.124023	21.640690	0.030527	0.000022	3109.795166
1202.590000	284.100000	3182.000000	0.567590	740.710449	2461.977051	13.747413	0.015819	0.000010	2475.740234
1202.690000	284.000000	2596.000000	0.567602	738.686401	1915.629150	8.568595	0.008037	0.000004	1924.205811
1202.790000	283.900000	2124.000000	0.567615	737.175171	1456.279663	5.245160	0.004004	0.000002	1461.528809
1202.890000	283.800000	1744.000000	0.567627	736.076782	1082.635620	3.151028	0.001955	0.000001	1085.788574
1202.990000	283.700000	1528.000000	0.567639	735.212891	787.685852	1.857110	0.000938	0.000000	789.543884
1203.090000	283.600000	1244.000000	0.567652	734.657837	561.205872	1.073730	0.000442	0.000000	562.280029
1203.190000	283.500000	1026.000000	0.567664	734.340027	391.740540	0.608975	0.000204	0.000000	392.349731
1203.290000	283.400000	912.000000	0.567676	734.146240	268.004486	0.338784	0.000093	0.000000	268.343353
1203.390000	283.300000	952.000000	0.567689	733.908569	179.751419	0.184855	0.000041	0.000000	179.936325
1203.490000	283.200000	814.000000	0.567701	733.821228	118.215683	0.098922	0.000018	0.000000	118.314621
1203.590000	283.100000	780.000000	0.567713	733.770874	76.244553	0.051912	0.000008	0.000000	76.296471
1203.690000	283.000000	748.000000	0.567726	733.755371	48.229183	0.026713	0.000003	0.000000	48.255901
1203.790000	282.900000	732.000000	0.567738	733.757263	29.943850	0.013478	0.000001	0.000000	29.957329
1203.890000	282.800000	692.000000	0.567751	733.802856	18.255655	0.006667	0.000001	0.000000	18.262321
1203.990000	282.700000	764.000000	0.567763	733.769897	10.921927	0.003235	0.000000	0.000000	10.925162
1204.090000	282.600000	670.000000	0.567775	733.839478	6.410612	0.001543	0.000000	0.000000	6.412155
1204.190000	282.500000	720.000000	0.567788	733.854614	3.691285	0.000722	0.000000	0.000000	3.692008
1204.290000	282.400000	738.000000	0.567800	733.850098	2.085011	0.000332	0.000000	0.000000	2.085342
1204.390000	282.300000	706.000000	0.567812	733.880432	1.155213	0.000149	0.000000	0.000000	1.155362
1204.490000	282.200000	766.000000	0.567825	733.845459	0.627779	0.000066	0.000000	0.000000	0.627844
1204.590000	282.100000	676.000000	0.567837	733.908508	0.334586	0.000028	0.000000	0.000000	0.334614
1204.690000	282.000000	702.000000	0.567849	733.943359	0.174876	0.000012	0.000000	0.000000	0.174888
1204.790000	281.900000	682.000000	0.567862	734.000000	0.089626	0.000005	0.000000	0.000000	0.089631
1204.890000	281.800000	734.000000	0.567874	734.000000	0.045039	0.000002	0.000000	0.000000	0.045041
1204.990000	281.700000	726.000000	0.567886	710.223999	0.022190	0.000001	0.000000	0.000000	0.022191
1205.090000	281.600000	692.000000	0.567899	710.978638	0.010730	0.000000	0.000000	0.000000	0.010730
1205.190000	281.500000	714.000000	0.567911	710.552002	0.005099	0.000000	0.000000	0.000000	0.005099
1205.290000	281.400000	708.000000	0.567924	708.671997	0.002379	0.000000	0.000000	0.000000	0.002379
1205.390000	281.300000	740.000000	0.567936	705.498657	0.001088	0.000000	0.000000	0.000000	0.001088
1205.490000	281.200000	690.000000	0.567948	700.888000	0.000488	0.000000	0.000000	0.000000	0.000488
1205.590000	281.100000	706.000000	0.567961	695.023987	0.000214	0.000000	0.000000	0.000000	0.000214
1205.690000	281.000000	764.000000	0.567973	689.810669	0.000092	0.000000	0.000000	0.000000	0.000092
1205.790000	280.900000	642.000000	0.567985	685.952026	0.000039	0.000000	0.000000	0.000000	0.000039
1205.890000	280.800000	690.000000	0.567998	683.288025	0.000016	0.000000	0.000000	0.000000	0.000016
1205.990000	280.700000	678.000000	0.568010	681.354675	0.000007	0.000000	0.000000	0.000000	0.000007
1206.090000	280.600000	700.000000	0.568022	680.815979	0.000003	0.000000	0.000000	0.000000	0.000003
1206.190000	280.500000	654.000000	0.568035	679.343994	0.000001	0.000000	0.000000	0.000000	0.000001
1206.290000	280.400000	722.000000	0.568047	676.874634	0.000000	0.000000	0.000000	0.000000	0.000000
1206.390000	280.300000	672.000000	0.568059	673.664001	0.000000	0.000000	0.000000	0.000000	0.000000
1206.490000	280.200000	670.000000	0.568072	671.967957	0.000000	0.000000	0.000000	0.000000	0.000000
1206.590000	280.100000	616.000000	0.568084	670.935974	0.000000	0.000000	0.000000	0.000000	0.000000
1206.690000	280.000000	688.000000	0.568097	672.719971	0.000000	0.000000	0.000000	0.000000	0.000000
1206.790000	279.900000	730.000000	0.568109	676.903992	0.000000	0.000000	0.000000	0.000000	0.000000
1206.890000	279.800000	678.000000	0.568121	682.351990	0.000000	0.000000	0.000000	0.000000	0.000000
1206.990000	279.700000	698.000000	0.568134	685.687988	0.000000	0.000000	0.000000	0.000000	0.000000
1207.090000	279.600000	736.000000	0.568146	686.832031	0.000000	0.000000	0.000000	0.000000	0.000000
1207.190000	279.500000	686.000000	0.568158	684.000000	0.000000	0.000000	0.000000	0.000000	0.000000
1207.290000	279.400000	716.000000	0.568171	677.591980	0.000000	0.000000	0.000000	0.000000	0.000000
1207.390000	279.300000	656.000000	0.568183	669.656006	0.000000	0.000000	0.000000	0.000000	0.000000
1207.490000	279.200000	620.000000	0.568195	663.295959	0.000000	0.000000	0.000000	0.000000	0.000000
1207.590000	279.100000	638.000000	0.568208	659.727966	0.000000	0.000000	0.000000	0.000000	0.000000
1207.690000	279.000000	720.000000	0.568220	660.335999	0.000000	0.000000	0.000000	0.000000	0.000000
1207.790000	278.900000	676.000000	0.568232	665.072021	0.000000	0.000000	0.000000	0.000000	0.000000
1207.890000	278.800000	656.000000	0.568245	671.728027	0.000000	0.000000	0.000000	0.000000	0.000000
1207.990000	278.700000	692.000000	0.568257	677.984009	0.000000	0.000000	0.000000	0.000000	0.000000
1208.090000	278.600000	710.000000	0.568270	682.255981	0.000000	0.000000	0.000000	0.000000	0.000000
1208.190000	278.500000	696.000000	0.568282	683.296021	0.000000	0.000000	0.000000	0.000000	0.000000
1208.290000	278.400000	710.000000	0.568294	680.848022	0.000000	0.000000	0.000000	0.000000	0.000000
1208.390000	278.300000	672.000000	0.568307	676.351990	0.000000	0.000000	0.000000	0.000000	0.000000
1208.490000	278.200000	638.000000	0.568319	671.807983	0.000000	0.000000	0.000000	0.000000	0.000000
1208.590000	278.100000	662.000000	0.568331	667.952026	0.000000	0.000000	0.000000	0.000000	0.000000
