# Supplementary material for: Enhancing the Longevity and Structural Stability of Humidity Sensors: Iron Thin Films with Nitride Bonding Synthesized via Magnetic Field-Assisted Sparking Discharge
Source: Sensors (Basel). 2024 Aug 23;24(17):5466. doi: 10.3390/s24175466 (PMC11397896; doi:10.3390/s24175466)
Supplement: Supplementary file 1 [file sensors-24-05466-s001.zip › XPS_7-1-2024/3.IRON N2 mag sample2/Fe 2p]

Dataset Fe 2p:17(7-1-2024)
Dwell Time (s)	0.150000
Number of sweeps	2
Kinetic Energy(eV)	Binding Energy(eV)	Intensity(cps)	Transmission Value	Background(cps)	Fe 2p(cps)	Fe 2p(cps)	Fe 2p(cps)	Fe 2p(cps)	Fe 2p(cps)	Fe 2p(cps)	Envelope(cps)
744.590000	742.100000	5180.000000	0.548036	5247.413330	0.000000	0.000000	0.000000	0.000000	0.000000	0.000000	0.000000
744.690000	742.000000	5373.333333	0.548030	5251.120199	0.000000	0.000000	0.000000	0.000000	0.000000	0.000000	0.000000
744.790000	741.900000	5300.000000	0.548024	5255.626628	0.000000	0.000000	0.000000	0.000000	0.000000	0.000000	0.000000
744.890000	741.800000	5170.000000	0.548019	5259.759928	0.000000	0.000000	0.000000	0.000000	0.000000	0.000000	0.000000
744.990000	741.700000	5216.666667	0.548013	5259.679769	0.000000	0.000000	0.000000	0.000000	0.000000	0.000000	0.000000
745.090000	741.600000	5346.666667	0.548007	5254.720052	0.000000	0.000000	0.000000	0.000000	0.000000	0.000000	0.000000
745.190000	741.500000	5303.333333	0.548002	5243.839925	0.000000	0.000000	0.000000	0.000000	0.000000	0.000000	0.000000
745.290000	741.400000	5323.333333	0.547996	5228.426514	0.000000	0.000000	0.000000	0.000000	0.000000	0.000000	0.000000
745.390000	741.300000	5113.333333	0.547990	5211.119792	0.000000	0.000000	0.000000	0.000000	0.000000	0.000000	0.000000
745.490000	741.200000	5106.666667	0.547985	5195.199788	0.000000	0.000000	0.000000	0.000000	0.000000	0.000000	0.000000
745.590000	741.100000	5226.666667	0.547979	5184.397380	0.000000	0.000000	0.000000	0.000000	0.000000	0.000000	0.000000
745.690000	741.000000	5080.000000	0.547973	5178.819173	0.000000	0.000000	0.000000	0.000000	0.000000	0.000000	0.000000
745.790000	740.900000	5240.000000	0.547968	5177.345378	0.000000	0.000000	0.000000	0.000000	0.000000	0.000000	0.000000
745.890000	740.800000	5183.333333	0.547962	5178.375651	0.000000	0.000000	0.000000	0.000000	0.000000	0.000000	0.000000
745.990000	740.700000	5180.000000	0.547956	5180.310059	0.000000	0.000000	0.000000	0.000000	0.000000	0.000000	0.000000
746.090000	740.600000	5230.000000	0.547951	5180.089518	0.000000	0.000000	0.000000	0.000000	0.000000	0.000000	0.000000
746.190000	740.500000	5370.000000	0.547945	5180.913900	0.000000	0.000000	0.000000	0.000000	0.000000	0.000000	0.000000
746.290000	740.400000	5063.333333	0.547939	5180.943197	0.000000	0.000000	0.000000	0.000000	0.000000	0.000000	0.000000
746.390000	740.300000	5240.000000	0.547934	5178.017171	0.000000	0.000000	0.000000	0.000000	0.000000	0.000000	0.000000
746.490000	740.200000	5236.666667	0.547928	5173.149007	0.000000	0.000000	0.000000	0.000000	0.000000	0.000000	0.000000
746.590000	740.100000	5156.666667	0.547922	5166.092122	0.000000	0.000000	0.000000	0.000000	0.000000	0.000000	0.000000
746.690000	740.000000	5190.000000	0.547917	5152.637939	0.000000	0.000000	0.000000	0.000000	0.000000	0.000000	0.000000
746.790000	739.900000	5193.333333	0.547911	5136.226807	0.000000	0.000000	0.000000	0.000000	0.000000	0.000000	0.000000
746.890000	739.800000	5053.333333	0.547905	5120.911865	0.000000	0.000000	0.000000	0.000000	0.000000	0.000000	0.000000
746.990000	739.700000	5006.666667	0.547900	5106.719971	0.000000	0.000000	0.000000	0.000000	0.000000	0.000000	0.000000
747.090000	739.600000	5133.333333	0.547894	5093.599854	0.000000	0.000000	0.000000	0.000000	0.000000	0.000000	0.000000
747.190000	739.500000	5110.000000	0.547888	5081.989339	0.000000	0.000000	0.000000	0.000000	0.000000	0.000000	0.000000
747.290000	739.400000	5273.333333	0.547883	5070.021159	0.000000	0.000000	0.000000	0.000000	0.000000	0.000000	0.000000
747.390000	739.300000	5213.333333	0.547877	5056.922607	0.000000	0.000000	0.000000	0.000000	0.000000	0.000000	0.000000
747.490000	739.200000	4996.666667	0.547871	5041.599935	0.000000	0.000000	0.000000	0.000000	0.000000	0.000000	0.000000
747.590000	739.100000	5163.333333	0.547865	5027.386475	0.000000	0.000000	0.000000	0.000000	0.000000	0.000000	0.000000
747.690000	739.000000	5080.000000	0.547860	5020.351969	0.000000	0.000000	0.000000	0.000000	0.000000	0.000000	0.000000
747.790000	738.900000	4850.000000	0.547854	5022.229411	0.000000	0.000000	0.000000	0.000000	0.000000	0.000000	0.000000
747.890000	738.800000	5006.666667	0.547848	5031.498617	0.000000	0.000000	0.000000	0.000000	0.000000	0.000000	0.000000
747.990000	738.700000	5110.000000	0.547843	5049.626465	0.000000	0.000000	0.000000	0.000000	0.000000	0.000000	0.000000
748.090000	738.600000	5110.000000	0.547837	5073.266602	0.000000	0.000000	0.000000	0.000000	0.000000	0.000000	0.000000
748.190000	738.500000	5046.666667	0.547831	5046.666667	0.000000	0.000000	0.000000	0.000000	0.000000	0.000000	0.000000
748.290000	738.400000	5190.000000	0.547826	5045.601400	0.000000	0.000000	0.000000	0.000000	0.000000	0.000000	0.000000
748.390000	738.300000	5130.000000	0.547820	5044.974365	0.000000	0.000000	0.000000	0.000000	0.000000	0.000000	0.000000
748.490000	738.200000	5156.666667	0.547814	5044.144694	0.000000	0.000000	0.000000	0.000000	0.000000	0.000000	0.000000
748.590000	738.100000	5156.666667	0.547809	5043.308512	0.000000	0.000000	0.000000	0.000000	0.000000	0.000000	0.000000
748.690000	738.000000	5223.333333	0.547803	5041.971029	0.000000	0.000000	0.000000	0.000000	0.000000	0.000000	0.000000
748.790000	737.900000	4966.666667	0.547797	5042.530924	0.000000	0.000000	0.000000	0.000000	0.000000	0.000000	0.000000
748.890000	737.800000	5166.666667	0.547792	5041.608480	0.000000	0.000000	0.000000	0.000000	0.000000	0.000000	0.000000
748.990000	737.700000	5140.000000	0.547786	5040.877686	0.000000	0.000000	0.000000	0.000000	0.000000	0.000000	0.000000
749.090000	737.600000	5256.666667	0.547780	5039.274495	0.000000	0.000000	0.000000	0.000000	0.000000	0.000000	0.000000
749.190000	737.500000	5060.000000	0.547775	5039.121094	0.000000	0.000000	0.000000	0.000000	0.000000	0.000000	0.000000
749.290000	737.400000	5346.666667	0.547769	5036.836344	0.000000	0.000000	0.000000	0.000000	0.000000	0.000000	0.000000
749.390000	737.300000	5243.333333	0.547763	5035.302327	0.000000	0.000000	0.000000	0.000000	0.000000	0.000000	0.000000
749.490000	737.200000	5060.000000	0.547758	5035.119629	0.000000	0.000000	0.000000	0.000000	0.000000	0.000000	0.000000
749.590000	737.100000	5066.666667	0.547752	5034.886068	0.000000	0.000000	0.000000	0.000000	0.000000	0.000000	0.000000
749.690000	737.000000	5193.333333	0.547746	5033.709310	0.000000	0.000000	0.000000	0.000000	0.000000	0.000000	0.000000
749.790000	736.900000	5210.000000	0.547741	5032.400309	0.000000	0.000000	0.000000	0.000000	0.000000	0.000000	0.000000
749.890000	736.800000	5253.333333	0.547735	5030.759684	0.000000	0.000000	0.000000	0.000000	0.000000	0.000000	0.000000
749.990000	736.700000	5293.333333	0.547729	5028.809814	0.000000	0.000000	0.000000	0.000000	0.000000	0.000000	0.000000
750.090000	736.600000	5223.333333	0.547724	5027.365723	0.000000	0.000000	0.000000	0.000000	0.000000	0.000000	0.000000
750.190000	736.500000	5086.666667	0.547718	5026.926676	0.000000	0.000000	0.000000	0.000000	0.000000	0.000000	0.000000
750.290000	736.400000	5220.000000	0.547712	5025.493571	0.000000	0.000000	0.000000	0.000000	0.000000	0.000000	0.000000
750.390000	736.300000	5060.000000	0.547707	5025.238851	0.000000	0.000000	0.000000	0.000000	0.000000	0.000000	0.000000
750.490000	736.200000	5196.666667	0.547701	5023.966878	0.000000	0.000000	0.000000	0.000000	0.000000	0.000000	0.000000
750.590000	736.100000	5186.666667	0.547695	5022.759603	0.000000	0.000000	0.000000	0.000000	0.000000	0.000000	0.000000
750.690000	736.000000	5230.000000	0.547690	5021.221924	0.000000	0.000000	0.000000	0.000000	0.000000	0.000000	0.000000
750.790000	735.900000	5033.333333	0.547684	5021.134440	0.000000	0.000000	0.000000	0.000000	0.000000	0.000000	0.000000
750.890000	735.800000	5103.333333	0.547678	5020.525716	0.000000	0.000000	0.000000	0.000000	0.000000	0.000000	0.000000
750.990000	735.700000	4960.000000	0.547673	5020.978190	0.000000	0.000000	0.000000	0.000000	0.000000	0.000000	0.000000
751.090000	735.600000	5040.000000	0.547667	5020.839437	0.000000	0.000000	0.000000	0.000000	0.000000	0.000000	0.000000
751.190000	735.500000	5480.000000	0.547661	5017.430013	0.000000	0.000000	0.000000	0.000000	0.000000	0.000000	0.000000
751.290000	735.400000	5520.000000	0.547655	5013.698324	0.000000	0.000000	0.000000	0.000000	0.000000	0.000000	0.000000
751.390000	735.300000	5320.000000	0.547650	5011.425781	0.000000	0.000000	0.000000	0.000000	0.000000	0.000000	0.000000
751.490000	735.200000	5180.000000	0.547644	5010.176188	0.000000	0.000000	0.000000	0.000000	0.000000	0.000000	0.000000
751.590000	735.100000	5223.333333	0.547638	5008.596191	0.000000	0.000000	0.000000	0.000000	0.000000	0.000000	0.000000
751.690000	735.000000	5160.000000	0.547633	5007.474772	0.000000	0.000000	0.000000	0.000000	0.000000	0.000000	0.000000
751.790000	734.900000	5343.333333	0.547627	5004.982910	0.000000	0.000000	0.000000	0.000000	0.000000	0.000000	0.000000
751.890000	734.800000	5153.333333	0.547621	5003.885091	0.000000	0.000000	0.000000	0.000000	0.000000	0.000000	0.000000
751.990000	734.700000	5140.000000	0.547616	5002.878011	0.000000	0.000000	0.000000	0.000000	0.000000	0.000000	0.000000
752.090000	734.600000	5146.666667	0.547610	5001.814372	0.000000	0.000000	0.000000	0.000000	0.000000	0.000000	0.000000
752.190000	734.500000	5223.333333	0.547604	5000.172933	0.000000	0.000000	0.000000	0.000000	0.000000	0.000000	0.000000
752.290000	734.400000	5243.333333	0.547599	4998.371175	0.000000	0.000000	0.000000	0.000000	0.000000	0.000000	0.000000
752.390000	734.300000	5083.333333	0.547593	4997.744954	0.000000	0.000000	0.000000	0.000000	0.000000	0.000000	0.000000
752.490000	734.200000	5250.000000	0.547587	4995.876058	0.000000	0.000000	0.000000	0.000000	0.000000	0.000000	0.000000
752.590000	734.100000	5323.333333	0.547582	4993.448486	0.000000	0.000000	0.000000	0.000000	0.000000	0.000000	0.000000
752.690000	734.000000	5390.000000	0.547576	4990.507812	0.000000	0.000000	0.000000	0.000000	0.000000	0.000000	0.000000
752.790000	733.900000	5120.000000	0.547570	4989.551595	0.000000	0.000000	0.000000	0.000000	0.000000	0.000000	0.000000
752.890000	733.800000	5280.000000	0.547565	4987.399902	0.000000	0.000000	0.000000	0.000000	0.000000	0.000000	0.000000
752.990000	733.700000	5440.000000	0.547559	4984.043376	0.000000	0.000000	0.000000	0.000000	0.000000	0.000000	0.000000
753.090000	733.600000	5230.000000	0.547553	4982.222900	0.000000	0.000000	0.000000	0.000000	0.000000	0.000000	0.000000
753.190000	733.500000	5363.333333	0.547548	4979.398193	0.000000	0.000000	0.000000	0.000000	0.000000	0.000000	0.000000
753.290000	733.400000	5086.666667	0.547542	4978.608805	0.000000	0.000000	0.000000	0.000000	0.000000	0.000000	0.000000
753.390000	733.300000	5273.333333	0.547536	4976.426595	0.000000	0.000000	0.000000	0.000000	0.000000	0.000000	0.000000
753.490000	733.200000	5410.000000	0.547531	4973.212891	0.000000	0.000000	0.000000	0.000000	0.000000	0.000000	0.000000
753.590000	733.100000	5246.666667	0.547525	4971.189779	0.000000	0.000000	0.000000	0.000000	0.000000	0.000000	0.000000
753.690000	733.000000	5150.000000	0.547519	4969.869792	0.000000	0.000000	0.000000	0.000000	0.000000	0.000000	0.000000
753.790000	732.900000	5196.666667	0.547514	4968.193359	0.000000	0.000000	0.000000	0.000000	0.000000	0.000000	0.000000
753.890000	732.800000	5156.666667	0.547508	4966.802572	0.000000	0.000000	0.000000	0.000000	0.000000	0.000000	0.000000
753.990000	732.700000	5100.000000	0.547502	4965.822347	0.000000	0.000000	0.000000	0.000000	0.000000	0.000000	0.000000
754.090000	732.600000	5350.000000	0.547497	4962.977295	0.000000	0.000000	0.000000	0.000000	0.000000	0.000000	0.000000
754.190000	732.500000	5336.666667	0.547491	4960.210775	0.000000	0.000000	0.000000	0.000000	0.000000	0.000000	0.000000
754.290000	732.400000	5563.333333	0.547485	4955.739746	0.000000	0.000000	0.000000	0.000000	0.000000	0.000000	0.000000
754.390000	732.300000	5510.000000	0.547480	4951.632080	0.000000	0.000000	0.000000	0.000000	0.000000	0.000000	0.000000
754.490000	732.200000	5266.666667	0.547474	4949.302572	0.000000	0.000000	0.000000	0.000000	0.000000	0.000000	0.000000
754.590000	732.100000	5133.333333	0.547468	4947.946777	0.000000	0.000000	0.000000	0.000000	0.000000	0.000000	0.000000
754.690000	732.000000	5470.000000	0.547462	4944.079590	0.000000	0.000000	0.000000	0.000000	0.000000	0.000000	0.000000
754.790000	731.900000	5313.333333	0.547457	4941.348063	0.000000	0.000000	0.000000	0.000000	0.000000	0.000000	0.000000
754.890000	731.800000	5333.333333	0.547451	4938.448079	0.000000	0.000000	0.000000	0.000000	0.000000	0.000000	0.000000
754.990000	731.700000	5276.666667	0.547445	4935.948079	0.000000	0.000000	0.000000	0.000000	0.000000	0.000000	0.000000
755.090000	731.600000	5236.666667	0.547440	4933.726807	0.000000	0.000000	0.000000	0.000000	0.000000	0.000000	0.000000
755.190000	731.500000	5190.000000	0.547434	4931.836751	0.000000	0.000000	0.000000	0.000000	0.000000	0.000000	0.000000
755.290000	731.400000	5043.333333	0.547428	4931.022542	0.000000	0.000000	0.000000	0.000000	0.000000	0.000000	0.000000
755.390000	731.300000	5093.333333	0.547423	4929.830729	0.000000	0.000000	0.000000	0.000000	0.000000	0.000000	0.000000
755.490000	731.200000	5236.666667	0.547417	4927.565511	0.000000	0.000000	0.000000	0.000000	0.000000	0.000000	0.000000
755.590000	731.100000	5076.666667	0.547411	4926.472982	0.000000	0.000000	0.000000	0.000000	0.000000	0.000000	0.000000
755.690000	731.000000	5306.666667	0.547406	4923.663330	0.000000	0.000000	0.000000	0.000000	0.000000	0.000000	0.000000
755.790000	730.900000	5200.000000	0.547400	4921.625570	0.000000	0.000000	0.000000	0.000000	0.000000	0.000000	0.000000
755.890000	730.800000	5083.333333	0.547394	4920.440267	0.000000	0.000000	0.000000	0.000000	0.000000	0.000000	0.000000
755.990000	730.700000	5063.333333	0.547389	4919.394938	0.000000	0.000000	0.000000	0.000000	0.000000	0.000000	0.000000
756.090000	730.600000	5350.000000	0.547383	4916.211751	0.000000	0.000000	0.000000	0.000000	0.000000	0.000000	0.000000
756.190000	730.500000	5130.000000	0.547377	4914.640299	0.000000	0.000000	0.000000	0.000000	0.000000	0.000001	0.000001
756.290000	730.400000	4953.333333	0.547372	4914.370117	0.000000	0.000000	0.000000	0.000000	0.000000	0.000002	0.000002
756.390000	730.300000	5086.666667	0.547366	4913.107503	0.000000	0.000000	0.000000	0.000000	0.000000	0.000004	0.000004
756.490000	730.200000	5170.000000	0.547360	4911.216634	0.000000	0.000000	0.000000	0.000000	0.000000	0.000008	0.000008
756.590000	730.100000	5326.666667	0.547355	4908.147786	0.000000	0.000000	0.000000	0.000000	0.000000	0.000016	0.000016
756.690000	730.000000	5373.333333	0.547349	4904.709473	0.000000	0.000000	0.000000	0.000000	0.000000	0.000033	0.000033
756.790000	729.900000	4960.000000	0.547343	4904.317220	0.000000	0.000000	0.000000	0.000000	0.000000	0.000066	0.000066
756.890000	729.800000	4936.666667	0.547338	4904.096273	0.000000	0.000000	0.000000	0.000000	0.000000	0.000133	0.000133
756.990000	729.700000	5066.666667	0.547332	4902.907308	0.000000	0.000000	0.000000	0.000000	0.000000	0.000261	0.000261
757.090000	729.600000	5183.333333	0.547326	4900.843099	0.000000	0.000000	0.000000	0.000000	0.000000	0.000507	0.000507
757.190000	729.500000	5200.000000	0.547321	4898.639730	0.000000	0.000000	0.000000	0.000000	0.000000	0.000970	0.000970
757.290000	729.400000	5273.333333	0.547315	4895.875651	0.000000	0.000000	0.000000	0.000000	0.000000	0.001827	0.001828
757.390000	729.300000	5170.000000	0.547309	4893.858643	0.000000	0.000000	0.000000	0.000000	0.000000	0.003397	0.003397
757.490000	729.200000	5300.000000	0.547304	4890.861410	0.000000	0.000000	0.000000	0.000000	0.000001	0.006213	0.006214
757.590000	729.100000	5143.333333	0.547298	4889.005941	0.000000	0.000000	0.000000	0.000000	0.000001	0.011221	0.011222
757.690000	729.000000	5046.666667	0.547292	4887.855632	0.000000	0.000000	0.000000	0.000000	0.000003	0.019924	0.019927
757.790000	728.900000	5163.333333	0.547287	4885.829671	0.000000	0.000000	0.000000	0.000000	0.000006	0.034994	0.035000
757.890000	728.800000	5233.333333	0.547281	4883.268636	0.000000	0.000000	0.000000	0.000000	0.000013	0.060370	0.060383
757.990000	728.700000	5333.333333	0.547275	4879.945882	0.000000	0.000000	0.000000	0.000000	0.000027	0.102986	0.103013
758.090000	728.600000	5316.666667	0.547270	4876.722819	0.000000	0.000000	0.000000	0.000000	0.000055	0.172691	0.172746
758.190000	728.500000	5123.333333	0.547264	4874.912516	0.000000	0.000000	0.000000	0.000000	0.000110	0.285981	0.286092
758.290000	728.400000	5303.333333	0.547258	4871.751302	0.000000	0.000000	0.000000	0.000000	0.000219	0.466130	0.466349
758.390000	728.300000	5370.000000	0.547252	4868.071289	0.000000	0.000000	0.000000	0.000000	0.000430	0.749518	0.749948
758.490000	728.200000	5436.666667	0.547247	4863.868815	0.000000	0.000000	0.000000	0.000000	0.000830	1.187497	1.188327
758.590000	728.100000	5233.333333	0.547241	4861.146240	0.000000	0.000000	0.000000	0.000000	0.001577	1.854365	1.855942
758.690000	728.000000	5306.666667	0.547235	4857.858887	0.000000	0.000000	0.000000	0.000000	0.002962	2.855675	2.858638
758.790000	727.900000	5196.666667	0.547230	4855.364990	0.000000	0.000000	0.000000	0.000000	0.005460	4.331193	4.336653
758.890000	727.800000	5413.333333	0.547224	4851.242269	0.000000	0.000000	0.000000	0.000000	0.009964	6.482369	6.492333
758.990000	727.700000	5300.000000	0.547218	4847.931722	0.000000	0.000000	0.000000	0.000001	0.017826	9.549295	9.567122
759.090000	727.600000	5213.333333	0.547213	4845.240479	0.000000	0.000000	0.000000	0.000002	0.031608	13.890375	13.921984
759.190000	727.500000	5473.333333	0.547207	4840.597331	0.000000	0.000000	0.000000	0.000005	0.054992	19.877330	19.932327
759.290000	727.400000	5443.333333	0.547201	4836.142985	0.000000	0.000000	0.000000	0.000010	0.094648	28.074293	28.168952
759.390000	727.300000	5453.333333	0.547196	4831.581624	0.000000	0.000000	0.000000	0.000022	0.160150	39.014495	39.174668
759.490000	727.200000	5346.666667	0.547190	4827.779134	0.000000	0.000000	0.000000	0.000044	0.267499	53.453763	53.721307
759.590000	727.100000	5243.333333	0.547184	4824.716390	0.000000	0.000000	0.000000	0.000090	0.440007	72.075977	72.516073
759.690000	727.000000	5426.666667	0.547179	4820.268555	0.000000	0.000000	0.000000	0.000178	0.713510	95.709508	96.423200
759.790000	726.900000	5390.000000	0.547173	4816.060791	0.000000	0.000000	0.000000	0.000349	1.140841	125.050761	126.191953
759.890000	726.800000	5493.333333	0.547167	4811.053874	0.000000	0.000000	0.000000	0.000674	1.796536	160.709381	162.506587
759.990000	726.700000	5510.000000	0.547162	4805.885824	0.000000	0.000000	0.000000	0.001278	2.791943	203.074137	205.867360
760.090000	726.600000	5310.000000	0.547156	4802.166341	0.000000	0.000000	0.000000	0.002398	4.270457	252.050629	256.323497
760.190000	726.500000	5423.333333	0.547150	4797.576904	0.000000	0.000000	0.000000	0.004413	6.449569	307.210312	313.664296
760.290000	726.400000	5486.666667	0.547145	4792.482910	0.000000	0.000000	0.000000	0.008049	9.582801	367.211151	376.802012
760.390000	726.300000	5580.000000	0.547139	4786.658122	0.000000	0.000000	0.000000	0.014369	14.061699	430.268555	444.344635
760.490000	726.200000	5593.333333	0.547133	4780.690918	0.000000	0.000000	0.000000	0.025471	20.305018	493.579203	513.909709
760.590000	726.100000	5510.000000	0.547128	4775.298665	0.000000	0.000000	0.000000	0.044221	28.929510	553.841756	582.815501
760.690000	726.000000	5470.000000	0.547122	4770.164388	0.000000	0.000000	0.000000	0.076069	40.580244	607.417552	648.073883
760.790000	725.900000	5550.000000	0.547116	4764.397380	0.000000	0.000000	0.000000	0.128475	56.101329	650.421041	706.650848
760.890000	725.800000	5593.333333	0.547110	4758.265788	0.000000	0.000000	0.000000	0.214402	76.371663	679.764557	756.350606
760.990000	725.700000	5593.333333	0.547105	4752.089030	0.000000	0.000000	0.000000	0.352120	102.374007	692.883250	795.609385
761.090000	725.600000	5623.333333	0.547099	4745.643717	0.000000	0.000000	0.000000	0.570315	135.089200	688.801117	824.460653
761.190000	725.500000	5576.666667	0.547093	4739.497477	0.000000	0.000000	0.000000	0.910684	175.361926	667.821808	844.094442
761.290000	725.400000	5640.000000	0.547088	4732.835286	0.000000	0.000000	0.000000	1.432049	223.917669	631.625010	856.974691
761.390000	725.300000	5453.333333	0.547082	4727.511393	0.000000	0.000000	0.000000	2.222968	280.956319	583.213704	866.393026
761.490000	725.200000	5550.000000	0.547076	4721.429443	0.000000	0.000000	0.000000	3.394678	346.315842	525.950114	875.660604
761.590000	725.100000	5603.333333	0.547071	4714.906413	0.000000	0.000000	0.000000	5.121682	418.904495	463.805847	887.832031
761.690000	725.000000	5580.000000	0.547065	4708.508301	0.000000	0.000000	0.000000	7.596422	496.910604	400.211080	904.718119
761.790000	724.900000	5656.666667	0.547059	4701.493734	0.000000	0.000000	0.000000	11.136338	577.506816	338.272018	926.915181
761.890000	724.800000	5700.000000	0.547054	4694.104818	0.000000	0.000000	0.000000	16.051993	656.852468	280.380732	953.285217
761.990000	724.700000	5763.333333	0.547048	4686.191406	0.000000	0.000000	0.000000	22.845243	730.635223	227.995071	981.475525
762.090000	724.600000	5646.666667	0.547042	4679.086100	0.000000	0.000000	0.000000	31.991072	793.925730	182.136777	1008.053589
762.190000	724.500000	5756.666667	0.547037	4671.110840	0.000000	0.000000	0.000000	44.169378	842.271067	142.945875	1029.386292
762.290000	724.400000	5616.666667	0.547031	4664.117432	0.000000	0.000000	0.000000	60.030950	871.827189	110.352173	1042.210286
762.390000	724.300000	5603.333333	0.547025	4657.171224	0.000000	0.000000	0.000000	80.349414	880.152995	83.799063	1044.301453
762.490000	724.200000	5790.000000	0.547019	4648.787028	0.000000	0.000000	0.000000	105.855350	866.629028	62.633400	1035.117696
762.590000	724.100000	5336.666667	0.547014	4643.709717	0.000000	0.000000	0.000000	137.182795	832.261302	46.104244	1015.548299
762.690000	724.000000	5570.000000	0.547008	4636.860758	0.000000	0.000000	0.000000	174.872996	780.000407	33.404096	988.277588
762.790000	723.900000	5723.333333	0.547002	4628.822021	0.000000	0.000000	0.000000	219.012197	713.739115	23.865153	956.616414
762.890000	723.800000	5673.333333	0.546997	4621.095378	0.000000	0.000000	0.000000	269.467672	638.231201	16.773467	924.472351
762.990000	723.700000	5300.000000	0.546991	4616.086426	0.000000	0.000000	0.000000	325.285695	558.214518	11.642420	895.142619
763.090000	723.600000	5483.333333	0.546985	4609.677734	0.000000	0.000000	0.000000	385.063400	477.927500	7.943636	870.934550
763.190000	723.500000	5500.000000	0.546980	4603.098145	0.000000	0.000000	0.000000	446.522929	401.036301	5.358281	852.917480
763.290000	723.400000	5410.000000	0.546974	4597.139079	0.000000	0.000000	0.000000	506.678263	330.019023	3.552454	840.249736
763.390000	723.300000	5440.000000	0.546968	4590.913086	0.000000	0.000000	0.000000	562.220256	266.620585	2.327279	831.168111
763.490000	723.200000	5596.666667	0.546963	4583.476562	0.000000	0.000000	0.000000	609.327952	211.591606	1.499698	822.419230
763.590000	723.100000	5390.000000	0.546957	4577.521566	0.000000	0.000000	0.000000	644.720103	165.067800	0.954063	810.741984
763.690000	723.000000	5533.333333	0.546951	4570.457357	0.000000	0.000000	0.000000	665.488180	126.666018	0.597688	792.751872
763.790000	722.900000	5483.333333	0.546946	4563.712565	0.000000	0.000000	0.000000	669.957021	95.630328	0.369136	765.956523
763.890000	722.800000	5390.000000	0.546940	4557.611898	0.000000	0.000000	0.000000	657.794189	71.091086	0.224853	729.110158
763.990000	722.700000	5200.000000	0.546934	4552.878011	0.000000	0.000000	0.000000	629.904531	52.022966	0.134770	682.062276
764.090000	722.600000	5216.666667	0.546928	4547.985433	0.000000	0.000000	0.000000	588.716939	37.514283	0.079835	626.311086
764.190000	722.500000	5280.000000	0.546923	4542.586263	0.000000	0.000000	0.000000	537.212067	26.635521	0.046417	563.894043
764.290000	722.400000	5313.333333	0.546917	4536.899821	0.000000	0.000000	0.000000	479.116669	18.646525	0.026750	497.789968
764.390000	722.300000	5143.333333	0.546911	4532.434489	0.000000	0.000000	0.000000	417.968191	12.857632	0.015092	430.840912
764.490000	722.200000	4973.333333	0.546906	4529.200033	0.000000	0.000000	0.000000	356.966222	8.742209	0.008458	365.716909
764.590000	722.100000	5033.333333	0.546900	4525.495605	0.000000	0.000000	0.000000	298.838806	5.858738	0.004638	304.702174
764.690000	722.000000	4983.333333	0.546894	4522.135417	0.000000	0.000000	0.000000	245.346527	3.869636	0.002522	249.218674
764.790000	721.900000	5013.333333	0.546889	4518.527425	0.000000	0.000000	0.000000	197.793719	2.519900	0.001344	200.314967
764.890000	721.800000	4976.666667	0.546883	4515.165609	0.000000	0.000000	0.000000	156.629028	1.616943	0.000709	158.246689
764.990000	721.700000	4970.000000	0.546877	4511.828613	0.000000	0.000000	0.000000	121.946322	1.023177	0.000367	122.969869
765.090000	721.600000	4926.666667	0.546872	4508.788656	0.000000	0.000000	0.000000	93.388119	0.637832	0.000188	94.026140
765.190000	721.500000	4703.333333	0.546866	4507.386475	0.000000	0.000000	0.000000	70.368010	0.392173	0.000095	70.760276
765.290000	721.400000	4890.000000	0.546860	4504.586589	0.000000	0.000000	0.000000	52.215112	0.237493	0.000047	52.452653
765.390000	721.300000	4840.000000	0.546855	4502.137451	0.000000	0.000000	0.000000	38.132938	0.141866	0.000023	38.274825
765.490000	721.200000	4976.666667	0.546849	4498.654785	0.000000	0.000000	0.000000	27.453108	0.083451	0.000011	27.536567
765.590000	721.100000	4850.000000	0.546843	4496.087646	0.000000	0.000000	0.000000	19.449881	0.048421	0.000005	19.498307
765.690000	721.000000	4963.333333	0.546837	4492.659505	0.000000	0.000000	0.000000	13.597237	0.027681	0.000002	13.624921
765.790000	720.900000	4770.000000	0.546832	4490.642497	0.000000	0.000000	0.000000	9.354183	0.015599	0.000001	9.369783
765.890000	720.800000	4956.666667	0.546826	4487.223307	0.000000	0.000000	0.000000	6.352253	0.008672	0.000001	6.360926
765.990000	720.700000	4916.666667	0.546820	4484.076335	0.000000	0.000000	0.000000	4.247185	0.004746	0.000000	4.251932
766.090000	720.600000	4686.666667	0.546815	4482.615153	0.000000	0.000000	0.000000	2.801418	0.002563	0.000000	2.803981
766.190000	720.500000	4816.666667	0.546809	4480.177002	0.000000	0.000000	0.000000	1.820314	0.001362	0.000000	1.821675
766.290000	720.400000	4796.666667	0.546803	4477.869059	0.000000	0.000000	0.000000	1.166231	0.000714	0.000000	1.166945
766.390000	720.300000	4920.000000	0.546798	4474.628092	0.000000	0.000000	0.000000	0.736529	0.000368	0.000000	0.736897
766.490000	720.200000	4916.666667	0.546792	4471.387126	0.000000	0.000000	0.000000	0.458303	0.000188	0.000000	0.458490
766.590000	720.100000	5036.666667	0.546786	4467.231038	0.000000	0.000000	0.000000	0.281320	0.000094	0.000000	0.281414
766.690000	720.000000	5086.666667	0.546781	4462.672119	0.000000	0.000000	0.000000	0.169989	0.000046	0.000000	0.170036
766.790000	719.900000	4940.000000	0.546775	4459.169515	0.000000	0.000000	0.000000	0.101414	0.000023	0.000000	0.101436
766.890000	719.800000	4866.666667	0.546769	4456.185710	0.000000	0.000000	0.000000	0.059496	0.000011	0.000000	0.059507
766.990000	719.700000	4973.333333	0.546764	4452.386882	0.000000	0.000000	0.000000	0.034495	0.000005	0.000000	0.034500
767.090000	719.600000	5080.000000	0.546758	4447.767334	0.000000	0.000000	0.000000	0.019659	0.000002	0.000000	0.019661
767.190000	719.500000	4913.333333	0.546752	4444.351807	0.000000	0.000000	0.000000	0.011073	0.000001	0.000000	0.011074
767.290000	719.400000	5003.333333	0.546746	4440.242106	0.000000	0.000000	0.000000	0.006137	0.000000	0.000000	0.006138
767.390000	719.300000	4773.333333	0.546741	4437.810872	0.000000	0.000000	0.000000	0.003356	0.000000	0.000000	0.003356
767.490000	719.200000	4850.000000	0.546735	4434.792074	0.000000	0.000000	0.000000	0.001807	0.000000	0.000000	0.001807
767.590000	719.100000	4813.333333	0.546729	4432.023112	0.000000	0.000000	0.000000	0.000959	0.000000	0.000000	0.000959
767.690000	719.000000	5016.666667	0.546724	4427.722168	0.000000	0.000000	0.000000	0.000502	0.000000	0.000000	0.000502
767.790000	718.900000	5070.000000	0.546718	4422.992757	0.000000	0.000000	0.000000	0.000258	0.000000	0.000000	0.000258
767.890000	718.800000	4933.333333	0.546712	4419.243978	0.000000	0.000000	0.000000	0.000131	0.000000	0.000000	0.000131
767.990000	718.700000	4860.000000	0.546707	4416.011963	0.000000	0.000000	0.000000	0.000066	0.000000	0.000000	0.000066
768.090000	718.600000	4936.666667	0.546701	4412.186279	0.000000	0.000000	0.000000	0.000032	0.000000	0.000000	0.000032
768.190000	718.500000	4900.000000	0.546695	4408.604329	0.000000	0.000000	0.000000	0.000016	0.000000	0.000000	0.000016
768.290000	718.400000	4953.333333	0.546690	4404.599202	0.000000	0.000000	0.000000	0.000008	0.000000	0.000000	0.000008
768.390000	718.300000	4990.000000	0.546684	4400.291748	0.000000	0.000000	0.000000	0.000004	0.000000	0.000000	0.000004
768.490000	718.200000	4840.000000	0.546678	4397.066650	0.000000	0.000000	0.000000	0.000002	0.000000	0.000000	0.000002
768.590000	718.100000	4903.333333	0.546673	4393.346761	0.000000	0.000000	0.000000	0.000001	0.000000	0.000000	0.000001
768.690000	718.000000	4816.666667	0.546667	4390.243327	0.000000	0.000000	0.000000	0.000000	0.000000	0.000000	0.000000
768.790000	717.900000	4703.333333	0.546661	4387.958171	0.000000	0.000000	0.000000	0.000000	0.000000	0.000000	0.000000
768.890000	717.800000	4890.000000	0.546655	4384.268799	0.000000	0.000000	0.000000	0.000000	0.000000	0.000000	0.000000
768.990000	717.700000	4726.666667	0.546650	4381.765544	0.000000	0.000000	0.000000	0.000000	0.000000	0.000000	0.000000
769.090000	717.600000	4833.333333	0.546644	4378.450521	0.000000	0.000000	0.000000	0.000000	0.000000	0.000000	0.000000
769.190000	717.500000	5050.000000	0.546638	4373.500570	0.000000	0.000000	0.000000	0.000000	0.000000	0.000000	0.000000
769.290000	717.400000	4923.333333	0.546633	4369.454753	0.000000	0.000000	0.000000	0.000000	0.000000	0.000000	0.000000
769.390000	717.300000	4900.000000	0.546627	4365.552165	0.000000	0.000000	0.000000	0.000000	0.000000	0.000000	0.000000
769.490000	717.200000	4880.000000	0.546621	4361.768392	0.000000	0.000000	0.000001	0.000000	0.000000	0.000000	0.000001
769.590000	717.100000	4993.333333	0.546616	4357.114258	0.000000	0.000000	0.000002	0.000000	0.000000	0.000000	0.000002
769.690000	717.000000	4903.333333	0.546610	4353.094076	0.000000	0.000000	0.000004	0.000000	0.000000	0.000000	0.000004
769.790000	716.900000	4830.000000	0.546604	4349.588216	0.000000	0.000000	0.000008	0.000000	0.000000	0.000000	0.000008
769.890000	716.800000	4583.333333	0.546599	4347.889404	0.000000	0.000000	0.000016	0.000000	0.000000	0.000000	0.000016
769.990000	716.700000	4660.000000	0.546593	4345.607096	0.000000	0.000000	0.000033	0.000000	0.000000	0.000000	0.000033
770.090000	716.600000	4660.000000	0.546587	4343.307699	0.000000	0.000000	0.000068	0.000000	0.000000	0.000000	0.000068
770.190000	716.500000	4770.000000	0.546582	4340.172933	0.000000	0.000000	0.000137	0.000000	0.000000	0.000000	0.000137
770.290000	716.400000	4770.000000	0.546576	4337.014567	0.000000	0.000000	0.000273	0.000000	0.000000	0.000000	0.000273
770.390000	716.300000	4803.333333	0.546570	4333.584391	0.000000	0.000000	0.000536	0.000000	0.000000	0.000000	0.000536
770.490000	716.200000	4626.666667	0.546565	4331.441243	0.000000	0.000000	0.001035	0.000000	0.000000	0.000000	0.001035
770.590000	716.100000	4813.333333	0.546559	4327.894287	0.000000	0.000000	0.001967	0.000000	0.000000	0.000000	0.001968
770.690000	716.000000	4583.333333	0.546553	4326.029460	0.000000	0.000000	0.003695	0.000000	0.000000	0.000000	0.003696
770.790000	715.900000	4763.333333	0.546547	4322.812093	0.000000	0.000001	0.006816	0.000000	0.000000	0.000000	0.006816
770.890000	715.800000	4936.666667	0.546542	4318.282878	0.000000	0.000001	0.012439	0.000000	0.000000	0.000000	0.012440
770.990000	715.700000	4680.000000	0.546536	4315.626221	0.000000	0.000003	0.022268	0.000000	0.000000	0.000000	0.022271
771.090000	715.600000	4803.333333	0.546530	4312.032471	0.000000	0.000006	0.039488	0.000000	0.000000	0.000000	0.039495
771.190000	715.500000	4833.333333	0.546525	4308.188883	0.000000	0.000014	0.068748	0.000000	0.000000	0.000000	0.068761
771.290000	715.400000	4683.333333	0.546519	4305.430501	0.000000	0.000029	0.118342	0.000000	0.000000	0.000000	0.118370
771.390000	715.300000	4526.666667	0.546513	4303.815104	0.000000	0.000060	0.200352	0.000000	0.000000	0.000000	0.200412
771.490000	715.200000	4770.000000	0.546508	4300.378418	0.000000	0.000121	0.334740	0.000000	0.000000	0.000000	0.334861
771.590000	715.100000	4880.000000	0.546502	4296.098226	0.000000	0.000245	0.550869	0.000000	0.000000	0.000000	0.551114
771.690000	715.000000	4950.000000	0.546496	4291.265055	0.000000	0.000485	0.893602	0.000000	0.000000	0.000000	0.894087
771.790000	714.900000	4880.000000	0.546491	4286.915690	0.000000	0.000947	1.429356	0.000000	0.000000	0.000000	1.430304
771.890000	714.800000	4633.333333	0.546485	4284.366048	0.000000	0.001824	2.251838	0.000000	0.000000	0.000000	2.253662
771.990000	714.700000	4833.333333	0.546479	4280.310465	0.000000	0.003452	3.500707	0.000000	0.000000	0.000000	3.504159
772.090000	714.600000	4866.666667	0.546474	4275.976156	0.000001	0.006468	5.357143	0.000000	0.000000	0.000000	5.363611
772.190000	714.500000	4813.333333	0.546468	4272.005208	0.000002	0.011862	8.093220	0.000000	0.000000	0.000000	8.105083
772.290000	714.400000	4836.666667	0.546462	4267.830404	0.000005	0.021614	12.031248	0.000000	0.000000	0.000000	12.052867
772.390000	714.300000	4916.666667	0.546456	4263.029378	0.000010	0.038444	17.659497	0.000000	0.000000	0.000000	17.697951
772.490000	714.200000	4886.666667	0.546451	4258.414714	0.000021	0.068109	25.513778	0.000000	0.000000	0.000000	25.581908
772.590000	714.100000	4853.333333	0.546445	4254.012451	0.000044	0.117800	36.362330	0.000000	0.000000	0.000000	36.480176
772.690000	714.000000	4986.666667	0.546439	4248.586019	0.000091	0.202448	51.032159	0.000000	0.000000	0.000000	51.234697
772.790000	713.900000	4766.666667	0.546434	4244.753011	0.000183	0.340776	70.577984	0.000000	0.000000	0.000000	70.918941
772.890000	713.800000	4790.000000	0.546428	4240.717367	0.000364	0.567772	96.124859	0.000000	0.000000	0.000000	96.692994
772.990000	713.700000	4863.333333	0.546422	4236.105550	0.000712	0.929844	128.909225	0.000000	0.000000	0.000000	129.839783
773.090000	713.600000	4930.000000	0.546417	4230.963542	0.001375	1.502760	170.184555	0.000000	0.000000	0.000000	171.688690
773.190000	713.500000	5120.000000	0.546411	4224.370117	0.002611	2.393833	221.028163	0.000000	0.000000	0.000000	223.424606
773.290000	713.400000	5253.333333	0.546405	4216.735840	0.004901	3.754412	282.366765	0.000000	0.000000	0.000000	286.126073
773.390000	713.300000	5326.666667	0.546400	4208.499349	0.009027	5.815707	354.485296	0.000000	0.000000	0.000000	360.310033
773.490000	713.200000	5036.666667	0.546394	4202.355957	0.016468	8.854530	437.182363	0.000000	0.000000	0.000000	446.053365
773.590000	713.100000	5253.333333	0.546388	4194.555664	0.029437	13.333875	529.128774	0.000000	0.000000	0.000000	542.492065
773.690000	713.000000	5333.333333	0.546383	4186.102295	0.052189	19.711658	628.034414	0.000000	0.000000	0.000000	647.798258
773.790000	712.900000	5100.000000	0.546377	4179.319255	0.090720	28.845863	730.366567	0.000000	0.000000	0.000000	759.303131
773.890000	712.800000	5283.333333	0.546371	4171.122640	0.156104	41.438411	831.275889	0.000000	0.000000	0.000000	872.870382
773.990000	712.700000	5290.000000	0.546365	4162.814535	0.263931	58.854465	925.296733	0.000000	0.000000	0.000000	984.415080
774.090000	712.600000	5363.333333	0.546360	4153.898926	0.440680	82.149785	1006.199341	0.000000	0.000000	0.000000	1088.789775
774.190000	712.500000	5273.333333	0.546354	4145.585124	0.724398	113.140856	1068.276469	0.000000	0.000000	0.000000	1182.141724
774.290000	712.400000	5373.333333	0.546348	4136.465658	1.174089	153.293215	1106.636556	0.000000	0.000000	0.000000	1261.103821
774.390000	712.300000	5610.000000	0.546343	4125.519206	1.876229	204.587949	1118.092143	0.000000	0.000000	0.000000	1324.556274
774.490000	712.200000	5563.333333	0.546337	4114.837240	2.952815	268.692678	1101.791077	0.000000	0.000000	0.000000	1373.436584
774.590000	712.100000	5600.000000	0.546331	4103.802897	4.586688	347.079620	1058.946228	0.000000	0.000000	0.000000	1410.612590
774.690000	712.000000	5530.000000	0.546326	4093.206380	7.010886	440.988770	993.219401	0.000000	0.000000	0.000000	1441.219076
774.790000	711.900000	5506.666667	0.546320	4082.703451	10.583862	550.293172	909.547424	0.000000	0.000000	0.000000	1470.424398
774.890000	711.800000	5503.333333	0.546314	4072.146810	15.713973	674.627279	813.918610	0.000000	0.000000	0.000000	1504.259847
774.990000	711.700000	5776.666667	0.546309	4059.479980	23.049377	811.087494	712.383830	0.000000	0.000000	0.000000	1546.520691
775.090000	711.600000	5740.000000	0.546303	4046.990967	33.258266	956.194865	610.339864	0.000000	0.000000	0.000000	1599.792989
775.190000	711.500000	5723.333333	0.546297	4034.532471	47.363186	1103.861287	512.473450	0.000000	0.000000	0.000000	1663.697917
775.290000	711.400000	5726.666667	0.546292	4021.956380	66.390489	1246.622721	421.991755	0.000000	0.000000	0.000000	1735.004883
775.390000	711.300000	5736.666667	0.546286	4009.211833	91.733659	1376.423848	341.122665	0.000000	0.000000	0.000000	1809.280192
775.490000	711.200000	5876.666667	0.546280	3995.332031	124.794210	1483.770752	270.877406	0.000000	0.000000	0.000000	1879.442342
775.590000	711.100000	5963.333333	0.546274	3980.704753	167.179006	1561.357524	211.432788	0.000000	0.000000	0.000000	1939.969279
775.690000	711.000000	6013.333333	0.546269	3965.597331	220.455882	1602.310893	162.333145	0.000000	0.000000	0.000000	1985.099894
775.790000	710.900000	5936.666667	0.546263	3950.946452	285.979156	1603.548381	122.623291	0.000000	0.000000	0.000000	2012.150879
775.890000	710.800000	5826.666667	0.546257	3937.004395	364.909286	1564.977824	91.202736	0.000000	0.000000	0.000000	2021.089884
775.990000	710.700000	5850.000000	0.546252	3922.785645	457.511597	1489.468486	66.776460	0.000000	0.000000	0.000000	2013.756510
776.090000	710.600000	5836.666667	0.546246	3908.559570	563.516693	1383.760986	48.174314	0.000000	0.000000	0.000000	1995.451864
776.190000	710.500000	6010.000000	0.546240	3892.940267	681.058044	1255.077820	34.224059	0.000000	0.000000	0.000000	1970.359904
776.290000	710.400000	5830.000000	0.546235	3878.542074	807.193654	1112.886759	23.967862	0.000000	0.000000	0.000000	1944.048258
776.390000	710.300000	5683.333333	0.546229	3865.126953	937.255351	965.306396	16.537161	0.000000	0.000000	0.000000	1919.098918
776.490000	710.200000	5720.000000	0.546223	3851.339518	1064.996033	819.860077	11.247716	0.000000	0.000000	0.000000	1896.103923
776.590000	710.100000	5666.666667	0.546218	3837.846680	1183.438619	682.760366	7.542494	0.000000	0.000000	0.000000	1873.741455
776.690000	710.000000	5563.333333	0.546212	3825.021159	1284.574687	557.585347	4.983530	0.000000	0.000000	0.000000	1847.143555
776.790000	709.900000	5570.000000	0.546206	3812.050781	1361.317546	447.335714	3.247130	0.000000	0.000000	0.000000	1811.900228
776.890000	709.800000	5643.333333	0.546201	3798.439535	1407.483521	352.464422	2.084435	0.000000	0.000000	0.000000	1762.032267
776.990000	709.700000	5606.666667	0.546195	3785.000000	1419.294027	273.148371	1.319679	0.000000	0.000000	0.000000	1693.762105
777.090000	709.600000	5670.000000	0.546189	3770.989583	1395.870565	208.198458	0.823060	0.000000	0.000000	0.000000	1604.892069
777.190000	709.500000	5270.000000	0.546183	3759.848633	1338.955790	156.155624	0.506281	0.000000	0.000000	0.000000	1495.617676
777.290000	709.400000	5043.333333	0.546178	3750.309245	1253.465678	115.368780	0.306770	0.000000	0.000000	0.000000	1369.141235
777.390000	709.300000	4970.000000	0.546172	3741.243896	1145.692546	83.850511	0.183310	0.000000	0.000000	0.000000	1229.726359
777.490000	709.200000	4710.000000	0.546166	3734.043783	1023.395894	60.130418	0.107904	0.000000	0.000000	0.000000	1083.634237
777.590000	709.100000	4750.000000	0.546161	3726.492920	894.156392	42.379309	0.062623	0.000000	0.000000	0.000000	936.598409
777.690000	709.000000	4493.333333	0.546155	3720.793457	764.785207	29.527302	0.035828	0.000000	0.000000	0.000000	794.348297
777.790000	708.900000	4480.000000	0.546149	3715.150960	641.140493	20.198394	0.020192	0.000000	0.000000	0.000000	661.359100
777.890000	708.800000	4406.666667	0.546144	3710.011800	527.109578	13.674630	0.011235	0.000000	0.000000	0.000000	540.795441
777.990000	708.700000	4010.000000	0.546138	3707.781982	425.485560	9.090595	0.006150	0.000000	0.000000	0.000000	434.582316
778.090000	708.600000	4230.000000	0.546132	3703.900960	337.372818	5.975884	0.003323	0.000000	0.000000	0.000000	343.352025
778.190000	708.500000	4113.333333	0.546127	3700.858154	262.982051	3.861925	0.001766	0.000000	0.000000	0.000000	266.845729
778.290000	708.400000	3890.000000	0.546121	3699.452311	201.638489	2.464596	0.000927	0.000000	0.000000	0.000000	204.104017
778.390000	708.300000	3910.000000	0.546115	3697.887777	152.113622	1.548786	0.000478	0.000000	0.000000	0.000000	153.662885
778.490000	708.200000	3823.333333	0.546110	3696.955566	112.997398	0.959246	0.000244	0.000000	0.000000	0.000000	113.956884
778.590000	708.100000	3916.666667	0.546104	3695.322673	82.622579	0.586302	0.000122	0.000000	0.000000	0.000000	83.209000
778.690000	708.000000	3776.666667	0.546098	3694.718018	59.541130	0.352271	0.000060	0.000000	0.000000	0.000000	59.893456
778.790000	707.900000	3690.000000	0.546092	3694.753011	42.238410	0.209466	0.000029	0.000000	0.000000	0.000000	42.447904
778.890000	707.800000	3716.666667	0.546087	3694.590251	29.553191	0.122030	0.000014	0.000000	0.000000	0.000000	29.675233
778.990000	707.700000	3836.666667	0.546081	3693.534342	20.359489	0.070608	0.000007	0.000000	0.000000	0.000000	20.430104
779.090000	707.600000	3700.000000	0.546075	3693.485921	13.836090	0.039909	0.000003	0.000000	0.000000	0.000000	13.876001
779.190000	707.500000	3846.666667	0.546070	3692.347819	9.263944	0.022452	0.000001	0.000000	0.000000	0.000000	9.286397
779.290000	707.400000	3880.000000	0.546064	3690.952962	6.115452	0.012339	0.000001	0.000000	0.000000	0.000000	6.127792
779.390000	707.300000	3560.000000	0.546058	3691.926270	3.978943	0.006733	0.000000	0.000000	0.000000	0.000000	3.985677
779.490000	707.200000	3760.000000	0.546053	3691.420492	2.551604	0.003598	0.000000	0.000000	0.000000	0.000000	2.555202
779.590000	707.100000	3770.000000	0.546047	3690.836182	1.613367	0.001903	0.000000	0.000000	0.000000	0.000000	1.615271
779.690000	707.000000	3693.333333	0.546041	3690.817871	1.005023	0.000989	0.000000	0.000000	0.000000	0.000000	1.006012
779.790000	706.900000	3713.333333	0.546036	3690.650228	0.617536	0.000507	0.000000	0.000000	0.000000	0.000000	0.618043
779.890000	706.800000	3876.666667	0.546030	3689.267985	0.373646	0.000256	0.000000	0.000000	0.000000	0.000000	0.373903
779.990000	706.700000	3676.666667	0.546024	3689.361572	0.223085	0.000127	0.000000	0.000000	0.000000	0.000000	0.223213
780.090000	706.600000	3753.333333	0.546019	3688.886312	0.131090	0.000063	0.000000	0.000000	0.000000	0.000000	0.131152
780.190000	706.500000	3626.666667	0.546013	3689.348551	0.076040	0.000030	0.000000	0.000000	0.000000	0.000000	0.076070
780.290000	706.400000	3586.666667	0.546007	3690.111491	0.043417	0.000014	0.000000	0.000000	0.000000	0.000000	0.043432
780.390000	706.300000	3640.000000	0.546001	3690.483805	0.024462	0.000007	0.000000	0.000000	0.000000	0.000000	0.024469
780.490000	706.200000	3696.666667	0.545996	3690.437826	0.013583	0.000003	0.000000	0.000000	0.000000	0.000000	0.013587
780.590000	706.100000	3873.333333	0.545990	3689.078369	0.007431	0.000001	0.000000	0.000000	0.000000	0.000000	0.007433
780.690000	706.000000	3813.333333	0.545984	3688.155111	0.004008	0.000001	0.000000	0.000000	0.000000	0.000000	0.004009
780.790000	705.900000	3616.666667	0.545979	3688.686117	0.002129	0.000000	0.000000	0.000000	0.000000	0.000000	0.002129
780.890000	705.800000	3580.000000	0.545973	3689.493815	0.001115	0.000000	0.000000	0.000000	0.000000	0.000000	0.001115
780.990000	705.700000	3743.333333	0.545967	3689.093831	0.000575	0.000000	0.000000	0.000000	0.000000	0.000000	0.000575
781.090000	705.600000	3843.333333	0.545962	3687.947591	0.000293	0.000000	0.000000	0.000000	0.000000	0.000000	0.000293
781.190000	705.500000	3833.333333	0.545956	3686.866862	0.000146	0.000000	0.000000	0.000000	0.000000	0.000000	0.000146
781.290000	705.400000	3776.666667	0.545950	3686.199544	0.000072	0.000000	0.000000	0.000000	0.000000	0.000000	0.000072
781.390000	705.300000	3570.000000	0.545945	3687.062988	0.000035	0.000000	0.000000	0.000000	0.000000	0.000000	0.000035
781.490000	705.200000	3796.666667	0.545939	3686.248779	0.000017	0.000000	0.000000	0.000000	0.000000	0.000000	0.000017
781.590000	705.100000	3630.000000	0.545933	3686.666667	0.000008	0.000000	0.000000	0.000000	0.000000	0.000000	0.000008
781.690000	705.000000	3686.666667	0.545928	3686.666667	0.000004	0.000000	0.000000	0.000000	0.000000	0.000000	0.000004
781.790000	704.900000	3613.333333	0.545922	3650.074463	0.000002	0.000000	0.000000	0.000000	0.000000	0.000000	0.000002
781.890000	704.800000	3663.333333	0.545916	3647.233887	0.000001	0.000000	0.000000	0.000000	0.000000	0.000000	0.000001
781.990000	704.700000	3773.333333	0.545910	3647.679850	0.000000	0.000000	0.000000	0.000000	0.000000	0.000000	0.000000
782.090000	704.600000	3586.666667	0.545905	3649.998779	0.000000	0.000000	0.000000	0.000000	0.000000	0.000000	0.000000
782.190000	704.500000	3756.666667	0.545899	3654.163411	0.000000	0.000000	0.000000	0.000000	0.000000	0.000000	0.000000
782.290000	704.400000	3776.666667	0.545893	3660.386149	0.000000	0.000000	0.000000	0.000000	0.000000	0.000000	0.000000
782.390000	704.300000	3850.000000	0.545888	3666.559245	0.000000	0.000000	0.000000	0.000000	0.000000	0.000000	0.000000
782.490000	704.200000	3606.666667	0.545882	3667.883708	0.000000	0.000000	0.000000	0.000000	0.000000	0.000000	0.000000
782.590000	704.100000	3790.000000	0.545876	3665.807292	0.000000	0.000000	0.000000	0.000000	0.000000	0.000000	0.000000
782.690000	704.000000	3843.333333	0.545871	3660.172933	0.000000	0.000000	0.000000	0.000000	0.000000	0.000000	0.000000
782.790000	703.900000	3663.333333	0.545865	3652.842611	0.000000	0.000000	0.000000	0.000000	0.000000	0.000000	0.000000
782.890000	703.800000	3766.666667	0.545859	3644.803060	0.000000	0.000000	0.000000	0.000000	0.000000	0.000000	0.000000
782.990000	703.700000	3553.333333	0.545854	3640.641276	0.000000	0.000000	0.000000	0.000000	0.000000	0.000000	0.000000
783.090000	703.600000	3640.000000	0.545848	3641.201986	0.000000	0.000000	0.000000	0.000000	0.000000	0.000000	0.000000
783.190000	703.500000	3620.000000	0.545842	3645.995280	0.000000	0.000000	0.000000	0.000000	0.000000	0.000000	0.000000
783.290000	703.400000	3700.000000	0.545837	3651.837565	0.000000	0.000000	0.000000	0.000000	0.000000	0.000000	0.000000
783.390000	703.300000	3730.000000	0.545831	3657.768962	0.000000	0.000000	0.000000	0.000000	0.000000	0.000000	0.000000
783.490000	703.200000	3563.333333	0.545825	3660.962728	0.000000	0.000000	0.000000	0.000000	0.000000	0.000000	0.000000
783.590000	703.100000	3710.000000	0.545819	3658.879801	0.000000	0.000000	0.000000	0.000000	0.000000	0.000000	0.000000
783.690000	703.000000	3700.000000	0.545814	3651.546631	0.000000	0.000000	0.000000	0.000000	0.000000	0.000000	0.000000
783.790000	702.900000	3676.666667	0.545808	3642.453206	0.000000	0.000000	0.000000	0.000000	0.000000	0.000000	0.000000
783.890000	702.800000	3620.000000	0.545802	3633.786621	0.000000	0.000000	0.000000	0.000000	0.000000	0.000000	0.000000
783.990000	702.700000	3516.666667	0.545797	3628.213298	0.000000	0.000000	0.000000	0.000000	0.000000	0.000000	0.000000
784.090000	702.600000	3646.666667	0.545791	3629.519857	0.000000	0.000000	0.000000	0.000000	0.000000	0.000000	0.000000
784.190000	702.500000	3596.666667	0.545785	3640.293376	0.000000	0.000000	0.000000	0.000000	0.000000	0.000000	0.000000
784.290000	702.400000	3596.666667	0.545780	3658.053385	0.000000	0.000000	0.000000	0.000000	0.000000	0.000000	0.000000
784.390000	702.300000	3720.000000	0.545774	3679.706624	0.000000	0.000000	0.000000	0.000000	0.000000	0.000000	0.000000
784.490000	702.200000	3686.666667	0.545768	3699.573568	0.000000	0.000000	0.000000	0.000000	0.000000	0.000000	0.000000
784.590000	702.100000	3783.333333	0.545763	3715.333659	0.000000	0.000000	0.000000	0.000000	0.000000	0.000000	0.000000
