# Supplementary material for: Enhancing the Longevity and Structural Stability of Humidity Sensors: Iron Thin Films with Nitride Bonding Synthesized via Magnetic Field-Assisted Sparking Discharge
Source: Sensors (Basel). 2024 Aug 23;24(17):5466. doi: 10.3390/s24175466 (PMC11397896; doi:10.3390/s24175466)
Supplement: Supplementary file 1 [file sensors-24-05466-s001.zip › XPS_7-1-2024/3.IRON N2 mag sample2/N 1s]

Dataset N 1s:19(7-1-2024)
Dwell Time (s)	0.285714
Number of sweeps	2
Kinetic Energy(eV)	Binding Energy(eV)	Intensity(cps)	Transmission Value	Background(cps)	N 1s(cps)	N 1s(cps)	N 1s(cps)	Envelope(cps)
1074.590000	412.100000	1331.750000	0.586383	1298.422989	0.000000	0.000000	0.000000	0.000000
1074.690000	412.000000	1256.500000	0.586375	1296.197037	0.000000	0.000000	0.000000	0.000000
1074.790000	411.900000	1274.000000	0.586366	1293.509018	0.000000	0.000000	0.000000	0.000000
1074.890000	411.800000	1351.000000	0.586358	1290.177032	0.000000	0.000000	0.000000	0.000000
1074.990000	411.700000	1317.750000	0.586350	1287.748032	0.000000	0.000000	0.000001	0.000001
1075.090000	411.600000	1263.500000	0.586341	1285.452011	0.000000	0.000000	0.000002	0.000002
1075.190000	411.500000	1312.500000	0.586333	1283.771973	0.000000	0.000000	0.000005	0.000005
1075.290000	411.400000	1331.750000	0.586325	1282.952942	0.000000	0.000000	0.000012	0.000012
1075.390000	411.300000	1265.250000	0.586316	1283.484970	0.000000	0.000000	0.000025	0.000025
1075.490000	411.200000	1281.000000	0.586308	1285.143967	0.000000	0.000000	0.000054	0.000054
1075.590000	411.100000	1261.750000	0.586299	1287.342041	0.000000	0.000000	0.000114	0.000114
1075.690000	411.000000	1328.250000	0.586291	1289.134018	0.000000	0.000000	0.000235	0.000235
1075.790000	410.900000	1305.500000	0.586283	1289.841003	0.000000	0.000000	0.000479	0.000479
1075.890000	410.800000	1296.750000	0.586274	1289.141068	0.000000	0.000000	0.000964	0.000964
1075.990000	410.700000	1282.750000	0.586266	1286.138062	0.000000	0.000000	0.001899	0.001899
1076.090000	410.600000	1298.500000	0.586258	1283.300934	0.000000	0.000000	0.003684	0.003684
1076.190000	410.500000	1230.250000	0.586249	1281.398727	0.000000	0.000000	0.007053	0.007053
1076.290000	410.400000	1279.250000	0.586241	1279.250000	0.000000	0.000000	0.013237	0.013237
1076.390000	410.300000	1296.750000	0.586233	1279.160599	0.000000	0.000000	0.024462	0.024462
1076.490000	410.200000	1282.750000	0.586224	1279.071198	0.000000	0.000000	0.044593	0.044593
1076.590000	410.100000	1261.750000	0.586216	1278.981796	0.000000	0.000000	0.079783	0.079783
1076.690000	410.000000	1456.000000	0.586208	1278.892288	0.000000	0.000000	0.140466	0.140466
1076.790000	409.900000	1351.000000	0.586199	1278.802887	0.000000	0.000000	0.243915	0.243915
1076.890000	409.800000	1373.750000	0.586191	1278.713486	0.000000	0.000000	0.416085	0.416085
1076.990000	409.700000	1368.500000	0.586183	1278.624084	0.000000	0.000000	0.698190	0.698190
1077.090000	409.600000	1314.250000	0.586174	1278.534683	0.000000	0.000000	1.155210	1.155210
1077.190000	409.500000	1317.750000	0.586166	1278.445282	0.000000	0.000000	1.879094	1.879094
1077.290000	409.400000	1335.250000	0.586158	1278.355881	0.000000	0.000000	3.005929	3.005929
1077.390000	409.300000	1314.250000	0.586149	1278.266373	0.000000	0.000000	4.739843	4.739843
1077.490000	409.200000	1293.250000	0.586141	1278.176971	0.000000	0.000000	7.351417	7.351417
1077.590000	409.100000	1394.750000	0.586133	1278.087570	0.000000	0.000000	11.210989	11.210989
1077.690000	409.000000	1352.750000	0.586124	1277.998169	0.000000	0.000000	16.845429	16.845429
1077.790000	408.900000	1358.000000	0.586116	1277.908768	0.000000	0.000000	24.902004	24.902004
1077.890000	408.800000	1410.500000	0.586108	1277.819366	0.000000	0.000000	36.186616	36.186616
1077.990000	408.700000	1422.750000	0.586099	1277.729965	0.000000	0.000000	51.777610	51.777610
1078.090000	408.600000	1499.750000	0.586091	1277.640564	0.000000	0.000000	72.871541	72.871541
1078.190000	408.500000	1429.750000	0.586082	1277.551056	0.000000	0.000000	100.767353	100.767353
1078.290000	408.400000	1478.750000	0.586074	1277.461655	0.000000	0.000000	137.056087	137.056087
1078.390000	408.300000	1510.250000	0.586066	1277.372253	0.000000	0.000000	183.200708	183.200708
1078.490000	408.200000	1650.250000	0.586057	1277.282852	0.000000	0.000000	240.355621	240.355621
1078.590000	408.100000	1711.500000	0.586049	1277.193451	0.000000	0.000000	309.623455	309.623455
1078.690000	408.000000	1748.250000	0.586041	1277.104050	0.000000	0.000000	391.279102	391.279102
1078.790000	407.900000	1886.500000	0.586032	1277.014648	0.000000	0.000001	484.425133	484.425133
1078.890000	407.800000	1979.250000	0.586024	1276.925140	0.000000	0.000002	587.289917	587.289917
1078.990000	407.700000	1870.750000	0.586016	1276.835739	0.000000	0.000004	696.471161	696.471161
1079.090000	407.600000	2072.000000	0.586007	1276.746338	0.000000	0.000009	806.959244	806.959244
1079.190000	407.500000	2201.500000	0.585999	1276.656937	0.000000	0.000019	912.471085	912.471085
1079.290000	407.400000	2411.500000	0.585991	1276.567535	0.000000	0.000041	1005.819763	1005.819763
1079.390000	407.300000	2345.000000	0.585982	1276.478134	0.000000	0.000083	1080.167847	1080.167953
1079.490000	407.200000	2394.000000	0.585974	1276.388733	0.000000	0.000169	1128.893448	1128.893661
1079.590000	407.100000	2346.750000	0.585966	1276.299225	0.000000	0.000338	1147.389359	1147.389679
1079.690000	407.000000	2404.500000	0.585957	1276.209824	0.000000	0.000660	1134.671097	1134.671738
1079.790000	406.900000	2443.000000	0.585949	1276.120422	0.000000	0.001278	1091.415848	1091.417130
1079.890000	406.800000	2350.250000	0.585941	1276.031021	0.000000	0.002432	1021.310211	1021.312668
1079.990000	406.700000	2245.250000	0.585932	1275.941620	0.000000	0.004530	930.979599	930.984085
1080.090000	406.600000	2133.250000	0.585924	1275.852219	0.000000	0.008342	827.192017	827.200348
1080.190000	406.500000	2047.500000	0.585916	1275.762817	0.000000	0.015124	717.072807	717.087921
1080.290000	406.400000	1802.500000	0.585907	1275.673309	0.000000	0.026864	607.229652	607.256516
1080.390000	406.300000	1874.250000	0.585899	1275.583908	0.000000	0.047097	502.846916	502.894020
1080.490000	406.200000	1681.750000	0.585891	1275.494507	0.000000	0.081350	407.708771	407.790108
1080.590000	406.100000	1694.000000	0.585882	1275.405106	0.000000	0.137795	323.833580	323.971367
1080.690000	406.000000	1505.000000	0.585874	1275.315704	0.000000	0.230119	252.222248	252.452374
1080.790000	405.900000	1429.750000	0.585865	1275.226303	0.000000	0.378770	192.894936	193.273703
1080.890000	405.800000	1296.750000	0.585857	1275.136902	0.000000	0.611867	144.804729	145.416599
1080.990000	405.700000	1349.250000	0.585849	1275.047394	0.000000	0.973669	106.775061	107.748728
1081.090000	405.600000	1319.500000	0.585840	1274.957993	0.000000	1.527326	77.454590	78.981915
1081.190000	405.500000	1298.500000	0.585832	1274.868591	0.000000	2.352733	55.215513	57.568247
1081.290000	405.400000	1289.750000	0.585824	1274.779190	0.000000	3.567743	38.692942	42.260684
1081.390000	405.300000	1303.750000	0.585815	1274.689789	0.000000	5.332269	26.703680	32.035950
1081.490000	405.200000	1326.500000	0.585807	1274.600388	0.000000	7.828963	18.123264	25.952226
1081.590000	405.100000	1323.000000	0.585799	1274.510986	0.000000	11.308173	12.092404	23.400576
1081.690000	405.000000	1337.000000	0.585790	1274.421585	0.000000	16.089362	7.950987	24.040350
1081.790000	404.900000	1412.250000	0.585782	1274.332077	0.000000	22.487421	5.143367	27.630788
1081.890000	404.800000	1405.250000	0.585774	1274.242676	0.000000	30.893534	3.270096	34.163629
1081.990000	404.700000	1400.000000	0.585765	1274.153275	0.000000	41.759871	2.049447	43.809317
1082.090000	404.600000	1330.000000	0.585757	1274.063873	0.000000	55.412981	1.264198	56.677178
1082.190000	404.500000	1391.250000	0.585749	1273.974472	0.000000	72.178174	0.766011	72.944186
1082.290000	404.400000	1377.250000	0.585740	1273.885071	0.000001	92.318995	0.457573	92.776569
1082.390000	404.300000	1372.000000	0.585732	1273.795670	0.000002	115.728737	0.269169	115.997902
1082.490000	404.200000	1405.250000	0.585724	1273.706161	0.000004	142.101597	0.155416	142.257008
1082.590000	404.100000	1415.750000	0.585715	1273.616760	0.000009	170.807915	0.088459	170.896381
1082.690000	404.000000	1456.000000	0.585707	1273.527359	0.000019	200.694727	0.049620	200.744354
1082.790000	403.900000	1489.250000	0.585699	1273.437958	0.000040	230.302254	0.027294	230.329597
1082.890000	403.800000	1536.500000	0.585690	1273.348557	0.000083	257.734844	0.014796	257.749718
1082.990000	403.700000	1615.250000	0.585682	1273.259155	0.000169	281.089638	0.007913	281.097702
1083.090000	403.600000	1559.250000	0.585674	1273.169754	0.000339	298.562988	0.004145	298.567474
1083.190000	403.500000	1547.000000	0.585665	1273.080246	0.000665	308.364841	0.002139	308.367645
1083.290000	403.400000	1603.000000	0.585657	1272.990845	0.001289	309.815556	0.001091	309.817932
1083.390000	403.300000	1632.750000	0.585648	1272.901443	0.002462	302.837906	0.000544	302.840897
1083.490000	403.200000	1601.250000	0.585640	1272.812042	0.004604	287.803303	0.000267	287.808163
1083.590000	403.100000	1505.000000	0.585632	1272.722641	0.008495	266.271568	0.000130	266.280193
1083.690000	403.000000	1410.500000	0.585623	1272.633240	0.015446	240.029686	0.000062	240.045174
1083.790000	402.900000	1540.000000	0.585615	1272.543839	0.027543	210.947712	0.000029	210.975283
1083.890000	402.800000	1498.000000	0.585607	1272.454330	0.048398	180.987320	0.000013	181.035732
1083.990000	402.700000	1393.000000	0.585598	1272.364929	0.083837	151.733660	0.000006	151.817493
1084.090000	402.600000	1449.000000	0.585590	1272.275528	0.142553	124.479471	0.000003	124.622025
1084.190000	402.500000	1384.250000	0.585582	1272.186127	0.238684	100.012229	0.000001	100.250913
1084.290000	402.400000	1405.250000	0.585573	1272.096725	0.393985	78.725694	0.000001	79.119681
1084.390000	402.300000	1333.500000	0.585565	1272.007324	0.638858	60.826626	0.000000	61.465486
1084.490000	402.200000	1354.500000	0.585557	1271.917923	1.019544	46.139544	0.000000	47.159087
1084.590000	402.100000	1300.250000	0.585548	1271.828415	1.603874	34.347569	0.000000	35.951444
1084.690000	402.000000	1323.000000	0.585540	1271.739014	2.479962	25.146614	0.000000	27.626575
1084.790000	401.900000	1302.000000	0.585532	1271.649612	3.772422	18.103313	0.000000	21.875734
1084.890000	401.800000	1349.250000	0.585523	1271.560211	5.654876	12.800688	0.000000	18.455564
1084.990000	401.700000	1456.000000	0.585515	1271.470810	8.334100	8.910642	0.000000	17.244742
1085.090000	401.600000	1398.250000	0.585507	1271.381409	12.078382	6.105492	0.000000	18.183874
1085.190000	401.500000	1307.250000	0.585498	1271.292007	17.239375	4.109901	0.000000	21.349277
1085.290000	401.400000	1356.250000	0.585490	1271.202606	24.188569	2.724588	0.000000	26.913158
1085.390000	401.300000	1380.750000	0.585482	1271.113098	33.352566	1.779189	0.000000	35.131755
1085.490000	401.200000	1393.000000	0.585473	1271.023697	45.241142	1.141317	0.000000	46.382460
1085.590000	401.100000	1379.000000	0.585465	1270.934296	60.280879	0.720969	0.000000	61.001850
1085.690000	401.000000	1429.750000	0.585457	1270.844894	78.840343	0.448909	0.000000	79.289251
1085.790000	400.900000	1457.750000	0.585448	1270.755493	101.249287	0.274513	0.000000	101.523799
1085.890000	400.800000	1415.750000	0.585440	1270.666092	127.508432	0.165242	0.000000	127.673670
1085.990000	400.700000	1466.500000	0.585431	1270.576691	157.306257	0.098108	0.000000	157.404364
1086.090000	400.600000	1436.750000	0.585423	1270.487183	190.015457	0.057192	0.000000	190.072655
1086.190000	400.500000	1503.250000	0.585415	1270.397781	224.458061	0.032796	0.000000	224.490852
1086.290000	400.400000	1540.000000	0.585406	1270.308380	259.011856	0.018564	0.000000	259.030415
1086.390000	400.300000	1536.500000	0.585398	1270.218979	291.611721	0.010315	0.000000	291.622028
1086.490000	400.200000	1573.250000	0.585390	1270.129578	320.020943	0.005633	0.000000	320.026577
1086.590000	400.100000	1620.500000	0.585381	1270.040176	342.114666	0.003039	0.000000	342.117710
1086.690000	400.000000	1713.250000	0.585373	1269.950775	355.814606	0.001609	0.000000	355.816208
1086.790000	399.900000	1639.750000	0.585365	1269.861267	359.942257	0.000836	0.000000	359.943085
1086.890000	399.800000	1636.250000	0.585356	1269.771866	354.277828	0.000430	0.000000	354.278255
1086.990000	399.700000	1664.250000	0.585348	1269.682465	339.122875	0.000217	0.000000	339.123089
1087.090000	399.600000	1564.500000	0.585340	1269.593063	315.900715	0.000107	0.000000	315.900822
1087.190000	399.500000	1491.000000	0.585331	1269.503662	286.688751	0.000053	0.000000	286.688805
1087.290000	399.400000	1513.750000	0.585323	1269.414261	253.630238	0.000025	0.000000	253.630264
1087.390000	399.300000	1487.500000	0.585315	1269.324860	218.978336	0.000012	0.000000	218.978350
1087.490000	399.200000	1417.500000	0.585306	1269.235352	184.711798	0.000006	0.000000	184.711798
1087.590000	399.100000	1480.500000	0.585298	1269.145950	152.406345	0.000003	0.000000	152.406345
1087.690000	399.000000	1386.000000	0.585290	1269.056549	123.138399	0.000001	0.000000	123.138399
1087.790000	398.900000	1414.000000	0.585281	1268.967148	97.469621	0.000001	0.000000	97.469621
1087.890000	398.800000	1398.250000	0.585273	1268.877747	75.684002	0.000000	0.000000	75.684002
1087.990000	398.700000	1415.750000	0.585265	1268.788345	57.702362	0.000000	0.000000	57.702362
1088.090000	398.600000	1356.250000	0.585256	1268.698944	43.180120	0.000000	0.000000	43.180120
1088.190000	398.500000	1337.000000	0.585248	1268.609436	31.754612	0.000000	0.000000	31.754612
1088.290000	398.400000	1386.000000	0.585239	1268.520035	22.969553	0.000000	0.000000	22.969553
1088.390000	398.300000	1366.750000	0.585231	1268.430634	16.324946	0.000000	0.000000	16.324946
1088.490000	398.200000	1358.000000	0.585223	1268.341232	11.411741	0.000000	0.000000	11.411741
1088.590000	398.100000	1379.000000	0.585214	1268.251831	7.854883	0.000000	0.000000	7.854883
1088.690000	398.000000	1333.500000	0.585206	1268.162430	5.314992	0.000000	0.000000	5.314992
1088.790000	397.900000	1268.750000	0.585198	1268.073029	3.537979	0.000000	0.000000	3.537979
1088.890000	397.800000	1249.500000	0.585189	1267.983627	2.320486	0.000000	0.000000	2.320486
1088.990000	397.700000	1342.250000	0.585181	1267.894119	1.496543	0.000000	0.000000	1.496543
1089.090000	397.600000	1331.750000	0.585173	1267.804718	0.949279	0.000000	0.000000	0.949279
1089.190000	397.500000	1296.750000	0.585164	1267.715317	0.593547	0.000000	0.000000	0.593547
1089.290000	397.400000	1326.500000	0.585156	1267.625916	0.364996	0.000000	0.000000	0.364996
1089.390000	397.300000	1274.000000	0.585148	1267.536514	0.220644	0.000000	0.000000	0.220644
1089.490000	397.200000	1242.500000	0.585139	1267.447113	0.131518	0.000000	0.000000	0.131518
1089.590000	397.100000	1349.250000	0.585131	1267.357712	0.077120	0.000000	0.000000	0.077120
1089.690000	397.000000	1239.000000	0.585123	1267.268204	0.044422	0.000000	0.000000	0.044422
1089.790000	396.900000	1349.250000	0.585114	1267.178802	0.025235	0.000000	0.000000	0.025235
1089.890000	396.800000	1281.000000	0.585106	1267.089401	0.014109	0.000000	0.000000	0.014109
1089.990000	396.700000	1267.000000	0.585098	1267.000000	0.007741	0.000000	0.000000	0.007741
1090.090000	396.600000	1393.000000	0.585089	1274.766693	0.004190	0.000000	0.000000	0.004190
1090.190000	396.500000	1349.250000	0.585081	1272.856262	0.002233	0.000000	0.000000	0.002233
1090.290000	396.400000	1338.750000	0.585073	1269.651382	0.001167	0.000000	0.000000	0.001167
1090.390000	396.300000	1260.000000	0.585064	1266.062088	0.000601	0.000000	0.000000	0.000601
1090.490000	396.200000	1244.250000	0.585056	1264.194168	0.000306	0.000000	0.000000	0.000306
1090.590000	396.100000	1235.500000	0.585048	1264.274490	0.000152	0.000000	0.000000	0.000152
1090.690000	396.000000	1286.250000	0.585039	1266.307114	0.000075	0.000000	0.000000	0.000075
1090.790000	395.900000	1260.000000	0.585031	1269.648071	0.000036	0.000000	0.000000	0.000036
1090.890000	395.800000	1293.250000	0.585022	1273.051514	0.000017	0.000000	0.000000	0.000017
1090.990000	395.700000	1288.000000	0.585014	1275.876038	0.000008	0.000000	0.000000	0.000008
1091.090000	395.600000	1258.250000	0.585006	1278.200043	0.000004	0.000000	0.000000	0.000004
1091.190000	395.500000	1281.000000	0.584997	1279.768036	0.000002	0.000000	0.000000	0.000002
1091.290000	395.400000	1286.250000	0.584989	1280.580017	0.000001	0.000000	0.000000	0.000001
1091.390000	395.300000	1300.250000	0.584981	1281.988220	0.000000	0.000000	0.000000	0.000000
1091.490000	395.200000	1242.500000	0.584972	1283.012756	0.000000	0.000000	0.000000	0.000000
1091.590000	395.100000	1310.750000	0.584964	1283.331589	0.000000	0.000000	0.000000	0.000000
1091.690000	395.000000	1275.750000	0.584956	1282.622681	0.000000	0.000000	0.000000	0.000000
1091.790000	394.900000	1303.750000	0.584947	1281.544098	0.000000	0.000000	0.000000	0.000000
1091.890000	394.800000	1281.000000	0.584939	1279.468857	0.000000	0.000000	0.000000	0.000000
1091.990000	394.700000	1345.750000	0.584931	1277.517197	0.000000	0.000000	0.000000	0.000000
1092.090000	394.600000	1270.500000	0.584922	1276.780945	0.000000	0.000000	0.000000	0.000000
1092.190000	394.500000	1230.250000	0.584914	1277.960144	0.000000	0.000000	0.000000	0.000000
1092.290000	394.400000	1272.250000	0.584906	1280.242706	0.000000	0.000000	0.000000	0.000000
1092.390000	394.300000	1317.750000	0.584897	1283.046082	0.000000	0.000000	0.000000	0.000000
1092.490000	394.200000	1312.500000	0.584889	1286.202042	0.000000	0.000000	0.000000	0.000000
1092.590000	394.100000	1277.500000	0.584881	1288.478729	0.000000	0.000000	0.000000	0.000000
1092.690000	394.000000	1281.000000	0.584872	1289.231964	0.000000	0.000000	0.000000	0.000000
1092.790000	393.900000	1279.250000	0.584864	1288.461960	0.000000	0.000000	0.000000	0.000000
1092.890000	393.800000	1309.000000	0.584856	1287.143158	0.000000	0.000000	0.000000	0.000000
1092.990000	393.700000	1337.000000	0.584847	1284.351532	0.000000	0.000000	0.000000	0.000000
1093.090000	393.600000	1310.750000	0.584839	1280.185135	0.000000	0.000000	0.000000	0.000000
1093.190000	393.500000	1274.000000	0.584831	1275.502197	0.000000	0.000000	0.000000	0.000000
1093.290000	393.400000	1244.250000	0.584822	1271.280685	0.000000	0.000000	0.000000	0.000000
1093.390000	393.300000	1254.750000	0.584814	1266.795456	0.000000	0.000000	0.000000	0.000000
1093.490000	393.200000	1291.500000	0.584805	1263.109604	0.000000	0.000000	0.000000	0.000000
1093.590000	393.100000	1254.750000	0.584797	1260.895081	0.000000	0.000000	0.000000	0.000000
1093.690000	393.000000	1221.500000	0.584789	1259.775269	0.000000	0.000000	0.000000	0.000000
1093.790000	392.900000	1335.250000	0.584780	1258.775940	0.000000	0.000000	0.000000	0.000000
1093.890000	392.800000	1365.000000	0.584772	1258.375824	0.000000	0.000000	0.000000	0.000000
1093.990000	392.700000	1328.250000	0.584764	1258.619888	0.000000	0.000000	0.000000	0.000000
1094.090000	392.600000	1309.000000	0.584755	1259.802078	0.000000	0.000000	0.000000	0.000000
1094.190000	392.500000	1207.500000	0.584747	1261.024963	0.000000	0.000000	0.000000	0.000000
1094.290000	392.400000	1323.000000	0.584739	1262.618805	0.000000	0.000000	0.000000	0.000000
1094.390000	392.300000	1254.750000	0.584730	1264.152512	0.000000	0.000000	0.000000	0.000000
1094.490000	392.200000	1260.000000	0.584722	1264.559143	0.000000	0.000000	0.000000	0.000000
1094.590000	392.100000	1279.250000	0.584714	1262.480698	0.000000	0.000000	0.000000	0.000000
1094.690000	392.000000	1268.750000	0.584705	1258.766968	0.000000	0.000000	0.000000	0.000000
1094.790000	391.900000	1277.500000	0.584697	1254.189987	0.000000	0.000000	0.000000	0.000000
1094.890000	391.800000	1228.500000	0.584689	1249.849915	0.000000	0.000000	0.000000	0.000000
1094.990000	391.700000	1219.750000	0.584680	1246.993988	0.000000	0.000000	0.000000	0.000000
1095.090000	391.600000	1310.750000	0.584672	1246.811981	0.000000	0.000000	0.000000	0.000000
1095.190000	391.500000	1235.500000	0.584664	1249.569962	0.000000	0.000000	0.000000	0.000000
1095.290000	391.400000	1244.250000	0.584655	1253.993988	0.000000	0.000000	0.000000	0.000000
1095.390000	391.300000	1295.000000	0.584647	1258.753937	0.000000	0.000000	0.000000	0.000000
1095.490000	391.200000	1282.750000	0.584639	1262.813950	0.000000	0.000000	0.000000	0.000000
1095.590000	391.100000	1256.500000	0.584630	1265.739944	0.000000	0.000000	0.000000	0.000000
