# Supplementary material for: Enhancing the Longevity and Structural Stability of Humidity Sensors: Iron Thin Films with Nitride Bonding Synthesized via Magnetic Field-Assisted Sparking Discharge
Source: Sensors (Basel). 2024 Aug 23;24(17):5466. doi: 10.3390/s24175466 (PMC11397896; doi:10.3390/s24175466)
Supplement: Supplementary file 1 [file sensors-24-05466-s001.zip › XPS_7-1-2024/3.IRON N2 mag sample2/O 1s]

Dataset O 1s:18(7-1-2024)
Dwell Time (s)	0.260870
Number of sweeps	2
Kinetic Energy(eV)	Binding Energy(eV)	Intensity(cps)	Transmission Value	Background(cps)	O 1s(cps)	O 1s(cps)	O 1s(cps)	O 1s(cps)	O 1s(cps)	O 1s(cps)	Envelope(cps)
941.590000	545.100000	3605.250000	0.557610	3498.146657	0.000000	0.000000	0.000000	0.000000	0.000000	0.000000	0.000000
941.690000	545.000000	3400.166667	0.557620	3486.140818	0.000000	0.000000	0.000000	0.000000	0.000000	0.000000	0.000000
941.790000	544.900000	3417.416667	0.557630	3469.396657	0.000000	0.000000	0.000000	0.000000	0.000000	0.000000	0.000000
941.890000	544.800000	3469.166667	0.557640	3448.068125	0.000000	0.000000	0.000000	0.000000	0.000000	0.000000	0.000000
941.990000	544.700000	3461.500000	0.557650	3427.414124	0.000000	0.000000	0.000000	0.000000	0.000000	0.000000	0.000000
942.090000	544.600000	3382.916667	0.557659	3405.886017	0.000000	0.000000	0.000000	0.000000	0.000000	0.000000	0.000000
942.190000	544.500000	3421.250000	0.557669	3383.392090	0.000000	0.000000	0.000000	0.000000	0.000000	0.000000	0.000000
942.290000	544.400000	3381.000000	0.557679	3361.158569	0.000000	0.000000	0.000000	0.000000	0.000000	0.000000	0.000000
942.390000	544.300000	3258.333333	0.557689	3339.400706	0.000000	0.000000	0.000000	0.000000	0.000000	0.000000	0.000000
942.490000	544.200000	3336.916667	0.557698	3316.185923	0.000000	0.000000	0.000000	0.000000	0.000000	0.000000	0.000000
942.590000	544.100000	3315.833333	0.557708	3294.013936	0.000000	0.000000	0.000000	0.000000	0.000000	0.000000	0.000000
942.690000	544.000000	3269.833333	0.557718	3273.574717	0.000000	0.000000	0.000000	0.000000	0.000000	0.000000	0.000000
942.790000	543.900000	3296.666667	0.557728	3256.616007	0.000000	0.000000	0.000000	0.000000	0.000000	0.000000	0.000000
942.890000	543.800000	3126.083333	0.557737	3242.949931	0.000000	0.000000	0.000000	0.000000	0.000000	0.000000	0.000000
942.990000	543.700000	3258.333333	0.557747	3234.845510	0.000000	0.000000	0.000000	0.000000	0.000000	0.000000	0.000000
943.090000	543.600000	3162.500000	0.557757	3231.030192	0.000000	0.000000	0.000000	0.000000	0.000000	0.000000	0.000000
943.190000	543.500000	3258.333333	0.557767	3230.568573	0.000000	0.000000	0.000000	0.000000	0.000000	0.000000	0.000000
943.290000	543.400000	3250.666667	0.557776	3229.136922	0.000000	0.000000	0.000000	0.000000	0.000000	0.000000	0.000000
943.390000	543.300000	3290.916667	0.557786	3227.008280	0.000000	0.000000	0.000000	0.000000	0.000000	0.000000	0.000000
943.490000	543.200000	3304.333333	0.557796	3221.790792	0.000000	0.000000	0.000000	0.000000	0.000000	0.000000	0.000000
943.590000	543.100000	3206.583333	0.557806	3213.127187	0.000000	0.000000	0.000000	0.000000	0.000000	0.000000	0.000000
943.690000	543.000000	3227.666667	0.557815	3203.317607	0.000000	0.000000	0.000000	0.000000	0.000000	0.000000	0.000000
943.790000	542.900000	3126.083333	0.557825	3193.956543	0.000000	0.000000	0.000000	0.000000	0.000000	0.000000	0.000000
943.890000	542.800000	3212.333333	0.557835	3183.973358	0.000000	0.000000	0.000000	0.000000	0.000000	0.000000	0.000000
943.990000	542.700000	3202.750000	0.557845	3174.824972	0.000000	0.000000	0.000000	0.000000	0.000000	0.000000	0.000000
944.090000	542.600000	3149.083333	0.557854	3168.134654	0.000000	0.000000	0.000000	0.000000	0.000000	0.000000	0.000000
944.190000	542.500000	3258.333333	0.557864	3160.252970	0.000000	0.000000	0.000000	0.000000	0.000000	0.000000	0.000000
944.290000	542.400000	3210.416667	0.557874	3151.471446	0.000000	0.000000	0.000000	0.000000	0.000000	0.000000	0.000000
944.390000	542.300000	3089.666667	0.557884	3142.392314	0.000000	0.000000	0.000000	0.000000	0.000000	0.000000	0.000000
944.490000	542.200000	3126.083333	0.557894	3131.665812	0.000000	0.000000	0.000000	0.000000	0.000000	0.000000	0.000000
944.590000	542.100000	3172.083333	0.557903	3116.963725	0.000000	0.000000	0.000000	0.000000	0.000000	0.000000	0.000000
944.690000	542.000000	3177.833333	0.557913	3100.969198	0.000000	0.000000	0.000000	0.000000	0.000000	0.000000	0.000000
944.790000	541.900000	3047.500000	0.557923	3085.936045	0.000000	0.000000	0.000000	0.000000	0.000000	0.000000	0.000000
944.890000	541.800000	2959.333333	0.557933	3072.339925	0.000000	0.000000	0.000000	0.000000	0.000000	0.000000	0.000000
944.990000	541.700000	3047.500000	0.557942	3060.042562	0.000000	0.000000	0.000000	0.000000	0.000000	0.000000	0.000000
945.090000	541.600000	3106.916667	0.557952	3050.444021	0.000000	0.000000	0.000000	0.000000	0.000000	0.000000	0.000000
945.190000	541.500000	3070.500000	0.557962	3043.344727	0.000000	0.000000	0.000000	0.000000	0.000000	0.000000	0.000000
945.290000	541.400000	2972.750000	0.557972	3033.332062	0.000000	0.000000	0.000000	0.000000	0.000000	0.000000	0.000000
945.390000	541.300000	3103.083333	0.557981	3019.716054	0.000000	0.000000	0.000000	0.000000	0.000000	0.000000	0.000000
945.490000	541.200000	3026.416667	0.557991	3004.128398	0.000000	0.000000	0.000000	0.000000	0.000000	0.000000	0.000000
945.590000	541.100000	2936.333333	0.558001	2986.244578	0.000000	0.000000	0.000000	0.000000	0.000000	0.000000	0.000000
945.690000	541.000000	2986.166667	0.558011	2965.773305	0.000000	0.000000	0.000000	0.000000	0.000000	0.000000	0.000000
945.790000	540.900000	2961.250000	0.558020	2948.418488	0.000000	0.000000	0.000000	0.000000	0.000000	0.000000	0.000000
945.890000	540.800000	2844.333333	0.558030	2933.367554	0.000000	0.000000	0.000000	0.000000	0.000000	0.000001	0.000001
945.990000	540.700000	2976.583333	0.558040	2920.141337	0.000000	0.000000	0.000000	0.000000	0.000000	0.000002	0.000002
946.090000	540.600000	2993.833333	0.558050	2909.744029	0.000000	0.000000	0.000000	0.000000	0.000000	0.000004	0.000004
946.190000	540.500000	2995.750000	0.558059	2900.427887	0.000000	0.000000	0.000000	0.000000	0.000000	0.000009	0.000009
946.290000	540.400000	2976.583333	0.558069	2888.371979	0.000000	0.000000	0.000000	0.000000	0.000000	0.000017	0.000017
946.390000	540.300000	2896.083333	0.558079	2876.229268	0.000000	0.000000	0.000000	0.000000	0.000000	0.000035	0.000035
946.490000	540.200000	2796.416667	0.558089	2863.481984	0.000000	0.000000	0.000000	0.000000	0.000000	0.000067	0.000067
946.590000	540.100000	2830.916667	0.558098	2847.424286	0.000000	0.000000	0.000000	0.000000	0.000000	0.000130	0.000130
946.690000	540.000000	2890.333333	0.558108	2830.432353	0.000000	0.000000	0.000000	0.000000	0.000000	0.000247	0.000247
946.790000	539.900000	2800.250000	0.558118	2813.959127	0.000000	0.000000	0.000000	0.000000	0.000000	0.000463	0.000463
946.890000	539.800000	2934.416667	0.558128	2795.237233	0.000000	0.000000	0.000000	0.000000	0.000000	0.000857	0.000857
946.990000	539.700000	2817.500000	0.558137	2774.627920	0.000000	0.000000	0.000000	0.000000	0.000000	0.001562	0.001562
947.090000	539.600000	2771.500000	0.558147	2756.350566	0.000000	0.000000	0.000000	0.000000	0.000000	0.002816	0.002816
947.190000	539.500000	2666.083333	0.558157	2739.147827	0.000000	0.000000	0.000000	0.000000	0.000000	0.005017	0.005017
947.290000	539.400000	2729.333333	0.558167	2723.475942	0.000000	0.000000	0.000000	0.000000	0.000000	0.008802	0.008802
947.390000	539.300000	2798.333333	0.558177	2711.351247	0.000000	0.000000	0.000000	0.000000	0.000000	0.015264	0.015265
947.490000	539.200000	2829.000000	0.558186	2703.279348	0.000000	0.000000	0.000000	0.000000	0.000001	0.026062	0.026062
947.590000	539.100000	2731.250000	0.558196	2696.194092	0.000000	0.000000	0.000000	0.000000	0.000001	0.043999	0.044000
947.690000	539.000000	2738.916667	0.558206	2692.318644	0.000000	0.000000	0.000000	0.000000	0.000002	0.073272	0.073275
947.790000	538.900000	2606.666667	0.558216	2692.111582	0.000000	0.000000	0.000000	0.000000	0.000005	0.120424	0.120428
947.890000	538.800000	2650.750000	0.558225	2694.814148	0.000000	0.000000	0.000000	0.000000	0.000010	0.195584	0.195594
947.990000	538.700000	2677.583333	0.558235	2699.122904	0.000000	0.000000	0.000000	0.000000	0.000020	0.312972	0.312992
948.090000	538.600000	2773.416667	0.558245	2705.421092	0.000000	0.000000	0.000000	0.000000	0.000041	0.494941	0.494982
948.190000	538.500000	2725.500000	0.558255	2710.289266	0.000000	0.000000	0.000000	0.000000	0.000080	0.771484	0.771564
948.290000	538.400000	2710.166667	0.558264	2710.741526	0.000000	0.000000	0.000000	0.000000	0.000155	1.188089	1.188244
948.390000	538.300000	2750.416667	0.558274	2705.620199	0.000000	0.000000	0.000000	0.000000	0.000299	1.807907	1.808206
948.490000	538.200000	2673.750000	0.558284	2695.247223	0.000000	0.000000	0.000000	0.000000	0.000564	2.711595	2.712159
948.590000	538.100000	2735.083333	0.558294	2680.174764	0.000000	0.000000	0.000000	0.000000	0.001051	4.017952	4.019003
948.690000	538.000000	2673.750000	0.558303	2662.886393	0.000000	0.000000	0.000000	0.000000	0.001940	5.869997	5.871938
948.790000	537.900000	2612.416667	0.558313	2647.284698	0.000000	0.000000	0.000000	0.000000	0.003502	8.469542	8.473044
948.890000	537.800000	2719.750000	0.558323	2636.914296	0.000000	0.000000	0.000000	0.000000	0.006317	12.063009	12.069327
948.990000	537.700000	2537.666667	0.558333	2633.113485	0.000000	0.000000	0.000000	0.000001	0.011147	16.946942	16.958090
949.090000	537.600000	2656.500000	0.558342	2656.500000	0.000000	0.000000	0.000000	0.000001	0.019488	23.509341	23.528832
949.190000	537.500000	2652.666667	0.558352	2656.504913	0.000000	0.000000	0.000000	0.000003	0.033596	32.150405	32.184005
949.290000	537.400000	2623.916667	0.558362	2656.558960	0.000000	0.000000	0.000000	0.000007	0.056958	43.389384	43.446348
949.390000	537.300000	2704.416667	0.558372	2656.468180	0.000000	0.000000	0.000000	0.000016	0.095904	57.735511	57.831430
949.490000	537.200000	2819.416667	0.558381	2656.171509	0.000000	0.000000	0.000000	0.000036	0.158332	75.747815	75.906183
949.590000	537.100000	2813.666667	0.558391	2655.882558	0.000000	0.000000	0.000000	0.000077	0.259487	98.006707	98.266273
949.690000	537.000000	2790.666667	0.558401	2655.631978	0.000000	0.000000	0.000000	0.000164	0.418413	124.867093	125.285676
949.790000	536.900000	2947.833333	0.558411	2655.100169	0.000000	0.000000	0.000000	0.000348	0.665760	156.713895	157.380002
949.890000	536.800000	2894.166667	0.558421	2654.661011	0.000000	0.000000	0.000001	0.000721	1.048008	193.557275	194.606008
949.990000	536.700000	2921.000000	0.558430	2654.171316	0.000000	0.000000	0.000002	0.001468	1.620578	235.167756	236.789798
950.090000	536.600000	3034.083333	0.558440	2653.478536	0.000000	0.000000	0.000005	0.002957	2.489007	280.922133	283.414098
950.190000	536.500000	2988.083333	0.558450	2652.864370	0.000000	0.000000	0.000010	0.005823	3.757757	329.575536	333.339118
950.290000	536.400000	2963.166667	0.558460	2652.291616	0.000000	0.000000	0.000023	0.011377	5.608190	379.530006	385.149598
950.390000	536.300000	3170.166667	0.558469	2651.348490	0.000000	0.000000	0.000049	0.021827	8.261126	428.622275	436.905272
950.490000	536.200000	3135.666667	0.558479	2650.463389	0.000000	0.000000	0.000105	0.041140	11.986573	474.312150	486.339982
950.590000	536.100000	3162.500000	0.558489	2649.527283	0.000000	0.000000	0.000223	0.076680	17.219707	513.972755	531.269374
950.690000	536.000000	3135.666667	0.558499	2648.635396	0.000000	0.000000	0.000464	0.139990	24.341588	544.983882	569.465953
950.790000	535.900000	3204.666667	0.558508	2647.617869	0.000000	0.000000	0.000947	0.252944	34.028807	565.043722	599.326424
950.890000	535.800000	3248.750000	0.558518	2646.518687	0.000000	0.000000	0.001910	0.449442	46.886644	572.890310	620.228315
950.990000	535.700000	3281.333333	0.558528	2645.357971	0.000000	0.000001	0.003777	0.784713	63.710179	567.725990	632.224678
951.090000	535.600000	3279.416667	0.558538	2644.197021	0.000000	0.000002	0.007383	1.354201	85.478446	550.075729	636.915738
951.190000	535.500000	3206.583333	0.558547	2643.161479	0.000000	0.000004	0.014214	2.293159	112.895143	521.222198	636.424698
951.290000	535.400000	3290.916667	0.558557	2641.972921	0.000000	0.000008	0.026864	3.836032	147.274393	483.098208	634.235517
951.390000	535.300000	3346.500000	0.558567	2640.681885	0.000000	0.000018	0.050150	6.316623	189.105023	438.458001	633.929779
951.490000	535.200000	3407.833333	0.558577	2639.278076	0.000000	0.000040	0.091911	10.224591	239.251581	389.837910	639.406036
951.590000	535.100000	3381.000000	0.558586	2637.918020	0.000000	0.000086	0.166258	16.348051	298.043158	339.867383	654.424917
951.690000	535.000000	3421.250000	0.558596	2636.482391	0.000000	0.000183	0.296369	25.683835	365.160505	290.779794	681.920731
951.790000	534.900000	3300.500000	0.558606	2635.257100	0.000000	0.000384	0.518925	39.807976	440.190681	244.320208	724.838201
951.890000	534.800000	3415.500000	0.558616	2633.823812	0.000000	0.000796	0.897054	60.764732	521.228165	201.757360	784.648109
951.990000	534.700000	3474.916667	0.558625	2632.281026	0.000000	0.001613	1.524551	91.211893	606.048093	163.911250	862.697411
952.090000	534.600000	3582.250000	0.558635	2630.543579	0.000000	0.003226	2.554446	135.122938	691.295598	131.016389	959.992635
952.190000	534.500000	3676.166667	0.558645	2628.634867	0.000000	0.006364	4.218942	196.844293	772.981875	103.141254	1077.192754
952.290000	534.400000	3881.250000	0.558655	2626.357188	0.000000	0.012274	6.849145	282.565642	846.393168	79.977301	1215.797562
952.390000	534.300000	3910.000000	0.558664	2624.022888	0.000001	0.023449	10.971682	399.391003	907.438487	61.109049	1378.933690
952.490000	534.200000	4115.083333	0.558674	2621.319621	0.000001	0.044052	17.296075	555.086800	951.075350	46.073046	1569.575226
952.590000	534.100000	4226.250000	0.558684	2618.412567	0.000003	0.080949	26.862369	760.211662	974.959867	34.225987	1796.340851
952.690000	534.000000	4644.083333	0.558694	2614.757517	0.000007	0.147669	41.122226	1023.542582	976.851440	25.097080	2066.760946
952.790000	533.900000	5125.166667	0.558704	2610.240997	0.000015	0.264297	61.911754	1355.525416	956.557749	18.145204	2392.404297
952.890000	533.800000	5472.083333	0.558713	2605.099782	0.000032	0.463794	91.912306	1764.860443	916.141749	12.943853	2786.322113
952.990000	533.700000	6087.333333	0.558723	2598.856578	0.000070	0.806539	134.335270	2256.251241	857.701665	9.118173	3258.213074
953.090000	533.600000	6723.666667	0.558733	2591.472310	0.000148	1.375762	193.303581	2833.441650	786.114212	6.331706	3820.567098
953.190000	533.500000	7256.500000	0.558743	2583.128540	0.000308	2.307109	274.019314	3490.065867	705.501147	4.347165	4476.241170
953.290000	533.400000	7908.166667	0.558752	2573.613057	0.000634	3.823456	382.022644	4213.575480	620.575348	2.941477	5222.939128
953.390000	533.300000	8699.750000	0.558762	2562.675517	0.001278	6.218380	524.516703	4981.612264	535.437925	1.965519	6049.751973
953.490000	533.200000	9575.666667	0.558772	2550.164307	0.002543	9.962564	708.556185	5761.896810	453.596907	1.296230	6935.310933
953.590000	533.100000	10353.833333	0.558782	2536.249756	0.004977	15.740533	941.121646	6511.948466	377.397767	0.842720	7847.056071
953.690000	533.000000	11141.583333	0.558791	2520.913615	0.009555	24.417421	1229.272369	7185.825256	308.901647	0.542588	8748.969401
953.790000	532.900000	11858.416667	0.558801	2504.278483	0.018149	37.357635	1576.959025	7734.531921	248.663840	0.343816	9597.873983
953.890000	532.800000	12619.333333	0.558811	2486.264811	0.033825	56.278193	1986.876282	8113.491455	197.062571	0.215411	10353.957804
953.990000	532.700000	13364.916667	0.558821	2466.896932	0.061920	83.268991	2456.531677	8294.521932	153.878040	0.133067	10988.395996
954.090000	532.600000	13594.916667	0.558830	2447.088257	0.112266	121.565956	2976.998159	8255.332275	118.256902	0.081069	11472.346842
954.190000	532.500000	14231.250000	0.558840	2426.117228	0.199458	174.543609	3533.872416	8003.712687	89.750068	0.048874	11802.126750
954.290000	532.400000	14265.750000	0.558850	2405.049805	0.348573	246.180298	4104.685323	7561.603292	67.066466	0.028985	11979.912557
954.390000	532.300000	14463.166667	0.558860	2383.596802	0.602408	342.412605	4659.956665	6964.093689	49.470076	0.017031	12016.552897
954.490000	532.200000	14235.083333	0.558869	2362.512533	1.020906	467.904086	5166.023112	6258.815104	35.993535	0.009848	11929.766642
954.590000	532.100000	13936.083333	0.558879	2341.924276	1.704029	628.186740	5587.706156	5493.142802	25.807805	0.005622	11736.552979
954.690000	532.000000	13696.500000	0.558889	2321.727214	2.806489	829.749613	5891.125814	4713.133403	18.298316	0.003170	11455.116496
954.790000	531.900000	13382.166667	0.558899	2302.053304	4.537957	1075.695943	6052.801046	3957.395854	12.769601	0.001758	11103.202271
954.890000	531.800000	12742.000000	0.558908	2283.484660	7.233658	1368.768712	6056.568400	3255.433299	8.818896	0.000969	10696.824015
954.990000	531.700000	12414.250000	0.558918	2265.465373	11.358268	1708.880885	5901.677775	2624.878510	6.002472	0.000524	10252.799357
955.090000	531.600000	12103.750000	0.558928	2247.968302	17.524956	2090.106984	5604.329122	2077.664561	4.031023	0.000280	9793.656616
955.190000	531.500000	11655.250000	0.558938	2231.238647	26.670415	2503.081970	5187.336670	1614.925496	2.676419	0.000148	9334.690755
955.290000	531.400000	11335.166667	0.558948	2215.048055	39.930111	2931.683919	4684.288411	1233.026154	1.747077	0.000077	8890.675456
955.390000	531.300000	10898.166667	0.558957	2199.607096	58.774958	3354.800954	4130.519145	926.032399	1.131846	0.000040	8471.258626
955.490000	531.200000	10256.083333	0.558967	2185.280762	85.334402	3746.079376	3559.679565	683.569211	0.721113	0.000020	8075.384603
955.590000	531.100000	9974.333333	0.558977	2171.430318	121.763689	4078.031209	3001.623067	496.791074	0.454146	0.000010	7698.663208
955.690000	531.000000	9420.416667	0.558987	2158.540080	170.835800	4326.061727	2479.085266	355.392629	0.282385	0.000005	7331.657572
955.790000	530.900000	9054.333333	0.558996	2146.278280	236.247928	4465.213786	2006.924072	250.077680	0.172746	0.000002	6958.636149
955.890000	530.800000	8621.166667	0.559006	2134.765177	320.826182	4485.804850	1594.125381	173.424042	0.104840	0.000001	6574.285522
955.990000	530.700000	8067.250000	0.559016	2124.216024	428.237690	4386.721700	1243.684570	118.317587	0.062457	0.000001	6177.024068
956.090000	530.600000	7917.750000	0.559026	2113.915344	562.138306	4173.318461	952.896734	79.549578	0.036904	0.000000	5767.940206
956.190000	530.500000	7588.083333	0.559035	2104.182271	724.040896	3867.538767	717.929181	52.698320	0.021472	0.000000	5362.228760
956.290000	530.400000	7281.416667	0.559045	2094.977966	915.321047	3493.568837	531.883832	34.336350	0.012312	0.000000	4975.121989
956.390000	530.300000	6802.250000	0.559055	2086.608459	1134.886363	3078.328807	387.626268	22.068191	0.006994	0.000000	4622.916707
956.490000	530.200000	6436.166667	0.559065	2078.875346	1378.099945	2649.145213	278.248609	13.956138	0.003890	0.000000	4319.453532
956.590000	530.100000	6328.833333	0.559074	2071.319580	1638.071025	2228.826436	196.426426	8.697460	0.002157	0.000000	4072.023844
956.690000	530.000000	6135.250000	0.559084	2064.095113	1903.553457	1835.563146	136.586511	5.343289	0.001173	0.000000	3881.047852
956.790000	529.900000	5911.000000	0.559094	2057.257161	2160.445984	1480.511642	93.527695	3.226375	0.000631	0.000000	3737.712677
956.890000	529.800000	5606.250000	0.559104	2050.948446	2391.846751	1171.173879	63.032775	1.922710	0.000335	0.000000	3627.976491
956.990000	529.700000	5658.000000	0.559113	2044.537720	2581.098867	909.328890	41.897600	1.127576	0.000174	0.000000	3533.453145
957.090000	529.600000	5441.416667	0.559123	2038.500875	2713.244049	692.760356	27.388320	0.651248	0.000090	0.000000	3434.043844
957.190000	529.500000	5428.000000	0.559133	2032.478068	2774.685476	519.021319	17.643624	0.370961	0.000046	0.000000	3311.721344
957.290000	529.400000	5221.000000	0.559143	2026.812764	2762.102437	382.210403	11.201601	0.207477	0.000023	0.000000	3155.721944
957.390000	529.300000	5058.083333	0.559152	2021.427287	2676.175079	276.397073	6.995938	0.114578	0.000011	0.000000	2959.682648
957.490000	529.200000	4877.916667	0.559162	2016.352753	2522.869120	197.009474	4.312503	0.062290	0.000006	0.000000	2724.253418
957.590000	529.100000	4360.416667	0.559172	2012.188588	2317.623413	138.074490	2.613049	0.033317	0.000003	0.000000	2458.343994
957.690000	529.000000	4186.000000	0.559182	2008.327179	2075.645650	95.104486	1.560160	0.017584	0.000001	0.000000	2172.327820
957.790000	528.900000	3969.416667	0.559192	2004.843862	1813.939346	64.613551	0.918838	0.009102	0.000001	0.000000	1879.480830
957.890000	528.800000	3580.333333	0.559201	2002.045369	1548.812312	43.159240	0.531754	0.004654	0.000000	0.000000	1592.508077
957.990000	528.700000	3264.083333	0.559211	1999.803955	1293.328974	28.360845	0.303912	0.002344	0.000000	0.000000	1321.996033
958.090000	528.600000	3172.083333	0.559221	1997.721873	1057.471232	18.381865	0.170628	0.001160	0.000000	0.000000	1076.024902
958.190000	528.500000	2861.583333	0.559231	1996.187510	847.035352	11.707325	0.094354	0.000567	0.000000	0.000000	858.837639
958.290000	528.400000	2689.083333	0.559240	1994.957072	665.694692	7.344740	0.051533	0.000271	0.000000	0.000000	673.091242
958.390000	528.300000	2537.666667	0.559250	1993.993123	513.507685	4.542518	0.027616	0.000128	0.000000	0.000000	518.077901
958.490000	528.200000	2403.500000	0.559260	1993.265951	388.777011	2.758252	0.014622	0.000060	0.000000	0.000000	391.549942
958.590000	528.100000	2340.250000	0.559270	1992.649913	289.588604	1.652557	0.007601	0.000027	0.000000	0.000000	291.248783
958.690000	528.000000	2309.583333	0.559279	1992.087219	211.927646	0.975172	0.003889	0.000012	0.000000	0.000000	212.906729
958.790000	527.900000	2152.416667	0.559289	1991.802480	152.370438	0.564300	0.001969	0.000005	0.000000	0.000000	152.936714
958.890000	527.800000	2058.500000	0.559299	1991.684092	108.034879	0.322907	0.000976	0.000002	0.000000	0.000000	108.358764
958.990000	527.700000	1995.250000	0.559309	1991.677541	75.246093	0.181759	0.000478	0.000001	0.000000	0.000000	75.428325
959.090000	527.600000	2025.916667	0.559318	1991.616709	51.542331	0.100256	0.000230	0.000000	0.000000	0.000000	51.642817
959.190000	527.500000	2020.166667	0.559328	1991.566172	34.836402	0.054767	0.000109	0.000000	0.000000	0.000000	34.891279
959.290000	527.400000	2075.750000	0.559338	1991.416667	23.125074	0.029388	0.000051	0.000000	0.000000	0.000000	23.154514
959.390000	527.300000	1991.416667	0.559348	1991.416667	15.115143	0.015472	0.000023	0.000000	0.000000	0.000000	15.130639
959.490000	527.200000	2039.333333	0.559357	2032.272410	9.744159	0.008059	0.000011	0.000000	0.000000	0.000000	9.752229
959.590000	527.100000	2033.583333	0.559367	2031.927307	6.167441	0.004118	0.000005	0.000000	0.000000	0.000000	6.171563
959.690000	527.000000	2045.083333	0.559377	2031.477620	3.849643	0.002069	0.000002	0.000000	0.000000	0.000000	3.851714
959.790000	526.900000	2008.666667	0.559387	2028.531026	2.367073	0.001028	0.000001	0.000000	0.000000	0.000000	2.368101
959.890000	526.800000	2081.500000	0.559396	2023.941274	1.428337	0.000500	0.000000	0.000000	0.000000	0.000000	1.428837
959.990000	526.700000	2121.750000	0.559406	2017.585531	0.851758	0.000240	0.000000	0.000000	0.000000	0.000000	0.851998
960.090000	526.600000	2020.166667	0.559416	2011.150706	0.499357	0.000113	0.000000	0.000000	0.000000	0.000000	0.499470
960.190000	526.500000	1951.166667	0.559426	2005.142405	0.287154	0.000052	0.000000	0.000000	0.000000	0.000000	0.287207
960.290000	526.400000	1985.666667	0.559435	2000.749420	0.163641	0.000024	0.000000	0.000000	0.000000	0.000000	0.163665
960.390000	526.300000	2029.750000	0.559445	1997.772410	0.091433	0.000011	0.000000	0.000000	0.000000	0.000000	0.091444
960.490000	526.200000	2142.833333	0.559455	1997.652150	0.050122	0.000005	0.000000	0.000000	0.000000	0.000000	0.050127
960.590000	526.100000	1970.333333	0.559465	2000.757141	0.027277	0.000002	0.000000	0.000000	0.000000	0.000000	0.027279
960.690000	526.000000	1949.250000	0.559475	2005.569397	0.014520	0.000001	0.000000	0.000000	0.000000	0.000000	0.014521
960.790000	525.900000	2070.000000	0.559484	2013.307658	0.007600	0.000000	0.000000	0.000000	0.000000	0.000000	0.007601
960.890000	525.800000	2089.166667	0.559494	2024.728343	0.003941	0.000000	0.000000	0.000000	0.000000	0.000000	0.003941
960.990000	525.700000	2020.166667	0.559504	2038.068268	0.001997	0.000000	0.000000	0.000000	0.000000	0.000000	0.001998
961.090000	525.600000	2064.250000	0.559514	2051.134918	0.000999	0.000000	0.000000	0.000000	0.000000	0.000000	0.000999
961.190000	525.500000	2085.333333	0.559523	2064.893880	0.000493	0.000000	0.000000	0.000000	0.000000	0.000000	0.000493
961.290000	525.400000	2071.916667	0.559533	2076.838654	0.000238	0.000000	0.000000	0.000000	0.000000	0.000000	0.000238
961.390000	525.300000	2098.750000	0.559543	2084.466949	0.000114	0.000000	0.000000	0.000000	0.000000	0.000000	0.000114
961.490000	525.200000	2131.333333	0.559553	2088.330933	0.000053	0.000000	0.000000	0.000000	0.000000	0.000000	0.000053
961.590000	525.100000	2081.500000	0.559562	2089.964030	0.000024	0.000000	0.000000	0.000000	0.000000	0.000000	0.000024
961.690000	525.000000	2085.333333	0.559572	2088.629944	0.000011	0.000000	0.000000	0.000000	0.000000	0.000000	0.000011
961.790000	524.900000	2112.166667	0.559582	2085.655273	0.000005	0.000000	0.000000	0.000000	0.000000	0.000000	0.000005
961.890000	524.800000	2162.000000	0.559592	2084.290771	0.000002	0.000000	0.000000	0.000000	0.000000	0.000000	0.000002
961.990000	524.700000	2031.666667	0.559601	2085.057251	0.000001	0.000000	0.000000	0.000000	0.000000	0.000000	0.000001
962.090000	524.600000	2091.083333	0.559611	2087.771281	0.000000	0.000000	0.000000	0.000000	0.000000	0.000000	0.000000
962.190000	524.500000	2140.916667	0.559621	2093.812571	0.000000	0.000000	0.000000	0.000000	0.000000	0.000000	0.000000
962.290000	524.400000	2098.750000	0.559631	2104.443848	0.000000	0.000000	0.000000	0.000000	0.000000	0.000000	0.000000
962.390000	524.300000	2029.750000	0.559640	2118.422740	0.000000	0.000000	0.000000	0.000000	0.000000	0.000000	0.000000
962.490000	524.200000	2127.500000	0.559650	2135.534698	0.000000	0.000000	0.000000	0.000000	0.000000	0.000000	0.000000
962.590000	524.100000	2158.166667	0.559660	2155.059102	0.000000	0.000000	0.000000	0.000000	0.000000	0.000000	0.000000
962.690000	524.000000	2229.083333	0.559670	2175.830790	0.000000	0.000000	0.000000	0.000000	0.000000	0.000000	0.000000
962.790000	523.900000	2204.166667	0.559679	2196.086110	0.000000	0.000000	0.000000	0.000000	0.000000	0.000000	0.000000
962.890000	523.800000	2277.000000	0.559689	2214.353170	0.000000	0.000000	0.000000	0.000000	0.000000	0.000000	0.000000
962.990000	523.700000	2263.583333	0.559699	2229.895905	0.000000	0.000000	0.000000	0.000000	0.000000	0.000000	0.000000
963.090000	523.600000	2255.916667	0.559709	2242.975423	0.000000	0.000000	0.000000	0.000000	0.000000	0.000000	0.000000
963.190000	523.500000	2259.750000	0.559719	2252.257172	0.000000	0.000000	0.000000	0.000000	0.000000	0.000000	0.000000
963.290000	523.400000	2282.750000	0.559728	2257.035970	0.000000	0.000000	0.000000	0.000000	0.000000	0.000000	0.000000
963.390000	523.300000	2259.750000	0.559738	2257.772034	0.000000	0.000000	0.000000	0.000000	0.000000	0.000000	0.000000
963.490000	523.200000	2255.916667	0.559748	2254.066447	0.000000	0.000000	0.000000	0.000000	0.000000	0.000000	0.000000
963.590000	523.100000	2292.333333	0.559758	2245.720103	0.000000	0.000000	0.000000	0.000000	0.000000	0.000000	0.000000
963.690000	523.000000	2265.500000	0.559767	2235.032674	0.000000	0.000000	0.000000	0.000000	0.000000	0.000000	0.000000
963.790000	522.900000	2167.750000	0.559777	2223.870056	0.000000	0.000000	0.000000	0.000000	0.000000	0.000000	0.000000
963.890000	522.800000	2209.916667	0.559787	2214.547363	0.000000	0.000000	0.000000	0.000000	0.000000	0.000000	0.000000
963.990000	522.700000	2162.000000	0.559797	2207.831309	0.000000	0.000000	0.000000	0.000000	0.000000	0.000000	0.000000
964.090000	522.600000	2217.583333	0.559806	2203.721893	0.000000	0.000000	0.000000	0.000000	0.000000	0.000000	0.000000
964.190000	522.500000	2221.416667	0.559816	2201.483287	0.000000	0.000000	0.000000	0.000000	0.000000	0.000000	0.000000
964.290000	522.400000	2146.666667	0.559826	2200.011393	0.000000	0.000000	0.000000	0.000000	0.000000	0.000000	0.000000
964.390000	522.300000	2254.000000	0.559836	2196.806732	0.000000	0.000000	0.000000	0.000000	0.000000	0.000000	0.000000
964.490000	522.200000	2271.250000	0.559845	2193.617279	0.000000	0.000000	0.000000	0.000000	0.000000	0.000000	0.000000
964.590000	522.100000	2127.500000	0.559855	2190.841949	0.000000	0.000000	0.000000	0.000000	0.000000	0.000000	0.000000
