# Supplementary material for: Enhancing the Longevity and Structural Stability of Humidity Sensors: Iron Thin Films with Nitride Bonding Synthesized via Magnetic Field-Assisted Sparking Discharge
Source: Sensors (Basel). 2024 Aug 23;24(17):5466. doi: 10.3390/s24175466 (PMC11397896; doi:10.3390/s24175466)
Supplement: Supplementary file 1 [file sensors-24-05466-s001.zip › XPS_7-1-2024/3.IRON N2 mag sample2/survey]

Dataset wide:16(7-1-2024)
Dwell Time (s)	0.100000
Number of sweeps	1
Kinetic Energy(eV)	Binding Energy(eV)	Intensity(cps)	Transmission Value	Background(cps)
283.690000	1203.000000	57480.000000	4.361546	56354.882812
284.690000	1202.000000	55270.000000	4.360870	56303.281250
285.690000	1201.000000	55250.000000	4.360194	56262.236328
286.690000	1200.000000	55880.000000	4.359518	56237.617188
287.690000	1199.000000	56640.000000	4.358842	56271.909180
288.690000	1198.000000	57440.000000	4.358166	56329.472656
289.690000	1197.000000	56990.000000	4.357490	56382.075195
290.690000	1196.000000	56520.000000	4.356814	56412.124023
291.690000	1195.000000	57910.000000	4.356138	56410.625000
292.690000	1194.000000	57600.000000	4.355462	56354.877930
293.690000	1193.000000	56510.000000	4.354786	56274.741211
294.690000	1192.000000	57150.000000	4.354110	56189.663086
295.690000	1191.000000	55530.000000	4.353434	56089.135742
296.690000	1190.000000	56630.000000	4.352758	55973.886719
297.690000	1189.000000	57190.000000	4.352082	55862.089844
298.690000	1188.000000	56940.000000	4.351406	55743.720703
299.690000	1187.000000	55960.000000	4.350730	55630.107422
300.690000	1186.000000	54710.000000	4.350054	55540.610352
301.690000	1185.000000	55470.000000	4.349378	55483.876953
302.690000	1184.000000	55240.000000	4.348702	55455.566406
303.690000	1183.000000	55660.000000	4.348026	55454.125977
304.690000	1182.000000	55690.000000	4.347350	55462.539062
305.690000	1181.000000	56410.000000	4.346674	55484.501953
306.690000	1180.000000	55270.000000	4.345998	55522.441406
307.690000	1179.000000	56230.000000	4.345322	55573.940430
308.690000	1178.000000	56230.000000	4.344646	55660.678711
309.690000	1177.000000	54970.000000	4.343970	55791.499023
310.690000	1176.000000	55700.000000	4.342086	55950.317383
311.690000	1175.000000	56490.000000	4.339862	56122.861328
312.690000	1174.000000	56290.000000	4.337639	56299.248047
313.690000	1173.000000	56980.000000	4.335415	56454.516602
314.690000	1172.000000	56510.000000	4.333191	56584.306641
315.690000	1171.000000	56490.000000	4.330967	56684.702148
316.690000	1170.000000	57120.000000	4.328743	56763.090820
317.690000	1169.000000	57740.000000	4.326520	56829.355469
318.690000	1168.000000	57590.000000	4.324296	56880.419922
319.690000	1167.000000	57190.000000	4.322072	56905.249023
320.690000	1166.000000	57300.000000	4.319848	56914.584961
321.690000	1165.000000	56670.000000	4.317624	56901.494141
322.690000	1164.000000	57250.000000	4.315401	56866.171875
323.690000	1163.000000	57440.000000	4.313177	56822.719727
324.690000	1162.000000	57530.000000	4.310953	56777.304688
325.690000	1161.000000	56750.000000	4.308729	56725.527344
326.690000	1160.000000	57480.000000	4.306505	56665.888672
327.690000	1159.000000	57200.000000	4.304281	56588.906250
328.690000	1158.000000	56630.000000	4.302058	56485.688477
329.690000	1157.000000	56580.000000	4.299834	56368.862305
330.690000	1156.000000	55610.000000	4.297610	56251.074219
331.690000	1155.000000	56010.000000	4.295386	56148.349609
332.690000	1154.000000	56320.000000	4.293162	56083.486328
333.690000	1153.000000	55730.000000	4.290939	56067.807617
334.690000	1152.000000	55940.000000	4.288715	56107.143555
335.690000	1151.000000	55460.000000	4.286491	56182.036133
336.690000	1150.000000	56830.000000	4.284267	56276.376953
337.690000	1149.000000	58240.000000	4.282043	56372.729492
338.690000	1148.000000	56700.000000	4.279820	56471.918945
339.690000	1147.000000	56120.000000	4.277596	56545.463867
340.690000	1146.000000	57030.000000	4.275372	56613.281250
341.690000	1145.000000	56510.000000	4.273148	56687.153320
342.690000	1144.000000	56070.000000	4.270924	56755.244141
343.690000	1143.000000	57360.000000	4.268700	56799.902344
344.690000	1142.000000	58120.000000	4.266477	56842.885742
345.690000	1141.000000	56760.000000	4.264253	56860.830078
346.690000	1140.000000	57540.000000	4.262029	56854.882812
347.690000	1139.000000	56160.000000	4.259805	56858.798828
348.690000	1138.000000	56230.000000	4.257581	56885.556641
349.690000	1137.000000	58320.000000	4.255358	56922.670898
350.690000	1136.000000	57370.000000	4.253134	56989.682617
351.690000	1135.000000	58910.000000	4.250910	57067.436523
352.690000	1134.000000	58310.000000	4.248686	57124.414062
353.690000	1133.000000	57530.000000	4.246462	57152.915039
354.690000	1132.000000	58130.000000	4.244239	57159.252930
355.690000	1131.000000	57300.000000	4.242015	57132.539062
356.690000	1130.000000	57330.000000	4.239791	57105.273438
357.690000	1129.000000	56280.000000	4.237567	57095.375977
358.690000	1128.000000	57320.000000	4.235343	57122.412109
359.690000	1127.000000	56730.000000	4.233120	57190.693359
360.690000	1126.000000	57340.000000	4.231518	57304.790039
361.690000	1125.000000	57170.000000	4.230093	57427.202148
362.690000	1124.000000	57980.000000	4.228667	57551.362305
363.690000	1123.000000	57840.000000	4.227242	57645.122070
364.690000	1122.000000	58080.000000	4.225816	57696.000977
365.690000	1121.000000	58030.000000	4.224390	57702.602539
366.690000	1120.000000	57090.000000	4.222965	57687.880859
367.690000	1119.000000	57440.000000	4.221539	57635.761719
368.690000	1118.000000	58270.000000	4.220114	57576.079102
369.690000	1117.000000	57230.000000	4.218688	57511.000977
370.690000	1116.000000	57810.000000	4.217263	57446.000977
371.690000	1115.000000	58200.000000	4.215837	57377.319336
372.690000	1114.000000	57530.000000	4.214411	57350.322266
373.690000	1113.000000	56600.000000	4.212986	57345.322266
374.690000	1112.000000	57910.000000	4.211560	57387.202148
375.690000	1111.000000	56950.000000	4.210135	57476.640625
376.690000	1110.000000	57330.000000	4.208709	57615.639648
377.690000	1109.000000	58660.000000	4.207283	57761.640625
378.690000	1108.000000	58500.000000	4.205858	57929.521484
379.690000	1107.000000	57660.000000	4.204432	58084.082031
380.690000	1106.000000	58560.000000	4.203007	58203.359375
381.690000	1105.000000	58420.000000	4.201581	58267.841797
382.690000	1104.000000	58440.000000	4.200156	58285.361328
383.690000	1103.000000	58650.000000	4.198730	58241.679688
384.690000	1102.000000	58340.000000	4.197304	58157.519531
385.690000	1101.000000	58240.000000	4.195879	58061.723633
386.690000	1100.000000	57440.000000	4.194453	57989.194336
387.690000	1099.000000	57070.000000	4.193028	57953.041992
388.690000	1098.000000	58030.000000	4.191602	57957.836914
389.690000	1097.000000	58170.000000	4.190177	57992.851562
390.690000	1096.000000	58580.000000	4.188751	58037.534180
391.690000	1095.000000	58990.000000	4.187325	58062.470703
392.690000	1094.000000	59170.000000	4.185900	58053.652344
393.690000	1093.000000	58280.000000	4.184474	58014.047852
394.690000	1092.000000	59730.000000	4.183049	57950.698242
395.690000	1091.000000	58240.000000	4.181623	57878.906250
396.690000	1090.000000	58420.000000	4.180197	57808.984375
397.690000	1089.000000	59580.000000	4.178772	57751.738281
398.690000	1088.000000	57650.000000	4.177346	57702.280273
399.690000	1087.000000	57360.000000	4.175921	57643.330078
400.690000	1086.000000	58100.000000	4.174495	57555.112305
401.690000	1085.000000	57920.000000	4.173070	57431.391602
402.690000	1084.000000	57210.000000	4.171644	57264.726562
403.690000	1083.000000	57490.000000	4.170218	57061.435547
404.690000	1082.000000	56480.000000	4.168793	56854.321289
405.690000	1081.000000	56000.000000	4.167367	56663.881836
406.690000	1080.000000	56730.000000	4.165942	56506.318359
407.690000	1079.000000	56970.000000	4.164516	56386.035156
408.690000	1078.000000	56870.000000	4.163091	56308.325195
409.690000	1077.000000	55870.000000	4.161665	56257.094727
410.690000	1076.000000	56040.000000	4.160433	56224.189453
411.690000	1075.000000	56510.000000	4.159256	56204.760742
412.690000	1074.000000	55850.000000	4.158079	55850.000000
413.690000	1073.000000	62540.000000	4.156902	55863.750000
414.690000	1072.000000	81030.000000	4.155725	55877.500000
415.690000	1071.000000	84490.000000	4.154548	55891.250000
416.690000	1070.000000	64700.000000	4.153371	55905.000000
417.690000	1069.000000	56350.000000	4.152194	55918.750000
418.690000	1068.000000	55670.000000	4.151017	55932.500000
419.690000	1067.000000	55520.000000	4.149840	55946.250000
420.690000	1066.000000	55960.000000	4.148663	55960.000000
421.690000	1065.000000	56750.000000	4.147486	55868.784180
422.690000	1064.000000	56430.000000	4.146309	55869.760742
423.690000	1063.000000	55660.000000	4.145132	55877.280273
424.690000	1062.000000	55750.000000	4.143954	55887.602539
425.690000	1061.000000	55850.000000	4.142777	55879.838867
426.690000	1060.000000	56120.000000	4.141600	55860.239258
427.690000	1059.000000	55980.000000	4.140423	55831.201172
428.690000	1058.000000	55730.000000	4.139246	55787.758789
429.690000	1057.000000	55930.000000	4.138069	55742.080078
430.690000	1056.000000	55410.000000	4.136892	55716.533203
431.690000	1055.000000	55220.000000	4.135715	55711.757812
432.690000	1054.000000	55780.000000	4.134538	55719.438477
433.690000	1053.000000	56180.000000	4.133361	55749.814453
434.690000	1052.000000	55440.000000	4.132184	55781.357422
435.690000	1051.000000	56160.000000	4.131007	55801.000977
436.690000	1050.000000	56610.000000	4.129830	55811.855469
437.690000	1049.000000	55910.000000	4.128653	55822.802734
438.690000	1048.000000	55970.000000	4.127476	55838.959961
439.690000	1047.000000	55560.000000	4.126299	55887.534180
440.690000	1046.000000	55410.000000	4.125122	55973.232422
441.690000	1045.000000	57020.000000	4.123945	56076.367188
442.690000	1044.000000	56760.000000	4.122767	56192.226562
443.690000	1043.000000	56210.000000	4.121590	56297.124023
444.690000	1042.000000	56930.000000	4.120413	56366.586914
445.690000	1041.000000	56560.000000	4.119236	56392.529297
446.690000	1040.000000	57670.000000	4.118059	56401.435547
447.690000	1039.000000	55870.000000	4.116882	56391.142578
448.690000	1038.000000	56310.000000	4.115705	56372.207031
449.690000	1037.000000	56590.000000	4.114528	56357.197266
450.690000	1036.000000	56550.000000	4.113351	56350.976562
451.690000	1035.000000	57200.000000	4.112174	56334.428711
452.690000	1034.000000	57870.000000	4.110997	56314.272461
453.690000	1033.000000	56000.000000	4.109820	56306.430664
454.690000	1032.000000	55860.000000	4.108643	56297.138672
455.690000	1031.000000	56950.000000	4.107466	56295.307617
456.690000	1030.000000	55980.000000	4.106289	56316.132812
457.690000	1029.000000	56410.000000	4.105112	56356.816406
458.690000	1028.000000	56120.000000	4.103935	56401.757812
459.690000	1027.000000	56730.000000	4.102758	56475.000000
460.690000	1026.000000	56040.000000	4.101019	56562.915039
461.690000	1025.000000	56760.000000	4.099123	56644.418945
462.690000	1024.000000	57350.000000	4.097227	56721.118164
463.690000	1023.000000	56320.000000	4.095330	56789.741211
464.690000	1022.000000	57250.000000	4.093434	56833.710938
465.690000	1021.000000	58250.000000	4.091538	56859.355469
466.690000	1020.000000	57970.000000	4.089641	56882.895508
467.690000	1019.000000	57640.000000	4.087745	56898.383789
468.690000	1018.000000	57930.000000	4.085848	56914.208984
469.690000	1017.000000	57010.000000	4.083952	56931.235352
470.690000	1016.000000	58610.000000	4.082056	56947.670898
471.690000	1015.000000	57100.000000	4.080159	56959.233398
472.690000	1014.000000	56590.000000	4.078263	56972.504883
473.690000	1013.000000	56820.000000	4.076367	56980.297852
474.690000	1012.000000	57060.000000	4.074470	56984.707031
475.690000	1011.000000	57370.000000	4.072574	56980.629883
476.690000	1010.000000	57230.000000	4.070677	56973.959961
477.690000	1009.000000	56380.000000	4.068781	56957.578125
478.690000	1008.000000	57200.000000	4.066885	56948.349609
479.690000	1007.000000	58580.000000	4.064988	56943.149414
480.690000	1006.000000	57500.000000	4.063092	56956.391602
481.690000	1005.000000	56620.000000	4.061196	56978.564453
482.690000	1004.000000	57880.000000	4.059299	57010.449219
483.690000	1003.000000	57050.000000	4.057403	57024.799805
484.690000	1002.000000	57440.000000	4.055507	57018.701172
485.690000	1001.000000	58220.000000	4.053610	56969.985352
486.690000	1000.000000	58360.000000	4.051714	56877.695312
487.690000	999.000000	59120.000000	4.049817	56742.617188
488.690000	998.000000	57520.000000	4.047921	56583.417969
489.690000	997.000000	58900.000000	4.046025	56405.317383
490.690000	996.000000	58600.000000	4.044128	56226.538086
491.690000	995.000000	56990.000000	4.042232	56047.373047
492.690000	994.000000	58000.000000	4.040336	55867.470703
493.690000	993.000000	56870.000000	4.038439	55674.321289
494.690000	992.000000	55940.000000	4.036543	55463.208008
495.690000	991.000000	55050.000000	4.034646	55222.724609
496.690000	990.000000	56170.000000	4.032750	54957.587891
497.690000	989.000000	54810.000000	4.030854	54675.493164
498.690000	988.000000	54250.000000	4.028957	54390.556641
499.690000	987.000000	54270.000000	4.027061	54122.329102
500.690000	986.000000	53200.000000	4.025165	53884.218750
501.690000	985.000000	53590.000000	4.023268	53680.434570
502.690000	984.000000	53510.000000	4.021372	53504.711914
503.690000	983.000000	54460.000000	4.019476	53353.730469
504.690000	982.000000	55920.000000	4.017579	53205.991211
505.690000	981.000000	57600.000000	4.015683	53052.241211
506.690000	980.000000	57270.000000	4.013786	52885.556641
507.690000	979.000000	58290.000000	4.011890	52704.272461
508.690000	978.000000	58820.000000	4.009994	52500.507812
509.690000	977.000000	60370.000000	4.008097	52276.333008
510.690000	976.000000	60920.000000	4.007377	52026.967773
511.690000	975.000000	58250.000000	4.006989	51748.881836
512.690000	974.000000	58730.000000	4.006601	51434.833984
513.690000	973.000000	57570.000000	4.006213	51087.646484
514.690000	972.000000	57520.000000	4.005825	50704.375000
515.690000	971.000000	55720.000000	4.005438	50295.063477
516.690000	970.000000	53780.000000	4.005050	49858.769531
517.690000	969.000000	53210.000000	4.004662	49421.567383
518.690000	968.000000	50910.000000	4.004274	48981.748047
519.690000	967.000000	48790.000000	4.003886	48559.775391
520.690000	966.000000	47500.000000	4.003498	48154.379883
521.690000	965.000000	48170.000000	4.003110	47793.867188
522.690000	964.000000	47930.000000	4.002722	47461.914062
523.690000	963.000000	47980.000000	4.002334	47186.953125
524.690000	962.000000	46140.000000	4.001946	46973.818359
525.690000	961.000000	46210.000000	4.001558	46839.443359
526.690000	960.000000	47680.000000	4.001170	46770.561523
527.690000	959.000000	46610.000000	4.000782	46774.082031
528.690000	958.000000	47200.000000	4.000394	46833.281250
529.690000	957.000000	46410.000000	4.000006	46919.199219
530.690000	956.000000	47030.000000	3.999618	47001.601562
531.690000	955.000000	47450.000000	3.999230	47068.959961
532.690000	954.000000	47370.000000	3.998842	47112.402344
533.690000	953.000000	47190.000000	3.998454	47116.718750
534.690000	952.000000	47510.000000	3.998066	47100.961914
535.690000	951.000000	46340.000000	3.997678	47090.878906
536.690000	950.000000	46730.000000	3.997290	47080.156250
537.690000	949.000000	47660.000000	3.996902	47080.390625
538.690000	948.000000	46840.000000	3.996514	47094.458008
539.690000	947.000000	47540.000000	3.996126	47119.951172
540.690000	946.000000	46520.000000	3.995738	47130.561523
541.690000	945.000000	47730.000000	3.995350	47143.251953
542.690000	944.000000	47720.000000	3.994962	47128.100586
543.690000	943.000000	47600.000000	3.994574	47092.084961
544.690000	942.000000	48360.000000	3.994186	47022.646484
545.690000	941.000000	47270.000000	3.993798	46933.867188
546.690000	940.000000	47160.000000	3.993410	46822.778320
547.690000	939.000000	46580.000000	3.993022	46732.094727
548.690000	938.000000	45730.000000	3.992634	46666.865234
549.690000	937.000000	46340.000000	3.992246	46636.210938
550.690000	936.000000	47020.000000	3.991858	46645.170898
551.690000	935.000000	46780.000000	3.991470	46680.629883
552.690000	934.000000	46960.000000	3.991082	46718.183594
553.690000	933.000000	46570.000000	3.990694	46750.649414
554.690000	932.000000	47490.000000	3.990306	46766.752930
555.690000	931.000000	46910.000000	3.989918	46744.008789
556.690000	930.000000	47220.000000	3.989530	46700.019531
557.690000	929.000000	46190.000000	3.989142	46628.627930
558.690000	928.000000	47070.000000	3.988754	46524.213867
559.690000	927.000000	46780.000000	3.988366	46411.440430
560.690000	926.000000	45530.000000	3.987622	46317.583008
561.690000	925.000000	45670.000000	3.986777	46221.596680
562.690000	924.000000	46470.000000	3.985933	46135.410156
563.690000	923.000000	46460.000000	3.985088	46065.131836
564.690000	922.000000	46140.000000	3.984244	45988.320312
565.690000	921.000000	46900.000000	3.983399	45896.279297
566.690000	920.000000	45540.000000	3.982555	45816.093750
567.690000	919.000000	45170.000000	3.981710	45744.399414
568.690000	918.000000	46230.000000	3.980865	45690.961914
569.690000	917.000000	46700.000000	3.980021	45669.892578
570.690000	916.000000	45400.000000	3.979176	45683.041992
571.690000	915.000000	46630.000000	3.978332	45713.642578
572.690000	914.000000	46610.000000	3.977487	45763.696289
573.690000	913.000000	45960.000000	3.976643	45818.481445
574.690000	912.000000	45950.000000	3.975798	45876.469727
575.690000	911.000000	45610.000000	3.974954	45920.693359
576.690000	910.000000	46510.000000	3.974109	45949.682617
577.690000	909.000000	45890.000000	3.973264	45956.147461
578.690000	908.000000	45900.000000	3.972420	45943.320312
579.690000	907.000000	45780.000000	3.971575	45891.870117
580.690000	906.000000	46400.000000	3.970731	45815.444336
581.690000	905.000000	45720.000000	3.969886	45715.722656
582.690000	904.000000	45630.000000	3.969042	45603.574219
583.690000	903.000000	45140.000000	3.968197	45476.435547
584.690000	902.000000	45350.000000	3.967353	45355.585938
585.690000	901.000000	46350.000000	3.966508	45243.535156
586.690000	900.000000	45080.000000	3.965663	45145.537109
587.690000	899.000000	46140.000000	3.964819	45055.234375
588.690000	898.000000	46100.000000	3.963974	44988.383789
589.690000	897.000000	44340.000000	3.963130	44933.344727
590.690000	896.000000	45130.000000	3.962285	44880.766602
591.690000	895.000000	46500.000000	3.961441	44815.312500
592.690000	894.000000	44970.000000	3.960596	44730.429688
593.690000	893.000000	44800.000000	3.959752	44603.071289
594.690000	892.000000	44720.000000	3.958907	44433.642578
595.690000	891.000000	45800.000000	3.958062	44224.980469
596.690000	890.000000	45510.000000	3.957218	43995.610352
597.690000	889.000000	43310.000000	3.956373	43758.125000
598.690000	888.000000	44520.000000	3.955529	43520.795898
599.690000	887.000000	44480.000000	3.954684	43290.703125
600.690000	886.000000	42840.000000	3.953840	43076.840820
601.690000	885.000000	42790.000000	3.952995	42877.846680
602.690000	884.000000	43320.000000	3.952151	42684.829102
603.690000	883.000000	43030.000000	3.951306	42505.673828
604.690000	882.000000	42040.000000	3.950462	42348.012695
605.690000	881.000000	41710.000000	3.949617	42202.548828
606.690000	880.000000	42330.000000	3.948772	42064.960938
607.690000	879.000000	42190.000000	3.947928	41942.158203
608.690000	878.000000	41960.000000	3.947083	41836.718750
609.690000	877.000000	41000.000000	3.946239	41729.438477
610.690000	876.000000	41840.000000	3.946477	41627.519531
611.690000	875.000000	41480.000000	3.947021	41521.840820
612.690000	874.000000	42020.000000	3.947565	41419.599609
613.690000	873.000000	42190.000000	3.948109	41317.856445
614.690000	872.000000	40810.000000	3.948653	41234.213867
615.690000	871.000000	40830.000000	3.949197	41166.181641
616.690000	870.000000	41140.000000	3.949741	41130.092773
617.690000	869.000000	40790.000000	3.950286	41107.939453
618.690000	868.000000	41830.000000	3.950830	41088.867188
619.690000	867.000000	42160.000000	3.951374	41061.127930
620.690000	866.000000	40880.000000	3.951918	41025.507812
621.690000	865.000000	41000.000000	3.952462	40975.214844
622.690000	864.000000	40540.000000	3.953006	40910.971680
623.690000	863.000000	41420.000000	3.953550	40849.062500
624.690000	862.000000	40520.000000	3.954094	40795.810547
625.690000	861.000000	40520.000000	3.954638	40746.257324
626.690000	860.000000	41160.000000	3.955182	40704.638672
627.690000	859.000000	40420.000000	3.955726	40693.457031
628.690000	858.000000	40120.000000	3.956270	40696.513672
629.690000	857.000000	41100.000000	3.956814	40709.934082
630.690000	856.000000	41470.000000	3.957358	40735.307617
631.690000	855.000000	41000.000000	3.957902	40754.870605
632.690000	854.000000	40960.000000	3.958446	40747.375488
633.690000	853.000000	42010.000000	3.958990	40720.070801
634.690000	852.000000	41880.000000	3.959534	40674.108887
635.690000	851.000000	41440.000000	3.960078	40610.244141
636.690000	850.000000	41660.000000	3.960622	40549.790039
637.690000	849.000000	39940.000000	3.961166	40493.728027
638.690000	848.000000	40630.000000	3.961710	40435.568848
639.690000	847.000000	40580.000000	3.962254	40369.521484
640.690000	846.000000	40410.000000	3.962798	40288.752441
641.690000	845.000000	40410.000000	3.963342	40174.196777
642.690000	844.000000	41570.000000	3.963886	40026.308594
643.690000	843.000000	41590.000000	3.964430	39847.734375
644.690000	842.000000	40950.000000	3.964974	39634.738770
645.690000	841.000000	39680.000000	3.965518	39391.489258
646.690000	840.000000	39220.000000	3.966062	39124.650879
647.690000	839.000000	38830.000000	3.966606	38835.920410
648.690000	838.000000	39720.000000	3.967151	38521.562500
649.690000	837.000000	39220.000000	3.967695	38189.221191
650.690000	836.000000	38850.000000	3.968239	37839.382324
651.690000	835.000000	38790.000000	3.968783	37478.730469
652.690000	834.000000	37190.000000	3.969327	37108.645020
653.690000	833.000000	37950.000000	3.969871	36755.419922
654.690000	832.000000	35790.000000	3.970415	36428.374023
655.690000	831.000000	35720.000000	3.970959	36142.697754
656.690000	830.000000	35820.000000	3.971503	35903.833008
657.690000	829.000000	35940.000000	3.972047	35732.319336
658.690000	828.000000	36240.000000	3.972591	35605.961914
659.690000	827.000000	35830.000000	3.973135	35526.774902
660.690000	826.000000	34610.000000	3.972404	35482.280273
661.690000	825.000000	35570.000000	3.971314	35455.119629
662.690000	824.000000	35760.000000	3.970224	35414.079590
663.690000	823.000000	35820.000000	3.969133	35361.479492
664.690000	822.000000	35480.000000	3.968043	35284.599609
665.690000	821.000000	34720.000000	3.966953	35182.878418
666.690000	820.000000	35360.000000	3.965863	35077.438965
667.690000	819.000000	34480.000000	3.964772	34987.119141
668.690000	818.000000	34920.000000	3.963682	34912.399902
669.690000	817.000000	35030.000000	3.962592	34860.319824
670.690000	816.000000	34460.000000	3.961502	34828.081055
671.690000	815.000000	35120.000000	3.960411	34800.000000
672.690000	814.000000	34740.000000	3.959321	34767.438965
673.690000	813.000000	34870.000000	3.958231	34734.079590
674.690000	812.000000	34540.000000	3.957141	34697.199707
675.690000	811.000000	34710.000000	3.956050	34668.959961
676.690000	810.000000	34500.000000	3.954960	34656.799316
677.690000	809.000000	34580.000000	3.953870	34666.079102
678.690000	808.000000	34590.000000	3.952780	34693.359375
679.690000	807.000000	34470.000000	3.951689	34722.719727
680.690000	806.000000	35130.000000	3.950599	34733.120117
681.690000	805.000000	35020.000000	3.949509	34709.040527
682.690000	804.000000	34930.000000	3.948419	34640.158691
683.690000	803.000000	34750.000000	3.947328	34531.359863
684.690000	802.000000	34390.000000	3.946238	34415.439453
685.690000	801.000000	33730.000000	3.945148	34317.041016
686.690000	800.000000	34050.000000	3.944058	34266.081543
687.690000	799.000000	33850.000000	3.942967	34278.640137
688.690000	798.000000	34060.000000	3.941877	34347.121582
689.690000	797.000000	34910.000000	3.940787	34449.309082
690.690000	796.000000	34610.000000	3.939697	34570.212402
691.690000	795.000000	34670.000000	3.938606	34680.378418
692.690000	794.000000	35080.000000	3.937516	34769.228516
693.690000	793.000000	34530.000000	3.936426	34836.376953
694.690000	792.000000	35080.000000	3.935336	34881.206055
695.690000	791.000000	36160.000000	3.934245	34901.325684
696.690000	790.000000	36410.000000	3.933155	34909.973145
697.690000	789.000000	35930.000000	3.932065	34901.513672
698.690000	788.000000	35870.000000	3.930975	34880.476074
699.690000	787.000000	36330.000000	3.929884	34848.298340
700.690000	786.000000	35950.000000	3.928606	34807.729492
701.690000	785.000000	35940.000000	3.927274	34750.971680
702.690000	784.000000	35080.000000	3.925942	34681.579590
703.690000	783.000000	35530.000000	3.924610	34585.749512
704.690000	782.000000	35730.000000	3.923278	34464.416504
705.690000	781.000000	35470.000000	3.921947	34319.460449
706.690000	780.000000	35150.000000	3.920615	34151.289062
707.690000	779.000000	34530.000000	3.919283	33971.276855
708.690000	778.000000	33300.000000	3.917951	33812.929688
709.690000	777.000000	33170.000000	3.916619	33681.342773
710.690000	776.000000	33360.000000	3.915287	33580.727539
711.690000	775.000000	33780.000000	3.913956	33529.323730
712.690000	774.000000	33340.000000	3.912624	33513.215332
713.690000	773.000000	34200.000000	3.911292	33496.479492
714.690000	772.000000	34180.000000	3.909960	33479.040527
715.690000	771.000000	32860.000000	3.908628	33444.160156
716.690000	770.000000	33810.000000	3.907296	33367.839355
717.690000	769.000000	33790.000000	3.905965	33261.281738
718.690000	768.000000	32600.000000	3.904633	33144.721680
719.690000	767.000000	33330.000000	3.903301	33018.081055
720.690000	766.000000	32710.000000	3.901969	32915.920410
721.690000	765.000000	32270.000000	3.900637	32853.359375
722.690000	764.000000	32880.000000	3.899306	32831.201172
723.690000	763.000000	32540.000000	3.897974	32840.639648
724.690000	762.000000	33150.000000	3.896642	32877.680664
725.690000	761.000000	32900.000000	3.895310	32903.439941
726.690000	760.000000	33480.000000	3.893978	32919.680176
727.690000	759.000000	32500.000000	3.892646	32905.681152
728.690000	758.000000	33240.000000	3.891315	32872.880859
729.690000	757.000000	33420.000000	3.889983	32811.999512
730.690000	756.000000	32930.000000	3.888651	32740.561523
731.690000	755.000000	32580.000000	3.887319	32647.919922
732.690000	754.000000	32870.000000	3.885987	32564.001465
733.690000	753.000000	33240.000000	3.884655	32476.721191
734.690000	752.000000	32930.000000	3.883324	32415.520020
735.690000	751.000000	31640.000000	3.881992	32394.719238
736.690000	750.000000	31760.000000	3.880660	32424.479980
737.690000	749.000000	32660.000000	3.879328	32485.041504
738.690000	748.000000	32890.000000	3.877996	32580.131836
739.690000	747.000000	32810.000000	3.876664	32680.795898
740.690000	746.000000	32710.000000	3.875333	32763.908691
741.690000	745.000000	32810.000000	3.874001	32811.235352
742.690000	744.000000	33140.000000	3.872669	32817.651367
743.690000	743.000000	33110.000000	3.871337	32782.685547
744.690000	742.000000	33800.000000	3.870005	32721.218262
745.690000	741.000000	32520.000000	3.868673	32638.605957
746.690000	740.000000	32840.000000	3.867342	32561.730957
747.690000	739.000000	32030.000000	3.866010	32509.538574
748.690000	738.000000	32130.000000	3.864678	32483.403320
749.690000	737.000000	32380.000000	3.863346	32380.000000
750.690000	736.000000	32930.000000	3.862014	32082.067871
751.690000	735.000000	32520.000000	3.860683	31784.138184
752.690000	734.000000	32690.000000	3.859351	31486.206055
753.690000	733.000000	33270.000000	3.858019	31188.276367
754.690000	732.000000	33730.000000	3.856687	30890.344238
755.690000	731.000000	33690.000000	3.855355	30592.414551
756.690000	730.000000	33310.000000	3.854023	30294.482422
757.690000	729.000000	33830.000000	3.852692	29996.552734
758.690000	728.000000	33180.000000	3.851360	29698.620605
759.690000	727.000000	33160.000000	3.850028	29400.688477
760.690000	726.000000	34790.000000	3.850115	29102.758789
761.690000	725.000000	35970.000000	3.850601	28804.826660
762.690000	724.000000	35820.000000	3.851088	28506.896973
763.690000	723.000000	32720.000000	3.851575	28208.964844
764.690000	722.000000	30810.000000	3.852062	27911.035156
765.690000	721.000000	30430.000000	3.852548	27613.103027
766.690000	720.000000	30800.000000	3.853035	27315.173340
767.690000	719.000000	30700.000000	3.853522	27017.241211
768.690000	718.000000	30610.000000	3.854009	26719.309082
769.690000	717.000000	28950.000000	3.854495	26421.379395
770.690000	716.000000	29930.000000	3.854982	26123.447266
771.690000	715.000000	30390.000000	3.855469	25825.517578
772.690000	714.000000	31760.000000	3.855956	25527.585449
773.690000	713.000000	34440.000000	3.856442	25229.655762
774.690000	712.000000	36130.000000	3.856929	24931.723633
775.690000	711.000000	37050.000000	3.857416	24633.793945
776.690000	710.000000	32740.000000	3.857903	24335.861816
777.690000	709.000000	27220.000000	3.858389	24037.929688
778.690000	708.000000	23740.000000	3.858876	23740.000000
779.690000	707.000000	22690.000000	3.859363	23517.968750
780.690000	706.000000	22400.000000	3.859850	23107.836914
781.690000	705.000000	22440.000000	3.860337	22821.142578
782.690000	704.000000	22460.000000	3.860823	22655.900879
783.690000	703.000000	22430.000000	3.861310	22583.779297
784.690000	702.000000	22490.000000	3.861797	22560.720215
785.690000	701.000000	23120.000000	3.862284	22565.280762
786.690000	700.000000	22450.000000	3.862770	22594.240723
787.690000	699.000000	22140.000000	3.863257	22629.521484
788.690000	698.000000	22850.000000	3.863744	22673.759766
789.690000	697.000000	22350.000000	3.864231	22730.080566
790.690000	696.000000	23070.000000	3.864717	22786.560059
791.690000	695.000000	22970.000000	3.865204	22816.640625
792.690000	694.000000	23340.000000	3.865691	22825.600586
793.690000	693.000000	22740.000000	3.866178	22807.919922
794.690000	692.000000	22600.000000	3.866664	22775.280762
795.690000	691.000000	22640.000000	3.867151	22739.240723
796.690000	690.000000	22510.000000	3.867638	22718.200684
797.690000	689.000000	22740.000000	3.868125	22705.280762
798.690000	688.000000	22760.000000	3.868611	22698.959961
799.690000	687.000000	22550.000000	3.869098	22683.239746
800.690000	686.000000	23290.000000	3.869585	22659.921875
801.690000	685.000000	23410.000000	3.870072	22629.799805
802.690000	684.000000	22640.000000	3.870558	22612.321777
803.690000	683.000000	22050.000000	3.871045	22623.881836
804.690000	682.000000	22010.000000	3.871532	22670.961914
805.690000	681.000000	23020.000000	3.872019	22736.320801
806.690000	680.000000	23210.000000	3.872506	22809.479980
807.690000	679.000000	23140.000000	3.872992	22867.514648
808.690000	678.000000	23040.000000	3.873479	22886.342773
809.690000	677.000000	23030.000000	3.873966	22865.566406
810.690000	676.000000	22640.000000	3.873047	22821.704102
811.690000	675.000000	22440.000000	3.871733	22760.515137
812.690000	674.000000	22930.000000	3.870418	22697.097168
813.690000	673.000000	23800.000000	3.869104	22650.410156
814.690000	672.000000	23520.000000	3.867789	22635.495605
815.690000	671.000000	22100.000000	3.866474	22658.354492
816.690000	670.000000	22270.000000	3.865160	22714.821777
817.690000	669.000000	22730.000000	3.863845	22788.444824
818.690000	668.000000	23410.000000	3.862531	22871.062012
819.690000	667.000000	23090.000000	3.861216	22942.114258
820.690000	666.000000	23280.000000	3.859901	22982.241211
821.690000	665.000000	23450.000000	3.858587	23011.120605
822.690000	664.000000	22020.000000	3.857272	23054.079590
823.690000	663.000000	22620.000000	3.855958	23107.441406
824.690000	662.000000	23480.000000	3.854643	23172.399902
825.690000	661.000000	23610.000000	3.853328	23258.479004
826.690000	660.000000	23560.000000	3.852014	23340.119629
827.690000	659.000000	23260.000000	3.850699	23390.839844
828.690000	658.000000	23660.000000	3.849384	23416.159668
829.690000	657.000000	23310.000000	3.848070	23427.280273
830.690000	656.000000	23240.000000	3.846755	23419.599609
831.690000	655.000000	23790.000000	3.845441	23409.641113
832.690000	654.000000	24300.000000	3.844126	23417.880859
833.690000	653.000000	23220.000000	3.842811	23446.240234
834.690000	652.000000	23270.000000	3.841497	23487.438965
835.690000	651.000000	23570.000000	3.840182	23545.998535
836.690000	650.000000	24490.000000	3.838868	23604.279785
837.690000	649.000000	24070.000000	3.837553	23642.358398
838.690000	648.000000	23860.000000	3.836238	23658.000488
839.690000	647.000000	23600.000000	3.834924	23649.240723
840.690000	646.000000	23690.000000	3.833609	23620.439453
841.690000	645.000000	23450.000000	3.832294	23588.200684
842.690000	644.000000	23500.000000	3.830980	23571.799316
843.690000	643.000000	23090.000000	3.829665	23562.600098
844.690000	642.000000	24020.000000	3.828351	23568.640137
845.690000	641.000000	24290.000000	3.827036	23580.119629
846.690000	640.000000	23990.000000	3.825721	23588.320312
847.690000	639.000000	23620.000000	3.824407	23582.038574
848.690000	638.000000	23320.000000	3.823092	23567.758789
849.690000	637.000000	23450.000000	3.821778	23537.038574
850.690000	636.000000	23570.000000	3.820463	23494.118652
851.690000	635.000000	23960.000000	3.819148	23448.520508
852.690000	634.000000	23340.000000	3.817834	23407.199707
853.690000	633.000000	23150.000000	3.816519	23382.639160
854.690000	632.000000	22700.000000	3.815205	23382.319336
855.690000	631.000000	23280.000000	3.813890	23407.919922
856.690000	630.000000	23890.000000	3.812575	23448.879395
857.690000	629.000000	23850.000000	3.811261	23503.679199
858.690000	628.000000	23450.000000	3.809946	23561.918945
859.690000	627.000000	23330.000000	3.808631	23622.399902
860.690000	626.000000	23420.000000	3.807317	23676.240234
861.690000	625.000000	23990.000000	3.806002	23723.359375
862.690000	624.000000	23830.000000	3.804688	23750.959473
863.690000	623.000000	24030.000000	3.803373	23744.880371
864.690000	622.000000	24040.000000	3.802058	23704.160156
865.690000	621.000000	23840.000000	3.800744	23651.520996
866.690000	620.000000	23150.000000	3.799429	23603.681641
867.690000	619.000000	23270.000000	3.798115	23582.641602
868.690000	618.000000	23290.000000	3.796800	23615.183105
869.690000	617.000000	23060.000000	3.795485	23687.470703
870.690000	616.000000	24420.000000	3.795252	23771.818848
871.690000	615.000000	24210.000000	3.795324	23845.349121
872.690000	614.000000	24260.000000	3.795395	23893.264160
873.690000	613.000000	23980.000000	3.795467	23896.972656
874.690000	612.000000	24610.000000	3.795538	23881.994629
875.690000	611.000000	23430.000000	3.795610	23870.251465
876.690000	610.000000	23710.000000	3.795681	23874.143066
877.690000	609.000000	23940.000000	3.795753	23888.068848
878.690000	608.000000	24250.000000	3.795825	23915.656738
879.690000	607.000000	23750.000000	3.795896	23933.708496
880.690000	606.000000	24060.000000	3.795968	23923.823242
881.690000	605.000000	24390.000000	3.796039	23884.160156
882.690000	604.000000	23860.000000	3.796111	23839.599609
883.690000	603.000000	23400.000000	3.796183	23800.239258
884.690000	602.000000	23550.000000	3.796254	23788.239746
885.690000	601.000000	23410.000000	3.796326	23813.039551
886.690000	600.000000	23950.000000	3.796397	23876.240234
887.690000	599.000000	23790.000000	3.796469	23952.399902
888.690000	598.000000	24540.000000	3.796541	24027.199707
889.690000	597.000000	24400.000000	3.796612	24084.321289
890.690000	596.000000	24250.000000	3.796684	24137.680664
891.690000	595.000000	23570.000000	3.796755	24193.039551
892.690000	594.000000	23930.000000	3.796827	24262.719727
893.690000	593.000000	24490.000000	3.796899	24349.838867
894.690000	592.000000	24510.000000	3.796970	24458.959961
895.690000	591.000000	24540.000000	3.797042	24557.958984
896.690000	590.000000	24990.000000	3.797113	24626.279297
897.690000	589.000000	25000.000000	3.797185	24653.359375
898.690000	588.000000	24790.000000	3.797256	24644.479980
899.690000	587.000000	24270.000000	3.797328	24591.000977
900.690000	586.000000	24850.000000	3.797400	24522.160645
901.690000	585.000000	25270.000000	3.797471	24453.554688
902.690000	584.000000	24430.000000	3.797543	24405.026855
903.690000	583.000000	24120.000000	3.797614	24369.531250
904.690000	582.000000	24340.000000	3.797686	24359.873047
905.690000	581.000000	24100.000000	3.797758	24355.820312
906.690000	580.000000	24840.000000	3.797829	24361.708984
907.690000	579.000000	25370.000000	3.797901	24354.418945
908.690000	578.000000	24960.000000	3.797972	24347.788086
909.690000	577.000000	23840.000000	3.798044	24341.740723
910.690000	576.000000	23890.000000	3.796924	24347.038574
911.690000	575.000000	25290.000000	3.795468	24345.268555
912.690000	574.000000	24760.000000	3.794012	24352.031250
913.690000	573.000000	24420.000000	3.792556	24352.045898
914.690000	572.000000	24500.000000	3.791100	24335.395508
915.690000	571.000000	24210.000000	3.789644	24300.468750
916.690000	570.000000	24210.000000	3.788188	24264.162598
917.690000	569.000000	23900.000000	3.786732	24218.852539
918.690000	568.000000	24450.000000	3.785276	24166.950684
919.690000	567.000000	24410.000000	3.783820	24113.979492
920.690000	566.000000	23820.000000	3.782364	24056.557617
921.690000	565.000000	24080.000000	3.780907	23989.672852
922.690000	564.000000	25680.000000	3.779451	23914.453125
923.690000	563.000000	25060.000000	3.777995	23831.843262
924.690000	562.000000	24820.000000	3.776539	23740.156250
925.690000	561.000000	24490.000000	3.775083	23638.393555
926.690000	560.000000	24720.000000	3.773627	23518.273926
927.690000	559.000000	25210.000000	3.772171	23374.731445
928.690000	558.000000	24590.000000	3.770715	23207.189941
929.690000	557.000000	24900.000000	3.769259	23011.960449
930.690000	556.000000	25270.000000	3.767803	22788.676758
931.690000	555.000000	25230.000000	3.766347	22545.361328
932.690000	554.000000	25310.000000	3.764891	22290.778809
933.690000	553.000000	25420.000000	3.763435	22028.591309
934.690000	552.000000	24970.000000	3.761979	21767.602539
935.690000	551.000000	23730.000000	3.760523	21511.589355
936.690000	550.000000	23440.000000	3.759067	21259.008789
937.690000	549.000000	22250.000000	3.757611	21004.213867
938.690000	548.000000	22120.000000	3.756155	20738.686523
939.690000	547.000000	21820.000000	3.754699	20446.654053
940.690000	546.000000	21420.000000	3.753243	20124.766846
941.690000	545.000000	20440.000000	3.751787	19759.516602
942.690000	544.000000	19860.000000	3.750331	19352.416992
943.690000	543.000000	19050.000000	3.748875	18920.396729
944.690000	542.000000	18280.000000	3.747418	18489.569092
945.690000	541.000000	18040.000000	3.745962	18074.936523
946.690000	540.000000	17400.000000	3.744506	17714.383545
947.690000	539.000000	16630.000000	3.743050	16630.000000
948.690000	538.000000	17020.000000	3.741594	16239.230957
949.690000	537.000000	18230.000000	3.740138	15848.461914
950.690000	536.000000	21100.000000	3.738682	15457.692871
951.690000	535.000000	26500.000000	3.737226	15066.922607
952.690000	534.000000	42700.000000	3.735770	14676.153564
953.690000	533.000000	66120.000000	3.734314	14285.384521
954.690000	532.000000	66730.000000	3.732858	13894.615479
955.690000	531.000000	51130.000000	3.731402	13503.846436
956.690000	530.000000	35210.000000	3.729946	13113.077393
957.690000	529.000000	22070.000000	3.728490	12722.307129
958.690000	528.000000	13710.000000	3.727034	12331.538086
959.690000	527.000000	12160.000000	3.725578	11940.769043
960.690000	526.000000	11550.000000	3.724122	11550.000000
961.690000	525.000000	12490.000000	3.722666	12506.083984
962.690000	524.000000	12850.000000	3.721210	12357.534180
963.690000	523.000000	12970.000000	3.719754	12246.990967
964.690000	522.000000	12570.000000	3.718298	12135.200195
965.690000	521.000000	12110.000000	3.716842	12024.399414
966.690000	520.000000	11380.000000	3.715385	11922.346191
967.690000	519.000000	11650.000000	3.713929	11816.960449
968.690000	518.000000	11820.000000	3.712473	11717.199707
969.690000	517.000000	11840.000000	3.711017	11627.226562
970.690000	516.000000	11630.000000	3.710301	11534.240723
971.690000	515.000000	11330.000000	3.709794	11430.880127
972.690000	514.000000	11320.000000	3.709287	11315.839844
973.690000	513.000000	11380.000000	3.708779	11196.080322
974.690000	512.000000	11090.000000	3.708272	11089.520264
975.690000	511.000000	10630.000000	3.707765	11007.199707
976.690000	510.000000	10740.000000	3.707257	10954.559326
977.690000	509.000000	10940.000000	3.706750	10938.514404
978.690000	508.000000	10610.000000	3.706242	10943.929443
979.690000	507.000000	11190.000000	3.705735	10941.506348
980.690000	506.000000	11350.000000	3.705228	10915.047607
981.690000	505.000000	10990.000000	3.704720	10849.577637
982.690000	504.000000	11190.000000	3.704213	10738.962402
983.690000	503.000000	11430.000000	3.703706	10596.525879
984.690000	502.000000	12340.000000	3.703198	10446.519775
985.690000	501.000000	12280.000000	3.702691	10300.151367
986.690000	500.000000	12650.000000	3.702184	10170.350342
987.690000	499.000000	14560.000000	3.701676	10054.189453
988.690000	498.000000	19190.000000	3.701169	9937.462769
989.690000	497.000000	23160.000000	3.700662	9799.131470
990.690000	496.000000	20460.000000	3.700154	9635.389404
991.690000	495.000000	13330.000000	3.699647	9436.986084
992.690000	494.000000	9580.000000	3.699140	9209.320068
993.690000	493.000000	8840.000000	3.698632	8971.607056
994.690000	492.000000	8460.000000	3.698125	8749.248657
995.690000	491.000000	8320.000000	3.697618	8551.737671
996.690000	490.000000	8360.000000	3.697110	8393.331909
997.690000	489.000000	8180.000000	3.696603	8282.619019
998.690000	488.000000	7850.000000	3.696096	8210.000000
999.690000	487.000000	8240.000000	3.695588	8162.560425
1000.690000	486.000000	8280.000000	3.695081	8132.560425
1001.690000	485.000000	8310.000000	3.694573	8118.560181
1002.690000	484.000000	7780.000000	3.694066	8110.400391
1003.690000	483.000000	8010.000000	3.693559	8108.480225
1004.690000	482.000000	8070.000000	3.693051	8112.080078
1005.690000	481.000000	8260.000000	3.692544	8123.679810
1006.690000	480.000000	8220.000000	3.692037	8133.920288
1007.690000	479.000000	8200.000000	3.691529	8142.880249
1008.690000	478.000000	8050.000000	3.691022	8149.840088
1009.690000	477.000000	8000.000000	3.690515	8158.240356
1010.690000	476.000000	8170.000000	3.689336	8167.919922
1011.690000	475.000000	8400.000000	3.687968	8181.600342
1012.690000	474.000000	8270.000000	3.686600	8203.040161
1013.690000	473.000000	7980.000000	3.685232	8237.680054
1014.690000	472.000000	7940.000000	3.683863	8277.600098
1015.690000	471.000000	8440.000000	3.682495	8312.719727
1016.690000	470.000000	8830.000000	3.681127	8342.479858
1017.690000	469.000000	8330.000000	3.679759	8363.679810
1018.690000	468.000000	8270.000000	3.678391	8363.919678
1019.690000	467.000000	8570.000000	3.677023	8352.000122
1020.690000	466.000000	8080.000000	3.675655	8335.999756
1021.690000	465.000000	8250.000000	3.674287	8317.279663
1022.690000	464.000000	8310.000000	3.672919	8295.039673
1023.690000	463.000000	8520.000000	3.671551	8279.359741
1024.690000	462.000000	8340.000000	3.670182	8270.639648
1025.690000	461.000000	8190.000000	3.668814	8280.559692
1026.690000	460.000000	7670.000000	3.667446	8305.759888
1027.690000	459.000000	8380.000000	3.666078	8343.919678
1028.690000	458.000000	8630.000000	3.664710	8388.239746
1029.690000	457.000000	8510.000000	3.663342	8425.280151
1030.690000	456.000000	8820.000000	3.661974	8432.639771
1031.690000	455.000000	8550.000000	3.660606	8415.999756
1032.690000	454.000000	8120.000000	3.659238	8379.279785
1033.690000	453.000000	8310.000000	3.657869	8324.080200
1034.690000	452.000000	8230.000000	3.656501	8262.799683
1035.690000	451.000000	8290.000000	3.655133	8211.119995
1036.690000	450.000000	8090.000000	3.653765	8165.120239
1037.690000	449.000000	8240.000000	3.652397	8129.199829
1038.690000	448.000000	8050.000000	3.651029	8114.879761
1039.690000	447.000000	7700.000000	3.649661	8124.719849
1040.690000	446.000000	8150.000000	3.648293	8151.674194
1041.690000	445.000000	8250.000000	3.646925	8201.982422
1042.690000	444.000000	8250.000000	3.645556	8272.525635
1043.690000	443.000000	8400.000000	3.644188	8349.622803
1044.690000	442.000000	8360.000000	3.642820	8420.794067
1045.690000	441.000000	8720.000000	3.641452	8491.096802
1046.690000	440.000000	9110.000000	3.640084	8541.971436
1047.690000	439.000000	8930.000000	3.638716	8561.016846
1048.690000	438.000000	8970.000000	3.637348	8551.354370
1049.690000	437.000000	8500.000000	3.635980	8519.462891
1050.690000	436.000000	8440.000000	3.634612	8454.445801
1051.690000	435.000000	8420.000000	3.633243	8378.382568
1052.690000	434.000000	7960.000000	3.631875	8306.473999
1053.690000	433.000000	8210.000000	3.630507	8237.919922
1054.690000	432.000000	8510.000000	3.629139	8176.719971
1055.690000	431.000000	8120.000000	3.627771	8139.840088
1056.690000	430.000000	7700.000000	3.626403	8116.240234
1057.690000	429.000000	8100.000000	3.625035	8104.400024
1058.690000	428.000000	8020.000000	3.623667	8103.439941
1059.690000	427.000000	8290.000000	3.622299	8105.839844
1060.690000	426.000000	8260.000000	3.622221	8098.559570
1061.690000	425.000000	8110.000000	3.622506	8082.799683
1062.690000	424.000000	7970.000000	3.622792	8052.319946
1063.690000	423.000000	8210.000000	3.623078	8021.839600
1064.690000	422.000000	7730.000000	3.623364	7999.840088
1065.690000	421.000000	7920.000000	3.623650	7990.159912
1066.690000	420.000000	8020.000000	3.623936	8002.080078
1067.690000	419.000000	7720.000000	3.624222	8040.560303
1068.690000	418.000000	8000.000000	3.624508	8076.240234
1069.690000	417.000000	8670.000000	3.624794	8098.560181
1070.690000	416.000000	8160.000000	3.625079	8109.199829
1071.690000	415.000000	7910.000000	3.625365	8092.102661
1072.690000	414.000000	8510.000000	3.625651	8047.611084
1073.690000	413.000000	8010.000000	3.625937	8008.953857
1074.690000	412.000000	7440.000000	3.626223	7989.559937
1075.690000	411.000000	7660.000000	3.626509	7660.000000
1076.690000	410.000000	7990.000000	3.626795	7658.666382
1077.690000	409.000000	9690.000000	3.627081	7657.333374
1078.690000	408.000000	11470.000000	3.627366	7655.999756
1079.690000	407.000000	12370.000000	3.627652	7654.666748
1080.690000	406.000000	9320.000000	3.627938	7653.333130
1081.690000	405.000000	8320.000000	3.628224	7652.000122
1082.690000	404.000000	8410.000000	3.628510	7650.666504
1083.690000	403.000000	8290.000000	3.628796	7649.333496
1084.690000	402.000000	8360.000000	3.629082	7647.999878
1085.690000	401.000000	9000.000000	3.629368	7646.666870
1086.690000	400.000000	8900.000000	3.629653	7645.333252
1087.690000	399.000000	8400.000000	3.629939	7644.000244
1088.690000	398.000000	7900.000000	3.630225	7642.666626
1089.690000	397.000000	7500.000000	3.630511	7641.333618
1090.690000	396.000000	7640.000000	3.630797	7640.000000
1091.690000	395.000000	7510.000000	3.631083	7561.623535
1092.690000	394.000000	7320.000000	3.631369	7504.273071
1093.690000	393.000000	7400.000000	3.631655	7459.119873
1094.690000	392.000000	7620.000000	3.631940	7432.719727
1095.690000	391.000000	7200.000000	3.632226	7426.640015
1096.690000	390.000000	7360.000000	3.632512	7428.959961
1097.690000	389.000000	7560.000000	3.632798	7438.319702
1098.690000	388.000000	7400.000000	3.633084	7460.559692
1099.690000	387.000000	7560.000000	3.633370	7492.853394
1100.690000	386.000000	7290.000000	3.631929	7531.262817
1101.690000	385.000000	7580.000000	3.630000	7576.548462
1102.690000	384.000000	7630.000000	3.628072	7622.379150
1103.690000	383.000000	7730.000000	3.626144	7656.965332
1104.690000	382.000000	8050.000000	3.624216	7678.239746
1105.690000	381.000000	8430.000000	3.622287	7690.493164
1106.690000	380.000000	8900.000000	3.620359	7698.085938
1107.690000	379.000000	9230.000000	3.618431	7705.291748
1108.690000	378.000000	9410.000000	3.616502	7723.316040
1109.690000	377.000000	9220.000000	3.614574	7751.005859
1110.690000	376.000000	8660.000000	3.612646	7773.588867
1111.690000	375.000000	8190.000000	3.610718	7779.264526
1112.690000	374.000000	8090.000000	3.608789	7766.240234
1113.690000	373.000000	7540.000000	3.606861	7727.548828
1114.690000	372.000000	7660.000000	3.604933	7667.331543
1115.690000	371.000000	7700.000000	3.603005	7608.085938
1116.690000	370.000000	7270.000000	3.601076	7562.571411
1117.690000	369.000000	7550.000000	3.599148	7538.800049
1118.690000	368.000000	7330.000000	3.597220	7546.959839
1119.690000	367.000000	7310.000000	3.595292	7576.240234
1120.690000	366.000000	7950.000000	3.593363	7611.199951
1121.690000	365.000000	7730.000000	3.591435	7648.959961
1122.690000	364.000000	7600.000000	3.589507	7673.839722
1123.690000	363.000000	7970.000000	3.587578	7671.840210
1124.690000	362.000000	7840.000000	3.585650	7663.359985
1125.690000	361.000000	7140.000000	3.583722	7654.799805
1126.690000	360.000000	7640.000000	3.581794	7644.799805
1127.690000	359.000000	7880.000000	3.579865	7649.600220
1128.690000	358.000000	7500.000000	3.577937	7684.559937
1129.690000	357.000000	7500.000000	3.576009	7732.554321
1130.690000	356.000000	7820.000000	3.574081	7795.982666
1131.690000	355.000000	7800.000000	3.572152	7870.606079
1132.690000	354.000000	8220.000000	3.570224	7944.885864
1133.690000	353.000000	7950.000000	3.568296	7950.000000
1134.690000	352.000000	8210.000000	3.566367	7950.000000
1135.690000	351.000000	8730.000000	3.564439	7950.000000
1136.690000	350.000000	8510.000000	3.562511	7950.000000
1137.690000	349.000000	8090.000000	3.560583	7950.000000
1138.690000	348.000000	9090.000000	3.558654	7950.000000
1139.690000	347.000000	9040.000000	3.556726	7950.000000
1140.690000	346.000000	8090.000000	3.554798	7950.000000
1141.690000	345.000000	8020.000000	3.552870	7950.000000
1142.690000	344.000000	7950.000000	3.550941	7950.000000
1143.690000	343.000000	8360.000000	3.549013	7909.400024
1144.690000	342.000000	7700.000000	3.547085	7877.108765
1145.690000	341.000000	7450.000000	3.545157	7864.748535
1146.690000	340.000000	7380.000000	3.543228	7866.640015
1147.690000	339.000000	8070.000000	3.541300	7885.199585
1148.690000	338.000000	8380.000000	3.539372	7909.119873
1149.690000	337.000000	8200.000000	3.537443	7934.639893
1150.690000	336.000000	7660.000000	3.535515	7953.359985
1151.690000	335.000000	7800.000000	3.533587	7977.919922
1152.690000	334.000000	7740.000000	3.531659	8014.400024
1153.690000	333.000000	8240.000000	3.529730	8074.479980
1154.690000	332.000000	8070.000000	3.527802	8151.359863
1155.690000	331.000000	8250.000000	3.525874	8242.399902
1156.690000	330.000000	8230.000000	3.523946	8329.359741
1157.690000	329.000000	8540.000000	3.522017	8398.959961
1158.690000	328.000000	8700.000000	3.520089	8432.319946
1159.690000	327.000000	8770.000000	3.518161	8432.800293
1160.690000	326.000000	8370.000000	3.516232	8404.400024
1161.690000	325.000000	8340.000000	3.514304	8361.920166
1162.690000	324.000000	8190.000000	3.512376	8321.599731
1163.690000	323.000000	8100.000000	3.510448	8305.200195
1164.690000	322.000000	7940.000000	3.508519	8312.080078
1165.690000	321.000000	8440.000000	3.506591	8339.600220
1166.690000	320.000000	8630.000000	3.504663	8380.079956
1167.690000	319.000000	8540.000000	3.502735	8420.559692
1168.690000	318.000000	8470.000000	3.500806	8451.519775
1169.690000	317.000000	8300.000000	3.498878	8476.719971
1170.690000	316.000000	8380.000000	3.496950	8496.879883
1171.690000	315.000000	8770.000000	3.495022	8515.599976
1172.690000	314.000000	8630.000000	3.493093	8541.359863
1173.690000	313.000000	8190.000000	3.491165	8570.560303
1174.690000	312.000000	8660.000000	3.489237	8597.440186
1175.690000	311.000000	8660.000000	3.487308	8619.119873
1176.690000	310.000000	8850.000000	3.485380	8627.440186
1177.690000	309.000000	8910.000000	3.483452	8615.360107
1178.690000	308.000000	8320.000000	3.481524	8579.920044
1179.690000	307.000000	8570.000000	3.479595	8517.440186
1180.690000	306.000000	8560.000000	3.477667	8425.200195
1181.690000	305.000000	8510.000000	3.475739	8307.199707
1182.690000	304.000000	8360.000000	3.473811	8168.800049
1183.690000	303.000000	7980.000000	3.471882	8022.736816
1184.690000	302.000000	7660.000000	3.469954	7884.071045
1185.690000	301.000000	7620.000000	3.468026	7768.827515
1186.690000	300.000000	7410.000000	3.466097	7687.127075
1187.690000	299.000000	7480.000000	3.464169	7480.000000
1188.690000	298.000000	7840.000000	3.462241	7341.250000
1189.690000	297.000000	8390.000000	3.460313	7202.500000
1190.690000	296.000000	9340.000000	3.460958	7063.750000
1191.690000	295.000000	9270.000000	3.462330	6925.000000
1192.690000	294.000000	10130.000000	3.463701	6786.250000
1193.690000	293.000000	10950.000000	3.465073	6647.500000
1194.690000	292.000000	7800.000000	3.466444	6508.750000
1195.690000	291.000000	6370.000000	3.467816	6370.000000
1196.690000	290.000000	7570.000000	3.469187	6159.000244
1197.690000	289.000000	11020.000000	3.470559	5947.999878
1198.690000	288.000000	13680.000000	3.471930	5737.000122
1199.690000	287.000000	17990.000000	3.473302	5525.999756
1200.690000	286.000000	26180.000000	3.474673	5315.000000
1201.690000	285.000000	31790.000000	3.476044	5103.999939
1202.690000	284.000000	16810.000000	3.477416	4892.999878
1203.690000	283.000000	5480.000000	3.478787	4682.000122
1204.690000	282.000000	4630.000000	3.480159	4471.000061
1205.690000	281.000000	4260.000000	3.481530	4260.000000
1206.690000	280.000000	3910.000000	3.482902	4348.890686
1207.690000	279.000000	4020.000000	3.484273	4176.892700
1208.690000	278.000000	3980.000000	3.485645	4058.876038
1209.690000	277.000000	4130.000000	3.487016	3988.399963
1210.690000	276.000000	3730.000000	3.488388	3952.239990
1211.690000	275.000000	3990.000000	3.489759	3947.359924
1212.690000	274.000000	3690.000000	3.491131	3965.360107
1213.690000	273.000000	3890.000000	3.492502	3998.160095
1214.690000	272.000000	4280.000000	3.493874	4036.960144
1215.690000	271.000000	4040.000000	3.495245	4077.919922
1216.690000	270.000000	4180.000000	3.496617	4109.600220
1217.690000	269.000000	4260.000000	3.497988	4125.920105
1218.690000	268.000000	4160.000000	3.499360	4132.799988
1219.690000	267.000000	4070.000000	3.500731	4129.680176
1220.690000	266.000000	4090.000000	3.502103	4120.720215
1221.690000	265.000000	4000.000000	3.503474	4106.799927
1222.690000	264.000000	4300.000000	3.504845	4094.400024
1223.690000	263.000000	4030.000000	3.506217	4077.839966
1224.690000	262.000000	4240.000000	3.507588	4064.479980
1225.690000	261.000000	3810.000000	3.508960	4054.639893
1226.690000	260.000000	3970.000000	3.510331	4056.000061
1227.690000	259.000000	3920.000000	3.511703	4060.799866
1228.690000	258.000000	4310.000000	3.513074	4071.999817
1229.690000	257.000000	4080.000000	3.514446	4081.040039
1230.690000	256.000000	4120.000000	3.515817	4087.279968
1231.690000	255.000000	4130.000000	3.517189	4084.639893
1232.690000	254.000000	4080.000000	3.518560	4079.840088
1233.690000	253.000000	4030.000000	3.519932	4074.960022
1234.690000	252.000000	3960.000000	3.521303	4076.080017
1235.690000	251.000000	3950.000000	3.522675	4078.000183
1236.690000	250.000000	4400.000000	3.524046	4085.679932
1237.690000	249.000000	4020.000000	3.525418	4097.040100
1238.690000	248.000000	4030.000000	3.526789	4108.240051
1239.690000	247.000000	4140.000000	3.528161	4117.680054
1240.690000	246.000000	4060.000000	3.529063	4130.960083
1241.690000	245.000000	4130.000000	3.529832	4141.040039
1242.690000	244.000000	4360.000000	3.530602	4148.639832
1243.690000	243.000000	4050.000000	3.531371	4155.279846
1244.690000	242.000000	4140.000000	3.532141	4156.480103
1245.690000	241.000000	4250.000000	3.532911	4153.519897
1246.690000	240.000000	4020.000000	3.533680	4151.279907
1247.690000	239.000000	4220.000000	3.534450	4149.200134
1248.690000	238.000000	4180.000000	3.535219	4147.439880
1249.690000	237.000000	4150.000000	3.535989	4153.519897
1250.690000	236.000000	3960.000000	3.536759	4161.520081
1251.690000	235.000000	4230.000000	3.537528	4171.119995
1252.690000	234.000000	4210.000000	3.538298	4179.840088
1253.690000	233.000000	4350.000000	3.539068	4186.799927
1254.690000	232.000000	4190.000000	3.539837	4185.199890
1255.690000	231.000000	4130.000000	3.540607	4182.640076
1256.690000	230.000000	4020.000000	3.541376	4179.440002
1257.690000	229.000000	4290.000000	3.542146	4179.039917
1258.690000	228.000000	4250.000000	3.542916	4183.600159
1259.690000	227.000000	4150.000000	3.543685	4201.679993
1260.690000	226.000000	3910.000000	3.544455	4225.200195
1261.690000	225.000000	4340.000000	3.545224	4249.680176
1262.690000	224.000000	4500.000000	3.545994	4272.480164
1263.690000	223.000000	4310.000000	3.546764	4289.680176
1264.690000	222.000000	4300.000000	3.547533	4288.720093
1265.690000	221.000000	4370.000000	3.548303	4276.960144
1266.690000	220.000000	4180.000000	3.549072	4260.240173
1267.690000	219.000000	4280.000000	3.549842	4241.839905
1268.690000	218.000000	4200.000000	3.550612	4227.999878
1269.690000	217.000000	4150.000000	3.551381	4231.759949
1270.690000	216.000000	3940.000000	3.552151	4243.680115
1271.690000	215.000000	4460.000000	3.552920	4256.879883
1272.690000	214.000000	4360.000000	3.553690	4267.439880
1273.690000	213.000000	4330.000000	3.554460	4266.000061
1274.690000	212.000000	4480.000000	3.555229	4243.039856
1275.690000	211.000000	4250.000000	3.555999	4209.599915
1276.690000	210.000000	4000.000000	3.556768	4176.000061
1277.690000	209.000000	3880.000000	3.557538	4146.239929
1278.690000	208.000000	4210.000000	3.558308	4129.200134
1279.690000	207.000000	4120.000000	3.559077	4132.879944
1280.690000	206.000000	4110.000000	3.559847	4155.520020
1281.690000	205.000000	4180.000000	3.560616	4194.240112
1282.690000	204.000000	4130.000000	3.561386	4246.159973
1283.690000	203.000000	4340.000000	3.562156	4310.159912
1284.690000	202.000000	4180.000000	3.562925	4375.599976
1285.690000	201.000000	4520.000000	3.563695	4427.999878
1286.690000	200.000000	4780.000000	3.564464	4455.039978
1287.690000	199.000000	4750.000000	3.565234	4458.160095
1288.690000	198.000000	4360.000000	3.566004	4428.720093
1289.690000	197.000000	4520.000000	3.566773	4376.640015
1290.690000	196.000000	4150.000000	3.567543	4319.679871
1291.690000	195.000000	3990.000000	3.568312	4270.320129
1292.690000	194.000000	4200.000000	3.569082	4225.920105
1293.690000	193.000000	4450.000000	3.569852	4198.399963
1294.690000	192.000000	4060.000000	3.570621	4183.840027
1295.690000	191.000000	4240.000000	3.571391	4178.800049
1296.690000	190.000000	4030.000000	3.572161	4183.280029
1297.690000	189.000000	4040.000000	3.572930	4200.159912
1298.690000	188.000000	4280.000000	3.573700	4220.960083
1299.690000	187.000000	4290.000000	3.574469	4246.640015
1300.690000	186.000000	4300.000000	3.573959	4271.440125
1301.690000	185.000000	4470.000000	3.573088	4291.359863
1302.690000	184.000000	4270.000000	3.572217	4307.680054
1303.690000	183.000000	4210.000000	3.571345	4323.519897
1304.690000	182.000000	4150.000000	3.570474	4333.599854
1305.690000	181.000000	4450.000000	3.569603	4339.280090
1306.690000	180.000000	4590.000000	3.568732	4338.800049
1307.690000	179.000000	4390.000000	3.567860	4327.760010
1308.690000	178.000000	4400.000000	3.566989	4309.840088
1309.690000	177.000000	4030.000000	3.566118	4294.479980
1310.690000	176.000000	4030.000000	3.565247	4281.759949
1311.690000	175.000000	4560.000000	3.564376	4279.119873
1312.690000	174.000000	4180.000000	3.563504	4286.319885
1313.690000	173.000000	4300.000000	3.562633	4291.040039
1314.690000	172.000000	4390.000000	3.561762	4286.319885
1315.690000	171.000000	4220.000000	3.560891	4272.959900
1316.690000	170.000000	4390.000000	3.560019	4238.959961
1317.690000	169.000000	4570.000000	3.559148	4188.720093
1318.690000	168.000000	3880.000000	3.558277	4139.360046
1319.690000	167.000000	3690.000000	3.557406	4092.399902
1320.690000	166.000000	4150.000000	3.556535	4048.880005
1321.690000	165.000000	4180.000000	3.555663	4022.720032
1322.690000	164.000000	4060.000000	3.554792	4022.479858
1323.690000	163.000000	3690.000000	3.553921	4038.160095
1324.690000	162.000000	4070.000000	3.553050	4072.045593
1325.690000	161.000000	4010.000000	3.552178	4124.400024
1326.690000	160.000000	4060.000000	3.551307	4183.445740
1327.690000	159.000000	4390.000000	3.550436	4230.622864
1328.690000	158.000000	4800.000000	3.549565	4267.371521
1329.690000	157.000000	4280.000000	3.548694	4292.194214
1330.690000	156.000000	5390.000000	3.547822	4303.502808
1331.690000	155.000000	6050.000000	3.546951	4310.228577
1332.690000	154.000000	5660.000000	3.546080	4312.771301
1333.690000	153.000000	4890.000000	3.545209	4304.891357
1334.690000	152.000000	4500.000000	3.544337	4284.565735
1335.690000	151.000000	4190.000000	3.543466	4252.583008
1336.690000	150.000000	3990.000000	3.542595	4200.811462
1337.690000	149.000000	4270.000000	3.541724	4143.331299
1338.690000	148.000000	4010.000000	3.540853	4094.382935
1339.690000	147.000000	3950.000000	3.539981	4056.239929
1340.690000	146.000000	4070.000000	3.539110	4031.119995
1341.690000	145.000000	3940.000000	3.538239	4026.479797
1342.690000	144.000000	3920.000000	3.537368	4036.399841
1343.690000	143.000000	3920.000000	3.536496	4045.759888
1344.690000	142.000000	4410.000000	3.535625	4054.079895
1345.690000	141.000000	4010.000000	3.534754	4058.320007
1346.690000	140.000000	4190.000000	3.533883	4055.280151
1347.690000	139.000000	3970.000000	3.533011	4045.280151
1348.690000	138.000000	3880.000000	3.532140	4037.999878
1349.690000	137.000000	3990.000000	3.531269	4032.479858
1350.690000	136.000000	3950.000000	3.530398	4024.240112
1351.690000	135.000000	4360.000000	3.529527	4012.160034
1352.690000	134.000000	4020.000000	3.528655	3997.120056
1353.690000	133.000000	3930.000000	3.527784	3977.359924
1354.690000	132.000000	3900.000000	3.526913	3956.159973
1355.690000	131.000000	3770.000000	3.526042	3943.519897
1356.690000	130.000000	3890.000000	3.528134	3942.160034
1357.690000	129.000000	3930.000000	3.531063	3949.119873
1358.690000	128.000000	4180.000000	3.533991	3961.999817
1359.690000	127.000000	3920.000000	3.536920	3978.720093
1360.690000	126.000000	3880.000000	3.539849	3995.119934
1361.690000	125.000000	4030.000000	3.542777	4010.559998
1362.690000	124.000000	4040.000000	3.545706	4023.599854
1363.690000	123.000000	4260.000000	3.548634	4040.559998
1364.690000	122.000000	3750.000000	3.551563	4060.880127
1365.690000	121.000000	4020.000000	3.554492	4079.920044
1366.690000	120.000000	4260.000000	3.557420	4091.439819
1367.690000	119.000000	4270.000000	3.560349	4099.920044
1368.690000	118.000000	3990.000000	3.563277	4093.999939
1369.690000	117.000000	4180.000000	3.566206	4070.320129
1370.690000	116.000000	4120.000000	3.569134	4031.920166
1371.690000	115.000000	4000.000000	3.572063	3985.520020
1372.690000	114.000000	3840.000000	3.574992	3927.680054
1373.690000	113.000000	3930.000000	3.577920	3867.839966
1374.690000	112.000000	3790.000000	3.580849	3816.159973
1375.690000	111.000000	3760.000000	3.583777	3778.800049
1376.690000	110.000000	3630.000000	3.586706	3630.000000
1377.690000	109.000000	3590.000000	3.589635	3658.181763
1378.690000	108.000000	3650.000000	3.592563	3686.363525
1379.690000	107.000000	3760.000000	3.595492	3714.545593
1380.690000	106.000000	4210.000000	3.598420	3742.727356
1381.690000	105.000000	5010.000000	3.601349	3770.909119
1382.690000	104.000000	6030.000000	3.604278	3799.090881
1383.690000	103.000000	5810.000000	3.607206	3827.272644
1384.690000	102.000000	4550.000000	3.610135	3855.454407
1385.690000	101.000000	4380.000000	3.613063	3883.636475
1386.690000	100.000000	4290.000000	3.615992	3911.818237
1387.690000	99.000000	3940.000000	3.618920	3940.000000
1388.690000	98.000000	3740.000000	3.621849	4033.085632
1389.690000	97.000000	3940.000000	3.624778	4006.788635
1390.690000	96.000000	3770.000000	3.627706	3987.519836
1391.690000	95.000000	4280.000000	3.630635	3963.519897
1392.690000	94.000000	4310.000000	3.633563	3929.599915
1393.690000	93.000000	3790.000000	3.636492	3877.519836
1394.690000	92.000000	3770.000000	3.639421	3803.039856
1395.690000	91.000000	3680.000000	3.642349	3714.559937
1396.690000	90.000000	3710.000000	3.645278	3630.079956
1397.690000	89.000000	3530.000000	3.648206	3560.239868
1398.690000	88.000000	3350.000000	3.651135	3520.559998
1399.690000	87.000000	3010.000000	3.654063	3509.599915
1400.690000	86.000000	3580.000000	3.656992	3522.319946
1401.690000	85.000000	3630.000000	3.659921	3543.600159
1402.690000	84.000000	3850.000000	3.662849	3560.320129
1403.690000	83.000000	3750.000000	3.665778	3554.320068
1404.690000	82.000000	3600.000000	3.668706	3530.400085
1405.690000	81.000000	3290.000000	3.671635	3490.320129
1406.690000	80.000000	3410.000000	3.674564	3442.879944
1407.690000	79.000000	3380.000000	3.677492	3395.440063
1408.690000	78.000000	3350.000000	3.680421	3356.319885
1409.690000	77.000000	3270.000000	3.683349	3318.800049
1410.690000	76.000000	3410.000000	3.686278	3285.520020
1411.690000	75.000000	3270.000000	3.689206	3255.840149
1412.690000	74.000000	3220.000000	3.692135	3231.679993
1413.690000	73.000000	3070.000000	3.695064	3214.639893
1414.690000	72.000000	3060.000000	3.697992	3217.919922
1415.690000	71.000000	3100.000000	3.700921	3236.502991
1416.690000	70.000000	3540.000000	3.703849	3269.737244
1417.690000	69.000000	3290.000000	3.706778	3316.091309
1418.690000	68.000000	3150.000000	3.709707	3373.885803
1419.690000	67.000000	3170.000000	3.712635	3420.559998
1420.690000	66.000000	4010.000000	3.715564	3455.725708
1421.690000	65.000000	4950.000000	3.718492	3470.714417
1422.690000	64.000000	4790.000000	3.721421	3458.594360
1423.690000	63.000000	4320.000000	3.724350	3413.103027
1424.690000	62.000000	3390.000000	3.727278	3349.491577
1425.690000	61.000000	3320.000000	3.730207	3263.857117
1426.690000	60.000000	3380.000000	3.733135	3165.154419
1427.690000	59.000000	3670.000000	3.736064	3054.085693
1428.690000	58.000000	4360.000000	3.738992	2931.679993
1429.690000	57.000000	5050.000000	3.741921	2790.022888
1430.690000	56.000000	4660.000000	3.744850	2637.805786
1431.690000	55.000000	3310.000000	3.747778	2475.091400
1432.690000	54.000000	2260.000000	3.750707	2314.914246
1433.690000	53.000000	1890.000000	3.753635	2169.445801
1434.690000	52.000000	1940.000000	3.756564	2051.080017
1435.690000	51.000000	1870.000000	3.759493	1962.382965
1436.690000	50.000000	1780.000000	3.762421	1904.537201
1437.690000	49.000000	1920.000000	3.765350	1865.228577
1438.690000	48.000000	1850.000000	3.768278	1833.840027
1439.690000	47.000000	1920.000000	3.771207	1803.359985
1440.690000	46.000000	1670.000000	3.774135	1763.840027
1441.690000	45.000000	1800.000000	3.777064	1708.480072
1442.690000	44.000000	1920.000000	3.779993	1647.519989
1443.690000	43.000000	1290.000000	3.782921	1586.399994
1444.690000	42.000000	1550.000000	3.785850	1527.599945
1445.690000	41.000000	1460.000000	3.788778	1485.359955
1446.690000	40.000000	1230.000000	3.791707	1470.240021
1447.690000	39.000000	1410.000000	3.794636	1478.240051
1448.690000	38.000000	1490.000000	3.797564	1513.520050
1449.690000	37.000000	1510.000000	3.800493	1574.039917
1450.690000	36.000000	1550.000000	3.803421	1648.840027
1451.690000	35.000000	1850.000000	3.806350	1730.399933
1452.690000	34.000000	1710.000000	3.809278	1814.080048
1453.690000	33.000000	1950.000000	3.812207	1880.899963
1454.690000	32.000000	2320.000000	3.815136	1934.499969
1455.690000	31.000000	2620.000000	3.818064	1970.800018
1456.690000	30.000000	2290.000000	3.820993	1991.240082
1457.690000	29.000000	1880.000000	3.823921	1992.940063
1458.690000	28.000000	2090.000000	3.826850	1991.159973
1459.690000	27.000000	2480.000000	3.829779	1968.820038
1460.690000	26.000000	2320.000000	3.830423	1926.959991
1461.690000	25.000000	2040.000000	3.830423	1859.019928
1462.690000	24.000000	2100.000000	3.830423	1773.480072
1463.690000	23.000000	1550.000000	3.830423	1672.519989
1464.690000	22.000000	1280.000000	3.830423	1577.299957
1465.690000	21.000000	1320.000000	3.830423	1500.540009
1466.690000	20.000000	1230.000000	3.830423	1450.480042
1467.690000	19.000000	1550.000000	3.830423	1425.359955
1468.690000	18.000000	1390.000000	3.830423	1413.840027
1469.690000	17.000000	1610.000000	3.830423	1404.239960
1470.690000	16.000000	1330.000000	3.830423	1381.759949
1471.690000	15.000000	1450.000000	3.830423	1344.000092
1472.690000	14.000000	1260.000000	3.830423	1285.279999
1473.690000	13.000000	1390.000000	3.830423	1214.400024
1474.690000	12.000000	1180.000000	3.830423	1139.360046
1475.690000	11.000000	890.000000	3.830423	1071.360016
1476.690000	10.000000	850.000000	3.830423	1012.160034
1477.690000	9.000000	930.000000	3.830423	966.559982
1478.690000	8.000000	840.000000	3.830423	925.360031
1479.690000	7.000000	1090.000000	3.830423	875.520020
1480.690000	6.000000	1000.000000	3.830423	805.920029
1481.690000	5.000000	830.000000	3.830423	710.080032
1482.690000	4.000000	780.000000	3.830423	588.880005
1483.690000	3.000000	340.000000	3.830423	454.480019
1484.690000	2.000000	190.000000	3.830423	323.040009
1485.690000	1.000000	30.000000	3.830423	207.679996
1486.690000	0.000000	0.000000	3.830423	119.679995
1487.690000	-1.000000	0.000000	3.830423	62.240000
1488.690000	-2.000000	0.000000	3.830423	29.679999
