# Supplementary material for: Enhancing the Longevity and Structural Stability of Humidity Sensors: Iron Thin Films with Nitride Bonding Synthesized via Magnetic Field-Assisted Sparking Discharge
Source: Sensors (Basel). 2024 Aug 23;24(17):5466. doi: 10.3390/s24175466 (PMC11397896; doi:10.3390/s24175466)
Supplement: Supplementary file 1 [file sensors-24-05466-s001.zip › XPS_7-1-2024/4.IRON O2 magnet/C 1s]

Dataset C 1s:27(7-1-2024)
Dwell Time (s)	0.250000
Number of sweeps	2
Kinetic Energy(eV)	Binding Energy(eV)	Intensity(cps)	Transmission Value	Background(cps)	C 1s(cps)	C 1s(cps)	C 1s(cps)	C 1s(cps)	Envelope(cps)
1183.890000	302.800000	1062.000000	0.567243	1039.823975	0.000000	0.000000	0.000000	0.000000	0.000000
1183.990000	302.700000	1010.000000	0.567223	1041.375977	0.000000	0.000000	0.000000	0.000000	0.000000
1184.090000	302.600000	1000.000000	0.567203	1043.984009	0.000000	0.000000	0.000000	0.000000	0.000000
1184.190000	302.500000	1054.000000	0.567183	1047.264038	0.000000	0.000000	0.000000	0.000000	0.000000
1184.290000	302.400000	1074.000000	0.567162	1050.959961	0.000000	0.000000	0.000000	0.000000	0.000000
1184.390000	302.300000	1074.000000	0.567142	1054.495972	0.000000	0.000000	0.000000	0.000000	0.000000
1184.490000	302.200000	1060.000000	0.567122	1057.011963	0.000000	0.000000	0.000000	0.000000	0.000000
1184.590000	302.100000	1046.000000	0.567101	1058.044067	0.000000	0.000000	0.000000	0.000000	0.000000
1184.690000	302.000000	1066.000000	0.567081	1058.104004	0.000000	0.000000	0.000000	0.000000	0.000000
1184.790000	301.900000	1038.000000	0.567061	1056.696045	0.000000	0.000000	0.000000	0.000000	0.000000
1184.890000	301.800000	1070.000000	0.567041	1052.812012	0.000000	0.000000	0.000000	0.000000	0.000000
1184.990000	301.700000	1088.000000	0.567020	1046.752075	0.000000	0.000000	0.000000	0.000000	0.000000
1185.090000	301.600000	1102.000000	0.567000	1038.604004	0.000000	0.000000	0.000000	0.000000	0.000000
1185.190000	301.500000	1040.000000	0.566980	1028.208008	0.000000	0.000000	0.000000	0.000000	0.000000
1185.290000	301.400000	1018.000000	0.566960	1016.988037	0.000000	0.000000	0.000000	0.000000	0.000000
1185.390000	301.300000	988.000000	0.566939	1007.024048	0.000000	0.000000	0.000000	0.000000	0.000000
1185.490000	301.200000	968.000000	0.566919	999.247986	0.000000	0.000000	0.000000	0.000000	0.000000
1185.590000	301.100000	1066.000000	0.566899	994.676025	0.000000	0.000000	0.000000	0.000000	0.000000
1185.690000	301.000000	1064.000000	0.566878	993.580017	0.000000	0.000000	0.000000	0.000000	0.000000
1185.790000	300.900000	994.000000	0.566858	994.922668	0.000000	0.000000	0.000000	0.000000	0.000000
1185.890000	300.800000	1006.000000	0.566838	998.227783	0.000000	0.000000	0.000000	0.000000	0.000000
1185.990000	300.700000	960.000000	0.566818	1001.835327	0.000000	0.000000	0.000000	0.000000	0.000000
1186.090000	300.600000	1044.000000	0.566797	1004.185303	0.000000	0.000000	0.000000	0.000000	0.000000
1186.190000	300.500000	1034.000000	0.566777	1004.893799	0.000000	0.000000	0.000000	0.000000	0.000000
1186.290000	300.400000	1000.000000	0.566757	1004.455322	0.000000	0.000000	0.000000	0.000000	0.000000
1186.390000	300.300000	1060.000000	0.566737	1001.866638	0.000000	0.000000	0.000000	0.000000	0.000000
1186.490000	300.200000	1066.000000	0.566716	998.527771	0.000000	0.000000	0.000000	0.000000	0.000000
1186.590000	300.100000	982.000000	0.566696	995.742676	0.000000	0.000000	0.000000	0.000000	0.000000
1186.690000	300.000000	986.000000	0.566676	994.087341	0.000000	0.000000	0.000000	0.000000	0.000000
1186.790000	299.900000	988.000000	0.566655	992.877747	0.000000	0.000000	0.000000	0.000000	0.000000
1186.890000	299.800000	1076.000000	0.566635	993.277344	0.000000	0.000000	0.000000	0.000000	0.000000
1186.990000	299.700000	976.000000	0.566615	995.349976	0.000000	0.000000	0.000000	0.000000	0.000000
1187.090000	299.600000	980.000000	0.566595	998.341309	0.000000	0.000000	0.000000	0.000000	0.000000
1187.190000	299.500000	1006.000000	0.566574	1001.213745	0.000000	0.000000	0.000000	0.000000	0.000000
1187.290000	299.400000	1030.000000	0.566554	1005.040588	0.000000	0.000000	0.000000	0.000000	0.000000
1187.390000	299.300000	982.000000	0.566534	1008.522156	0.000000	0.000000	0.000000	0.000000	0.000000
1187.490000	299.200000	1020.000000	0.566514	1010.122375	0.000000	0.000000	0.000000	0.000000	0.000000
1187.590000	299.100000	1046.000000	0.566493	1010.104614	0.000000	0.000000	0.000000	0.000000	0.000000
1187.690000	299.000000	1080.000000	0.566473	1009.245544	0.000000	0.000000	0.000000	0.000000	0.000000
1187.790000	298.900000	1068.000000	0.566453	1006.130493	0.000000	0.000000	0.000000	0.000000	0.000000
1187.890000	298.800000	1030.000000	0.566432	1002.103394	0.000000	0.000000	0.000000	0.000000	0.000000
1187.990000	298.700000	974.000000	0.566412	998.572327	0.000000	0.000000	0.000000	0.000000	0.000000
1188.090000	298.600000	988.000000	0.566392	995.433838	0.000000	0.000000	0.000000	0.000000	0.000000
1188.190000	298.500000	1000.000000	0.566372	992.615356	0.000000	0.000000	0.000000	0.000000	0.000000
1188.290000	298.400000	984.000000	0.566351	990.932922	0.000000	0.000000	0.000000	0.000000	0.000000
1188.390000	298.300000	982.000000	0.566331	988.818481	0.000000	0.000000	0.000000	0.000000	0.000000
1188.490000	298.200000	1006.000000	0.566311	985.615967	0.000000	0.000000	0.000000	0.000000	0.000000
1188.590000	298.100000	982.000000	0.566291	981.096008	0.000000	0.000000	0.000000	0.000000	0.000000
1188.690000	298.000000	994.000000	0.566270	975.335999	0.000000	0.000000	0.000000	0.000000	0.000000
1188.790000	297.900000	984.000000	0.566250	968.992004	0.000000	0.000000	0.000000	0.000000	0.000000
1188.890000	297.800000	940.000000	0.566230	964.096008	0.000000	0.000000	0.000000	0.000000	0.000000
1188.990000	297.700000	920.000000	0.566209	961.511963	0.000000	0.000000	0.000000	0.000000	0.000000
1189.090000	297.600000	946.000000	0.566189	962.080017	0.000000	0.000000	0.000000	0.000000	0.000000
1189.190000	297.500000	1028.000000	0.566169	965.385071	0.000000	0.000000	0.000000	0.000000	0.000000
1189.290000	297.400000	1006.000000	0.566149	970.691162	0.000000	0.000000	0.000000	0.000000	0.000000
1189.390000	297.300000	986.000000	0.566128	976.522827	0.000000	0.000000	0.000000	0.000000	0.000000
1189.490000	297.200000	970.000000	0.566108	981.856079	0.000000	0.000000	0.000000	0.000000	0.000000
1189.590000	297.100000	988.000000	0.566088	986.170837	0.000000	0.000000	0.000000	0.000000	0.000000
1189.690000	297.000000	982.000000	0.566067	989.565735	0.000000	0.000000	0.000000	0.000000	0.000000
1189.790000	296.900000	1088.000000	0.566047	991.275269	0.000000	0.000000	0.000000	0.000000	0.000000
1189.890000	296.800000	1028.000000	0.566027	991.650452	0.000000	0.000000	0.000000	0.000000	0.000000
1189.990000	296.700000	1110.000000	0.566033	991.039551	0.000000	0.000000	0.000000	0.000000	0.000000
1190.090000	296.600000	980.000000	0.566045	988.731873	0.000000	0.000000	0.000000	0.000000	0.000000
1190.190000	296.500000	1016.000000	0.566057	985.017395	0.000000	0.000000	0.000000	0.000000	0.000000
1190.290000	296.400000	1038.000000	0.566070	981.121826	0.000000	0.000000	0.000000	0.000000	0.000000
1190.390000	296.300000	1046.000000	0.566082	977.128906	0.000000	0.000000	0.000000	0.000000	0.000000
1190.490000	296.200000	1134.000000	0.566095	973.430298	0.000000	0.000000	0.000000	0.000000	0.000000
1190.590000	296.100000	1190.000000	0.566107	971.323059	0.000000	0.000000	0.000000	0.000000	0.000000
1190.690000	296.000000	1200.000000	0.566119	970.934143	0.000000	0.000000	0.000000	0.000000	0.000000
1190.790000	295.900000	1126.000000	0.566132	971.789185	0.000000	0.000000	0.000000	0.000000	0.000000
1190.890000	295.800000	1128.000000	0.566144	973.902588	0.000000	0.000000	0.000000	0.000000	0.000000
1190.990000	295.700000	1162.000000	0.566156	976.169006	0.000000	0.000000	0.000000	0.000000	0.000000
1191.090000	295.600000	1090.000000	0.566169	977.041870	0.000000	0.000000	0.000000	0.000000	0.000000
1191.190000	295.500000	1060.000000	0.566181	975.814331	0.000000	0.000000	0.000000	0.000000	0.000000
1191.290000	295.400000	1060.000000	0.566193	972.434265	0.000000	0.000000	0.000000	0.000000	0.000000
1191.390000	295.300000	1026.000000	0.566206	966.211548	0.000000	0.000000	0.000000	0.000000	0.000000
1191.490000	295.200000	982.000000	0.566218	958.772217	0.000000	0.000000	0.000000	0.000000	0.000000
1191.590000	295.100000	926.000000	0.566231	951.825378	0.000000	0.000000	0.000000	0.000000	0.000000
1191.690000	295.000000	908.000000	0.566243	946.024292	0.000000	0.000000	0.000000	0.000000	0.000000
1191.790000	294.900000	968.000000	0.566255	941.757202	0.000000	0.000000	0.000000	0.000000	0.000000
1191.890000	294.800000	934.000000	0.566268	940.276611	0.000000	0.000000	0.000000	0.000000	0.000000
1191.990000	294.700000	914.000000	0.566280	940.385803	0.000000	0.000000	0.000000	0.000000	0.000000
1192.090000	294.600000	966.000000	0.566292	941.645691	0.000000	0.000000	0.000000	0.000000	0.000000
1192.190000	294.500000	920.000000	0.566305	943.973816	0.000000	0.000000	0.000000	0.000000	0.000000
1192.290000	294.400000	970.000000	0.566317	947.282471	0.000000	0.000000	0.000000	0.000000	0.000000
1192.390000	294.300000	948.000000	0.566329	951.373108	0.000000	0.000000	0.000000	0.000000	0.000000
1192.490000	294.200000	924.000000	0.566342	956.790344	0.000000	0.000000	0.000000	0.000000	0.000000
1192.590000	294.100000	964.000000	0.566354	962.874390	0.000000	0.000000	0.000000	0.000000	0.000000
1192.690000	294.000000	1046.000000	0.566366	969.382324	0.000000	0.000000	0.000000	0.000000	0.000000
1192.790000	293.900000	1076.000000	0.566379	975.902832	0.000000	0.000000	0.000000	0.000000	0.000000
1192.890000	293.800000	1116.000000	0.566391	981.123840	0.000000	0.000000	0.000000	0.000000	0.000000
1192.990000	293.700000	1078.000000	0.566404	984.238281	0.000000	0.000000	0.000000	0.000000	0.000000
1193.090000	293.600000	1182.000000	0.566416	985.197205	0.000000	0.000000	0.000000	0.000000	0.000000
1193.190000	293.500000	1216.000000	0.566428	983.913757	0.000000	0.000000	0.000000	0.000000	0.000000
1193.290000	293.400000	1248.000000	0.566441	980.341064	0.000000	0.000000	0.000000	0.000000	0.000000
1193.390000	293.300000	1258.000000	0.566453	976.094238	0.000000	0.000000	0.000000	0.000000	0.000000
1193.490000	293.200000	1246.000000	0.566465	972.151794	0.000000	0.000000	0.000000	0.000000	0.000000
1193.590000	293.100000	1210.000000	0.566478	968.872986	0.000000	0.000000	0.000000	0.000000	0.000000
1193.690000	293.000000	1268.000000	0.566490	966.581421	0.000000	0.000000	0.000000	0.000000	0.000000
1193.790000	292.900000	1212.000000	0.566502	965.312988	0.000000	0.000000	0.000000	0.000000	0.000000
1193.890000	292.800000	1212.000000	0.566515	963.536316	0.000000	0.000000	0.000000	0.000000	0.000000
1193.990000	292.700000	1144.000000	0.566527	961.040344	0.000000	0.000000	0.000000	0.000001	0.000001
1194.090000	292.600000	1084.000000	0.566539	957.976379	0.000000	0.000000	0.000000	0.000002	0.000002
1194.190000	292.500000	1084.000000	0.566552	953.270386	0.000000	0.000000	0.000000	0.000006	0.000006
1194.290000	292.400000	1044.000000	0.566564	947.600891	0.000000	0.000000	0.000000	0.000013	0.000013
1194.390000	292.300000	1000.000000	0.566577	942.098328	0.000000	0.000000	0.000000	0.000032	0.000032
1194.490000	292.200000	926.000000	0.566589	936.242737	0.000000	0.000000	0.000000	0.000075	0.000075
1194.590000	292.100000	952.000000	0.566601	929.489441	0.000000	0.000000	0.000000	0.000173	0.000173
1194.690000	292.000000	928.000000	0.566614	924.054382	0.000000	0.000000	0.000000	0.000387	0.000387
1194.790000	291.900000	862.000000	0.566626	919.135864	0.000000	0.000000	0.000000	0.000850	0.000850
1194.890000	291.800000	946.000000	0.566638	914.336914	0.000000	0.000000	0.000000	0.001825	0.001825
1194.990000	291.700000	910.000000	0.566651	910.056702	0.000000	0.000000	0.000000	0.003838	0.003838
1195.090000	291.600000	926.000000	0.566663	906.976013	0.000000	0.000000	0.000000	0.007898	0.007898
1195.190000	291.500000	870.000000	0.566675	902.938660	0.000000	0.000000	0.000000	0.015915	0.015915
1195.290000	291.400000	904.000000	0.566688	898.608032	0.000000	0.000000	0.000000	0.031401	0.031401
1195.390000	291.300000	914.000000	0.566700	914.000000	0.000000	0.000000	0.000000	0.060665	0.060665
1195.490000	291.200000	946.000000	0.566712	913.943604	0.000000	0.000000	0.000000	0.114771	0.114771
1195.590000	291.100000	906.000000	0.566725	913.956726	0.000000	0.000000	0.000000	0.212641	0.212641
1195.690000	291.000000	848.000000	0.566737	914.070923	0.000000	0.000000	0.000000	0.385841	0.385841
1195.790000	290.900000	836.000000	0.566750	914.205933	0.000000	0.000000	0.000001	0.685702	0.685703
1195.890000	290.800000	922.000000	0.566762	914.190308	0.000000	0.000000	0.000002	1.193592	1.193594
1195.990000	290.700000	888.000000	0.566774	914.233704	0.000000	0.000000	0.000005	2.036344	2.036349
1196.090000	290.600000	900.000000	0.566787	914.255798	0.000000	0.000000	0.000013	3.404359	3.404372
1196.190000	290.500000	912.000000	0.566799	914.256531	0.000000	0.000000	0.000031	5.573186	5.573217
1196.290000	290.400000	936.000000	0.566811	914.214905	0.000000	0.000000	0.000072	8.933890	8.933963
1196.390000	290.300000	940.000000	0.566824	914.165833	0.000000	0.000000	0.000165	14.022115	14.022280
1196.490000	290.200000	930.000000	0.566836	914.133789	0.000000	0.000000	0.000370	21.545965	21.546335
1196.590000	290.100000	970.000000	0.566848	914.031311	0.000000	0.000000	0.000811	32.405083	32.405895
1196.690000	290.000000	976.000000	0.566861	913.917786	0.000000	0.000001	0.001738	47.690762	47.692501
1196.790000	289.900000	1030.000000	0.566873	913.709229	0.000000	0.000002	0.003642	68.653801	68.657448
1196.890000	289.800000	960.000000	0.566885	913.622437	0.000000	0.000006	0.007461	96.624146	96.631615
1196.990000	289.700000	1054.000000	0.566898	913.370605	0.000000	0.000015	0.014949	132.866501	132.881470
1197.090000	289.600000	1060.000000	0.566910	913.107544	0.000000	0.000038	0.029295	178.360474	178.389801
1197.190000	289.500000	1152.000000	0.566923	912.682739	0.000000	0.000094	0.056162	233.505829	233.562088
1197.290000	289.400000	1248.000000	0.566935	912.088928	0.000000	0.000227	0.105412	297.775940	297.881592
1197.390000	289.300000	1234.000000	0.566947	911.518311	0.000000	0.000536	0.194109	369.375427	369.570068
1197.490000	289.200000	1416.000000	0.566960	910.627930	0.000000	0.001233	0.349693	444.996552	445.347473
1197.590000	289.100000	1484.000000	0.566972	909.616882	0.000000	0.002762	0.616214	519.800903	520.419861
1197.690000	289.000000	1488.000000	0.566984	908.596802	0.000000	0.006058	1.062268	587.748291	588.816589
1197.790000	288.900000	1538.000000	0.566997	907.487244	0.000000	0.013016	1.791572	642.331909	644.136475
1197.890000	288.800000	1634.000000	0.567009	906.207642	0.000001	0.027214	2.956357	677.646729	680.630310
1197.990000	288.700000	1624.000000	0.567021	904.943115	0.000003	0.055449	4.773170	689.550720	694.379333
1198.090000	288.600000	1608.000000	0.567034	903.704163	0.000009	0.110519	7.539935	676.465271	684.115723
1198.190000	288.500000	1534.000000	0.567046	902.592407	0.000024	0.215820	11.651855	640.112122	651.979797
1198.290000	288.400000	1478.000000	0.567058	901.576416	0.000063	0.410529	17.628586	584.737976	602.777161
1198.390000	288.300000	1382.000000	0.567071	900.726440	0.000160	0.761448	26.085522	516.304382	543.151489
1198.490000	288.200000	1418.000000	0.567083	899.811768	0.000399	1.380761	37.717972	441.320190	480.419312
1198.590000	288.100000	1338.000000	0.567096	899.035278	0.000967	2.452309	53.263115	365.783783	421.500183
1198.690000	288.000000	1310.000000	0.567108	898.306152	0.002305	4.245917	73.409180	294.466187	372.123596
1198.790000	287.900000	1220.000000	0.567120	897.732910	0.005349	7.171269	98.662933	230.600708	336.440247
1198.890000	287.800000	1238.000000	0.567133	897.127014	0.012061	11.834170	129.175995	175.915039	316.937256
1198.990000	287.700000	1216.000000	0.567145	896.558289	0.026608	19.111910	164.545135	130.882553	314.566223
1199.090000	287.600000	1236.000000	0.567157	895.953308	0.057475	30.094828	203.623123	95.067101	328.842529
1199.190000	287.500000	1246.000000	0.567170	895.329590	0.120890	46.216812	244.396088	67.468384	358.202179
1199.290000	287.400000	1270.000000	0.567182	894.662476	0.247474	69.260223	283.968475	46.813435	400.289612
1199.390000	287.300000	1306.000000	0.567194	893.931091	0.496590	101.368523	318.868073	31.772860	452.506042
1199.490000	287.200000	1414.000000	0.567207	893.009216	0.973527	144.466949	345.528168	21.101818	512.070435
1199.590000	287.100000	1450.000000	0.567219	892.022583	1.859171	200.383179	360.914154	13.717658	576.874146
1199.690000	287.000000	1528.000000	0.567232	890.897644	3.460054	270.342529	363.156677	8.730105	645.689331
1199.790000	286.900000	1618.000000	0.567244	889.613098	6.314318	354.500549	351.978851	5.439929	718.233643
1199.890000	286.800000	1760.000000	0.567256	888.077820	11.246259	450.636566	328.760834	3.319197	793.962891
1199.990000	286.700000	1776.000000	0.567269	886.511780	19.520306	554.471924	296.217834	1.983159	872.193237
1200.090000	286.600000	1902.000000	0.567281	884.722534	33.080944	659.175476	257.811188	1.161128	951.228760
1200.190000	286.500000	1954.000000	0.567293	882.839111	54.843689	755.444641	217.100952	0.666304	1028.055542
1200.290000	286.400000	1994.000000	0.567306	880.882446	88.711418	833.238220	177.216003	0.374489	1099.540161
1200.390000	286.300000	2016.000000	0.567318	878.883911	139.887695	883.313660	140.465317	0.206142	1163.872803
1200.490000	286.200000	2086.000000	0.567330	876.759399	215.402542	899.100098	108.273575	0.111130	1222.887329
1200.590000	286.100000	2096.000000	0.567343	874.613770	323.752502	877.715027	81.271881	0.058670	1282.798096
1200.690000	286.000000	2242.000000	0.567355	872.208984	474.139709	822.844604	59.471409	0.030331	1356.486084
1200.790000	285.900000	2312.000000	0.567367	869.677734	676.083374	741.531921	42.464001	0.015354	1460.094604
1200.890000	285.800000	2464.000000	0.567380	866.876221	939.044739	643.274353	29.606594	0.007610	1611.933228
1200.990000	285.700000	2708.000000	0.567392	863.643066	1268.265747	538.096680	20.167219	0.003693	1826.533325
1201.090000	285.600000	3166.000000	0.567405	859.603271	1662.604736	435.029907	13.431730	0.001754	2111.068115
1201.190000	285.500000	3482.000000	0.567417	855.004150	2112.674316	340.501251	8.756816	0.000816	2461.933105
1201.290000	285.400000	3796.000000	0.567429	849.848145	2597.939453	258.431763	5.586329	0.000371	2861.958008
1201.390000	285.300000	4084.000000	0.567442	844.179688	3084.997559	190.695572	3.486756	0.000165	3279.180176
1201.490000	285.200000	4546.000000	0.567454	837.694092	3530.924072	136.873672	2.129403	0.000072	3669.927246
1201.590000	285.100000	4930.000000	0.567466	830.525879	3888.030273	95.621025	1.272443	0.000031	3984.923828
1201.690000	285.000000	4998.000000	0.567479	823.227051	4111.733398	65.060608	0.743954	0.000013	4177.538086
1201.790000	284.900000	4990.000000	0.567491	815.930664	4173.457031	43.244534	0.425547	0.000005	4217.127441
1201.890000	284.800000	4972.000000	0.567503	808.654297	4065.622314	28.043427	0.238119	0.000002	4093.903809
1201.990000	284.700000	4638.000000	0.567516	801.949951	3801.470703	17.734037	0.130324	0.000001	3819.335205
1202.090000	284.600000	4346.000000	0.567528	795.745850	3415.371582	10.936278	0.069934	0.000000	3426.377686
1202.190000	284.500000	3966.000000	0.567540	790.196289	2953.743896	6.602553	0.036767	0.000000	2960.383301
1202.290000	284.400000	3290.000000	0.567553	785.820801	2463.388672	3.893124	0.018916	0.000000	2467.300537
1202.390000	284.300000	2804.000000	0.567565	782.288208	1985.223389	2.238744	0.009520	0.000000	1987.471680
1202.490000	284.200000	2286.000000	0.567578	779.656128	1549.043213	1.255183	0.004687	0.000000	1550.302979
1202.590000	284.100000	1918.000000	0.567590	777.663696	1172.072144	0.689648	0.002256	0.000000	1172.764038
1202.690000	284.000000	1650.000000	0.567602	776.136780	861.154846	0.370251	0.001062	0.000000	861.526123
1202.790000	283.900000	1422.000000	0.567615	775.006348	615.715393	0.193741	0.000489	0.000000	615.909607
1202.890000	283.800000	1224.000000	0.567627	774.220459	428.743469	0.098764	0.000220	0.000000	428.842438
1202.990000	283.700000	1080.000000	0.567639	773.685181	290.715179	0.049367	0.000097	0.000000	290.764648
1203.090000	283.600000	996.000000	0.567652	773.296082	192.177475	0.024124	0.000042	0.000000	192.201645
1203.190000	283.500000	984.000000	0.567664	772.927246	124.049652	0.011480	0.000018	0.000000	124.061150
1203.290000	283.400000	840.000000	0.567676	772.809814	78.150017	0.005317	0.000007	0.000000	78.155342
1203.390000	283.300000	814.000000	0.567689	772.737671	47.994083	0.002415	0.000003	0.000000	47.996502
1203.490000	283.200000	862.000000	0.567701	772.581360	28.789677	0.001073	0.000001	0.000000	28.790752
1203.590000	283.100000	834.000000	0.567713	772.473877	16.886883	0.000464	0.000000	0.000000	16.887346
1203.690000	283.000000	832.000000	0.567726	772.369629	9.665851	0.000195	0.000000	0.000000	9.666046
1203.790000	282.900000	822.000000	0.567738	772.282776	5.390962	0.000080	0.000000	0.000000	5.391042
1203.890000	282.800000	872.000000	0.567751	772.108276	2.940924	0.000032	0.000000	0.000000	2.940957
1203.990000	282.700000	834.000000	0.567763	772.000000	1.570176	0.000013	0.000000	0.000000	1.570189
1204.090000	282.600000	772.000000	0.567775	772.000000	0.816796	0.000005	0.000000	0.000000	0.816801
1204.190000	282.500000	772.000000	0.567788	772.000000	0.414112	0.000002	0.000000	0.000000	0.414114
1204.290000	282.400000	770.000000	0.567800	785.935974	0.205465	0.000001	0.000000	0.000000	0.205466
1204.390000	282.300000	760.000000	0.567812	784.607971	0.099717	0.000000	0.000000	0.000000	0.099717
1204.490000	282.200000	814.000000	0.567825	783.990234	0.047091	0.000000	0.000000	0.000000	0.047091
1204.590000	282.100000	822.000000	0.567837	784.434631	0.021690	0.000000	0.000000	0.000000	0.021690
1204.690000	282.000000	738.000000	0.567849	785.141357	0.009785	0.000000	0.000000	0.000000	0.009785
1204.790000	281.900000	782.000000	0.567862	785.118225	0.004311	0.000000	0.000000	0.000000	0.004311
1204.890000	281.800000	790.000000	0.567874	784.018677	0.001845	0.000000	0.000000	0.000000	0.001845
1204.990000	281.700000	814.000000	0.567886	783.119995	0.000771	0.000000	0.000000	0.000000	0.000771
1205.090000	281.600000	838.000000	0.567899	781.590210	0.000316	0.000000	0.000000	0.000000	0.000316
1205.190000	281.500000	774.000000	0.567911	780.341309	0.000126	0.000000	0.000000	0.000000	0.000126
1205.290000	281.400000	758.000000	0.567924	780.269348	0.000049	0.000000	0.000000	0.000000	0.000049
1205.390000	281.300000	770.000000	0.567936	781.934204	0.000019	0.000000	0.000000	0.000000	0.000019
1205.490000	281.200000	856.000000	0.567948	784.458679	0.000007	0.000000	0.000000	0.000000	0.000007
1205.590000	281.100000	796.000000	0.567961	788.338684	0.000003	0.000000	0.000000	0.000000	0.000003
1205.690000	281.000000	776.000000	0.567973	791.926208	0.000001	0.000000	0.000000	0.000000	0.000001
1205.790000	280.900000	812.000000	0.567985	794.197327	0.000000	0.000000	0.000000	0.000000	0.000000
1205.890000	280.800000	812.000000	0.567998	794.495972	0.000000	0.000000	0.000000	0.000000	0.000000
1205.990000	280.700000	814.000000	0.568010	793.872009	0.000000	0.000000	0.000000	0.000000	0.000000
1206.090000	280.600000	770.000000	0.568022	791.701355	0.000000	0.000000	0.000000	0.000000	0.000000
1206.190000	280.500000	806.000000	0.568035	790.223999	0.000000	0.000000	0.000000	0.000000	0.000000
1206.290000	280.400000	738.000000	0.568047	790.192017	0.000000	0.000000	0.000000	0.000000	0.000000
1206.390000	280.300000	788.000000	0.568059	791.536011	0.000000	0.000000	0.000000	0.000000	0.000000
1206.490000	280.200000	802.000000	0.568072	792.895996	0.000000	0.000000	0.000000	0.000000	0.000000
1206.590000	280.100000	830.000000	0.568084	794.320007	0.000000	0.000000	0.000000	0.000000	0.000000
1206.690000	280.000000	786.000000	0.568097	793.072021	0.000000	0.000000	0.000000	0.000000	0.000000
1206.790000	279.900000	816.000000	0.568109	788.810669	0.000000	0.000000	0.000000	0.000000	0.000000
1206.890000	279.800000	792.000000	0.568121	782.255981	0.000000	0.000000	0.000000	0.000000	0.000000
1206.990000	279.700000	746.000000	0.568134	774.127991	0.000000	0.000000	0.000000	0.000000	0.000000
1207.090000	279.600000	806.000000	0.568146	765.658691	0.000000	0.000000	0.000000	0.000000	0.000000
1207.190000	279.500000	722.000000	0.568158	759.935974	0.000000	0.000000	0.000000	0.000000	0.000000
1207.290000	279.400000	704.000000	0.568171	756.831970	0.000000	0.000000	0.000000	0.000000	0.000000
1207.390000	279.300000	842.000000	0.568183	756.090637	0.000000	0.000000	0.000000	0.000000	0.000000
1207.490000	279.200000	816.000000	0.568195	757.424011	0.000000	0.000000	0.000000	0.000000	0.000000
1207.590000	279.100000	788.000000	0.568208	759.583984	0.000000	0.000000	0.000000	0.000000	0.000000
1207.690000	279.000000	768.000000	0.568220	760.330688	0.000000	0.000000	0.000000	0.000000	0.000000
1207.790000	278.900000	788.000000	0.568232	760.591980	0.000000	0.000000	0.000000	0.000000	0.000000
1207.890000	278.800000	740.000000	0.568245	760.255981	0.000000	0.000000	0.000000	0.000000	0.000000
