# Supplementary material for: Enhancing the Longevity and Structural Stability of Humidity Sensors: Iron Thin Films with Nitride Bonding Synthesized via Magnetic Field-Assisted Sparking Discharge
Source: Sensors (Basel). 2024 Aug 23;24(17):5466. doi: 10.3390/s24175466 (PMC11397896; doi:10.3390/s24175466)
Supplement: Supplementary file 1 [file sensors-24-05466-s001.zip › XPS_7-1-2024/4.IRON O2 magnet/Fe 2p]

Dataset Fe 2p:24(7-1-2024)
Dwell Time (s)	0.150000
Number of sweeps	2
Kinetic Energy(eV)	Binding Energy(eV)	Intensity(cps)	Transmission Value	Background(cps)	Fe 2p(cps)	Fe 2p(cps)	Fe 2p(cps)	Fe 2p(cps)	Fe 2p(cps)	Fe 2p(cps)	Envelope(cps)
743.890000	742.800000	6693.333333	0.548075	6664.213460	0.000000	0.000000	0.000000	0.000000	0.000000	0.000000	0.000000
743.990000	742.700000	6800.000000	0.548070	6657.519938	0.000000	0.000000	0.000000	0.000000	0.000000	0.000000	0.000000
744.090000	742.600000	6583.333333	0.548064	6653.613281	0.000000	0.000000	0.000000	0.000000	0.000000	0.000000	0.000000
744.190000	742.500000	6430.000000	0.548058	6652.973226	0.000000	0.000000	0.000000	0.000000	0.000000	0.000000	0.000000
744.290000	742.400000	6690.000000	0.548053	6656.400146	0.000000	0.000000	0.000000	0.000000	0.000000	0.000000	0.000000
744.390000	742.300000	6683.333333	0.548047	6664.687907	0.000000	0.000000	0.000000	0.000000	0.000000	0.000000	0.000000
744.490000	742.200000	6723.333333	0.548041	6675.247803	0.000000	0.000000	0.000000	0.000000	0.000000	0.000000	0.000000
744.590000	742.100000	6730.000000	0.548036	6681.719971	0.000000	0.000000	0.000000	0.000000	0.000000	0.000000	0.000000
744.690000	742.000000	6893.333333	0.548030	6681.875814	0.000000	0.000000	0.000000	0.000000	0.000000	0.000000	0.000000
744.790000	741.900000	6746.666667	0.548024	6679.569499	0.000000	0.000000	0.000000	0.000000	0.000000	0.000000	0.000000
744.890000	741.800000	6496.666667	0.548019	6673.349202	0.000000	0.000000	0.000000	0.000000	0.000000	0.000000	0.000000
744.990000	741.700000	6843.333333	0.548013	6665.010579	0.000000	0.000000	0.000000	0.000000	0.000000	0.000000	0.000000
745.090000	741.600000	6860.000000	0.548007	6654.126790	0.000000	0.000000	0.000000	0.000000	0.000000	0.000000	0.000000
745.190000	741.500000	6773.333333	0.548002	6643.914795	0.000000	0.000000	0.000000	0.000000	0.000000	0.000000	0.000000
745.290000	741.400000	6766.666667	0.547996	6631.828206	0.000000	0.000000	0.000000	0.000000	0.000000	0.000000	0.000000
745.390000	741.300000	6776.666667	0.547990	6621.770833	0.000000	0.000000	0.000000	0.000000	0.000000	0.000000	0.000000
745.490000	741.200000	6456.666667	0.547985	6611.621501	0.000000	0.000000	0.000000	0.000000	0.000000	0.000000	0.000000
745.590000	741.100000	6716.666667	0.547979	6605.100098	0.000000	0.000000	0.000000	0.000000	0.000000	0.000000	0.000000
745.690000	741.000000	6720.000000	0.547973	6598.509521	0.000000	0.000000	0.000000	0.000000	0.000000	0.000000	0.000000
745.790000	740.900000	6606.666667	0.547968	6588.449300	0.000000	0.000000	0.000000	0.000000	0.000000	0.000000	0.000000
745.890000	740.800000	6720.000000	0.547962	6571.031901	0.000000	0.000000	0.000000	0.000000	0.000000	0.000000	0.000000
745.990000	740.700000	6573.333333	0.547956	6548.946533	0.000000	0.000000	0.000000	0.000000	0.000000	0.000000	0.000000
746.090000	740.600000	6673.333333	0.547951	6520.426839	0.000000	0.000000	0.000000	0.000000	0.000000	0.000000	0.000000
746.190000	740.500000	6630.000000	0.547945	6489.499919	0.000000	0.000000	0.000000	0.000000	0.000000	0.000000	0.000000
746.290000	740.400000	6350.000000	0.547939	6460.873210	0.000000	0.000000	0.000000	0.000000	0.000000	0.000000	0.000000
746.390000	740.300000	6386.666667	0.547934	6435.293376	0.000000	0.000000	0.000000	0.000000	0.000000	0.000000	0.000000
746.490000	740.200000	6533.333333	0.547928	6411.393229	0.000000	0.000000	0.000000	0.000000	0.000000	0.000000	0.000000
746.590000	740.100000	6636.666667	0.547922	6390.926514	0.000000	0.000000	0.000000	0.000000	0.000000	0.000000	0.000000
746.690000	740.000000	6686.666667	0.547917	6374.333496	0.000000	0.000000	0.000000	0.000000	0.000000	0.000000	0.000000
746.790000	739.900000	6550.000000	0.547911	6363.853353	0.000000	0.000000	0.000000	0.000000	0.000000	0.000000	0.000000
746.890000	739.800000	6203.333333	0.547905	6360.659993	0.000000	0.000000	0.000000	0.000000	0.000000	0.000000	0.000000
746.990000	739.700000	6430.000000	0.547900	6367.653402	0.000000	0.000000	0.000000	0.000000	0.000000	0.000000	0.000000
747.090000	739.600000	6510.000000	0.547894	6381.893311	0.000000	0.000000	0.000000	0.000000	0.000000	0.000000	0.000000
747.190000	739.500000	6393.333333	0.547888	6398.540039	0.000000	0.000000	0.000000	0.000000	0.000000	0.000000	0.000000
747.290000	739.400000	6566.666667	0.547883	6411.486816	0.000000	0.000000	0.000000	0.000000	0.000000	0.000000	0.000000
747.390000	739.300000	6450.000000	0.547877	6420.786540	0.000000	0.000000	0.000000	0.000000	0.000000	0.000000	0.000000
747.490000	739.200000	6566.666667	0.547871	6422.026774	0.000000	0.000000	0.000000	0.000000	0.000000	0.000000	0.000000
747.590000	739.100000	6473.333333	0.547865	6419.653320	0.000000	0.000000	0.000000	0.000000	0.000000	0.000000	0.000000
747.690000	739.000000	6246.666667	0.547860	6417.306722	0.000000	0.000000	0.000000	0.000000	0.000000	0.000000	0.000000
747.790000	738.900000	6490.000000	0.547854	6419.093424	0.000000	0.000000	0.000000	0.000000	0.000000	0.000000	0.000000
747.890000	738.800000	6613.333333	0.547848	6423.493245	0.000000	0.000000	0.000000	0.000000	0.000000	0.000000	0.000000
747.990000	738.700000	6480.000000	0.547843	6432.626546	0.000000	0.000000	0.000000	0.000000	0.000000	0.000000	0.000000
748.090000	738.600000	6406.666667	0.547837	6406.666667	0.000000	0.000000	0.000000	0.000000	0.000000	0.000000	0.000000
748.190000	738.500000	6616.666667	0.547831	6404.920247	0.000000	0.000000	0.000000	0.000000	0.000000	0.000000	0.000000
748.290000	738.400000	6543.333333	0.547826	6403.769531	0.000000	0.000000	0.000000	0.000000	0.000000	0.000000	0.000000
748.390000	738.300000	6456.666667	0.547820	6403.330078	0.000000	0.000000	0.000000	0.000000	0.000000	0.000000	0.000000
748.490000	738.200000	6450.000000	0.547814	6402.942301	0.000000	0.000000	0.000000	0.000000	0.000000	0.000000	0.000000
748.590000	738.100000	6363.333333	0.547809	6403.272298	0.000000	0.000000	0.000000	0.000000	0.000000	0.000000	0.000000
748.690000	738.000000	6423.333333	0.547803	6403.106283	0.000000	0.000000	0.000000	0.000000	0.000000	0.000000	0.000000
748.790000	737.900000	6536.666667	0.547797	6401.996257	0.000000	0.000000	0.000000	0.000000	0.000000	0.000000	0.000000
748.890000	737.800000	6583.333333	0.547792	6400.489095	0.000000	0.000000	0.000000	0.000000	0.000000	0.000000	0.000000
748.990000	737.700000	6663.333333	0.547786	6398.304036	0.000000	0.000000	0.000000	0.000000	0.000000	0.000000	0.000000
749.090000	737.600000	6483.333333	0.547780	6397.598470	0.000000	0.000000	0.000000	0.000000	0.000000	0.000000	0.000000
749.190000	737.500000	6406.666667	0.547775	6397.524821	0.000000	0.000000	0.000000	0.000000	0.000000	0.000000	0.000000
749.290000	737.400000	6690.000000	0.547769	6395.093994	0.000000	0.000000	0.000000	0.000000	0.000000	0.000000	0.000000
749.390000	737.300000	6580.000000	0.547763	6393.558757	0.000000	0.000000	0.000000	0.000000	0.000000	0.000000	0.000000
749.490000	737.200000	6510.000000	0.547758	6392.592773	0.000000	0.000000	0.000000	0.000000	0.000000	0.000000	0.000000
749.590000	737.100000	6426.666667	0.547752	6392.312012	0.000000	0.000000	0.000000	0.000000	0.000000	0.000000	0.000000
749.690000	737.000000	6690.000000	0.547746	6389.838867	0.000000	0.000000	0.000000	0.000000	0.000000	0.000000	0.000000
749.790000	736.900000	6543.333333	0.547741	6388.565674	0.000000	0.000000	0.000000	0.000000	0.000000	0.000000	0.000000
749.890000	736.800000	6496.666667	0.547735	6387.670085	0.000000	0.000000	0.000000	0.000000	0.000000	0.000000	0.000000
749.990000	736.700000	6406.666667	0.547729	6387.515869	0.000000	0.000000	0.000000	0.000000	0.000000	0.000000	0.000000
750.090000	736.600000	6343.333333	0.547724	6387.887370	0.000000	0.000000	0.000000	0.000000	0.000000	0.000000	0.000000
750.190000	736.500000	6683.333333	0.547718	6385.434163	0.000000	0.000000	0.000000	0.000000	0.000000	0.000000	0.000000
750.290000	736.400000	6563.333333	0.547712	6383.959147	0.000000	0.000000	0.000000	0.000000	0.000000	0.000000	0.000000
750.390000	736.300000	6396.666667	0.547707	6383.857829	0.000000	0.000000	0.000000	0.000000	0.000000	0.000000	0.000000
750.490000	736.200000	6360.000000	0.547701	6384.061279	0.000000	0.000000	0.000000	0.000000	0.000000	0.000000	0.000000
750.590000	736.100000	6640.000000	0.547695	6381.937663	0.000000	0.000000	0.000000	0.000000	0.000000	0.000000	0.000000
750.690000	736.000000	6683.333333	0.547690	6379.436442	0.000000	0.000000	0.000000	0.000000	0.000000	0.000000	0.000000
750.790000	735.900000	6463.333333	0.547684	6378.744303	0.000000	0.000000	0.000000	0.000000	0.000000	0.000000	0.000000
750.890000	735.800000	6556.666667	0.547678	6377.270508	0.000000	0.000000	0.000000	0.000000	0.000000	0.000000	0.000000
750.990000	735.700000	6586.666667	0.547673	6375.535482	0.000000	0.000000	0.000000	0.000000	0.000000	0.000000	0.000000
751.090000	735.600000	6706.666667	0.547667	6372.788493	0.000000	0.000000	0.000000	0.000000	0.000000	0.000000	0.000000
751.190000	735.500000	6586.666667	0.547661	6371.016846	0.000000	0.000000	0.000000	0.000000	0.000000	0.000000	0.000000
751.290000	735.400000	6810.000000	0.547655	6367.373861	0.000000	0.000000	0.000000	0.000000	0.000000	0.000000	0.000000
751.390000	735.300000	6613.333333	0.547650	6365.336507	0.000000	0.000000	0.000000	0.000000	0.000000	0.000000	0.000000
751.490000	735.200000	6730.000000	0.547644	6362.312419	0.000000	0.000000	0.000000	0.000000	0.000000	0.000000	0.000000
751.590000	735.100000	6746.666667	0.547638	6359.125570	0.000000	0.000000	0.000000	0.000000	0.000000	0.000000	0.000000
751.690000	735.000000	6690.000000	0.547633	6356.383870	0.000000	0.000000	0.000000	0.000000	0.000000	0.000000	0.000000
751.790000	734.900000	6723.333333	0.547627	6353.342285	0.000000	0.000000	0.000000	0.000000	0.000000	0.000000	0.000000
751.890000	734.800000	6473.333333	0.547621	6352.355550	0.000000	0.000000	0.000000	0.000000	0.000000	0.000000	0.000000
751.990000	734.700000	6710.000000	0.547616	6349.392497	0.000000	0.000000	0.000000	0.000000	0.000000	0.000000	0.000000
752.090000	734.600000	6710.000000	0.547610	6346.405843	0.000000	0.000000	0.000000	0.000000	0.000000	0.000000	0.000000
752.190000	734.500000	6730.000000	0.547604	6343.228353	0.000000	0.000000	0.000000	0.000000	0.000000	0.000000	0.000000
752.290000	734.400000	6653.333333	0.547599	6340.662435	0.000000	0.000000	0.000000	0.000000	0.000000	0.000000	0.000000
752.390000	734.300000	6720.000000	0.547593	6337.521566	0.000000	0.000000	0.000000	0.000000	0.000000	0.000000	0.000000
752.490000	734.200000	6633.333333	0.547587	6335.075684	0.000000	0.000000	0.000000	0.000000	0.000000	0.000000	0.000000
752.590000	734.100000	6800.000000	0.547582	6331.224365	0.000000	0.000000	0.000000	0.000000	0.000000	0.000000	0.000000
752.690000	734.000000	6693.333333	0.547576	6328.228353	0.000000	0.000000	0.000000	0.000000	0.000000	0.000000	0.000000
752.790000	733.900000	6716.666667	0.547570	6325.014242	0.000000	0.000000	0.000000	0.000000	0.000000	0.000000	0.000000
752.890000	733.800000	6876.666667	0.547565	6320.443522	0.000000	0.000000	0.000000	0.000000	0.000000	0.000000	0.000000
752.990000	733.700000	6523.333333	0.547559	6318.774007	0.000000	0.000000	0.000000	0.000000	0.000000	0.000000	0.000000
753.090000	733.600000	6716.666667	0.547553	6315.482992	0.000000	0.000000	0.000000	0.000000	0.000000	0.000000	0.000000
753.190000	733.500000	6763.333333	0.547548	6311.777344	0.000000	0.000000	0.000000	0.000000	0.000000	0.000000	0.000000
753.290000	733.400000	6673.333333	0.547542	6308.790283	0.000000	0.000000	0.000000	0.000000	0.000000	0.000000	0.000000
753.390000	733.300000	6613.333333	0.547536	6306.277669	0.000000	0.000000	0.000000	0.000000	0.000000	0.000000	0.000000
753.490000	733.200000	6703.333333	0.547531	6302.996419	0.000000	0.000000	0.000000	0.000000	0.000000	0.000000	0.000000
753.590000	733.100000	6810.000000	0.547525	6298.801270	0.000000	0.000000	0.000000	0.000000	0.000000	0.000000	0.000000
753.690000	733.000000	6900.000000	0.547519	6293.823649	0.000000	0.000000	0.000000	0.000000	0.000000	0.000000	0.000000
753.790000	732.900000	6633.333333	0.547514	6291.023356	0.000000	0.000000	0.000000	0.000000	0.000000	0.000000	0.000000
753.890000	732.800000	6900.000000	0.547508	6285.982259	0.000000	0.000000	0.000000	0.000000	0.000000	0.000000	0.000000
753.990000	732.700000	6910.000000	0.547502	6280.817464	0.000000	0.000000	0.000000	0.000000	0.000000	0.000000	0.000000
754.090000	732.600000	6586.666667	0.547497	6278.299154	0.000000	0.000000	0.000000	0.000000	0.000000	0.000000	0.000000
754.190000	732.500000	6693.333333	0.547491	6274.873454	0.000000	0.000000	0.000000	0.000000	0.000000	0.000000	0.000000
754.290000	732.400000	6790.000000	0.547485	6270.616048	0.000000	0.000000	0.000000	0.000000	0.000000	0.000000	0.000000
754.390000	732.300000	6706.666667	0.547480	6267.017008	0.000000	0.000000	0.000000	0.000000	0.000000	0.000000	0.000000
754.490000	732.200000	6886.666667	0.547474	6261.892090	0.000000	0.000000	0.000000	0.000000	0.000000	0.000000	0.000000
754.590000	732.100000	6746.666667	0.547468	6257.889404	0.000000	0.000000	0.000000	0.000000	0.000000	0.000000	0.000000
754.690000	732.000000	6580.000000	0.547462	6255.240072	0.000000	0.000000	0.000000	0.000000	0.000000	0.000000	0.000000
754.790000	731.900000	6640.000000	0.547457	6252.070312	0.000000	0.000000	0.000000	0.000000	0.000000	0.000000	0.000000
754.890000	731.800000	6626.666667	0.547451	6248.985596	0.000000	0.000000	0.000000	0.000000	0.000000	0.000000	0.000000
754.990000	731.700000	6813.333333	0.547445	6244.323324	0.000000	0.000000	0.000000	0.000000	0.000000	0.000000	0.000000
755.090000	731.600000	6710.000000	0.547440	6240.482585	0.000000	0.000000	0.000000	0.000000	0.000000	0.000000	0.000000
755.190000	731.500000	6566.666667	0.547434	6237.802327	0.000000	0.000000	0.000000	0.000000	0.000000	0.000000	0.000000
755.290000	731.400000	6423.333333	0.547428	6236.292318	0.000000	0.000000	0.000000	0.000000	0.000000	0.000000	0.000000
755.390000	731.300000	6556.666667	0.547423	6233.660889	0.000000	0.000000	0.000000	0.000000	0.000000	0.000000	0.000000
755.490000	731.200000	6673.333333	0.547417	6230.037842	0.000000	0.000000	0.000000	0.000000	0.000000	0.000000	0.000000
755.590000	731.100000	6600.000000	0.547411	6226.995036	0.000000	0.000000	0.000000	0.000000	0.000000	0.000000	0.000000
755.690000	731.000000	6550.000000	0.547406	6224.342855	0.000000	0.000000	0.000000	0.000000	0.000000	0.000000	0.000000
755.790000	730.900000	6550.000000	0.547400	6221.669108	0.000000	0.000000	0.000000	0.000000	0.000000	0.000000	0.000000
755.890000	730.800000	6713.333333	0.547394	6217.615153	0.000000	0.000000	0.000000	0.000000	0.000000	0.000000	0.000000
755.990000	730.700000	6893.333333	0.547389	6212.030843	0.000000	0.000000	0.000000	0.000000	0.000000	0.000001	0.000001
756.090000	730.600000	6606.666667	0.547383	6208.784993	0.000000	0.000000	0.000000	0.000000	0.000000	0.000002	0.000002
756.190000	730.500000	6653.333333	0.547377	6205.124105	0.000000	0.000000	0.000000	0.000000	0.000000	0.000005	0.000005
756.290000	730.400000	6630.000000	0.547372	6201.627197	0.000000	0.000000	0.000000	0.000000	0.000000	0.000010	0.000010
756.390000	730.300000	6673.333333	0.547366	6197.740885	0.000000	0.000000	0.000000	0.000000	0.000000	0.000022	0.000022
756.490000	730.200000	6436.666667	0.547360	6195.791016	0.000000	0.000000	0.000000	0.000000	0.000000	0.000048	0.000048
756.590000	730.100000	6650.000000	0.547355	6192.050781	0.000000	0.000000	0.000000	0.000000	0.000000	0.000103	0.000103
756.690000	730.000000	6583.333333	0.547349	6188.833822	0.000000	0.000000	0.000000	0.000000	0.000000	0.000217	0.000217
756.790000	729.900000	6750.000000	0.547343	6184.204102	0.000000	0.000000	0.000000	0.000000	0.000000	0.000445	0.000445
756.890000	729.800000	6753.333333	0.547338	6179.508464	0.000000	0.000000	0.000000	0.000000	0.000000	0.000906	0.000906
756.990000	729.700000	6653.333333	0.547332	6175.605876	0.000000	0.000000	0.000000	0.000000	0.000000	0.001811	0.001811
757.090000	729.600000	6676.666667	0.547326	6171.476644	0.000000	0.000000	0.000000	0.000000	0.000000	0.003541	0.003541
757.190000	729.500000	6603.333333	0.547321	6167.923177	0.000000	0.000000	0.000000	0.000000	0.000000	0.006852	0.006853
757.290000	729.400000	6686.666667	0.547315	6163.647054	0.000000	0.000000	0.000000	0.000000	0.000001	0.013047	0.013048
757.390000	729.300000	6750.000000	0.547309	6158.808594	0.000000	0.000000	0.000000	0.000000	0.000002	0.024316	0.024317
757.490000	729.200000	6730.000000	0.547304	6154.096680	0.000000	0.000000	0.000000	0.000000	0.000004	0.044784	0.044788
757.590000	729.100000	6850.000000	0.547298	6148.347168	0.000000	0.000000	0.000000	0.000000	0.000010	0.081218	0.081228
757.690000	729.000000	6716.666667	0.547292	6143.659261	0.000000	0.000000	0.000000	0.000000	0.000021	0.144327	0.144348
757.790000	728.900000	6836.666667	0.547287	6137.934163	0.000000	0.000000	0.000000	0.000000	0.000046	0.253096	0.253143
757.890000	728.800000	6696.666667	0.547281	6133.326009	0.000000	0.000000	0.000000	0.000000	0.000099	0.437308	0.437407
757.990000	728.700000	6900.000000	0.547275	6126.988118	0.000000	0.000000	0.000000	0.000000	0.000209	0.741061	0.741271
758.090000	728.600000	6823.333333	0.547270	6121.235352	0.000000	0.000000	0.000000	0.000000	0.000431	1.237939	1.238370
758.190000	728.500000	6863.333333	0.547264	6115.102539	0.000000	0.000000	0.000000	0.000000	0.000878	2.038276	2.039154
758.290000	728.400000	6873.333333	0.547258	6108.835042	0.000000	0.000000	0.000000	0.000000	0.001760	3.294062	3.295822
758.390000	728.300000	7046.666667	0.547252	6101.074219	0.000000	0.000000	0.000000	0.000000	0.003454	5.243588	5.247042
758.490000	728.200000	6963.333333	0.547247	6093.941650	0.000000	0.000000	0.000000	0.000000	0.006693	8.227944	8.234637
758.590000	728.100000	6870.000000	0.547241	6087.526449	0.000000	0.000000	0.000000	0.000001	0.012779	12.680025	12.692805
758.690000	728.000000	7046.666667	0.547235	6079.588623	0.000000	0.000000	0.000000	0.000003	0.023899	19.235220	19.259122
758.790000	727.900000	7140.000000	0.547230	6070.808512	0.000000	0.000000	0.000000	0.000006	0.044092	28.758361	28.802458
758.890000	727.800000	7113.333333	0.547224	6062.177734	0.000000	0.000000	0.000000	0.000013	0.080173	42.242228	42.322413
758.990000	727.700000	7016.666667	0.547218	6054.278971	0.000000	0.000000	0.000000	0.000028	0.142961	61.038672	61.181660
759.090000	727.600000	7013.333333	0.547213	6046.342367	0.000000	0.000000	0.000000	0.000059	0.251208	86.878204	87.129472
759.190000	727.500000	7143.333333	0.547207	6037.258301	0.000000	0.000000	0.000000	0.000126	0.435153	121.481222	121.916504
759.290000	727.400000	7220.000000	0.547201	6027.461751	0.000000	0.000000	0.000000	0.000261	0.739914	166.964404	167.704582
759.390000	727.300000	7253.333333	0.547196	6017.307129	0.000000	0.000000	0.000000	0.000533	1.238870	225.784200	227.023595
759.490000	727.200000	7240.000000	0.547190	6007.178548	0.000000	0.000000	0.000000	0.001076	2.044947	299.749095	301.795120
759.590000	727.100000	7390.000000	0.547184	5995.718994	0.000000	0.000000	0.000000	0.002125	3.315928	390.627416	393.945465
759.690000	727.000000	7463.333333	0.547179	5983.554688	0.000000	0.000000	0.000000	0.004128	5.291826	499.870046	505.166016
759.790000	726.900000	7566.666667	0.547173	5970.430501	0.000000	0.000000	0.000000	0.007924	8.324707	626.968689	635.301310
759.890000	726.800000	7430.000000	0.547167	5958.334147	0.000000	0.000000	0.000000	0.014920	12.871891	770.281474	783.168284
759.990000	726.700000	7376.666667	0.547162	5946.581217	0.000000	0.000000	0.000000	0.027614	19.580170	926.436259	946.044006
760.090000	726.600000	7466.666667	0.547156	5933.982747	0.000000	0.000000	0.000000	0.050460	29.350688	1089.241231	1118.642375
760.190000	726.500000	7716.666667	0.547150	5919.201253	0.000000	0.000000	0.000000	0.090560	43.256617	1250.779622	1294.126790
760.290000	726.400000	7486.666667	0.547145	5906.210124	0.000000	0.000000	0.000000	0.159727	62.690455	1400.795797	1463.645935
760.390000	726.300000	7623.333333	0.547139	5891.975505	0.000000	0.000000	0.000000	0.277987	89.477336	1528.898010	1618.653361
760.490000	726.200000	7656.666667	0.547133	5877.346191	0.000000	0.000000	0.000000	0.475614	125.545260	1625.233765	1751.254679
760.590000	726.100000	7980.000000	0.547128	5859.906820	0.000000	0.000000	0.000000	0.799669	173.108381	1680.043437	1853.951416
760.690000	726.000000	7866.666667	0.547122	5843.266602	0.000000	0.000000	0.000000	1.325968	234.812469	1689.391581	1925.529989
760.790000	725.900000	7953.333333	0.547116	5825.768229	0.000000	0.000000	0.000000	2.162979	312.871297	1652.780558	1967.814941
760.890000	725.800000	7816.666667	0.547110	5809.262288	0.000000	0.000000	0.000000	3.467427	409.197744	1572.159627	1984.824829
760.990000	725.700000	7900.000000	0.547105	5791.927490	0.000000	0.000000	0.000000	5.479060	525.503133	1455.804850	1986.787109
761.090000	725.600000	7773.333333	0.547099	5775.503337	0.000000	0.000000	0.000000	8.521171	661.790670	1313.461507	1983.773397
761.190000	725.500000	7830.000000	0.547093	5758.472493	0.000000	0.000000	0.000000	13.023993	816.443431	1155.309652	1984.777018
761.290000	725.400000	7720.000000	0.547088	5742.216797	0.000000	0.000000	0.000000	19.610780	986.205444	992.030640	1997.846883
761.390000	725.300000	7636.666667	0.547082	5726.519368	0.000000	0.000000	0.000000	29.067106	1164.962056	832.348836	2026.377970
761.490000	725.200000	8033.333333	0.547076	5707.394613	0.000000	0.000000	0.000000	42.338018	1344.294230	683.356883	2069.989217
761.590000	725.100000	8000.000000	0.547071	5688.389486	0.000000	0.000000	0.000000	60.710417	1513.483378	549.443970	2123.637695
761.690000	725.000000	8003.333333	0.547065	5669.200439	0.000000	0.000000	0.000000	85.669359	1660.921021	432.818553	2179.408976
761.790000	724.900000	7743.333333	0.547059	5652.015788	0.000000	0.000000	0.000000	118.755811	1775.579631	334.633713	2228.969320
761.890000	724.800000	7873.333333	0.547054	5633.609212	0.000000	0.000000	0.000000	161.896184	1846.672770	254.006068	2262.575073
761.990000	724.700000	7900.000000	0.547048	5614.829102	0.000000	0.000000	0.000000	216.990433	1868.085327	189.221598	2274.297282
762.090000	724.600000	7740.000000	0.547042	5597.225749	0.000000	0.000000	0.000000	285.440267	1838.677572	138.616600	2262.734375
762.190000	724.500000	7816.666667	0.547037	5578.839518	0.000000	0.000000	0.000000	368.652598	1760.015055	99.855766	2228.523356
762.290000	724.400000	7770.000000	0.547031	5560.690918	0.000000	0.000000	0.000000	467.226562	1639.485982	70.656185	2177.368774
762.390000	724.300000	7780.000000	0.547025	5542.310384	0.000000	0.000000	0.000000	580.148926	1487.872009	49.212389	2117.233276
762.490000	724.200000	7693.333333	0.547019	5524.499105	0.000000	0.000000	0.000000	705.456238	1316.296895	33.740880	2055.493978
762.590000	724.100000	7726.666667	0.547014	5506.264648	0.000000	0.000000	0.000000	839.297384	1136.454366	22.728796	1998.480632
762.690000	724.000000	7673.333333	0.547008	5488.323975	0.000000	0.000000	0.000000	975.658875	958.613485	15.076197	1949.348755
762.790000	723.900000	7520.000000	0.547002	5471.511230	0.000000	0.000000	0.000000	1107.091573	790.952148	9.850907	1907.894491
762.890000	723.800000	7196.666667	0.546997	5457.249756	0.000000	0.000000	0.000000	1224.692790	639.055939	6.323884	1870.072632
762.990000	723.700000	7433.333333	0.546991	5440.902507	0.000000	0.000000	0.000000	1319.982503	505.839691	3.997097	1829.819336
763.090000	723.600000	7040.000000	0.546985	5427.692871	0.000000	0.000000	0.000000	1384.810282	392.777150	2.490238	1780.077718
763.190000	723.500000	6870.000000	0.546980	5415.787760	0.000000	0.000000	0.000000	1412.690837	299.456787	1.524008	1713.671672
763.290000	723.400000	7060.000000	0.546974	5402.205404	0.000000	0.000000	0.000000	1402.139791	224.090195	0.917920	1627.147929
763.390000	723.300000	7096.666667	0.546968	5388.206380	0.000000	0.000000	0.000000	1353.718770	164.795163	0.545294	1519.059143
763.490000	723.200000	6740.000000	0.546963	5377.058105	0.000000	0.000000	0.000000	1271.153971	119.203428	0.318145	1390.675456
763.590000	723.100000	6600.000000	0.546957	5366.982829	0.000000	0.000000	0.000000	1162.605184	84.720103	0.182553	1247.507833
763.690000	723.000000	6456.666667	0.546951	5358.016357	0.000000	0.000000	0.000000	1036.343791	59.222310	0.103388	1095.669454
763.790000	722.900000	6350.000000	0.546946	5349.863281	0.000000	0.000000	0.000000	901.088765	40.763531	0.057499	941.909790
763.890000	722.800000	6576.666667	0.546940	5339.757894	0.000000	0.000000	0.000000	765.262349	27.582471	0.031420	792.876231
763.990000	722.700000	6200.000000	0.546934	5332.701823	0.000000	0.000000	0.000000	635.402018	18.360504	0.016960	653.779449
764.090000	722.600000	6200.000000	0.546928	5325.587565	0.000000	0.000000	0.000000	516.504720	12.042229	0.008990	528.555959
764.190000	722.500000	6236.666667	0.546923	5318.109131	0.000000	0.000000	0.000000	411.273524	7.766326	0.004676	419.044520
764.290000	722.400000	6180.000000	0.546917	5311.040039	0.000000	0.000000	0.000000	321.032359	4.926283	0.002405	325.961049
764.390000	722.300000	5986.666667	0.546911	5305.520426	0.000000	0.000000	0.000000	246.066717	3.080200	0.001215	249.148127
764.490000	722.200000	5933.333333	0.546906	5300.397949	0.000000	0.000000	0.000000	185.136998	1.894134	0.000601	187.031733
764.590000	722.100000	6223.333333	0.546900	5292.821452	0.000000	0.000000	0.000000	136.774928	1.145022	0.000295	137.920240
764.690000	722.000000	6123.333333	0.546894	5286.013590	0.000000	0.000000	0.000000	99.415449	0.682504	0.000142	100.098095
764.790000	721.900000	6016.666667	0.546889	5280.036214	0.000000	0.000000	0.000000	71.021849	0.400207	0.000067	71.422119
764.890000	721.800000	5960.000000	0.546883	5274.479980	0.000000	0.000000	0.000000	49.855328	0.230521	0.000031	50.085882
764.990000	721.700000	6030.000000	0.546877	5268.295492	0.000000	0.000000	0.000000	34.470940	0.130956	0.000014	34.601908
765.090000	721.600000	6076.666667	0.546872	5261.670736	0.000000	0.000000	0.000000	23.443438	0.073217	0.000006	23.516661
765.190000	721.500000	5973.333333	0.546866	5255.850423	0.000000	0.000000	0.000000	15.667653	0.040172	0.000003	15.707828
765.290000	721.400000	6226.666667	0.546860	5247.874349	0.000000	0.000000	0.000000	10.319483	0.021742	0.000001	10.341227
765.390000	721.300000	6043.333333	0.546855	5241.356201	0.000000	0.000000	0.000000	6.689365	0.011589	0.000001	6.700954
765.490000	721.200000	6100.000000	0.546849	5234.312744	0.000000	0.000000	0.000000	4.259752	0.006055	0.000000	4.265807
765.590000	721.100000	6160.000000	0.546843	5226.711019	0.000000	0.000000	0.000000	2.673925	0.003121	0.000000	2.677046
765.690000	721.000000	6066.666667	0.546837	5219.821777	0.000000	0.000000	0.000000	1.652860	0.001586	0.000000	1.654445
765.790000	720.900000	5786.666667	0.546832	5215.203857	0.000000	0.000000	0.000000	1.003088	0.000789	0.000000	1.003876
765.890000	720.800000	6180.000000	0.546826	5207.274984	0.000000	0.000000	0.000000	0.600052	0.000387	0.000000	0.600439
765.990000	720.700000	6126.666667	0.546820	5199.723714	0.000000	0.000000	0.000000	0.353732	0.000187	0.000000	0.353920
766.090000	720.600000	6106.666667	0.546815	5192.275391	0.000000	0.000000	0.000000	0.204568	0.000089	0.000000	0.204657
766.190000	720.500000	6033.333333	0.546809	5185.374349	0.000000	0.000000	0.000000	0.116582	0.000041	0.000000	0.116624
766.290000	720.400000	6126.666667	0.546803	5177.638753	0.000000	0.000000	0.000000	0.065537	0.000019	0.000000	0.065556
766.390000	720.300000	6076.666667	0.546798	5170.253906	0.000000	0.000000	0.000000	0.036109	0.000009	0.000000	0.036117
766.490000	720.200000	5880.000000	0.546792	5164.442952	0.000000	0.000000	0.000000	0.019595	0.000004	0.000000	0.019599
766.590000	720.100000	6030.000000	0.546786	5157.334798	0.000000	0.000000	0.000000	0.010503	0.000002	0.000000	0.010505
766.690000	720.000000	6166.666667	0.546781	5149.029948	0.000000	0.000000	0.000000	0.005512	0.000001	0.000000	0.005512
766.790000	719.900000	6263.333333	0.546775	5139.851888	0.000000	0.000000	0.000000	0.002847	0.000000	0.000000	0.002847
766.890000	719.800000	6060.000000	0.546769	5132.287191	0.000000	0.000000	0.000000	0.001455	0.000000	0.000000	0.001455
766.990000	719.700000	6390.000000	0.546764	5121.914469	0.000000	0.000000	0.000000	0.000727	0.000000	0.000000	0.000727
767.090000	719.600000	6153.333333	0.546758	5113.423258	0.000000	0.000000	0.000000	0.000357	0.000000	0.000000	0.000357
767.190000	719.500000	6260.000000	0.546752	5103.972982	0.000000	0.000000	0.000000	0.000174	0.000000	0.000000	0.000174
767.290000	719.400000	6210.000000	0.546746	5094.859619	0.000000	0.000000	0.000000	0.000083	0.000000	0.000000	0.000083
767.390000	719.300000	6056.666667	0.546741	5086.944173	0.000000	0.000000	0.000000	0.000039	0.000000	0.000000	0.000039
767.490000	719.200000	6163.333333	0.546735	5078.074951	0.000000	0.000000	0.000000	0.000018	0.000000	0.000000	0.000018
767.590000	719.100000	6146.666667	0.546729	5069.269613	0.000000	0.000000	0.000000	0.000008	0.000000	0.000000	0.000008
767.690000	719.000000	6023.333333	0.546724	5061.415202	0.000000	0.000000	0.000000	0.000004	0.000000	0.000000	0.000004
767.790000	718.900000	6450.000000	0.546718	5049.946289	0.000000	0.000000	0.000000	0.000002	0.000000	0.000000	0.000002
767.890000	718.800000	6023.333333	0.546712	5041.929525	0.000000	0.000000	0.000000	0.000001	0.000000	0.000000	0.000001
767.990000	718.700000	6246.666667	0.546707	5031.986898	0.000000	0.000000	0.000000	0.000000	0.000000	0.000000	0.000000
768.090000	718.600000	6180.000000	0.546701	5022.515462	0.000000	0.000000	0.000000	0.000000	0.000000	0.000000	0.000000
768.190000	718.500000	6116.666667	0.546695	5013.490397	0.000000	0.000000	0.000000	0.000000	0.000000	0.000000	0.000000
768.290000	718.400000	6100.000000	0.546690	5004.527588	0.000000	0.000000	0.000000	0.000000	0.000000	0.000000	0.000000
768.390000	718.300000	6020.000000	0.546684	4996.153971	0.000000	0.000000	0.000000	0.000000	0.000000	0.000000	0.000000
768.490000	718.200000	5876.666667	0.546678	4988.901367	0.000000	0.000000	0.000000	0.000000	0.000000	0.000000	0.000000
768.590000	718.100000	6053.333333	0.546673	4980.117188	0.000000	0.000000	0.000000	0.000000	0.000000	0.000000	0.000000
768.690000	718.000000	5906.666667	0.546667	4972.478434	0.000000	0.000000	0.000000	0.000000	0.000000	0.000000	0.000000
768.790000	717.900000	6030.000000	0.546661	4963.748372	0.000000	0.000000	0.000000	0.000000	0.000000	0.000000	0.000000
768.890000	717.800000	5946.666667	0.546655	4955.637207	0.000000	0.000000	0.000000	0.000000	0.000000	0.000000	0.000000
768.990000	717.700000	6060.000000	0.546650	4946.514079	0.000000	0.000000	0.000000	0.000000	0.000000	0.000000	0.000000
769.090000	717.600000	5846.666667	0.546644	4939.087728	0.000000	0.000000	0.000000	0.000000	0.000000	0.000000	0.000000
769.190000	717.500000	5806.666667	0.546638	4931.929525	0.000000	0.000000	0.000000	0.000000	0.000000	0.000000	0.000000
769.290000	717.400000	5743.333333	0.546633	4925.236816	0.000000	0.000000	0.000000	0.000000	0.000000	0.000000	0.000000
769.390000	717.300000	5860.000000	0.546627	4917.515869	0.000000	0.000000	0.000001	0.000000	0.000000	0.000000	0.000001
769.490000	717.200000	5996.666667	0.546621	4908.592122	0.000000	0.000000	0.000002	0.000000	0.000000	0.000000	0.000002
769.590000	717.100000	5780.000000	0.546616	4901.393636	0.000000	0.000000	0.000004	0.000000	0.000000	0.000000	0.000004
769.690000	717.000000	5656.666667	0.546610	4895.158691	0.000000	0.000000	0.000009	0.000000	0.000000	0.000000	0.000009
769.790000	716.900000	5790.000000	0.546604	4887.760417	0.000000	0.000000	0.000021	0.000000	0.000000	0.000000	0.000021
769.890000	716.800000	5526.666667	0.546599	4882.487793	0.000000	0.000000	0.000045	0.000000	0.000000	0.000000	0.000045
769.990000	716.700000	5583.333333	0.546593	4876.697184	0.000000	0.000000	0.000096	0.000000	0.000000	0.000000	0.000096
770.090000	716.600000	5643.333333	0.546587	4870.356852	0.000000	0.000000	0.000205	0.000000	0.000000	0.000000	0.000205
770.190000	716.500000	5683.333333	0.546582	4863.627930	0.000000	0.000000	0.000429	0.000000	0.000000	0.000000	0.000429
770.290000	716.400000	5703.333333	0.546576	4856.673991	0.000000	0.000000	0.000876	0.000000	0.000000	0.000000	0.000876
770.390000	716.300000	5933.333333	0.546570	4847.746582	0.000000	0.000000	0.001775	0.000000	0.000000	0.000000	0.001775
770.490000	716.200000	5603.333333	0.546565	4841.486816	0.000000	0.000000	0.003526	0.000000	0.000000	0.000000	0.003527
770.590000	716.100000	5480.000000	0.546559	4836.197103	0.000000	0.000001	0.006865	0.000000	0.000000	0.000000	0.006866
770.690000	716.000000	5756.666667	0.546553	4828.559163	0.000000	0.000002	0.013233	0.000000	0.000000	0.000000	0.013235
770.790000	715.900000	5763.333333	0.546547	4820.799561	0.000000	0.000004	0.025050	0.000000	0.000000	0.000000	0.025054
770.890000	715.800000	5960.000000	0.546542	4811.336263	0.000000	0.000010	0.046480	0.000000	0.000000	0.000000	0.046490
770.990000	715.700000	5923.333333	0.546536	4802.096354	0.000000	0.000021	0.085266	0.000000	0.000000	0.000000	0.085287
771.090000	715.600000	5763.333333	0.546530	4794.107259	0.000000	0.000047	0.153794	0.000000	0.000000	0.000000	0.153842
771.190000	715.500000	5930.000000	0.546525	4784.662679	0.000000	0.000102	0.272042	0.000000	0.000000	0.000000	0.272144
771.290000	715.400000	6143.333333	0.546519	4773.361816	0.000000	0.000218	0.475160	0.000000	0.000000	0.000000	0.475378
771.390000	715.300000	5980.000000	0.546513	4763.322754	0.000000	0.000457	0.816788	0.000000	0.000000	0.000000	0.817245
771.490000	715.200000	5933.333333	0.546508	4753.584798	0.000000	0.000938	1.377603	0.000000	0.000000	0.000000	1.378541
771.590000	715.100000	5920.000000	0.546502	4743.873698	0.000001	0.001908	2.291988	0.000000	0.000000	0.000000	2.293897
771.690000	715.000000	6083.333333	0.546496	4732.720540	0.000001	0.003814	3.755336	0.000000	0.000000	0.000000	3.759151
771.790000	714.900000	6083.333333	0.546491	4721.471354	0.000003	0.007452	6.039956	0.000000	0.000000	0.000000	6.047411
771.890000	714.800000	6056.666667	0.546485	4710.346680	0.000007	0.014420	9.574980	0.000000	0.000000	0.000000	9.589407
771.990000	714.700000	6066.666667	0.546479	4699.043783	0.000016	0.027447	14.953561	0.000000	0.000000	0.000000	14.981023
772.090000	714.600000	6240.000000	0.546474	4686.201986	0.000036	0.051132	22.933292	0.000000	0.000000	0.000000	22.984460
772.190000	714.500000	6320.000000	0.546468	4672.585042	0.000077	0.094154	34.641457	0.000000	0.000000	0.000000	34.735689
772.290000	714.400000	6333.333333	0.546462	4658.741048	0.000165	0.170702	51.551056	0.000000	0.000000	0.000000	51.721923
772.390000	714.300000	6410.000000	0.546456	4644.141439	0.000346	0.303220	75.349712	0.000000	0.000000	0.000000	75.653280
772.490000	714.200000	6450.000000	0.546451	4629.084473	0.000711	0.531609	108.394597	0.000000	0.000000	0.000000	108.926913
772.590000	714.100000	6280.000000	0.546445	4615.313721	0.001447	0.918254	153.554153	0.000000	0.000000	0.000000	154.473852
772.690000	714.000000	6356.666667	0.546439	4600.787760	0.002896	1.555445	213.627040	0.000000	0.000000	0.000000	215.185369
772.790000	713.900000	6610.000000	0.546434	4584.031576	0.005667	2.597650	292.213694	0.000000	0.000000	0.000000	294.817022
772.890000	713.800000	6736.666667	0.546428	4566.079915	0.010972	4.275765	393.194275	0.000000	0.000000	0.000000	397.481003
772.990000	713.700000	6676.666667	0.546422	4548.474935	0.020909	6.907297	519.198710	0.000000	0.000000	0.000000	526.126912
773.090000	713.600000	6796.666667	0.546417	4529.724121	0.039009	10.991886	673.040365	0.000000	0.000000	0.000000	684.071248
773.190000	713.500000	7030.000000	0.546411	4508.874105	0.071883	17.242576	856.520894	0.000000	0.000000	0.000000	873.835347
773.290000	713.400000	7006.666667	0.546405	4488.042806	0.130469	26.561710	1067.933960	0.000000	0.000000	0.000000	1094.626160
773.390000	713.300000	7113.333333	0.546400	4466.149089	0.232092	40.279837	1304.075419	0.000000	0.000000	0.000000	1344.587301
773.490000	713.200000	7000.000000	0.546394	4445.014648	0.407256	60.202745	1558.434143	0.000000	0.000000	0.000000	1619.044189
773.590000	713.100000	6950.000000	0.546388	4424.118245	0.704220	88.393745	1819.904378	0.000000	0.000000	0.000000	1909.002279
773.690000	713.000000	7200.000000	0.546383	4400.966797	1.194617	127.679583	2074.969482	0.000000	0.000000	0.000000	2203.843587
773.790000	712.900000	7256.666667	0.546377	4377.150879	1.997019	181.668154	2306.475830	0.000000	0.000000	0.000000	2490.140991
773.890000	712.800000	7273.333333	0.546371	4352.996419	3.290664	253.917821	2498.059489	0.000000	0.000000	0.000000	2755.267944
773.990000	712.700000	7383.333333	0.546365	4327.725423	5.323565	348.846207	2634.148560	0.000000	0.000000	0.000000	2988.318278
774.090000	712.600000	7410.000000	0.546360	4302.021484	8.480899	471.560872	2700.298869	0.000000	0.000000	0.000000	3180.340576
774.190000	712.500000	7560.000000	0.546354	4274.855143	13.318237	625.755514	2692.988892	0.000000	0.000000	0.000000	3332.062581
774.290000	712.400000	7816.666667	0.546348	4245.328369	20.545913	815.105031	2612.607829	0.000000	0.000000	0.000000	3448.258870
774.390000	712.300000	7803.333333	0.546343	4215.666911	31.194363	1042.589010	2464.230143	0.000000	0.000000	0.000000	3538.013509
774.490000	712.200000	7776.666667	0.546337	4185.980225	46.676458	1307.012533	2263.460286	0.000000	0.000000	0.000000	3617.149251
774.590000	712.100000	7976.666667	0.546331	4154.383952	68.633385	1604.923910	2025.953979	0.000000	0.000000	0.000000	3699.511312
774.690000	712.000000	8273.333333	0.546326	4120.058187	99.265633	1929.217529	1768.240763	0.000000	0.000000	0.000000	3796.723633
774.790000	711.900000	8076.666667	0.546320	4087.083333	141.411285	2266.880086	1507.141215	0.000000	0.000000	0.000000	3915.432536
774.890000	711.800000	7960.000000	0.546314	4054.805908	197.948329	2601.423543	1255.540466	0.000000	0.000000	0.000000	4054.912516
774.990000	711.700000	8276.666667	0.546309	4019.627279	272.339071	2911.441854	1023.840027	0.000000	0.000000	0.000000	4207.620850
775.090000	711.600000	8306.666667	0.546303	3983.908691	368.639501	3175.431519	817.755585	0.000000	0.000000	0.000000	4361.826579
775.190000	711.500000	8390.000000	0.546297	3947.201335	489.968058	3373.011271	640.048167	0.000000	0.000000	0.000000	4503.027344
775.290000	711.400000	8490.000000	0.546292	3909.359538	639.248708	3483.956706	491.919963	0.000000	0.000000	0.000000	4615.125326
775.390000	711.300000	8383.333333	0.546286	3872.092692	818.951060	3500.554606	371.125590	0.000000	0.000000	0.000000	4690.631104
775.490000	711.200000	8446.666667	0.546280	3833.992106	1028.509725	3421.921387	274.809214	0.000000	0.000000	0.000000	4725.240479
775.590000	711.100000	8233.333333	0.546274	3797.351074	1265.289307	3252.243652	200.227674	0.000000	0.000000	0.000000	4717.760824
775.690000	711.000000	8493.333333	0.546269	3758.246257	1523.908997	3009.111735	143.406080	0.000000	0.000000	0.000000	4676.427002
775.790000	710.900000	8266.666667	0.546263	3720.704753	1794.420980	2712.716675	100.873985	0.000000	0.000000	0.000000	4608.011882
775.890000	710.800000	8176.666667	0.546257	3683.603109	2063.807170	2384.186198	69.899247	0.000000	0.000000	0.000000	4517.892253
775.990000	710.700000	8010.000000	0.546252	3647.582194	2315.296427	2045.681966	47.654867	0.000000	0.000000	0.000000	4408.633219
776.090000	710.600000	7773.333333	0.546246	3613.233643	2531.523641	1715.125936	31.909580	0.000000	0.000000	0.000000	4278.559163
776.190000	710.500000	7780.000000	0.546240	3578.547363	2696.013794	1407.131042	21.059556	0.000000	0.000000	0.000000	4124.204508
776.290000	710.400000	7543.333333	0.546235	3545.544434	2792.515259	1130.608622	13.684451	0.000000	0.000000	0.000000	3936.808268
776.390000	710.300000	7236.666667	0.546229	3514.820964	2813.596598	890.016378	8.730220	0.000000	0.000000	0.000000	3712.342936
776.490000	710.200000	7090.000000	0.546223	3485.065104	2758.135376	687.693990	5.490203	0.000000	0.000000	0.000000	3451.319580
776.590000	710.100000	6886.666667	0.546218	3456.756592	2629.084066	521.669464	3.401915	0.000000	0.000000	0.000000	3154.155477
776.690000	710.000000	6403.333333	0.546212	3432.235514	2439.348755	388.364385	2.068290	0.000000	0.000000	0.000000	2829.781494
776.790000	709.900000	5890.000000	0.546206	3411.782227	2205.162557	284.342092	1.239305	0.000000	0.000000	0.000000	2490.743815
776.890000	709.800000	5573.333333	0.546201	3393.795166	1943.413493	204.710121	0.732345	0.000000	0.000000	0.000000	2148.855998
776.990000	709.700000	5256.666667	0.546195	3378.294067	1671.832479	144.755707	0.424293	0.000000	0.000000	0.000000	1817.012329
777.090000	709.600000	4920.000000	0.546189	3365.465902	1405.258993	100.769431	0.242150	0.000000	0.000000	0.000000	1506.270549
777.190000	709.500000	4436.666667	0.546183	3356.552124	1155.672099	69.049327	0.136458	0.000000	0.000000	0.000000	1224.857890
777.290000	709.400000	4440.000000	0.546178	3347.537842	930.746358	46.482760	0.075323	0.000000	0.000000	0.000000	977.304382
777.390000	709.300000	4053.333333	0.546172	3341.665039	734.394887	30.816167	0.040925	0.000000	0.000000	0.000000	765.252024
777.490000	709.200000	3780.000000	0.546166	3338.017578	568.637136	20.124186	0.021990	0.000000	0.000000	0.000000	588.783315
777.590000	709.100000	3820.000000	0.546161	3334.007568	432.283274	12.909977	0.011562	0.000000	0.000000	0.000000	445.204773
777.690000	709.000000	3573.333333	0.546155	3332.015991	322.531815	8.155552	0.005977	0.000000	0.000000	0.000000	330.693334
777.790000	708.900000	3473.333333	0.546149	3330.839640	236.590729	5.078233	0.003062	0.000000	0.000000	0.000000	241.672007
777.890000	708.800000	3456.666667	0.546144	3329.792277	170.677287	3.105573	0.001533	0.000000	0.000000	0.000000	173.784396
777.990000	708.700000	3576.666667	0.546138	3327.738444	120.954310	1.869461	0.000754	0.000000	0.000000	0.000000	122.824516
778.090000	708.600000	3360.000000	0.546132	3327.469686	84.351959	1.109987	0.000368	0.000000	0.000000	0.000000	85.462316
778.190000	708.500000	3420.000000	0.546127	3326.699626	57.912655	0.647104	0.000175	0.000000	0.000000	0.000000	58.559939
778.290000	708.400000	3383.333333	0.546121	3326.228434	39.072809	0.371091	0.000082	0.000000	0.000000	0.000000	39.443982
778.390000	708.300000	3486.666667	0.546115	3324.893799	25.949577	0.210066	0.000038	0.000000	0.000000	0.000000	26.159681
778.490000	708.200000	3326.666667	0.546110	3324.878947	16.978221	0.116731	0.000017	0.000000	0.000000	0.000000	17.094970
778.590000	708.100000	3373.333333	0.546104	3324.475708	10.917100	0.063746	0.000008	0.000000	0.000000	0.000000	10.980854
778.690000	708.000000	3316.666667	0.546098	3324.540609	6.908996	0.034395	0.000003	0.000000	0.000000	0.000000	6.943394
778.790000	707.900000	3296.666667	0.546092	3324.772339	4.309894	0.018215	0.000001	0.000000	0.000000	0.000000	4.328110
778.890000	707.800000	3243.333333	0.546087	3325.449422	2.642141	0.009468	0.000001	0.000000	0.000000	0.000000	2.651610
778.990000	707.700000	3340.000000	0.546081	3325.328166	1.593455	0.004868	0.000000	0.000000	0.000000	0.000000	1.598323
779.090000	707.600000	3373.333333	0.546075	3324.928589	0.947743	0.002456	0.000000	0.000000	0.000000	0.000000	0.950200
779.190000	707.500000	3350.000000	0.546070	3324.719849	0.553948	0.001215	0.000000	0.000000	0.000000	0.000000	0.555163
779.290000	707.400000	3433.333333	0.546064	3323.816528	0.318296	0.000595	0.000000	0.000000	0.000000	0.000000	0.318891
779.390000	707.300000	3286.666667	0.546058	3324.125366	0.180466	0.000286	0.000000	0.000000	0.000000	0.000000	0.180752
779.490000	707.200000	3336.666667	0.546053	3324.020996	0.100558	0.000135	0.000000	0.000000	0.000000	0.000000	0.100692
779.590000	707.100000	3393.333333	0.546047	3323.444417	0.055030	0.000063	0.000000	0.000000	0.000000	0.000000	0.055093
779.690000	707.000000	3340.000000	0.546041	3323.306681	0.029734	0.000029	0.000000	0.000000	0.000000	0.000000	0.029762
779.790000	706.900000	3333.333333	0.546036	3323.223267	0.015792	0.000013	0.000000	0.000000	0.000000	0.000000	0.015805
779.890000	706.800000	3310.000000	0.546030	3323.333333	0.008228	0.000006	0.000000	0.000000	0.000000	0.000000	0.008234
779.990000	706.700000	3323.333333	0.546024	3323.333333	0.004235	0.000002	0.000000	0.000000	0.000000	0.000000	0.004238
780.090000	706.600000	3206.666667	0.546019	3272.133179	0.002144	0.000001	0.000000	0.000000	0.000000	0.000000	0.002145
780.190000	706.500000	3223.333333	0.546013	3252.453206	0.001063	0.000000	0.000000	0.000000	0.000000	0.000000	0.001063
780.290000	706.400000	3340.000000	0.546007	3231.573283	0.000521	0.000000	0.000000	0.000000	0.000000	0.000000	0.000521
780.390000	706.300000	3376.666667	0.546001	3212.480062	0.000251	0.000000	0.000000	0.000000	0.000000	0.000000	0.000251
780.490000	706.200000	3393.333333	0.545996	3194.453328	0.000119	0.000000	0.000000	0.000000	0.000000	0.000000	0.000119
780.590000	706.100000	3190.000000	0.545990	3179.440104	0.000055	0.000000	0.000000	0.000000	0.000000	0.000000	0.000055
780.690000	706.000000	3080.000000	0.545984	3172.426758	0.000025	0.000000	0.000000	0.000000	0.000000	0.000000	0.000025
780.790000	705.900000	3130.000000	0.545979	3173.053385	0.000011	0.000000	0.000000	0.000000	0.000000	0.000000	0.000011
780.890000	705.800000	3163.333333	0.545973	3178.546753	0.000005	0.000000	0.000000	0.000000	0.000000	0.000000	0.000005
780.990000	705.700000	3220.000000	0.545967	3187.733358	0.000002	0.000000	0.000000	0.000000	0.000000	0.000000	0.000002
781.090000	705.600000	3253.333333	0.545962	3199.440104	0.000001	0.000000	0.000000	0.000000	0.000000	0.000000	0.000001
781.190000	705.500000	3153.333333	0.545956	3207.426758	0.000000	0.000000	0.000000	0.000000	0.000000	0.000000	0.000000
781.290000	705.400000	3326.666667	0.545950	3212.586670	0.000000	0.000000	0.000000	0.000000	0.000000	0.000000	0.000000
781.390000	705.300000	3333.333333	0.545945	3217.453410	0.000000	0.000000	0.000000	0.000000	0.000000	0.000000	0.000000
781.490000	705.200000	3156.666667	0.545939	3222.319946	0.000000	0.000000	0.000000	0.000000	0.000000	0.000000	0.000000
781.590000	705.100000	3250.000000	0.545933	3224.340007	0.000000	0.000000	0.000000	0.000000	0.000000	0.000000	0.000000
781.690000	705.000000	3296.666667	0.545928	3228.526611	0.000000	0.000000	0.000000	0.000000	0.000000	0.000000	0.000000
781.790000	704.900000	3150.000000	0.545922	3230.813395	0.000000	0.000000	0.000000	0.000000	0.000000	0.000000	0.000000
781.890000	704.800000	3286.666667	0.545916	3227.360026	0.000000	0.000000	0.000000	0.000000	0.000000	0.000000	0.000000
781.990000	704.700000	3286.666667	0.545910	3218.020020	0.000000	0.000000	0.000000	0.000000	0.000000	0.000000	0.000000
782.090000	704.600000	3216.666667	0.545905	3206.746623	0.000000	0.000000	0.000000	0.000000	0.000000	0.000000	0.000000
782.190000	704.500000	3326.666667	0.545899	3190.659993	0.000000	0.000000	0.000000	0.000000	0.000000	0.000000	0.000000
782.290000	704.400000	3226.666667	0.545893	3175.666707	0.000000	0.000000	0.000000	0.000000	0.000000	0.000000	0.000000
782.390000	704.300000	3050.000000	0.545888	3166.246745	0.000000	0.000000	0.000000	0.000000	0.000000	0.000000	0.000000
782.490000	704.200000	3130.000000	0.545882	3164.626668	0.000000	0.000000	0.000000	0.000000	0.000000	0.000000	0.000000
782.590000	704.100000	3306.666667	0.545876	3169.226685	0.000000	0.000000	0.000000	0.000000	0.000000	0.000000	0.000000
782.690000	704.000000	3220.000000	0.545871	3181.486816	0.000000	0.000000	0.000000	0.000000	0.000000	0.000000	0.000000
782.790000	703.900000	3196.666667	0.545865	3199.353434	0.000000	0.000000	0.000000	0.000000	0.000000	0.000000	0.000000
782.890000	703.800000	3183.333333	0.545859	3220.213420	0.000000	0.000000	0.000000	0.000000	0.000000	0.000000	0.000000
782.990000	703.700000	3246.666667	0.545854	3241.840007	0.000000	0.000000	0.000000	0.000000	0.000000	0.000000	0.000000
783.090000	703.600000	3283.333333	0.545848	3263.239950	0.000000	0.000000	0.000000	0.000000	0.000000	0.000000	0.000000
783.190000	703.500000	3296.666667	0.545842	3282.653402	0.000000	0.000000	0.000000	0.000000	0.000000	0.000000	0.000000
783.290000	703.400000	3240.000000	0.545837	3295.173340	0.000000	0.000000	0.000000	0.000000	0.000000	0.000000	0.000000
783.390000	703.300000	3430.000000	0.545831	3299.653320	0.000000	0.000000	0.000000	0.000000	0.000000	0.000000	0.000000
783.490000	703.200000	3310.000000	0.545825	3294.026693	0.000000	0.000000	0.000000	0.000000	0.000000	0.000000	0.000000
783.590000	703.100000	3383.333333	0.545819	3279.493408	0.000000	0.000000	0.000000	0.000000	0.000000	0.000000	0.000000
783.690000	703.000000	3260.000000	0.545814	3258.053385	0.000000	0.000000	0.000000	0.000000	0.000000	0.000000	0.000000
783.790000	702.900000	3136.666667	0.545808	3238.453369	0.000000	0.000000	0.000000	0.000000	0.000000	0.000000	0.000000
783.890000	702.800000	3176.666667	0.545802	3222.266642	0.000000	0.000000	0.000000	0.000000	0.000000	0.000000	0.000000
