# Supplementary material for: Enhancing the Longevity and Structural Stability of Humidity Sensors: Iron Thin Films with Nitride Bonding Synthesized via Magnetic Field-Assisted Sparking Discharge
Source: Sensors (Basel). 2024 Aug 23;24(17):5466. doi: 10.3390/s24175466 (PMC11397896; doi:10.3390/s24175466)
Supplement: Supplementary file 1 [file sensors-24-05466-s001.zip › XPS_7-1-2024/4.IRON O2 magnet/N 1s]

Dataset N 1s:26(7-1-2024)
Dwell Time (s)	0.285714
Number of sweeps	2
Kinetic Energy(eV)	Binding Energy(eV)	Intensity(cps)	Transmission Value	Background(cps)	N 1s(cps)	N 1s(cps)	Envelope(cps)
1073.890000	412.800000	964.250000	0.586441	1002.336960	0.000000	0.000000	0.000000
1073.990000	412.700000	1044.750000	0.586433	1005.969940	0.000000	0.000000	0.000000
1074.090000	412.600000	1060.500000	0.586425	1009.665939	0.000000	0.000000	0.000000
1074.190000	412.500000	1057.000000	0.586416	1012.941956	0.000000	0.000000	0.000000
1074.290000	412.400000	1004.500000	0.586408	1014.341934	0.000000	0.000000	0.000000
1074.390000	412.300000	987.000000	0.586400	1013.319962	0.000000	0.000000	0.000000
1074.490000	412.200000	1037.750000	0.586391	1009.427963	0.000000	0.000000	0.000000
1074.590000	412.100000	1011.500000	0.586383	1003.967972	0.000000	0.000000	0.000000
1074.690000	412.000000	1008.000000	0.586375	997.458023	0.000000	0.000000	0.000000
1074.790000	411.900000	1044.750000	0.586366	990.080017	0.000000	0.000000	0.000000
1074.890000	411.800000	983.500000	0.586358	982.870026	0.000000	0.000000	0.000000
1074.990000	411.700000	955.500000	0.586350	977.109039	0.000000	0.000000	0.000000
1075.090000	411.600000	957.250000	0.586341	972.726990	0.000000	0.000000	0.000000
1075.190000	411.500000	980.000000	0.586333	970.032028	0.000000	0.000000	0.000000
1075.290000	411.400000	1034.250000	0.586325	969.066025	0.000000	0.000000	0.000000
1075.390000	411.300000	976.500000	0.586316	970.431076	0.000000	0.000000	0.000000
1075.490000	411.200000	927.500000	0.586308	972.783066	0.000000	0.000000	0.000000
1075.590000	411.100000	1008.000000	0.586299	976.066025	0.000000	0.000001	0.000001
1075.690000	411.000000	964.250000	0.586291	980.013992	0.000000	0.000002	0.000002
1075.790000	410.900000	995.750000	0.586283	984.668945	0.000000	0.000006	0.000006
1075.890000	410.800000	1020.250000	0.586274	987.888992	0.000000	0.000015	0.000015
1075.990000	410.700000	1029.000000	0.586266	990.248032	0.000000	0.000037	0.000037
1076.090000	410.600000	995.750000	0.586258	991.675995	0.000000	0.000092	0.000092
1076.190000	410.500000	953.750000	0.586249	991.844009	0.000000	0.000219	0.000219
1076.290000	410.400000	1032.500000	0.586241	990.975952	0.000000	0.000510	0.000510
1076.390000	410.300000	1030.750000	0.586233	990.597946	0.000000	0.001158	0.001158
1076.490000	410.200000	992.250000	0.586224	990.933975	0.000000	0.002579	0.002579
1076.590000	410.100000	992.250000	0.586216	992.250000	0.000000	0.005635	0.005635
1076.690000	410.000000	939.750000	0.586208	991.695862	0.000000	0.012020	0.012020
1076.790000	409.900000	1037.750000	0.586199	991.141617	0.000000	0.025025	0.025025
1076.890000	409.800000	1009.750000	0.586191	990.587479	0.000000	0.050871	0.050871
1076.990000	409.700000	1008.000000	0.586183	990.033340	0.000000	0.101007	0.101007
1077.090000	409.600000	1025.500000	0.586174	989.479202	0.000000	0.196289	0.196289
1077.190000	409.500000	1006.250000	0.586166	988.924957	0.000000	0.374078	0.374078
1077.290000	409.400000	1016.750000	0.586158	988.370819	0.000000	0.696666	0.696666
1077.390000	409.300000	964.250000	0.586149	987.816681	0.000000	1.267326	1.267326
1077.490000	409.200000	999.250000	0.586141	987.262543	0.000000	2.252606	2.252606
1077.590000	409.100000	1004.500000	0.586133	986.708298	0.000000	3.913097	3.913097
1077.690000	409.000000	1029.000000	0.586124	986.154160	0.000000	6.649728	6.649728
1077.790000	408.900000	1058.750000	0.586116	985.600021	0.000000	11.072104	11.072104
1077.890000	408.800000	995.750000	0.586108	985.045883	0.000000	18.021142	18.021142
1077.990000	408.700000	992.250000	0.586099	984.491638	0.000000	28.657595	28.657595
1078.090000	408.600000	1086.750000	0.586091	983.937500	0.000000	44.525762	44.525762
1078.190000	408.500000	1137.500000	0.586082	983.383362	0.000000	67.586560	67.586560
1078.290000	408.400000	1158.500000	0.586074	982.829117	0.000000	100.231066	100.231066
1078.390000	408.300000	1233.750000	0.586066	982.274979	0.000000	145.296143	145.296143
1078.490000	408.200000	1167.250000	0.586057	981.720840	0.000000	205.513008	205.513008
1078.590000	408.100000	1324.750000	0.586049	981.166702	0.000000	283.344135	283.344135
1078.690000	408.000000	1349.250000	0.586041	980.612457	0.000000	380.460804	380.460804
1078.790000	407.900000	1431.500000	0.586032	980.058319	0.000000	496.999092	496.999092
1078.890000	407.800000	1597.750000	0.586024	979.504181	0.000000	630.789871	630.789871
1078.990000	407.700000	1792.000000	0.586016	978.950043	0.000000	776.645493	776.645493
1079.090000	407.600000	1954.750000	0.586007	978.395798	0.000000	925.752350	925.752350
1079.190000	407.500000	2068.500000	0.585999	977.841660	0.000000	1066.389694	1066.389694
1079.290000	407.400000	2240.000000	0.585991	977.287521	0.000000	1185.164108	1185.164108
1079.390000	407.300000	2217.250000	0.585982	976.733383	0.000000	1269.035187	1269.035187
1079.490000	407.200000	2198.000000	0.585974	976.179138	0.000000	1307.855408	1307.855408
1079.590000	407.100000	2250.500000	0.585966	975.625000	0.000000	1296.050385	1296.050385
1079.690000	407.000000	2280.250000	0.585957	975.070862	0.000000	1235.550201	1235.550201
1079.790000	406.900000	2136.750000	0.585949	974.516617	0.000000	1134.179016	1134.179016
1079.890000	406.800000	1953.000000	0.585941	973.962479	0.000000	1003.728928	1003.728928
1079.990000	406.700000	1891.750000	0.585932	973.408340	0.000000	857.688683	857.688683
1080.090000	406.600000	1767.500000	0.585924	972.854202	0.000000	708.843620	708.843620
1080.190000	406.500000	1559.250000	0.585916	972.299957	0.000000	567.737961	567.737961
1080.290000	406.400000	1442.000000	0.585907	971.745819	0.000000	441.460278	441.460278
1080.390000	406.300000	1298.500000	0.585899	971.191681	0.000000	333.736477	333.736477
1080.490000	406.200000	1202.250000	0.585891	970.637543	0.000000	245.587784	245.587784
1080.590000	406.100000	1155.000000	0.585882	970.083298	0.000000	176.085646	176.085646
1080.690000	406.000000	1074.500000	0.585874	969.529160	0.000000	123.106155	123.106155
1080.790000	405.900000	1039.500000	0.585865	968.975021	0.000000	84.071904	84.071904
1080.890000	405.800000	1025.500000	0.585857	968.420883	0.000000	56.108707	56.108707
1080.990000	405.700000	1029.000000	0.585849	967.866638	0.000000	36.585280	36.585280
1081.090000	405.600000	1002.750000	0.585840	967.312500	0.000000	23.307636	23.307636
1081.190000	405.500000	1009.750000	0.585832	966.758362	0.000000	14.508505	14.508505
1081.290000	405.400000	985.250000	0.585824	966.204117	0.000000	8.823753	8.823753
1081.390000	405.300000	974.750000	0.585815	965.649979	0.000000	5.253412	5.253412
1081.490000	405.200000	1004.500000	0.585807	965.095840	0.000000	3.062430	3.062430
1081.590000	405.100000	1008.000000	0.585799	964.541702	0.000000	1.745636	1.745636
1081.690000	405.000000	1020.250000	0.585790	963.987457	0.000000	0.972430	0.972430
1081.790000	404.900000	987.000000	0.585782	963.433319	0.000000	0.529255	0.529255
1081.890000	404.800000	974.750000	0.585774	962.879181	0.000000	0.281341	0.281342
1081.990000	404.700000	925.750000	0.585765	962.325043	0.000000	0.146440	0.146440
1082.090000	404.600000	992.250000	0.585757	961.770798	0.000001	0.074692	0.074692
1082.190000	404.500000	978.250000	0.585749	961.216660	0.000002	0.037252	0.037253
1082.290000	404.400000	974.750000	0.585740	960.662521	0.000003	0.018146	0.018149
1082.390000	404.300000	1027.250000	0.585732	960.108383	0.000007	0.008629	0.008637
1082.490000	404.200000	990.500000	0.585724	959.554138	0.000015	0.004005	0.004020
1082.590000	404.100000	980.000000	0.585715	959.000000	0.000032	0.001819	0.001852
1082.690000	404.000000	971.250000	0.585707	958.445862	0.000067	0.000811	0.000877
1082.790000	403.900000	967.750000	0.585699	957.891617	0.000136	0.000353	0.000489
1082.890000	403.800000	953.750000	0.585690	957.337479	0.000272	0.000150	0.000422
1082.990000	403.700000	962.500000	0.585682	956.783340	0.000533	0.000062	0.000595
1083.090000	403.600000	922.250000	0.585674	956.229202	0.001033	0.000025	0.001058
1083.190000	403.500000	915.250000	0.585665	955.674957	0.001972	0.000010	0.001982
1083.290000	403.400000	915.250000	0.585657	955.120819	0.003687	0.000004	0.003691
1083.390000	403.300000	936.250000	0.585648	954.566681	0.006801	0.000001	0.006803
1083.490000	403.200000	1022.000000	0.585640	954.012543	0.012365	0.000001	0.012366
1083.590000	403.100000	1013.250000	0.585632	953.458298	0.022044	0.000000	0.022044
1083.690000	403.000000	948.500000	0.585623	952.904160	0.038731	0.000000	0.038731
1083.790000	402.900000	941.500000	0.585615	952.350021	0.067081	0.000000	0.067081
1083.890000	402.800000	920.500000	0.585607	951.795883	0.114039	0.000000	0.114039
1083.990000	402.700000	981.750000	0.585598	951.241638	0.190915	0.000000	0.190915
1084.090000	402.600000	1027.250000	0.585590	950.687500	0.315088	0.000000	0.315088
1084.190000	402.500000	992.250000	0.585582	950.133362	0.510821	0.000000	0.510821
1084.290000	402.400000	967.750000	0.585573	949.579117	0.815089	0.000000	0.815089
1084.390000	402.300000	925.750000	0.585565	949.024979	1.282048	0.000000	1.282048
1084.490000	402.200000	1027.250000	0.585557	948.470840	1.981954	0.000000	1.981954
1084.590000	402.100000	978.250000	0.585548	947.916702	3.014381	0.000000	3.014381
1084.690000	402.000000	966.000000	0.585540	947.362457	4.517875	0.000000	4.517875
1084.790000	401.900000	939.750000	0.585532	946.808319	6.657092	0.000000	6.657092
1084.890000	401.800000	997.500000	0.585523	946.254181	9.646265	0.000000	9.646265
1084.990000	401.700000	1025.500000	0.585515	945.700043	13.765802	0.000000	13.765802
1085.090000	401.600000	1009.750000	0.585507	945.145798	19.310946	0.000000	19.310946
1085.190000	401.500000	1039.500000	0.585498	944.591660	26.622035	0.000000	26.622035
1085.290000	401.400000	978.250000	0.585490	944.037521	36.105089	0.000000	36.105089
1085.390000	401.300000	1078.000000	0.585482	943.483383	48.097589	0.000000	48.097589
1085.490000	401.200000	1067.500000	0.585473	942.929138	62.893028	0.000000	62.893028
1085.590000	401.100000	1041.250000	0.585465	942.375000	80.752749	0.000000	80.752749
1085.690000	401.000000	1114.750000	0.585457	941.820862	101.672627	0.000000	101.672627
1085.790000	400.900000	1030.750000	0.585448	941.266617	125.403231	0.000000	125.403231
1085.890000	400.800000	1041.250000	0.585440	940.712479	151.441717	0.000000	151.441717
1085.990000	400.700000	1130.500000	0.585431	940.158340	178.845081	0.000000	178.845081
1086.090000	400.600000	1106.000000	0.585423	939.604202	206.320396	0.000000	206.320396
1086.190000	400.500000	1177.750000	0.585415	939.049957	232.220055	0.000000	232.220055
1086.290000	400.400000	1188.250000	0.585406	938.495819	254.766071	0.000000	254.766071
1086.390000	400.300000	1218.000000	0.585398	937.941681	272.269650	0.000000	272.269650
1086.490000	400.200000	1195.250000	0.585390	937.387543	283.077881	0.000000	283.077881
1086.590000	400.100000	1198.750000	0.585381	936.833298	286.268181	0.000000	286.268181
1086.690000	400.000000	1240.750000	0.585373	936.279160	281.670666	0.000000	281.670666
1086.790000	399.900000	1204.000000	0.585365	935.725021	269.530121	0.000000	269.530121
1086.890000	399.800000	1218.000000	0.585356	935.170883	250.993221	0.000000	250.993221
1086.990000	399.700000	1184.750000	0.585348	934.616638	227.712128	0.000000	227.712128
1087.090000	399.600000	1184.750000	0.585340	934.062500	201.392540	0.000000	201.392540
1087.190000	399.500000	1116.500000	0.585331	933.508362	173.827383	0.000000	173.827383
1087.290000	399.400000	1039.500000	0.585323	932.954117	146.585224	0.000000	146.585224
1087.390000	399.300000	1086.750000	0.585315	932.399979	120.916452	0.000000	120.916452
1087.490000	399.200000	1111.250000	0.585306	931.845840	97.671041	0.000000	97.671041
1087.590000	399.100000	1048.250000	0.585298	931.291702	77.291762	0.000000	77.291762
1087.690000	399.000000	990.500000	0.585290	930.737457	60.002802	0.000000	60.002802
1087.790000	398.900000	983.500000	0.585281	930.183319	45.736477	0.000000	45.736477
1087.890000	398.800000	988.750000	0.585273	929.629181	34.217839	0.000000	34.217839
1087.990000	398.700000	920.500000	0.585265	929.075043	25.158808	0.000000	25.158808
1088.090000	398.600000	995.750000	0.585256	928.520798	18.194707	0.000000	18.194707
1088.190000	398.500000	999.250000	0.585248	927.966660	12.928472	0.000000	12.928472
1088.290000	398.400000	1002.750000	0.585239	927.412521	9.035828	0.000000	9.035828
1088.390000	398.300000	990.500000	0.585231	926.858383	6.218280	0.000000	6.218280
1088.490000	398.200000	929.250000	0.585223	926.304138	4.206648	0.000000	4.206648
1088.590000	398.100000	925.750000	0.585214	925.750000	2.799705	0.000000	2.799705
1088.690000	398.000000	927.500000	0.585206	941.319809	1.835923	0.000000	1.835923
1088.790000	397.900000	962.500000	0.585198	942.411743	1.183766	0.000000	1.183766
1088.890000	397.800000	971.250000	0.585189	943.715485	0.750749	0.000000	0.750749
1088.990000	397.700000	927.500000	0.585181	944.750809	0.469331	0.000000	0.469331
1089.090000	397.600000	932.750000	0.585173	944.770355	0.288543	0.000000	0.288543
1089.190000	397.500000	959.000000	0.585164	944.113785	0.174396	0.000000	0.174396
1089.290000	397.400000	939.750000	0.585156	943.557938	0.103934	0.000000	0.103934
1089.390000	397.300000	936.250000	0.585148	942.935013	0.060930	0.000000	0.060930
1089.490000	397.200000	948.500000	0.585139	941.949356	0.035090	0.000000	0.035090
1089.590000	397.100000	1011.500000	0.585131	941.476181	0.019931	0.000000	0.019931
1089.690000	397.000000	987.000000	0.585123	942.271393	0.011141	0.000000	0.011141
1089.790000	396.900000	915.250000	0.585114	944.152985	0.006111	0.000000	0.006111
1089.890000	396.800000	934.500000	0.585106	946.939056	0.003307	0.000000	0.003307
1089.990000	396.700000	971.250000	0.585098	950.616791	0.001762	0.000000	0.001762
1090.090000	396.600000	960.750000	0.585089	954.613037	0.000921	0.000000	0.000921
1090.190000	396.500000	955.500000	0.585081	957.793777	0.000474	0.000000	0.000474
1090.290000	396.400000	983.500000	0.585073	960.326813	0.000241	0.000000	0.000241
1090.390000	396.300000	943.250000	0.585064	962.310410	0.000120	0.000000	0.000120
1090.490000	396.200000	973.000000	0.585056	964.112534	0.000059	0.000000	0.000059
1090.590000	396.100000	943.250000	0.585048	965.661514	0.000028	0.000000	0.000028
1090.690000	396.000000	1011.500000	0.585039	966.733154	0.000013	0.000000	0.000013
1090.790000	395.900000	1002.750000	0.585031	966.543457	0.000006	0.000000	0.000006
1090.890000	395.800000	983.500000	0.585022	964.938614	0.000003	0.000000	0.000003
1090.990000	395.700000	966.000000	0.585014	961.505371	0.000001	0.000000	0.000001
1091.090000	395.600000	950.250000	0.585006	956.553802	0.000001	0.000000	0.000001
1091.190000	395.500000	931.000000	0.584997	950.755859	0.000000	0.000000	0.000000
1091.290000	395.400000	945.000000	0.584989	944.797592	0.000000	0.000000	0.000000
1091.390000	395.300000	957.250000	0.584981	939.462997	0.000000	0.000000	0.000000
1091.490000	395.200000	931.000000	0.584972	935.444962	0.000000	0.000000	0.000000
1091.590000	395.100000	994.000000	0.584964	933.330948	0.000000	0.000000	0.000000
1091.690000	395.000000	960.750000	0.584956	933.990295	0.000000	0.000000	0.000000
1091.790000	394.900000	894.250000	0.584947	937.702850	0.000000	0.000000	0.000000
1091.890000	394.800000	950.250000	0.584939	943.810654	0.000000	0.000000	0.000000
1091.990000	394.700000	966.000000	0.584931	951.438705	0.000000	0.000000	0.000000
1092.090000	394.600000	969.500000	0.584922	959.183289	0.000000	0.000000	0.000000
1092.190000	394.500000	976.500000	0.584914	965.514435	0.000000	0.000000	0.000000
1092.290000	394.400000	1020.250000	0.584906	968.990295	0.000000	0.000000	0.000000
1092.390000	394.300000	997.500000	0.584897	969.470734	0.000000	0.000000	0.000000
1092.490000	394.200000	988.750000	0.584889	967.606766	0.000000	0.000000	0.000000
1092.590000	394.100000	959.000000	0.584881	964.482315	0.000000	0.000000	0.000000
1092.690000	394.000000	999.250000	0.584872	960.772858	0.000000	0.000000	0.000000
1092.790000	393.900000	1009.750000	0.584864	958.242706	0.000000	0.000000	0.000000
1092.890000	393.800000	918.750000	0.584856	957.073761	0.000000	0.000000	0.000000
1092.990000	393.700000	981.750000	0.584847	956.467926	0.000000	0.000000	0.000000
1093.090000	393.600000	980.000000	0.584839	955.643448	0.000000	0.000000	0.000000
1093.190000	393.500000	1015.000000	0.584831	954.179169	0.000000	0.000000	0.000000
1093.290000	393.400000	946.750000	0.584822	950.675110	0.000000	0.000000	0.000000
1093.390000	393.300000	934.500000	0.584814	944.907074	0.000000	0.000000	0.000000
1093.490000	393.200000	967.750000	0.584805	937.547226	0.000000	0.000000	0.000000
1093.590000	393.100000	932.750000	0.584797	929.502609	0.000000	0.000000	0.000000
1093.690000	393.000000	971.250000	0.584789	922.005295	0.000000	0.000000	0.000000
1093.790000	392.900000	967.750000	0.584780	916.651260	0.000000	0.000000	0.000000
1093.890000	392.800000	869.750000	0.584772	914.448486	0.000000	0.000000	0.000000
1093.990000	392.700000	918.750000	0.584764	916.012955	0.000000	0.000000	0.000000
1094.090000	392.600000	1006.250000	0.584755	921.066956	0.000000	0.000000	0.000000
1094.190000	392.500000	932.750000	0.584747	928.336548	0.000000	0.000000	0.000000
1094.290000	392.400000	966.000000	0.584739	936.869507	0.000000	0.000000	0.000000
1094.390000	392.300000	924.000000	0.584730	945.742020	0.000000	0.000000	0.000000
1094.490000	392.200000	960.750000	0.584722	953.847946	0.000000	0.000000	0.000000
1094.590000	392.100000	962.500000	0.584714	960.694031	0.000000	0.000000	0.000000
1094.690000	392.000000	971.250000	0.584705	966.546021	0.000000	0.000000	0.000000
1094.790000	391.900000	981.750000	0.584697	970.703979	0.000000	0.000000	0.000000
1094.890000	391.800000	978.250000	0.584689	973.364014	0.000000	0.000000	0.000000
