# Supplementary material for: Enhancing the Longevity and Structural Stability of Humidity Sensors: Iron Thin Films with Nitride Bonding Synthesized via Magnetic Field-Assisted Sparking Discharge
Source: Sensors (Basel). 2024 Aug 23;24(17):5466. doi: 10.3390/s24175466 (PMC11397896; doi:10.3390/s24175466)
Supplement: Supplementary file 1 [file sensors-24-05466-s001.zip › XPS_7-1-2024/4.IRON O2 magnet/O 1s]

Dataset O 1s:25(7-1-2024)
Dwell Time (s)	0.260870
Number of sweeps	2
Kinetic Energy(eV)	Binding Energy(eV)	Intensity(cps)	Transmission Value	Background(cps)	O 1s(cps)	O 1s(cps)	O 1s(cps)	Envelope(cps)
940.890000	545.800000	2646.916667	0.557542	2680.067373	0.000000	0.000000	0.000000	0.000000
940.990000	545.700000	2704.416667	0.557552	2681.738841	0.000000	0.000000	0.000000	0.000000
941.090000	545.600000	2683.333333	0.557562	2681.830790	0.000000	0.000000	0.000000	0.000000
941.190000	545.500000	2752.333333	0.557571	2679.530650	0.000000	0.000000	0.000000	0.000000
941.290000	545.400000	2719.750000	0.557581	2674.071940	0.000000	0.000000	0.000000	0.000000
941.390000	545.300000	2627.750000	0.557591	2667.800659	0.000000	0.000000	0.000000	0.000000
941.490000	545.200000	2604.750000	0.557601	2661.836110	0.000000	0.000000	0.000000	0.000000
941.590000	545.100000	2614.333333	0.557610	2658.294067	0.000000	0.000000	0.000000	0.000000
941.690000	545.000000	2669.916667	0.557620	2657.649953	0.000000	0.000000	0.000000	0.000000
941.790000	544.900000	2691.000000	0.557630	2658.892090	0.000000	0.000000	0.000000	0.000000
941.890000	544.800000	2671.833333	0.557640	2659.474670	0.000000	0.000000	0.000000	0.000000
941.990000	544.700000	2698.666667	0.557650	2658.324717	0.000000	0.000000	0.000000	0.000000
942.090000	544.600000	2616.250000	0.557659	2654.537476	0.000000	0.000000	0.000000	0.000000
942.190000	544.500000	2664.166667	0.557669	2648.772034	0.000000	0.000000	0.000000	0.000000
942.290000	544.400000	2620.083333	0.557679	2640.491903	0.000000	0.000000	0.000000	0.000000
942.390000	544.300000	2652.666667	0.557689	2629.344727	0.000000	0.000000	0.000000	0.000000
942.490000	544.200000	2668.000000	0.557698	2616.357391	0.000000	0.000000	0.000000	0.000000
942.590000	544.100000	2554.916667	0.557708	2601.545339	0.000000	0.000000	0.000000	0.000000
942.690000	544.000000	2622.000000	0.557718	2584.479238	0.000000	0.000000	0.000000	0.000000
942.790000	543.900000	2589.416667	0.557728	2567.106639	0.000000	0.000000	0.000000	0.000000
942.890000	543.800000	2503.166667	0.557737	2552.493927	0.000000	0.000000	0.000000	0.000000
942.990000	543.700000	2468.666667	0.557747	2539.491384	0.000000	0.000000	0.000000	0.000000
943.090000	543.600000	2558.750000	0.557757	2528.573964	0.000000	0.000000	0.000000	0.000000
943.190000	543.500000	2545.333333	0.557767	2519.726695	0.000000	0.000000	0.000000	0.000000
943.290000	543.400000	2545.333333	0.557776	2512.489360	0.000000	0.000000	0.000000	0.000000
943.390000	543.300000	2466.750000	0.557786	2504.684652	0.000000	0.000000	0.000000	0.000000
943.490000	543.200000	2484.000000	0.557796	2496.895386	0.000000	0.000000	0.000000	0.000000
943.590000	543.100000	2484.000000	0.557806	2489.305461	0.000000	0.000000	0.000000	0.000000
943.690000	543.000000	2493.583333	0.557815	2482.129425	0.000000	0.000000	0.000000	0.000000
943.790000	542.900000	2485.916667	0.557825	2473.987335	0.000000	0.000000	0.000000	0.000000
943.890000	542.800000	2485.916667	0.557835	2465.508097	0.000000	0.000000	0.000000	0.000000
943.990000	542.700000	2441.833333	0.557845	2457.264465	0.000000	0.000000	0.000000	0.000000
944.090000	542.600000	2403.500000	0.557854	2448.643209	0.000000	0.000000	0.000000	0.000000
944.190000	542.500000	2489.750000	0.557864	2438.954590	0.000000	0.000000	0.000000	0.000000
944.290000	542.400000	2438.000000	0.557874	2429.650146	0.000000	0.000000	0.000000	0.000000
944.390000	542.300000	2388.166667	0.557884	2420.140981	0.000000	0.000000	0.000000	0.000000
944.490000	542.200000	2420.750000	0.557894	2409.603760	0.000000	0.000000	0.000000	0.000000
944.590000	542.100000	2489.750000	0.557903	2397.513458	0.000000	0.000000	0.000000	0.000000
944.690000	542.000000	2457.166667	0.557913	2386.231984	0.000000	0.000000	0.000000	0.000000
944.790000	541.900000	2315.333333	0.557923	2375.246012	0.000000	0.000000	0.000000	0.000000
944.890000	541.800000	2480.166667	0.557933	2365.309621	0.000000	0.000000	0.000000	0.000000
944.990000	541.700000	2535.750000	0.557942	2357.231639	0.000000	0.000000	0.000000	0.000000
945.090000	541.600000	2449.500000	0.557952	2352.358785	0.000000	0.000000	0.000000	0.000000
945.190000	541.500000	2472.500000	0.557962	2347.501607	0.000000	0.000000	0.000000	0.000000
945.290000	541.400000	2413.083333	0.557972	2342.367879	0.000000	0.000000	0.000000	0.000000
945.390000	541.300000	2461.000000	0.557981	2336.575063	0.000000	0.000000	0.000000	0.000000
945.490000	541.200000	2489.750000	0.557991	2329.156871	0.000000	0.000000	0.000000	0.000000
945.590000	541.100000	2349.833333	0.558001	2319.611908	0.000000	0.000000	0.000000	0.000000
945.690000	541.000000	2382.416667	0.558011	2309.015025	0.000000	0.000000	0.000000	0.000000
945.790000	540.900000	2332.583333	0.558020	2298.301860	0.000000	0.000000	0.000000	0.000000
945.890000	540.800000	2349.833333	0.558030	2287.321269	0.000000	0.000000	0.000000	0.000000
945.990000	540.700000	2277.000000	0.558040	2275.422119	0.000000	0.000000	0.000000	0.000000
946.090000	540.600000	2305.750000	0.558050	2262.260244	0.000000	0.000000	0.000000	0.000000
946.190000	540.500000	2344.083333	0.558059	2248.168111	0.000000	0.000000	0.000000	0.000000
946.290000	540.400000	2309.583333	0.558069	2230.837860	0.000000	0.000000	0.000000	0.000000
946.390000	540.300000	2265.500000	0.558079	2209.948954	0.000000	0.000000	0.000000	0.000000
946.490000	540.200000	2213.750000	0.558089	2187.755442	0.000000	0.000000	0.000000	0.000000
946.590000	540.100000	2123.666667	0.558098	2164.355357	0.000000	0.000000	0.000000	0.000000
946.690000	540.000000	2162.000000	0.558108	2141.164673	0.000000	0.000000	0.000000	0.000000
946.790000	539.900000	2081.500000	0.558118	2121.146830	0.000000	0.000000	0.000000	0.000000
946.890000	539.800000	2070.000000	0.558128	2105.682475	0.000000	0.000000	0.000000	0.000000
946.990000	539.700000	2085.333333	0.558137	2093.851176	0.000000	0.000000	0.000000	0.000000
947.090000	539.600000	2085.333333	0.558147	2086.958710	0.000000	0.000000	0.000000	0.000000
947.190000	539.500000	2163.916667	0.558157	2082.887665	0.000000	0.000000	0.000000	0.000000
947.290000	539.400000	2129.416667	0.558167	2081.024811	0.000000	0.000000	0.000000	0.000000
947.390000	539.300000	2037.416667	0.558177	2080.388418	0.000000	0.000000	0.000000	0.000000
947.490000	539.200000	2064.250000	0.558186	2080.518738	0.000000	0.000000	0.000000	0.000000
947.590000	539.100000	2075.750000	0.558196	2078.908569	0.000000	0.000000	0.000000	0.000000
947.690000	539.000000	2119.833333	0.558206	2076.079661	0.000000	0.000000	0.000000	0.000000
947.790000	538.900000	2087.250000	0.558216	2070.099670	0.000000	0.000000	0.000000	0.000000
947.890000	538.800000	2091.083333	0.558225	2061.612712	0.000000	0.000000	0.000000	0.000000
947.990000	538.700000	2027.833333	0.558235	2051.109416	0.000000	0.000000	0.000000	0.000000
948.090000	538.600000	2037.416667	0.558245	2041.894114	0.000000	0.000000	0.000000	0.000000
948.190000	538.500000	2001.000000	0.558255	2035.469350	0.000000	0.000000	0.000000	0.000000
948.290000	538.400000	2020.166667	0.558264	2034.242655	0.000000	0.000000	0.000000	0.000000
948.390000	538.300000	1989.500000	0.558274	2037.754049	0.000000	0.000000	0.000000	0.000000
948.490000	538.200000	2056.583333	0.558284	2046.141337	0.000000	0.000000	0.000001	0.000001
948.590000	538.100000	2031.666667	0.558294	2055.579142	0.000000	0.000000	0.000002	0.000002
948.690000	538.000000	2125.583333	0.558303	2062.571045	0.000000	0.000000	0.000003	0.000003
948.790000	537.900000	2116.000000	0.558313	2065.430603	0.000000	0.000000	0.000007	0.000007
948.890000	537.800000	2033.583333	0.558323	2063.560028	0.000000	0.000000	0.000015	0.000015
948.990000	537.700000	2093.000000	0.558333	2055.586629	0.000000	0.000000	0.000031	0.000031
949.090000	537.600000	2075.750000	0.558342	2075.750000	0.000000	0.000000	0.000063	0.000063
949.190000	537.500000	2116.000000	0.558352	2075.653371	0.000000	0.000000	0.000127	0.000127
949.290000	537.400000	1937.750000	0.558362	2075.984436	0.000000	0.000000	0.000253	0.000253
949.390000	537.300000	2012.500000	0.558372	2076.136749	0.000000	0.000000	0.000501	0.000502
949.490000	537.200000	2062.333333	0.558381	2076.169739	0.000000	0.000000	0.000971	0.000971
949.590000	537.100000	2091.083333	0.558391	2076.133708	0.000000	0.000000	0.001871	0.001871
949.690000	537.000000	1983.750000	0.558401	2076.355275	0.000000	0.000000	0.003543	0.003543
949.790000	536.900000	2014.416667	0.558411	2076.503845	0.000000	0.000001	0.006616	0.006616
949.890000	536.800000	2140.916667	0.558421	2076.348724	0.000000	0.000001	0.012226	0.012228
949.990000	536.700000	2108.333333	0.558430	2076.271515	0.000000	0.000003	0.022140	0.022143
950.090000	536.600000	2188.833333	0.558440	2076.000814	0.000000	0.000007	0.039934	0.039941
950.190000	536.500000	2142.833333	0.558450	2075.839844	0.000000	0.000014	0.070693	0.070707
950.290000	536.400000	2018.250000	0.558460	2075.977183	0.000000	0.000030	0.123740	0.123770
950.390000	536.300000	2075.750000	0.558469	2075.976949	0.000000	0.000062	0.213751	0.213814
950.490000	536.200000	2114.083333	0.558479	2075.884532	0.000000	0.000128	0.363269	0.363397
950.590000	536.100000	2146.666667	0.558489	2075.713501	0.000000	0.000259	0.612225	0.612484
950.690000	536.000000	2244.416667	0.558499	2075.307332	0.000000	0.000514	1.013787	1.014301
950.790000	535.900000	2119.833333	0.558508	2075.199005	0.000000	0.001012	1.663105	1.664118
950.890000	535.800000	2127.500000	0.558518	2075.071960	0.000000	0.001950	2.688450	2.690400
950.990000	535.700000	2077.666667	0.558528	2075.063772	0.000000	0.003749	4.286243	4.289992
951.090000	535.600000	2077.666667	0.558538	2075.055583	0.000000	0.007019	6.758148	6.765167
951.190000	535.500000	2075.750000	0.558547	2075.051839	0.000000	0.013130	10.479908	10.493039
951.290000	535.400000	2156.250000	0.558557	2074.854604	0.000000	0.023987	16.111162	16.135149
951.390000	535.300000	2006.750000	0.558567	2075.015574	0.000000	0.043514	24.391969	24.435484
951.490000	535.200000	2119.833333	0.558577	2074.905375	0.000000	0.077544	36.467840	36.545382
951.590000	535.100000	2171.583333	0.558586	2074.670237	0.000000	0.136486	53.832539	53.969027
951.690000	535.000000	2246.333333	0.558596	2074.254944	0.000000	0.237202	78.301782	78.538982
951.790000	534.900000	2261.666667	0.558606	2073.801514	0.000000	0.405321	112.663982	113.069303
951.890000	534.800000	2386.250000	0.558616	2073.047902	0.000000	0.686818	159.696023	160.382836
951.990000	534.700000	2499.333333	0.558625	2072.020782	0.000000	1.139991	223.650398	224.790393
952.090000	534.600000	2503.166667	0.558635	2070.981730	0.000000	1.883026	308.921505	310.804539
952.190000	534.500000	2689.083333	0.558645	2069.493459	0.000000	3.046008	420.755215	423.801216
952.290000	534.400000	2691.000000	0.558655	2067.996765	0.000000	4.890111	565.738490	570.628599
952.390000	534.300000	2899.916667	0.558664	2065.994934	0.000000	7.712881	749.259791	756.972666
952.490000	534.200000	3191.250000	0.558674	2063.288859	0.000000	12.031184	979.497210	991.528376
952.590000	534.100000	3486.416667	0.558684	2059.867310	0.000001	18.497708	1261.283768	1279.781520
952.690000	534.000000	3766.250000	0.558694	2055.765381	0.000004	28.047114	1599.937851	1627.985011
952.790000	533.900000	4120.833333	0.558704	2050.802450	0.000010	42.022831	1998.685354	2040.708130
952.890000	533.800000	4567.416667	0.558713	2044.755310	0.000026	61.954606	2456.241089	2518.195841
952.990000	533.700000	5090.666667	0.558723	2037.437490	0.000069	90.427647	2969.776967	3060.204702
953.090000	533.600000	5659.916667	0.558733	2028.735514	0.000175	129.703564	3528.335561	3658.039286
953.190000	533.500000	6267.500000	0.558743	2018.554159	0.000435	184.267718	4116.635946	4300.904073
953.290000	533.400000	6809.916667	0.558752	2007.046204	0.001061	257.421120	4712.978984	4970.400981
953.390000	533.300000	7735.666667	0.558762	1993.287944	0.002531	355.356510	5290.298543	5645.657715
953.490000	533.200000	8308.750000	0.558772	1978.121195	0.005879	483.113679	5816.687927	6299.807251
953.590000	533.100000	8839.666667	0.558782	1961.643758	0.013295	647.783557	6262.424764	6910.221598
953.690000	533.000000	9223.000000	0.558791	1944.206584	0.029389	856.111735	6593.843384	7449.984599
953.790000	532.900000	9884.250000	0.558801	1925.140055	0.063775	1114.134094	6790.084595	7904.282796
953.890000	532.800000	10102.750000	0.558811	1905.503581	0.134917	1429.181849	6835.718201	8265.035400
953.990000	532.700000	10526.333333	0.558821	1884.803019	0.278085	1802.858851	6726.105550	8529.242472
954.090000	532.600000	10560.833333	0.558830	1863.970500	0.558848	2240.016663	6472.390544	8712.966390
954.190000	532.500000	10599.166667	0.558840	1842.995728	1.102514	2734.237305	6089.505025	8824.844320
954.290000	532.400000	10704.583333	0.558850	1821.717733	2.124760	3280.995951	5607.117086	8890.237467
954.390000	532.300000	10714.166667	0.558860	1800.365804	3.993056	3864.225077	5055.689372	8923.907349
954.490000	532.200000	10679.666667	0.558869	1779.045695	7.320393	4464.614827	4467.106588	8939.041341
954.590000	532.100000	10591.500000	0.558879	1757.886556	13.127823	5055.645854	3871.146322	8939.920125
954.690000	532.000000	10658.583333	0.558889	1736.514974	23.046903	5606.128805	3293.202535	8922.378133
954.790000	531.900000	10708.416667	0.558899	1714.973063	39.494692	6081.987630	2751.465546	8872.948161
954.890000	531.800000	10420.916667	0.558908	1694.070353	66.044508	6453.415731	2260.646800	8780.106812
954.990000	531.700000	10319.333333	0.558918	1673.360433	107.805357	6688.358541	1827.008804	8623.173177
955.090000	531.600000	10141.083333	0.558928	1653.029541	172.332376	6776.455485	1453.259857	8402.048055
955.190000	531.500000	9840.166667	0.558938	1633.372477	268.954285	6700.088765	1138.810593	8107.853760
955.290000	531.400000	9487.500000	0.558948	1614.514648	409.445197	6475.845785	878.612447	7763.903341
955.390000	531.300000	9111.833333	0.558957	1596.513143	607.976575	6113.553202	668.791611	7390.321330
955.490000	531.200000	8669.083333	0.558967	1579.531738	881.162173	5644.508931	501.725812	7027.397034
955.590000	531.100000	8393.083333	0.558977	1563.172221	1245.335800	5098.443766	371.246834	6715.026693
955.690000	531.000000	7898.583333	0.558987	1547.960551	1713.380091	4509.369181	271.049557	6493.799093
955.790000	530.900000	7844.916667	0.558996	1532.841532	2292.381999	3908.751546	195.068534	6396.202108
955.890000	530.800000	7952.250000	0.559006	1517.428650	2979.386739	3323.558960	138.685439	6441.631226
955.990000	530.700000	7931.166667	0.559016	1502.029338	3756.559509	2773.487091	97.192352	6627.239054
956.090000	530.600000	8396.916667	0.559026	1485.475627	4585.027445	2275.166158	67.288750	6927.482361
956.190000	530.500000	8634.583333	0.559035	1468.311727	5407.143148	1833.483637	45.979904	7286.606547
956.290000	530.400000	9098.416667	0.559045	1449.993429	6150.595500	1455.211619	30.984523	7636.791280
956.390000	530.300000	9410.833333	0.559055	1430.881510	6734.556478	1135.807963	20.632497	7890.997152
956.490000	530.200000	9224.916667	0.559065	1412.170146	7088.590454	873.758662	13.531703	7975.880778
956.590000	530.100000	9269.000000	0.559074	1393.308105	7168.339417	661.906514	8.780739	7839.026754
956.690000	530.000000	8876.083333	0.559084	1375.344971	6963.694539	494.191045	5.621636	7463.507487
956.790000	529.900000	8266.583333	0.559094	1358.802022	6500.596334	363.910384	3.550529	6868.057271
956.890000	529.800000	7430.916667	0.559104	1344.224874	5836.413310	263.908324	2.215526	6102.537516
956.990000	529.700000	6579.916667	0.559113	1331.656108	5049.037191	189.112569	1.361534	5239.511556
957.090000	529.600000	5797.916667	0.559123	1320.934753	4216.440186	133.265056	0.827814	4350.532918
957.190000	529.500000	4939.250000	0.559133	1312.248688	3404.920664	92.999614	0.495941	3498.416189
957.290000	529.400000	3967.500000	0.559143	1305.874695	2664.590149	63.793201	0.293546	2728.677053
957.390000	529.300000	3246.833333	0.559152	1301.215220	2024.256897	43.311078	0.171601	2067.739400
957.490000	529.200000	2727.416667	0.559162	1297.791565	1494.635829	28.941351	0.098789	1523.675949
957.590000	529.100000	2367.083333	0.559172	1295.224584	1073.647319	19.106676	0.056253	1092.810242
957.690000	529.000000	2047.000000	0.559182	1293.419871	751.396505	12.441429	0.031495	763.869403
957.790000	528.900000	1840.000000	0.559192	1292.107778	513.129827	7.984609	0.017464	521.131945
957.890000	528.800000	1659.833333	0.559201	1291.225016	341.909662	5.067755	0.009560	346.986974
957.990000	528.700000	1550.583333	0.559211	1290.602427	222.233166	3.160518	0.005153	225.398827
958.090000	528.600000	1397.250000	0.559221	1290.346466	140.903018	1.955623	0.002747	142.861389
958.190000	528.500000	1489.250000	0.559231	1289.868937	87.399931	1.185577	0.001439	88.586946
958.290000	528.400000	1414.500000	0.559240	1289.569692	53.004851	0.714817	0.000747	53.720414
958.390000	528.300000	1426.000000	0.559250	1289.242254	31.375861	0.422466	0.000382	31.798707
958.490000	528.200000	1339.750000	0.559260	1289.120941	18.121612	0.247455	0.000193	18.369258
958.590000	528.100000	1391.500000	0.559270	1288.875158	10.232258	0.142578	0.000096	10.374931
958.690000	528.000000	1355.083333	0.559279	1288.716176	5.655638	0.081092	0.000047	5.736777
958.790000	527.900000	1372.333333	0.559289	1288.515549	3.054012	0.045559	0.000023	3.099593
958.890000	527.800000	1314.833333	0.559299	1288.452377	1.608486	0.025148	0.000011	1.633644
958.990000	527.700000	1330.166667	0.559309	1288.352239	0.826377	0.013778	0.000005	0.840161
959.090000	527.600000	1343.583333	0.559318	1288.219579	0.416003	0.007378	0.000002	0.423383
959.190000	527.500000	1289.916667	0.559328	1288.215485	0.204934	0.003943	0.000001	0.208878
959.290000	527.400000	1343.583333	0.559338	1288.082591	0.098412	0.002055	0.000000	0.100467
959.390000	527.300000	1322.500000	0.559348	1288.000000	0.046032	0.001067	0.000000	0.047100
959.490000	527.200000	1288.000000	0.559357	1288.000000	0.021066	0.000543	0.000000	0.021609
959.590000	527.100000	1301.416667	0.559367	1298.587641	0.009448	0.000273	0.000000	0.009722
959.690000	527.000000	1318.666667	0.559377	1289.717326	0.004135	0.000136	0.000000	0.004271
959.790000	526.900000	1301.416667	0.559387	1281.069280	0.001762	0.000066	0.000000	0.001828
959.890000	526.800000	1242.000000	0.559396	1274.529638	0.000732	0.000032	0.000000	0.000764
959.990000	526.700000	1207.500000	0.559406	1270.535334	0.000298	0.000015	0.000000	0.000313
960.090000	526.600000	1364.666667	0.559416	1269.331685	0.000119	0.000007	0.000000	0.000126
960.190000	526.500000	1301.416667	0.559426	1271.501272	0.000046	0.000003	0.000000	0.000049
960.290000	526.400000	1249.666667	0.559435	1275.909698	0.000017	0.000002	0.000000	0.000019
960.390000	526.300000	1270.750000	0.559445	1279.627920	0.000006	0.000001	0.000000	0.000007
960.490000	526.200000	1324.416667	0.559455	1281.743927	0.000002	0.000000	0.000000	0.000003
960.590000	526.100000	1309.083333	0.559465	1282.947693	0.000001	0.000000	0.000000	0.000001
960.690000	526.000000	1268.833333	0.559475	1282.196304	0.000000	0.000000	0.000000	0.000000
960.790000	525.900000	1261.166667	0.559484	1279.781286	0.000000	0.000000	0.000000	0.000000
960.890000	525.800000	1266.916667	0.559494	1277.328013	0.000000	0.000000	0.000000	0.000000
960.990000	525.700000	1272.666667	0.559504	1274.859299	0.000000	0.000000	0.000000	0.000000
961.090000	525.600000	1299.500000	0.559514	1270.964666	0.000000	0.000000	0.000000	0.000000
961.190000	525.500000	1307.166667	0.559523	1266.993291	0.000000	0.000000	0.000000	0.000000
961.290000	525.400000	1205.583333	0.559533	1262.868668	0.000000	0.000000	0.000000	0.000000
961.390000	525.300000	1266.916667	0.559543	1258.728719	0.000000	0.000000	0.000000	0.000000
961.490000	525.200000	1255.416667	0.559553	1255.845998	0.000000	0.000000	0.000000	0.000000
961.590000	525.100000	1245.833333	0.559562	1255.968714	0.000000	0.000000	0.000000	0.000000
961.690000	525.000000	1240.083333	0.559572	1258.682627	0.000000	0.000000	0.000000	0.000000
961.790000	524.900000	1251.583333	0.559582	1264.371328	0.000000	0.000000	0.000000	0.000000
961.890000	524.800000	1261.166667	0.559592	1272.712641	0.000000	0.000000	0.000000	0.000000
961.990000	524.700000	1289.916667	0.559601	1282.265325	0.000000	0.000000	0.000000	0.000000
962.090000	524.600000	1307.166667	0.559611	1291.588018	0.000000	0.000000	0.000000	0.000000
962.190000	524.500000	1286.083333	0.559621	1298.610687	0.000000	0.000000	0.000000	0.000000
962.290000	524.400000	1347.416667	0.559631	1302.858027	0.000000	0.000000	0.000000	0.000000
962.390000	524.300000	1297.583333	0.559640	1303.716690	0.000000	0.000000	0.000000	0.000000
962.490000	524.200000	1335.916667	0.559650	1301.401342	0.000000	0.000000	0.000000	0.000000
962.590000	524.100000	1303.333333	0.559660	1296.954661	0.000000	0.000000	0.000000	0.000000
962.690000	524.000000	1265.000000	0.559670	1293.381968	0.000000	0.000000	0.000000	0.000000
962.790000	523.900000	1234.333333	0.559679	1290.499364	0.000000	0.000000	0.000000	0.000000
962.890000	523.800000	1316.750000	0.559689	1288.444656	0.000000	0.000000	0.000000	0.000000
962.990000	523.700000	1316.750000	0.559699	1287.923375	0.000000	0.000000	0.000000	0.000000
963.090000	523.600000	1261.166667	0.559709	1287.800659	0.000000	0.000000	0.000000	0.000000
963.190000	523.500000	1307.166667	0.559719	1286.083333	0.000000	0.000000	0.000000	0.000000
963.290000	523.400000	1288.000000	0.559728	1283.016713	0.000000	0.000000	0.000000	0.000000
963.390000	523.300000	1295.666667	0.559738	1279.643361	0.000000	0.000000	0.000000	0.000000
963.490000	523.200000	1249.666667	0.559748	1275.472646	0.000000	0.000000	0.000000	0.000000
963.590000	523.100000	1268.833333	0.559758	1271.424647	0.000000	0.000000	0.000000	0.000000
963.690000	523.000000	1270.750000	0.559767	1268.388677	0.000000	0.000000	0.000000	0.000000
963.790000	522.900000	1259.250000	0.559777	1266.594727	0.000000	0.000000	0.000000	0.000000
963.890000	522.800000	1265.000000	0.559787	1265.383357	0.000000	0.000000	0.000000	0.000000
