# Supplementary material for: Enhancing the Longevity and Structural Stability of Humidity Sensors: Iron Thin Films with Nitride Bonding Synthesized via Magnetic Field-Assisted Sparking Discharge
Source: Sensors (Basel). 2024 Aug 23;24(17):5466. doi: 10.3390/s24175466 (PMC11397896; doi:10.3390/s24175466)
Supplement: Supplementary file 1 [file sensors-24-05466-s001.zip › XPS_7-1-2024/4.IRON O2 magnet/survey]

Dataset wide:23(7-1-2024)
Dwell Time (s)	0.100000
Number of sweeps	1
Kinetic Energy(eV)	Binding Energy(eV)	Intensity(cps)	Transmission Value	Background(cps)
283.690000	1203.000000	79470.000000	4.361546	79719.243164
284.690000	1202.000000	79850.000000	4.360870	79733.359375
285.690000	1201.000000	80120.000000	4.360194	79754.165039
286.690000	1200.000000	79380.000000	4.359518	79770.009766
287.690000	1199.000000	80300.000000	4.358842	79781.337891
288.690000	1198.000000	80750.000000	4.358166	79776.069336
289.690000	1197.000000	80490.000000	4.357490	79776.459961
290.690000	1196.000000	79090.000000	4.356814	79776.826172
291.690000	1195.000000	81380.000000	4.356138	79795.234375
292.690000	1194.000000	81010.000000	4.355462	79824.995117
293.690000	1193.000000	79560.000000	4.354786	79870.756836
294.690000	1192.000000	80260.000000	4.354110	79907.656250
295.690000	1191.000000	81120.000000	4.353434	79915.312500
296.690000	1190.000000	80650.000000	4.352758	79877.856445
297.690000	1189.000000	81160.000000	4.352082	79794.243164
298.690000	1188.000000	80690.000000	4.351406	79661.269531
299.690000	1187.000000	79740.000000	4.350730	79503.950195
300.690000	1186.000000	79180.000000	4.350054	79357.397461
301.690000	1185.000000	78750.000000	4.349378	79246.118164
302.690000	1184.000000	80090.000000	4.348702	79183.710938
303.690000	1183.000000	79250.000000	4.348026	79199.448242
304.690000	1182.000000	78530.000000	4.347350	79269.003906
305.690000	1181.000000	80320.000000	4.346674	79393.564453
306.690000	1180.000000	78700.000000	4.345998	79559.228516
307.690000	1179.000000	79740.000000	4.345322	79751.674805
308.690000	1178.000000	81110.000000	4.344646	79937.783203
309.690000	1177.000000	80290.000000	4.343970	80130.815430
310.690000	1176.000000	80190.000000	4.342086	80297.446289
311.690000	1175.000000	80650.000000	4.339862	80427.651367
312.690000	1174.000000	80770.000000	4.337639	80522.114258
313.690000	1173.000000	80620.000000	4.335415	80583.476562
314.690000	1172.000000	80880.000000	4.333191	80608.354492
315.690000	1171.000000	81900.000000	4.330967	80622.734375
316.690000	1170.000000	81340.000000	4.328743	80635.522461
317.690000	1169.000000	81600.000000	4.326520	80652.407227
318.690000	1168.000000	81590.000000	4.324296	80681.230469
319.690000	1167.000000	80630.000000	4.322072	80719.614258
320.690000	1166.000000	80670.000000	4.319848	80748.842773
321.690000	1165.000000	81300.000000	4.317624	80768.735352
322.690000	1164.000000	80620.000000	4.315401	80769.970703
323.690000	1163.000000	80970.000000	4.313177	80761.352539
324.690000	1162.000000	80520.000000	4.310953	80747.456055
325.690000	1161.000000	80560.000000	4.308729	80744.511719
326.690000	1160.000000	81820.000000	4.306505	80751.782227
327.690000	1159.000000	80530.000000	4.304281	80786.831055
328.690000	1158.000000	80430.000000	4.302058	80825.170898
329.690000	1157.000000	81650.000000	4.299834	80868.168945
330.690000	1156.000000	80690.000000	4.297610	80905.156250
331.690000	1155.000000	81290.000000	4.295386	80945.576172
332.690000	1154.000000	80330.000000	4.293162	80972.392578
333.690000	1153.000000	82150.000000	4.290939	81007.666016
334.690000	1152.000000	80960.000000	4.288715	81041.953125
335.690000	1151.000000	81230.000000	4.286491	81077.109375
336.690000	1150.000000	81110.000000	4.284267	81098.554688
337.690000	1149.000000	81200.000000	4.282043	81119.335938
338.690000	1148.000000	81210.000000	4.279820	81130.952148
339.690000	1147.000000	82190.000000	4.277596	81147.246094
340.690000	1146.000000	81000.000000	4.275372	81176.538086
341.690000	1145.000000	80600.000000	4.273148	81226.855469
342.690000	1144.000000	82370.000000	4.270924	81276.928711
343.690000	1143.000000	82030.000000	4.268700	81327.915039
344.690000	1142.000000	82650.000000	4.266477	81362.377930
345.690000	1141.000000	81730.000000	4.264253	81376.557617
346.690000	1140.000000	80800.000000	4.262029	81359.941406
347.690000	1139.000000	81690.000000	4.259805	81328.847656
348.690000	1138.000000	81930.000000	4.257581	81284.111328
349.690000	1137.000000	82370.000000	4.255358	81236.215820
350.690000	1136.000000	81240.000000	4.253134	81185.634766
351.690000	1135.000000	81240.000000	4.250910	81150.068359
352.690000	1134.000000	81000.000000	4.248686	81142.231445
353.690000	1133.000000	80220.000000	4.246462	81158.540039
354.690000	1132.000000	81750.000000	4.244239	81208.588867
355.690000	1131.000000	82160.000000	4.242015	81276.303711
356.690000	1130.000000	81980.000000	4.239791	81352.641602
357.690000	1129.000000	81460.000000	4.237567	81416.000977
358.690000	1128.000000	81220.000000	4.235343	81458.881836
359.690000	1127.000000	81700.000000	4.233120	81457.680664
360.690000	1126.000000	81730.000000	4.231518	81432.397461
361.690000	1125.000000	81010.000000	4.230093	81372.719727
362.690000	1124.000000	81940.000000	4.228667	81282.763672
363.690000	1123.000000	81320.000000	4.227242	81189.008789
364.690000	1122.000000	80390.000000	4.225816	81113.969727
365.690000	1121.000000	80960.000000	4.224390	81053.803711
366.690000	1120.000000	80830.000000	4.222965	81025.703125
367.690000	1119.000000	81150.000000	4.221539	81037.700195
368.690000	1118.000000	81990.000000	4.220114	81066.191406
369.690000	1117.000000	81130.000000	4.218688	81104.052734
370.690000	1116.000000	82340.000000	4.217263	81154.321289
371.690000	1115.000000	80960.000000	4.215837	81212.861328
372.690000	1114.000000	82140.000000	4.214411	81270.288086
373.690000	1113.000000	81370.000000	4.212986	81338.754883
374.690000	1112.000000	80970.000000	4.211560	81400.512695
375.690000	1111.000000	81990.000000	4.210135	81437.158203
376.690000	1110.000000	81780.000000	4.208709	81437.060547
377.690000	1109.000000	82630.000000	4.207283	81408.334961
378.690000	1108.000000	81150.000000	4.205858	81342.578125
379.690000	1107.000000	81430.000000	4.204432	81275.600586
380.690000	1106.000000	80680.000000	4.203007	81229.750977
381.690000	1105.000000	80990.000000	4.201581	81229.375000
382.690000	1104.000000	81050.000000	4.200156	81274.550781
383.690000	1103.000000	81390.000000	4.198730	81367.978516
384.690000	1102.000000	81460.000000	4.197304	81475.722656
385.690000	1101.000000	83070.000000	4.195879	81585.439453
386.690000	1100.000000	82270.000000	4.194453	81665.385742
387.690000	1099.000000	82360.000000	4.193028	81700.834961
388.690000	1098.000000	82100.000000	4.191602	81695.678711
389.690000	1097.000000	82460.000000	4.190177	81665.942383
390.690000	1096.000000	82340.000000	4.188751	81612.724609
391.690000	1095.000000	82410.000000	4.187325	81552.460938
392.690000	1094.000000	83270.000000	4.185900	81489.233398
393.690000	1093.000000	81440.000000	4.184474	81407.460938
394.690000	1092.000000	81730.000000	4.183049	81302.021484
395.690000	1091.000000	82150.000000	4.181623	81178.930664
396.690000	1090.000000	82770.000000	4.180197	81044.790039
397.690000	1089.000000	80980.000000	4.178772	80932.573242
398.690000	1088.000000	79920.000000	4.177346	80878.925781
399.690000	1087.000000	80510.000000	4.175921	80901.796875
400.690000	1086.000000	81470.000000	4.174495	80997.851562
401.690000	1085.000000	82610.000000	4.173070	81163.320312
402.690000	1084.000000	81170.000000	4.171644	81360.771484
403.690000	1083.000000	81660.000000	4.170218	81545.561523
404.690000	1082.000000	82320.000000	4.168793	81693.720703
405.690000	1081.000000	81830.000000	4.167367	81802.978516
406.690000	1080.000000	82040.000000	4.165942	81867.519531
407.690000	1079.000000	82690.000000	4.164516	81896.689453
408.690000	1078.000000	81980.000000	4.163091	81921.162109
409.690000	1077.000000	81580.000000	4.161665	81949.687500
410.690000	1076.000000	82000.000000	4.160433	81980.273438
411.690000	1075.000000	82330.000000	4.159256	82016.513672
412.690000	1074.000000	82000.000000	4.158079	82000.000000
413.690000	1073.000000	83050.000000	4.156902	82030.000000
414.690000	1072.000000	86750.000000	4.155725	82060.000000
415.690000	1071.000000	85270.000000	4.154548	82090.000000
416.690000	1070.000000	83280.000000	4.153371	82120.000000
417.690000	1069.000000	82360.000000	4.152194	82150.000000
418.690000	1068.000000	82180.000000	4.151017	82180.000000
419.690000	1067.000000	82520.000000	4.149840	82127.910156
420.690000	1066.000000	82820.000000	4.148663	82065.976562
421.690000	1065.000000	83120.000000	4.147486	82002.587891
422.690000	1064.000000	81460.000000	4.146309	81947.294922
423.690000	1063.000000	81950.000000	4.145132	81924.863281
424.690000	1062.000000	81250.000000	4.143954	81921.181641
425.690000	1061.000000	82490.000000	4.142777	81931.796875
426.690000	1060.000000	83140.000000	4.141600	81954.013672
427.690000	1059.000000	81570.000000	4.140423	81975.664062
428.690000	1058.000000	82550.000000	4.139246	81991.074219
429.690000	1057.000000	81410.000000	4.138069	82013.886719
430.690000	1056.000000	82170.000000	4.136892	82056.318359
431.690000	1055.000000	81700.000000	4.135715	82107.929688
432.690000	1054.000000	83740.000000	4.134538	82177.646484
433.690000	1053.000000	82460.000000	4.133361	82255.566406
434.690000	1052.000000	82290.000000	4.132184	82332.275391
435.690000	1051.000000	83710.000000	4.131007	82401.826172
436.690000	1050.000000	82110.000000	4.129830	82472.119141
437.690000	1049.000000	82500.000000	4.128653	82500.000000
438.690000	1048.000000	84270.000000	4.127476	82509.667969
439.690000	1047.000000	83990.000000	4.126299	82519.335938
440.690000	1046.000000	85250.000000	4.125122	82529.003906
441.690000	1045.000000	86920.000000	4.123945	82538.662109
442.690000	1044.000000	85430.000000	4.122767	82548.330078
443.690000	1043.000000	83660.000000	4.121590	82557.998047
444.690000	1042.000000	83480.000000	4.120413	82567.666016
445.690000	1041.000000	83690.000000	4.119236	82577.333984
446.690000	1040.000000	83340.000000	4.118059	82587.001953
447.690000	1039.000000	81760.000000	4.116882	82596.669922
448.690000	1038.000000	81480.000000	4.115705	82606.337891
449.690000	1037.000000	82230.000000	4.114528	82615.996094
450.690000	1036.000000	84040.000000	4.113351	82625.664062
451.690000	1035.000000	83230.000000	4.112174	82635.332031
452.690000	1034.000000	84880.000000	4.110997	82645.000000
453.690000	1033.000000	84260.000000	4.109820	82654.667969
454.690000	1032.000000	82980.000000	4.108643	82664.335938
455.690000	1031.000000	82650.000000	4.107466	82674.003906
456.690000	1030.000000	81530.000000	4.106289	82683.662109
457.690000	1029.000000	82520.000000	4.105112	82693.330078
458.690000	1028.000000	83840.000000	4.103935	82702.998047
459.690000	1027.000000	82230.000000	4.102758	82712.666016
460.690000	1026.000000	83140.000000	4.101019	82722.333984
461.690000	1025.000000	82750.000000	4.099123	82732.001953
462.690000	1024.000000	84450.000000	4.097227	82741.669922
463.690000	1023.000000	86870.000000	4.095330	82751.337891
464.690000	1022.000000	91580.000000	4.093434	82760.996094
465.690000	1021.000000	87880.000000	4.091538	82770.664062
466.690000	1020.000000	83730.000000	4.089641	82780.332031
467.690000	1019.000000	82790.000000	4.087745	82790.000000
468.690000	1018.000000	82080.000000	4.085848	82838.466797
469.690000	1017.000000	83930.000000	4.083952	82890.654297
470.690000	1016.000000	84170.000000	4.082056	82986.904297
471.690000	1015.000000	84230.000000	4.080159	83110.556641
472.690000	1014.000000	83340.000000	4.078263	83217.578125
473.690000	1013.000000	84160.000000	4.076367	83319.189453
474.690000	1012.000000	82790.000000	4.074470	83396.406250
475.690000	1011.000000	84550.000000	4.072574	83449.414062
476.690000	1010.000000	84720.000000	4.070677	83493.408203
477.690000	1009.000000	82920.000000	4.068781	83543.593750
478.690000	1008.000000	83930.000000	4.066885	83578.115234
479.690000	1007.000000	83910.000000	4.064988	83605.371094
480.690000	1006.000000	84570.000000	4.063092	83623.173828
481.690000	1005.000000	85210.000000	4.061196	83621.201172
482.690000	1004.000000	83430.000000	4.059299	83609.873047
483.690000	1003.000000	83290.000000	4.057403	83600.693359
484.690000	1002.000000	84680.000000	4.055507	83587.080078
485.690000	1001.000000	85070.000000	4.053610	83566.445312
486.690000	1000.000000	84640.000000	4.051714	83536.865234
487.690000	999.000000	85270.000000	4.049817	83486.318359
488.690000	998.000000	85330.000000	4.047921	83414.433594
489.690000	997.000000	84910.000000	4.046025	83323.056641
490.690000	996.000000	87840.000000	4.044128	83221.054688
491.690000	995.000000	83770.000000	4.042232	83103.144531
492.690000	994.000000	84160.000000	4.040336	82963.281250
493.690000	993.000000	84270.000000	4.038439	82783.164062
494.690000	992.000000	83080.000000	4.036543	82570.195312
495.690000	991.000000	83160.000000	4.034646	82321.591797
496.690000	990.000000	83010.000000	4.032750	82061.923828
497.690000	989.000000	81410.000000	4.030854	81813.237305
498.690000	988.000000	81460.000000	4.028957	81616.030273
499.690000	987.000000	80490.000000	4.027061	81461.323242
500.690000	986.000000	81750.000000	4.025165	81344.692383
501.690000	985.000000	81530.000000	4.023268	81240.629883
502.690000	984.000000	82420.000000	4.021372	81132.197266
503.690000	983.000000	82300.000000	4.019476	80987.319336
504.690000	982.000000	82580.000000	4.017579	80813.486328
505.690000	981.000000	81830.000000	4.015683	80616.748047
506.690000	980.000000	83580.000000	4.013786	80409.746094
507.690000	979.000000	85120.000000	4.011890	80196.254883
508.690000	978.000000	87720.000000	4.009994	79982.856445
509.690000	977.000000	87030.000000	4.008097	79756.923828
510.690000	976.000000	90630.000000	4.007377	79508.574219
511.690000	975.000000	90650.000000	4.006989	79228.300781
512.690000	974.000000	90380.000000	4.006601	78910.034180
513.690000	973.000000	88000.000000	4.006213	78557.719727
514.690000	972.000000	86540.000000	4.005825	78183.510742
515.690000	971.000000	84320.000000	4.005438	77794.414062
516.690000	970.000000	83360.000000	4.005050	77394.848633
517.690000	969.000000	80600.000000	4.004662	77002.314453
518.690000	968.000000	77370.000000	4.004274	76607.397461
519.690000	967.000000	76540.000000	4.003886	76210.849609
520.690000	966.000000	75740.000000	4.003498	75813.740234
521.690000	965.000000	75370.000000	4.003110	75418.378906
522.690000	964.000000	74510.000000	4.002722	75002.924805
523.690000	963.000000	75320.000000	4.002334	74585.781250
524.690000	962.000000	73940.000000	4.001946	74162.177734
525.690000	961.000000	74180.000000	4.001558	73747.626953
526.690000	960.000000	73230.000000	4.001170	73366.606445
527.690000	959.000000	71840.000000	4.000782	73050.253906
528.690000	958.000000	72630.000000	4.000394	72797.368164
529.690000	957.000000	72520.000000	4.000006	72620.546875
530.690000	956.000000	73300.000000	3.999618	72494.316406
531.690000	955.000000	74990.000000	3.999230	72393.544922
532.690000	954.000000	73920.000000	3.998842	72298.955078
533.690000	953.000000	72280.000000	3.998454	72199.189453
534.690000	952.000000	72130.000000	3.998066	72088.847656
535.690000	951.000000	71840.000000	3.997678	71995.576172
536.690000	950.000000	71520.000000	3.997290	71920.722656
537.690000	949.000000	72090.000000	3.996902	71869.697266
538.690000	948.000000	71860.000000	3.996514	71861.440430
539.690000	947.000000	71350.000000	3.996126	71894.545898
540.690000	946.000000	71960.000000	3.995738	71943.032227
541.690000	945.000000	73110.000000	3.995350	72006.308594
542.690000	944.000000	74140.000000	3.994962	72074.438477
543.690000	943.000000	73300.000000	3.994574	72113.735352
544.690000	942.000000	74180.000000	3.994186	72111.752930
545.690000	941.000000	73440.000000	3.993798	72081.220703
546.690000	940.000000	73190.000000	3.993410	72026.103516
547.690000	939.000000	73010.000000	3.993022	71954.697266
548.690000	938.000000	72480.000000	3.992634	71889.106445
549.690000	937.000000	72450.000000	3.992246	71836.987305
550.690000	936.000000	74500.000000	3.991858	71778.940430
551.690000	935.000000	75260.000000	3.991470	71695.263672
552.690000	934.000000	74770.000000	3.991082	71571.586914
553.690000	933.000000	71540.000000	3.990694	71399.628906
554.690000	932.000000	71930.000000	3.990306	71174.838867
555.690000	931.000000	71360.000000	3.989918	70922.875977
556.690000	930.000000	70320.000000	3.989530	70678.315430
557.690000	929.000000	70100.000000	3.989142	70464.414062
558.690000	928.000000	70090.000000	3.988754	70290.517578
559.690000	927.000000	71170.000000	3.988366	70166.791992
560.690000	926.000000	69990.000000	3.987622	70087.534180
561.690000	925.000000	71120.000000	3.986777	70021.499023
562.690000	924.000000	71850.000000	3.985933	69947.646484
563.690000	923.000000	70150.000000	3.985088	69854.892578
564.690000	922.000000	69670.000000	3.984244	69748.271484
565.690000	921.000000	69180.000000	3.983399	69611.904297
566.690000	920.000000	70120.000000	3.982555	69471.733398
567.690000	919.000000	69000.000000	3.981710	69351.220703
568.690000	918.000000	69090.000000	3.980865	69268.134766
569.690000	917.000000	68610.000000	3.980021	69211.357422
570.690000	916.000000	69560.000000	3.979176	69205.825195
571.690000	915.000000	68940.000000	3.978332	69242.529297
572.690000	914.000000	70070.000000	3.977487	69296.547852
573.690000	913.000000	70800.000000	3.976643	69359.667969
574.690000	912.000000	69050.000000	3.975798	69428.686523
575.690000	911.000000	69740.000000	3.974954	69486.494141
576.690000	910.000000	70620.000000	3.974109	69518.398438
577.690000	909.000000	69760.000000	3.973264	69540.654297
578.690000	908.000000	70600.000000	3.972420	69536.591797
579.690000	907.000000	71300.000000	3.971575	69513.281250
580.690000	906.000000	70470.000000	3.970731	69463.110352
581.690000	905.000000	70540.000000	3.969886	69402.622070
582.690000	904.000000	71690.000000	3.969042	69311.220703
583.690000	903.000000	70640.000000	3.968197	69200.551758
584.690000	902.000000	70670.000000	3.967353	69058.203125
585.690000	901.000000	70160.000000	3.966508	68899.687500
586.690000	900.000000	69500.000000	3.965663	68706.665039
587.690000	899.000000	70670.000000	3.964819	68497.421875
588.690000	898.000000	71480.000000	3.963974	68263.198242
589.690000	897.000000	69610.000000	3.963130	68017.695312
590.690000	896.000000	70060.000000	3.962285	67743.676758
591.690000	895.000000	68790.000000	3.961441	67455.380859
592.690000	894.000000	69350.000000	3.960596	67150.795898
593.690000	893.000000	68990.000000	3.959752	66842.026367
594.690000	892.000000	69410.000000	3.958907	66513.193359
595.690000	891.000000	68080.000000	3.958062	66177.045898
596.690000	890.000000	67850.000000	3.957218	65824.467773
597.690000	889.000000	68190.000000	3.956373	65447.875977
598.690000	888.000000	66520.000000	3.955529	65041.484375
599.690000	887.000000	64500.000000	3.954684	64622.983398
600.690000	886.000000	64290.000000	3.953840	64194.643555
601.690000	885.000000	63490.000000	3.952995	63776.391602
602.690000	884.000000	62780.000000	3.952151	63374.404297
603.690000	883.000000	63740.000000	3.951306	63003.408203
604.690000	882.000000	63680.000000	3.950462	62665.805664
605.690000	881.000000	62450.000000	3.949617	62372.719727
606.690000	880.000000	61640.000000	3.948772	62117.041016
607.690000	879.000000	61660.000000	3.947928	61900.717773
608.690000	878.000000	61960.000000	3.947083	61713.999023
609.690000	877.000000	61300.000000	3.946239	61534.560547
610.690000	876.000000	61580.000000	3.946477	61338.002930
611.690000	875.000000	61490.000000	3.947021	61109.438477
612.690000	874.000000	61150.000000	3.947565	60848.559570
613.690000	873.000000	60440.000000	3.948109	60553.725586
614.690000	872.000000	60550.000000	3.948653	60268.168945
615.690000	871.000000	58890.000000	3.949197	60015.737305
616.690000	870.000000	59990.000000	3.949741	59828.515625
617.690000	869.000000	59390.000000	3.950286	59724.262695
618.690000	868.000000	59140.000000	3.950830	59709.716797
619.690000	867.000000	60790.000000	3.951374	59753.676758
620.690000	866.000000	60800.000000	3.951918	59844.555664
621.690000	865.000000	61070.000000	3.952462	59944.951172
622.690000	864.000000	60390.000000	3.953006	60024.877930
623.690000	863.000000	60280.000000	3.953550	60076.054688
624.690000	862.000000	59760.000000	3.954094	60088.989258
625.690000	861.000000	60360.000000	3.954638	60052.470703
626.690000	860.000000	61540.000000	3.955182	59989.599609
627.690000	859.000000	61330.000000	3.955726	59905.957031
628.690000	858.000000	61070.000000	3.956270	59797.963867
629.690000	857.000000	61400.000000	3.956814	59679.960938
630.690000	856.000000	62650.000000	3.957358	59557.148438
631.690000	855.000000	61870.000000	3.957902	59408.032227
632.690000	854.000000	60800.000000	3.958446	59231.953125
633.690000	853.000000	60300.000000	3.958990	59033.330078
634.690000	852.000000	60900.000000	3.959534	58801.733398
635.690000	851.000000	61310.000000	3.960078	58543.041992
636.690000	850.000000	60090.000000	3.960622	58273.378906
637.690000	849.000000	59830.000000	3.961166	57997.211914
638.690000	848.000000	59820.000000	3.961710	57706.210938
639.690000	847.000000	61090.000000	3.962254	57402.788086
640.690000	846.000000	60960.000000	3.962798	57083.842773
641.690000	845.000000	59980.000000	3.963342	56743.125000
642.690000	844.000000	58700.000000	3.963886	56376.713867
643.690000	843.000000	58340.000000	3.964430	55998.496094
644.690000	842.000000	58910.000000	3.964974	55618.442383
645.690000	841.000000	58900.000000	3.965518	55229.809570
646.690000	840.000000	57570.000000	3.966062	54831.000977
647.690000	839.000000	57860.000000	3.966606	54424.809570
648.690000	838.000000	58450.000000	3.967151	53988.623047
649.690000	837.000000	56520.000000	3.967695	53502.485352
650.690000	836.000000	56400.000000	3.968239	52966.025391
651.690000	835.000000	55460.000000	3.968783	52381.811523
652.690000	834.000000	53140.000000	3.969327	51745.029297
653.690000	833.000000	52580.000000	3.969871	51096.152344
654.690000	832.000000	49730.000000	3.970415	50475.297852
655.690000	831.000000	49170.000000	3.970959	49920.014648
656.690000	830.000000	50050.000000	3.971503	49448.554688
657.690000	829.000000	49300.000000	3.972047	49089.843750
658.690000	828.000000	48150.000000	3.972591	48825.537109
659.690000	827.000000	48590.000000	3.973135	48627.426758
660.690000	826.000000	48440.000000	3.972404	48446.293945
661.690000	825.000000	48820.000000	3.971314	48259.716797
662.690000	824.000000	48350.000000	3.970224	48044.877930
663.690000	823.000000	48420.000000	3.969133	47799.770508
664.690000	822.000000	47950.000000	3.968043	47538.959961
665.690000	821.000000	47240.000000	3.966953	47311.718750
666.690000	820.000000	46130.000000	3.965863	47143.974609
667.690000	819.000000	46520.000000	3.964772	47037.680664
668.690000	818.000000	46760.000000	3.963682	46986.840820
669.690000	817.000000	47560.000000	3.962592	46975.771484
670.690000	816.000000	47390.000000	3.961502	46962.397461
671.690000	815.000000	47030.000000	3.960411	46920.717773
672.690000	814.000000	47050.000000	3.959321	46858.012695
673.690000	813.000000	46140.000000	3.958231	46785.874023
674.690000	812.000000	46670.000000	3.957141	46705.263672
675.690000	811.000000	46930.000000	3.956050	46642.016602
676.690000	810.000000	46260.000000	3.954960	46605.419922
677.690000	809.000000	46690.000000	3.953870	46585.512695
678.690000	808.000000	47490.000000	3.952780	46571.347656
679.690000	807.000000	47720.000000	3.951689	46576.132812
680.690000	806.000000	45980.000000	3.950599	46580.976562
681.690000	805.000000	47050.000000	3.949509	46581.889648
682.690000	804.000000	46600.000000	3.948419	46572.260742
683.690000	803.000000	46780.000000	3.947328	46561.845703
684.690000	802.000000	46370.000000	3.946238	46541.757812
685.690000	801.000000	46190.000000	3.945148	46512.314453
686.690000	800.000000	47040.000000	3.944058	46484.125977
687.690000	799.000000	46280.000000	3.942967	46477.197266
688.690000	798.000000	45970.000000	3.941877	46487.216797
689.690000	797.000000	46810.000000	3.940787	46514.404297
690.690000	796.000000	46450.000000	3.939697	46576.220703
691.690000	795.000000	46270.000000	3.938606	46656.088867
692.690000	794.000000	47980.000000	3.937516	46737.119141
693.690000	793.000000	47520.000000	3.936426	46811.025391
694.690000	792.000000	47510.000000	3.935336	46878.579102
695.690000	791.000000	48120.000000	3.934245	46924.321289
696.690000	790.000000	48710.000000	3.933155	46958.349609
697.690000	789.000000	48500.000000	3.932065	46987.709961
698.690000	788.000000	49200.000000	3.930975	47008.627930
699.690000	787.000000	50140.000000	3.929884	47008.305664
700.690000	786.000000	50580.000000	3.928606	46983.139648
701.690000	785.000000	51130.000000	3.927274	46921.577148
702.690000	784.000000	50110.000000	3.925942	46813.637695
703.690000	783.000000	49390.000000	3.924610	46676.118164
704.690000	782.000000	49460.000000	3.923278	46521.499023
705.690000	781.000000	49350.000000	3.921947	46347.016602
706.690000	780.000000	47530.000000	3.920615	46160.976562
707.690000	779.000000	45870.000000	3.919283	45968.720703
708.690000	778.000000	46180.000000	3.917951	45760.161133
709.690000	777.000000	45640.000000	3.916619	45533.862305
710.690000	776.000000	45610.000000	3.915287	45322.944336
711.690000	775.000000	44120.000000	3.913956	45133.867188
712.690000	774.000000	44680.000000	3.912624	44967.807617
713.690000	773.000000	45100.000000	3.911292	44830.283203
714.690000	772.000000	44760.000000	3.909960	44713.940430
715.690000	771.000000	45890.000000	3.908628	44571.616211
716.690000	770.000000	44830.000000	3.907296	44385.795898
717.690000	769.000000	45100.000000	3.905965	44159.755859
718.690000	768.000000	43830.000000	3.904633	43885.976562
719.690000	767.000000	44160.000000	3.903301	43593.432617
720.690000	766.000000	44360.000000	3.901969	43334.765625
721.690000	765.000000	42480.000000	3.900637	43148.046875
722.690000	764.000000	42170.000000	3.899306	43046.235352
723.690000	763.000000	42780.000000	3.897974	43047.670898
724.690000	762.000000	42900.000000	3.896642	43119.340820
725.690000	761.000000	43870.000000	3.895310	43223.002930
726.690000	760.000000	43650.000000	3.893978	43323.325195
727.690000	759.000000	43420.000000	3.892646	43394.868164
728.690000	758.000000	43570.000000	3.891315	43419.580078
729.690000	757.000000	44250.000000	3.889983	43415.922852
730.690000	756.000000	44170.000000	3.888651	43397.504883
731.690000	755.000000	43560.000000	3.887319	43371.669922
732.690000	754.000000	43510.000000	3.885987	43355.185547
733.690000	753.000000	43020.000000	3.884655	43355.302734
734.690000	752.000000	43020.000000	3.883324	43363.310547
735.690000	751.000000	43510.000000	3.881992	43365.947266
736.690000	750.000000	43910.000000	3.880660	43360.410156
737.690000	749.000000	44630.000000	3.879328	43337.539062
738.690000	748.000000	44180.000000	3.877996	43293.510742
739.690000	747.000000	43050.000000	3.876664	43225.004883
740.690000	746.000000	43500.000000	3.875333	43138.286133
741.690000	745.000000	44130.000000	3.874001	43035.078125
742.690000	744.000000	43500.000000	3.872669	42907.163086
743.690000	743.000000	45320.000000	3.871337	42747.460938
744.690000	742.000000	43810.000000	3.870005	42552.407227
745.690000	741.000000	44850.000000	3.868673	42330.014648
746.690000	740.000000	44750.000000	3.867342	42085.126953
747.690000	739.000000	43650.000000	3.866010	43650.000000
748.690000	738.000000	43620.000000	3.864678	42995.883789
749.690000	737.000000	44950.000000	3.863346	42341.762695
750.690000	736.000000	44580.000000	3.862014	41687.646484
751.690000	735.000000	45250.000000	3.860683	41033.530273
752.690000	734.000000	44740.000000	3.859351	40379.411621
753.690000	733.000000	45030.000000	3.858019	39725.292969
754.690000	732.000000	45920.000000	3.856687	39071.176758
755.690000	731.000000	44560.000000	3.855355	38417.058105
756.690000	730.000000	45010.000000	3.854023	37762.941895
757.690000	729.000000	45580.000000	3.852692	37108.823242
758.690000	728.000000	46850.000000	3.851360	36454.704590
759.690000	727.000000	48530.000000	3.850028	35800.588379
760.690000	726.000000	50690.000000	3.850115	35146.469727
761.690000	725.000000	51410.000000	3.850601	34492.353516
762.690000	724.000000	50550.000000	3.851088	33838.234863
763.690000	723.000000	46820.000000	3.851575	33184.116211
764.690000	722.000000	42790.000000	3.852062	32530.000000
765.690000	721.000000	41260.000000	3.852548	31875.881348
766.690000	720.000000	40540.000000	3.853035	31221.765137
767.690000	719.000000	40520.000000	3.853522	30567.646484
768.690000	718.000000	41010.000000	3.854009	29913.530273
769.690000	717.000000	39130.000000	3.854495	29259.411621
770.690000	716.000000	38610.000000	3.854982	28605.292969
771.690000	715.000000	39990.000000	3.855469	27951.176758
772.690000	714.000000	43020.000000	3.855956	27297.058105
773.690000	713.000000	47910.000000	3.856442	26642.941895
774.690000	712.000000	50240.000000	3.856929	25988.823242
775.690000	711.000000	52880.000000	3.857416	25334.704590
776.690000	710.000000	44180.000000	3.857903	24680.588379
777.690000	709.000000	29690.000000	3.858389	24026.469727
778.690000	708.000000	23250.000000	3.858876	23372.353516
779.690000	707.000000	22080.000000	3.859363	22718.234863
780.690000	706.000000	21720.000000	3.859850	22064.116211
781.690000	705.000000	21410.000000	3.860337	21410.000000
782.690000	704.000000	21320.000000	3.860823	21625.126953
783.690000	703.000000	21100.000000	3.861310	21436.452637
784.690000	702.000000	21370.000000	3.861797	21346.479492
785.690000	701.000000	21240.000000	3.862284	21330.000000
786.690000	700.000000	20980.000000	3.862770	21346.879883
787.690000	699.000000	21570.000000	3.863257	21364.079590
788.690000	698.000000	21760.000000	3.863744	21370.478516
789.690000	697.000000	21390.000000	3.864231	21357.880859
790.690000	696.000000	21320.000000	3.864717	21308.479004
791.690000	695.000000	21540.000000	3.865204	21233.959961
792.690000	694.000000	20900.000000	3.865691	21149.199219
793.690000	693.000000	21100.000000	3.866178	21070.119629
794.690000	692.000000	20750.000000	3.866664	21008.999023
795.690000	691.000000	21900.000000	3.867151	20985.478516
796.690000	690.000000	21830.000000	3.867638	21006.599121
797.690000	689.000000	20770.000000	3.868125	21068.200684
798.690000	688.000000	20980.000000	3.868611	21153.320312
799.690000	687.000000	21440.000000	3.869098	21246.079102
800.690000	686.000000	21620.000000	3.869585	21334.279785
801.690000	685.000000	21410.000000	3.870072	21392.958984
802.690000	684.000000	22060.000000	3.870558	21429.479980
803.690000	683.000000	20880.000000	3.871045	21449.519043
804.690000	682.000000	21340.000000	3.871532	21462.558594
805.690000	681.000000	21390.000000	3.872019	21469.599609
806.690000	680.000000	21650.000000	3.872506	21485.280762
807.690000	679.000000	21650.000000	3.872992	21498.078613
808.690000	678.000000	21720.000000	3.873479	21511.359863
809.690000	677.000000	21160.000000	3.873966	21525.200195
810.690000	676.000000	21430.000000	3.873047	21542.639160
811.690000	675.000000	21710.000000	3.871733	21565.759277
812.690000	674.000000	21370.000000	3.870418	21591.520996
813.690000	673.000000	22060.000000	3.869104	21622.880859
814.690000	672.000000	21320.000000	3.867789	21658.000488
815.690000	671.000000	21750.000000	3.866474	21690.881348
816.690000	670.000000	21970.000000	3.865160	21716.960449
817.690000	669.000000	21480.000000	3.863845	21751.350098
818.690000	668.000000	21520.000000	3.862531	21782.685547
819.690000	667.000000	22190.000000	3.861216	21810.090332
820.690000	666.000000	22120.000000	3.859901	21843.806152
821.690000	665.000000	21680.000000	3.858587	21891.828613
822.690000	664.000000	21410.000000	3.857272	21947.233887
823.690000	663.000000	22940.000000	3.855958	22013.303223
824.690000	662.000000	22350.000000	3.854643	22080.515137
825.690000	661.000000	22430.000000	3.853328	22139.125977
826.690000	660.000000	22120.000000	3.852014	22177.856445
827.690000	659.000000	22160.000000	3.850699	22183.154297
828.690000	658.000000	22600.000000	3.849384	22155.646973
829.690000	657.000000	22210.000000	3.848070	22119.333496
830.690000	656.000000	21490.000000	3.846755	22073.366699
831.690000	655.000000	23110.000000	3.845441	22015.900879
832.690000	654.000000	22320.000000	3.844126	21971.433105
833.690000	653.000000	21660.000000	3.842811	21942.590332
834.690000	652.000000	22830.000000	3.841497	21907.133789
835.690000	651.000000	22300.000000	3.840182	21875.754395
836.690000	650.000000	21430.000000	3.838868	21862.773438
837.690000	649.000000	21660.000000	3.837553	21846.992188
838.690000	648.000000	22230.000000	3.836238	21833.776855
839.690000	647.000000	22690.000000	3.834924	21832.807617
840.690000	646.000000	22080.000000	3.833609	21842.709961
841.690000	645.000000	21530.000000	3.832294	21849.318848
842.690000	644.000000	21970.000000	3.830980	21859.519043
843.690000	643.000000	21660.000000	3.829665	21855.759277
844.690000	642.000000	22120.000000	3.828351	21835.319824
845.690000	641.000000	22040.000000	3.827036	21788.120117
846.690000	640.000000	22200.000000	3.825721	21729.121094
847.690000	639.000000	21480.000000	3.824407	21675.759277
848.690000	638.000000	20810.000000	3.823092	21650.800781
849.690000	637.000000	21230.000000	3.821778	21654.160156
850.690000	636.000000	21840.000000	3.820463	21687.280273
851.690000	635.000000	22180.000000	3.819148	21735.278320
852.690000	634.000000	22060.000000	3.817834	21771.279297
853.690000	633.000000	21860.000000	3.816519	21778.479004
854.690000	632.000000	21770.000000	3.815205	21759.919434
855.690000	631.000000	21470.000000	3.813890	21717.119141
856.690000	630.000000	21650.000000	3.812575	21654.560547
857.690000	629.000000	21850.000000	3.811261	21587.041016
858.690000	628.000000	21450.000000	3.809946	21515.200195
859.690000	627.000000	21640.000000	3.808631	21435.439453
860.690000	626.000000	21310.000000	3.807317	21358.159180
861.690000	625.000000	20800.000000	3.806002	21287.839355
862.690000	624.000000	21410.000000	3.804688	21218.000488
863.690000	623.000000	21430.000000	3.803373	21161.440430
864.690000	622.000000	20920.000000	3.802058	21122.800293
865.690000	621.000000	20910.000000	3.800744	21092.160645
866.690000	620.000000	20930.000000	3.799429	21070.000000
867.690000	619.000000	21300.000000	3.798115	21065.759277
868.690000	618.000000	20990.000000	3.796800	21070.161133
869.690000	617.000000	21210.000000	3.795485	21089.919434
870.690000	616.000000	20850.000000	3.795252	21135.839844
871.690000	615.000000	20800.000000	3.795324	21206.799316
872.690000	614.000000	21580.000000	3.795395	21293.051758
873.690000	613.000000	21310.000000	3.795467	21397.553711
874.690000	612.000000	21350.000000	3.795538	21496.228027
875.690000	611.000000	21970.000000	3.795610	21574.914551
876.690000	610.000000	21760.000000	3.795681	21620.090332
877.690000	609.000000	22110.000000	3.795753	21637.724609
878.690000	608.000000	22090.000000	3.795825	21619.335938
879.690000	607.000000	21710.000000	3.795896	21583.244629
880.690000	606.000000	21260.000000	3.795968	21524.812012
881.690000	605.000000	22040.000000	3.796039	21464.433594
882.690000	604.000000	21200.000000	3.796111	21396.787109
883.690000	603.000000	21320.000000	3.796183	21332.514648
884.690000	602.000000	21230.000000	3.796254	21279.130859
885.690000	601.000000	21010.000000	3.796326	21263.520508
886.690000	600.000000	21060.000000	3.796397	21276.799316
887.690000	599.000000	21400.000000	3.796469	21329.680176
888.690000	598.000000	21090.000000	3.796541	21424.079590
889.690000	597.000000	21240.000000	3.796612	21534.079590
890.690000	596.000000	22160.000000	3.796684	21631.040039
891.690000	595.000000	22180.000000	3.796755	21714.326172
892.690000	594.000000	21600.000000	3.796827	21774.736328
893.690000	593.000000	21820.000000	3.796899	21804.274902
894.690000	592.000000	21980.000000	3.796970	21830.937500
895.690000	591.000000	21470.000000	3.797042	21874.245605
896.690000	590.000000	21820.000000	3.797113	21935.544434
897.690000	589.000000	22830.000000	3.797185	22007.548828
898.690000	588.000000	22360.000000	3.797256	22082.744141
899.690000	587.000000	22450.000000	3.797328	22131.445312
900.690000	586.000000	22440.000000	3.797400	22136.538086
901.690000	585.000000	22420.000000	3.797471	22092.514648
902.690000	584.000000	21930.000000	3.797543	22013.696289
903.690000	583.000000	21800.000000	3.797614	21917.438965
904.690000	582.000000	21710.000000	3.797686	21837.023926
905.690000	581.000000	21360.000000	3.797758	21791.005859
906.690000	580.000000	21840.000000	3.797829	21791.381836
907.690000	579.000000	21540.000000	3.797901	21825.195312
908.690000	578.000000	21930.000000	3.797972	21885.976562
909.690000	577.000000	22960.000000	3.798044	21941.691895
910.690000	576.000000	22390.000000	3.796924	21971.882324
911.690000	575.000000	22400.000000	3.795468	21964.233398
912.690000	574.000000	22050.000000	3.794012	21933.542480
913.690000	573.000000	21130.000000	3.792556	21868.352051
914.690000	572.000000	22300.000000	3.791100	21786.862793
915.690000	571.000000	22430.000000	3.789644	21703.315430
916.690000	570.000000	22480.000000	3.788188	21620.986328
917.690000	569.000000	21920.000000	3.786732	21533.239746
918.690000	568.000000	21250.000000	3.785276	21455.520020
919.690000	567.000000	21390.000000	3.783820	21392.907715
920.690000	566.000000	21040.000000	3.782364	21347.639160
921.690000	565.000000	21050.000000	3.780907	21318.999023
922.690000	564.000000	21560.000000	3.779451	21297.346191
923.690000	563.000000	21460.000000	3.777995	21276.315918
924.690000	562.000000	21130.000000	3.776539	21234.538574
925.690000	561.000000	21570.000000	3.775083	21157.719727
926.690000	560.000000	21200.000000	3.773627	21046.967773
927.690000	559.000000	20880.000000	3.772171	20913.591309
928.690000	558.000000	21530.000000	3.770715	20754.711914
929.690000	557.000000	22730.000000	3.769259	20582.329102
930.690000	556.000000	22450.000000	3.767803	20401.701660
931.690000	555.000000	22910.000000	3.766347	20207.740479
932.690000	554.000000	23090.000000	3.764891	19987.263184
933.690000	553.000000	21850.000000	3.763435	19734.466553
934.690000	552.000000	20920.000000	3.761979	19445.186768
935.690000	551.000000	20290.000000	3.760523	19119.937744
936.690000	550.000000	19970.000000	3.759067	18769.526367
937.690000	549.000000	19600.000000	3.757611	18405.961914
938.690000	548.000000	19250.000000	3.756155	18041.462402
939.690000	547.000000	19060.000000	3.754699	17680.158691
940.690000	546.000000	18120.000000	3.753243	17321.813965
941.690000	545.000000	17740.000000	3.751787	16945.928955
942.690000	544.000000	17200.000000	3.750331	16547.508545
943.690000	543.000000	17810.000000	3.748875	16123.798828
944.690000	542.000000	16710.000000	3.747418	15679.237061
945.690000	541.000000	15090.000000	3.745962	15090.000000
946.690000	540.000000	14460.000000	3.744506	14653.125000
947.690000	539.000000	14030.000000	3.743050	14216.250000
948.690000	538.000000	13910.000000	3.741594	13779.375000
949.690000	537.000000	13930.000000	3.740138	13342.500000
950.690000	536.000000	14440.000000	3.738682	12905.625000
951.690000	535.000000	16650.000000	3.737226	12468.750000
952.690000	534.000000	25220.000000	3.735770	12031.875000
953.690000	533.000000	50850.000000	3.734314	11595.000000
954.690000	532.000000	66460.000000	3.732858	11158.125000
955.690000	531.000000	60590.000000	3.731402	10721.250000
956.690000	530.000000	51650.000000	3.729946	10284.375000
957.690000	529.000000	27600.000000	3.728490	9847.500000
958.690000	528.000000	10990.000000	3.727034	9410.625000
959.690000	527.000000	8260.000000	3.725578	8973.750000
960.690000	526.000000	8490.000000	3.724122	8536.875000
961.690000	525.000000	8100.000000	3.722666	8100.000000
962.690000	524.000000	8420.000000	3.721210	8478.696899
963.690000	523.000000	8470.000000	3.719754	8374.651489
964.690000	522.000000	8260.000000	3.718298	8323.223877
965.690000	521.000000	8140.000000	3.716842	8288.720093
966.690000	520.000000	8500.000000	3.715385	8258.480225
967.690000	519.000000	8190.000000	3.713929	8224.240112
968.690000	518.000000	8210.000000	3.712473	8183.519897
969.690000	517.000000	8250.000000	3.711017	8136.080322
970.690000	516.000000	7960.000000	3.710301	8093.839722
971.690000	515.000000	7840.000000	3.709794	8056.159668
972.690000	514.000000	8030.000000	3.709287	8016.959839
973.690000	513.000000	8280.000000	3.708779	7980.960083
974.690000	512.000000	7920.000000	3.708272	7947.999878
975.690000	511.000000	7920.000000	3.707765	7917.279663
976.690000	510.000000	7610.000000	3.707257	7888.959961
977.690000	509.000000	7860.000000	3.706750	7867.839966
978.690000	508.000000	7920.000000	3.706242	7854.320068
979.690000	507.000000	7860.000000	3.705735	7843.984375
980.690000	506.000000	8000.000000	3.705228	7832.427979
981.690000	505.000000	7710.000000	3.704720	7820.503540
982.690000	504.000000	7700.000000	3.704213	7807.010498
983.690000	503.000000	7730.000000	3.703706	7782.903442
984.690000	502.000000	8120.000000	3.703198	7754.241333
985.690000	501.000000	8650.000000	3.702691	7724.807129
986.690000	500.000000	8640.000000	3.702184	7694.687500
987.690000	499.000000	9760.000000	3.701676	7662.362061
988.690000	498.000000	10130.000000	3.701169	7634.328613
989.690000	497.000000	11120.000000	3.700662	7605.623779
990.690000	496.000000	10230.000000	3.700154	7567.161865
991.690000	495.000000	8800.000000	3.699647	7514.217529
992.690000	494.000000	7740.000000	3.699140	7450.630493
993.690000	493.000000	7220.000000	3.698632	7381.743164
994.690000	492.000000	7020.000000	3.698125	7311.445923
995.690000	491.000000	7300.000000	3.697618	7250.337524
996.690000	490.000000	6970.000000	3.697110	7200.845947
997.690000	489.000000	7360.000000	3.696603	7160.491333
998.690000	488.000000	7190.000000	3.696096	7125.120239
999.690000	487.000000	7140.000000	3.695588	7092.399902
1000.690000	486.000000	7170.000000	3.695081	7066.480103
1001.690000	485.000000	6660.000000	3.694573	7054.000244
1002.690000	484.000000	6820.000000	3.694066	7052.319946
1003.690000	483.000000	7160.000000	3.693559	7055.679932
1004.690000	482.000000	7410.000000	3.693051	7072.960205
1005.690000	481.000000	6940.000000	3.692544	7088.285522
1006.690000	480.000000	7310.000000	3.692037	7096.697388
1007.690000	479.000000	6950.000000	3.691529	7104.514160
1008.690000	478.000000	6800.000000	3.691022	7117.656860
1009.690000	477.000000	7110.000000	3.690515	7114.845581
1010.690000	476.000000	7720.000000	3.689336	7108.262939
1011.690000	475.000000	7860.000000	3.687968	7094.548340
1012.690000	474.000000	7130.000000	3.686600	7064.902954
1013.690000	473.000000	6900.000000	3.685232	7016.286011
1014.690000	472.000000	6980.000000	3.683863	6970.457153
1015.690000	471.000000	6850.000000	3.682495	6921.554565
1016.690000	470.000000	7060.000000	3.681127	6869.656982
1017.690000	469.000000	6940.000000	3.679759	6828.045654
1018.690000	468.000000	6360.000000	3.678391	6803.439941
1019.690000	467.000000	6640.000000	3.677023	6785.280151
1020.690000	466.000000	7050.000000	3.675655	6773.760376
1021.690000	465.000000	6950.000000	3.674287	6777.760010
1022.690000	464.000000	6390.000000	3.672919	6786.240234
1023.690000	463.000000	6840.000000	3.671551	6789.920044
1024.690000	462.000000	6930.000000	3.670182	6789.520264
1025.690000	461.000000	7000.000000	3.668814	6789.119873
1026.690000	460.000000	6630.000000	3.667446	6782.639771
1027.690000	459.000000	6590.000000	3.666078	6772.000122
1028.690000	458.000000	6960.000000	3.664710	6766.879883
1029.690000	457.000000	6690.000000	3.663342	6769.920044
1030.690000	456.000000	6790.000000	3.661974	6779.600220
1031.690000	455.000000	6610.000000	3.660606	6794.400024
1032.690000	454.000000	6780.000000	3.659238	6813.439941
1033.690000	453.000000	6960.000000	3.657869	6822.479858
1034.690000	452.000000	7130.000000	3.656501	6821.760254
1035.690000	451.000000	6750.000000	3.655133	6810.480347
1036.690000	450.000000	6700.000000	3.653765	6790.640259
1037.690000	449.000000	6770.000000	3.652397	6767.440186
1038.690000	448.000000	6730.000000	3.651029	6758.880005
1039.690000	447.000000	6470.000000	3.649661	6758.159790
1040.690000	446.000000	6910.000000	3.648293	6763.599854
1041.690000	445.000000	6800.000000	3.646925	6777.359619
1042.690000	444.000000	6810.000000	3.645556	6793.519897
1043.690000	443.000000	6920.000000	3.644188	6799.760132
1044.690000	442.000000	6960.000000	3.642820	6811.920166
1045.690000	441.000000	6420.000000	3.641452	6834.080200
1046.690000	440.000000	6700.000000	3.640084	6857.280273
1047.690000	439.000000	7170.000000	3.638716	6883.759766
1048.690000	438.000000	6790.000000	3.637348	6913.839722
1049.690000	437.000000	7060.000000	3.635980	6927.039795
1050.690000	436.000000	7260.000000	3.634612	6919.519653
1051.690000	435.000000	6910.000000	3.633243	6901.679688
1052.690000	434.000000	6730.000000	3.631875	6876.799927
1053.690000	433.000000	6620.000000	3.630507	6854.079590
1054.690000	432.000000	6810.000000	3.629139	6845.999756
1055.690000	431.000000	6870.000000	3.627771	6849.519653
1056.690000	430.000000	6950.000000	3.626403	6856.799927
1057.690000	429.000000	6790.000000	3.625035	6862.239990
1058.690000	428.000000	6820.000000	3.623667	6847.760010
1059.690000	427.000000	7360.000000	3.622299	6807.919922
1060.690000	426.000000	6810.000000	3.622221	6751.359863
1061.690000	425.000000	6440.000000	3.622506	6687.760010
1062.690000	424.000000	6370.000000	3.622792	6618.240356
1063.690000	423.000000	6690.000000	3.623078	6562.960205
1064.690000	422.000000	6450.000000	3.623364	6529.600220
1065.690000	421.000000	6400.000000	3.623650	6514.400024
1066.690000	420.000000	6460.000000	3.623936	6507.040405
1067.690000	419.000000	6680.000000	3.624222	6513.280029
1068.690000	418.000000	6370.000000	3.624508	6524.160156
1069.690000	417.000000	6600.000000	3.624794	6531.680298
1070.690000	416.000000	6600.000000	3.625079	6534.400024
1071.690000	415.000000	6540.000000	3.625365	6540.559692
1072.690000	414.000000	6430.000000	3.625651	6543.902588
1073.690000	413.000000	6580.000000	3.625937	6543.039551
1074.690000	412.000000	6690.000000	3.626223	6543.703003
1075.690000	411.000000	6410.000000	3.626509	6410.000000
1076.690000	410.000000	6500.000000	3.626795	6393.333130
1077.690000	409.000000	6650.000000	3.627081	6376.666870
1078.690000	408.000000	8440.000000	3.627366	6360.000000
1079.690000	407.000000	11330.000000	3.627652	6343.333130
1080.690000	406.000000	9370.000000	3.627938	6326.666870
1081.690000	405.000000	6430.000000	3.628224	6310.000000
1082.690000	404.000000	6030.000000	3.628510	6293.333130
1083.690000	403.000000	6060.000000	3.628796	6276.666870
1084.690000	402.000000	6670.000000	3.629082	6260.000000
1085.690000	401.000000	6620.000000	3.629368	6243.333130
1086.690000	400.000000	7190.000000	3.629653	6226.666870
1087.690000	399.000000	7050.000000	3.629939	6210.000000
1088.690000	398.000000	6100.000000	3.630225	6193.333130
1089.690000	397.000000	6110.000000	3.630511	6176.666870
1090.690000	396.000000	6160.000000	3.630797	6160.000000
1091.690000	395.000000	5870.000000	3.631083	6091.326904
1092.690000	394.000000	5850.000000	3.631369	6098.468628
1093.690000	393.000000	6300.000000	3.631655	6118.959961
1094.690000	392.000000	6210.000000	3.631940	6152.880249
1095.690000	391.000000	6070.000000	3.632226	6183.599854
1096.690000	390.000000	6480.000000	3.632512	6201.359863
1097.690000	389.000000	6180.000000	3.632798	6210.320435
1098.690000	388.000000	5980.000000	3.633084	6205.280151
1099.690000	387.000000	6460.000000	3.633370	6180.800171
1100.690000	386.000000	6360.000000	3.631929	6148.800049
1101.690000	385.000000	6050.000000	3.630000	6119.760132
1102.690000	384.000000	5920.000000	3.628072	6101.840210
1103.690000	383.000000	5660.000000	3.626144	6106.000366
1104.690000	382.000000	6210.000000	3.624216	6137.680054
1105.690000	381.000000	6350.000000	3.622287	6195.839844
1106.690000	380.000000	6070.000000	3.620359	6269.199829
1107.690000	379.000000	6380.000000	3.618431	6340.720215
1108.690000	378.000000	6360.000000	3.616502	6392.880249
1109.690000	377.000000	6830.000000	3.614574	6415.839844
1110.690000	376.000000	6720.000000	3.612646	6401.680298
1111.690000	375.000000	6410.000000	3.610718	6355.839844
1112.690000	374.000000	6150.000000	3.608789	6287.999878
1113.690000	373.000000	5950.000000	3.606861	6214.639893
1114.690000	372.000000	6130.000000	3.604933	6145.599976
1115.690000	371.000000	6240.000000	3.603005	6089.039917
1116.690000	370.000000	6080.000000	3.601076	6052.239990
1117.690000	369.000000	5910.000000	3.599148	6045.120239
1118.690000	368.000000	5640.000000	3.597220	6061.439819
1119.690000	367.000000	6170.000000	3.595292	6100.159912
1120.690000	366.000000	6140.000000	3.593363	6160.000000
1121.690000	365.000000	6100.000000	3.591435	6225.200195
1122.690000	364.000000	6570.000000	3.589507	6272.479858
1123.690000	363.000000	6670.000000	3.587578	6303.759766
1124.690000	362.000000	6170.000000	3.585650	6316.640015
1125.690000	361.000000	6290.000000	3.583722	6308.320312
1126.690000	360.000000	6310.000000	3.581794	6286.400146
1127.690000	359.000000	6160.000000	3.579865	6266.560059
1128.690000	358.000000	6130.000000	3.577937	6245.040283
1129.690000	357.000000	6370.000000	3.576009	6218.839722
1130.690000	356.000000	6390.000000	3.574081	6190.120239
1131.690000	355.000000	6360.000000	3.572152	6168.239746
1132.690000	354.000000	5630.000000	3.570224	6154.160156
1133.690000	353.000000	5980.000000	3.568296	6155.239868
1134.690000	352.000000	6300.000000	3.566367	6181.359863
1135.690000	351.000000	6960.000000	3.564439	6230.200195
1136.690000	350.000000	6520.000000	3.562511	6289.840088
1137.690000	349.000000	6150.000000	3.560583	6351.799927
1138.690000	348.000000	6340.000000	3.558654	6402.239990
1139.690000	347.000000	6880.000000	3.556726	6430.560303
1140.690000	346.000000	6550.000000	3.554798	6439.160156
1141.690000	345.000000	6500.000000	3.552870	6432.919922
1142.690000	344.000000	6230.000000	3.550941	6421.599731
1143.690000	343.000000	6150.000000	3.549013	6422.399902
1144.690000	342.000000	6380.000000	3.547085	6438.800049
1145.690000	341.000000	6520.000000	3.545157	6464.719849
1146.690000	340.000000	6600.000000	3.543228	6494.559937
1147.690000	339.000000	6480.000000	3.541300	6516.640015
1148.690000	338.000000	6630.000000	3.539372	6514.799805
1149.690000	337.000000	6950.000000	3.537443	6491.040039
1150.690000	336.000000	6410.000000	3.535515	6458.959961
1151.690000	335.000000	6060.000000	3.533587	6428.480225
1152.690000	334.000000	6200.000000	3.531659	6410.559692
1153.690000	333.000000	6320.000000	3.529730	6415.039673
1154.690000	332.000000	6570.000000	3.527802	6439.600220
1155.690000	331.000000	6470.000000	3.525874	6470.800171
1156.690000	330.000000	6580.000000	3.523946	6495.679932
1157.690000	329.000000	6630.000000	3.522017	6507.760010
1158.690000	328.000000	6590.000000	3.520089	6507.119751
1159.690000	327.000000	6470.000000	3.518161	6498.560181
1160.690000	326.000000	6410.000000	3.516232	6489.119873
1161.690000	325.000000	6480.000000	3.514304	6496.079712
1162.690000	324.000000	6150.000000	3.512376	6521.920166
1163.690000	323.000000	6630.000000	3.510448	6563.280029
1164.690000	322.000000	6660.000000	3.508519	6617.999878
1165.690000	321.000000	6830.000000	3.506591	6685.440063
1166.690000	320.000000	6640.000000	3.504663	6746.640015
1167.690000	319.000000	6920.000000	3.502735	6799.039917
1168.690000	318.000000	6750.000000	3.500806	6844.400024
1169.690000	317.000000	6720.000000	3.498878	6871.199951
1170.690000	316.000000	7460.000000	3.496950	6873.280029
1171.690000	315.000000	6980.000000	3.495022	6863.679810
1172.690000	314.000000	6570.000000	3.493093	6847.999878
1173.690000	313.000000	6630.000000	3.491165	6822.319946
1174.690000	312.000000	6870.000000	3.489237	6803.359985
1175.690000	311.000000	6860.000000	3.487308	6800.800171
1176.690000	310.000000	6730.000000	3.485380	6811.439819
1177.690000	309.000000	6730.000000	3.483452	6826.959839
1178.690000	308.000000	6970.000000	3.481524	6851.279907
1179.690000	307.000000	6620.000000	3.479595	6871.680298
1180.690000	306.000000	7120.000000	3.477667	6872.559814
1181.690000	305.000000	7100.000000	3.475739	6843.760376
1182.690000	304.000000	7000.000000	3.473811	6786.799927
1183.690000	303.000000	6730.000000	3.471882	6699.680176
1184.690000	302.000000	6460.000000	3.469954	6593.760376
1185.690000	301.000000	6650.000000	3.468026	6491.920166
1186.690000	300.000000	6140.000000	3.466097	6411.760254
1187.690000	299.000000	6110.000000	3.464169	6361.604614
1188.690000	298.000000	6100.000000	3.462241	6100.000000
1189.690000	297.000000	6140.000000	3.460313	6127.500000
1190.690000	296.000000	6870.000000	3.460958	6155.000000
1191.690000	295.000000	6710.000000	3.462330	6182.500000
1192.690000	294.000000	6260.000000	3.463701	6210.000000
1193.690000	293.000000	7030.000000	3.465073	6237.500000
1194.690000	292.000000	6740.000000	3.466444	6265.000000
1195.690000	291.000000	5940.000000	3.467816	6292.500000
1196.690000	290.000000	6320.000000	3.469187	6320.000000
1197.690000	289.000000	8200.000000	3.470559	6177.500000
1198.690000	288.000000	8780.000000	3.471930	6035.000000
1199.690000	287.000000	10010.000000	3.473302	5892.500000
1200.690000	286.000000	14480.000000	3.474673	5750.000000
1201.690000	285.000000	22970.000000	3.476044	5607.500000
1202.690000	284.000000	17750.000000	3.477416	5465.000000
1203.690000	283.000000	7360.000000	3.478787	5322.500000
1204.690000	282.000000	5180.000000	3.480159	5180.000000
1205.690000	281.000000	4890.000000	3.481530	5224.645386
1206.690000	280.000000	4780.000000	3.482902	5080.445557
1207.690000	279.000000	4950.000000	3.484273	4969.537048
1208.690000	278.000000	4860.000000	3.485645	4894.674377
1209.690000	277.000000	4830.000000	3.487016	4854.788513
1210.690000	276.000000	4770.000000	3.488388	4847.200012
1211.690000	275.000000	4710.000000	3.489759	4867.279968
1212.690000	274.000000	4830.000000	3.491131	4906.320190
1213.690000	273.000000	4810.000000	3.492502	4951.119995
1214.690000	272.000000	5190.000000	3.493874	4989.280090
1215.690000	271.000000	5230.000000	3.495245	5010.000000
1216.690000	270.000000	5240.000000	3.496617	5007.760010
1217.690000	269.000000	4990.000000	3.497988	4974.880066
1218.690000	268.000000	4960.000000	3.499360	4924.479980
1219.690000	267.000000	4610.000000	3.500731	4869.039917
1220.690000	266.000000	4720.000000	3.502103	4814.479980
1221.690000	265.000000	5020.000000	3.503474	4768.800049
1222.690000	264.000000	4740.000000	3.504845	4746.080017
1223.690000	263.000000	4350.000000	3.506217	4741.440125
1224.690000	262.000000	4730.000000	3.507588	4750.000000
1225.690000	261.000000	4800.000000	3.508960	4776.319885
1226.690000	260.000000	4790.000000	3.510331	4810.960083
1227.690000	259.000000	5080.000000	3.511703	4841.919861
1228.690000	258.000000	4740.000000	3.513074	4867.600098
1229.690000	257.000000	4940.000000	3.514446	4888.800049
1230.690000	256.000000	4860.000000	3.515817	4898.959961
1231.690000	255.000000	5120.000000	3.517189	4907.279968
1232.690000	254.000000	4830.000000	3.518560	4923.200073
1233.690000	253.000000	4630.000000	3.519932	4946.080017
1234.690000	252.000000	5040.000000	3.521303	4971.759949
1235.690000	251.000000	5000.000000	3.522675	5002.640076
1236.690000	250.000000	5190.000000	3.524046	5031.199951
1237.690000	249.000000	5140.000000	3.525418	5045.119934
1238.690000	248.000000	5200.000000	3.526789	5047.359924
1239.690000	247.000000	4950.000000	3.528161	5047.999878
1240.690000	246.000000	4700.000000	3.529063	5044.079895
1241.690000	245.000000	5300.000000	3.529832	5037.760010
1242.690000	244.000000	5070.000000	3.530602	5038.880005
1243.690000	243.000000	4910.000000	3.531371	5046.319885
1244.690000	242.000000	5040.000000	3.532141	5048.479919
1245.690000	241.000000	5220.000000	3.532911	5049.599915
1246.690000	240.000000	5080.000000	3.533680	5052.879944
1247.690000	239.000000	4890.000000	3.534450	5057.439880
1248.690000	238.000000	4990.000000	3.535219	5057.839966
1249.690000	237.000000	5170.000000	3.535989	5057.680054
1250.690000	236.000000	5110.000000	3.536759	5055.119934
1251.690000	235.000000	5060.000000	3.537528	5048.320007
1252.690000	234.000000	5000.000000	3.538298	5032.480164
1253.690000	233.000000	5330.000000	3.539068	5022.160034
1254.690000	232.000000	4660.000000	3.539837	5024.479980
1255.690000	231.000000	4820.000000	3.540607	5042.000122
1256.690000	230.000000	5010.000000	3.541376	5071.279907
1257.690000	229.000000	5170.000000	3.542146	5113.760071
1258.690000	228.000000	5330.000000	3.542916	5151.199951
1259.690000	227.000000	5330.000000	3.543685	5170.720215
1260.690000	226.000000	5240.000000	3.544455	5167.040405
1261.690000	225.000000	5250.000000	3.545224	5146.000366
1262.690000	224.000000	4970.000000	3.545994	5109.280090
1263.690000	223.000000	5170.000000	3.546764	5067.600098
1264.690000	222.000000	4900.000000	3.547533	5033.439941
1265.690000	221.000000	4760.000000	3.548303	5009.360046
1266.690000	220.000000	5120.000000	3.549072	4989.519958
1267.690000	219.000000	5130.000000	3.549842	4974.720154
1268.690000	218.000000	5060.000000	3.550612	4966.879883
1269.690000	217.000000	4710.000000	3.551381	4959.679871
1270.690000	216.000000	4940.000000	3.552151	4957.359924
1271.690000	215.000000	4940.000000	3.552920	4965.199890
1272.690000	214.000000	4920.000000	3.553690	4982.160034
1273.690000	213.000000	5100.000000	3.554460	5003.120117
1274.690000	212.000000	5000.000000	3.555229	5027.999878
1275.690000	211.000000	4990.000000	3.555999	5049.599915
1276.690000	210.000000	5240.000000	3.556768	5065.440063
1277.690000	209.000000	5000.000000	3.557538	5074.960022
1278.690000	208.000000	5160.000000	3.558308	5080.400085
1279.690000	207.000000	5130.000000	3.559077	5085.840149
1280.690000	206.000000	4900.000000	3.559847	5098.880005
1281.690000	205.000000	5120.000000	3.560616	5122.479858
1282.690000	204.000000	5060.000000	3.561386	5157.600098
1283.690000	203.000000	5170.000000	3.562156	5199.199829
1284.690000	202.000000	5380.000000	3.562925	5238.800049
1285.690000	201.000000	5180.000000	3.563695	5263.599854
1286.690000	200.000000	5530.000000	3.564464	5263.120117
1287.690000	199.000000	5470.000000	3.565234	5233.439941
1288.690000	198.000000	5250.000000	3.566004	5180.000000
1289.690000	197.000000	5120.000000	3.566773	5115.279846
1290.690000	196.000000	4770.000000	3.567543	5056.719971
1291.690000	195.000000	4870.000000	3.568312	5017.040100
1292.690000	194.000000	4920.000000	3.569082	5003.200073
1293.690000	193.000000	4910.000000	3.569852	5019.039917
1294.690000	192.000000	5030.000000	3.570621	5055.280151
1295.690000	191.000000	5230.000000	3.571391	5098.240051
1296.690000	190.000000	5320.000000	3.572161	5145.839844
1297.690000	189.000000	5000.000000	3.572930	5192.879639
1298.690000	188.000000	5020.000000	3.573700	5227.919922
1299.690000	187.000000	5590.000000	3.574469	5251.920166
1300.690000	186.000000	5400.000000	3.573959	5272.399902
1301.690000	185.000000	5170.000000	3.573088	5281.600342
1302.690000	184.000000	5450.000000	3.572217	5285.440063
1303.690000	183.000000	4930.000000	3.571345	5288.800049
1304.690000	182.000000	5370.000000	3.570474	5291.359863
1305.690000	181.000000	5400.000000	3.569603	5286.719971
1306.690000	180.000000	5360.000000	3.568732	5283.040161
1307.690000	179.000000	5300.000000	3.567860	5275.200195
1308.690000	178.000000	5380.000000	3.566989	5272.399902
1309.690000	177.000000	4980.000000	3.566118	5276.879883
1310.690000	176.000000	5190.000000	3.565247	5294.799805
1311.690000	175.000000	5090.000000	3.564376	5317.680054
1312.690000	174.000000	5570.000000	3.563504	5342.319946
1313.690000	173.000000	5730.000000	3.562633	5355.759888
1314.690000	172.000000	5570.000000	3.561762	5362.000122
1315.690000	171.000000	5050.000000	3.560891	5358.479614
1316.690000	170.000000	5130.000000	3.560019	5351.119995
1317.690000	169.000000	5200.000000	3.559148	5341.759644
1318.690000	168.000000	5580.000000	3.558277	5332.639771
1319.690000	167.000000	5520.000000	3.557406	5312.799683
1320.690000	166.000000	5480.000000	3.556535	5284.879761
1321.690000	165.000000	5160.000000	3.555663	5252.719727
1322.690000	164.000000	4930.000000	3.554792	5222.239990
1323.690000	163.000000	5160.000000	3.553921	5200.399780
1324.690000	162.000000	5110.000000	3.553050	5199.039917
1325.690000	161.000000	5110.000000	3.552178	5210.863037
1326.690000	160.000000	5510.000000	3.551307	5228.919678
1327.690000	159.000000	5240.000000	3.550436	5255.851440
1328.690000	158.000000	5210.000000	3.549565	5289.177246
1329.690000	157.000000	5210.000000	3.548694	5322.257080
1330.690000	156.000000	5420.000000	3.547822	5364.583130
1331.690000	155.000000	6180.000000	3.546951	5420.440063
1332.690000	154.000000	6220.000000	3.546080	5468.788452
1333.690000	153.000000	6060.000000	3.545209	5503.548584
1334.690000	152.000000	5510.000000	3.544337	5521.840210
1335.690000	151.000000	5580.000000	3.543466	5513.051758
1336.690000	150.000000	5620.000000	3.542595	5472.337036
1337.690000	149.000000	5530.000000	3.541724	5425.217285
1338.690000	148.000000	5080.000000	3.540853	5380.011597
1339.690000	147.000000	5250.000000	3.539981	5348.079834
1340.690000	146.000000	5230.000000	3.539110	5344.240112
1341.690000	145.000000	5240.000000	3.538239	5377.919922
1342.690000	144.000000	5440.000000	3.537368	5437.039795
1343.690000	143.000000	5460.000000	3.536496	5514.320068
1344.690000	142.000000	5470.000000	3.535625	5596.480103
1345.690000	141.000000	5790.000000	3.534754	5663.040161
1346.690000	140.000000	5980.000000	3.533883	5696.079712
1347.690000	139.000000	6170.000000	3.533011	5693.439941
1348.690000	138.000000	5690.000000	3.532140	5660.239868
1349.690000	137.000000	5260.000000	3.531269	5601.760254
1350.690000	136.000000	5600.000000	3.530398	5534.799805
1351.690000	135.000000	5280.000000	3.529527	5476.480103
1352.690000	134.000000	5480.000000	3.528655	5433.200073
1353.690000	133.000000	5500.000000	3.527784	5406.719971
1354.690000	132.000000	5260.000000	3.526913	5404.160156
1355.690000	131.000000	5320.000000	3.526042	5423.519897
1356.690000	130.000000	5240.000000	3.528134	5458.240356
1357.690000	129.000000	5510.000000	3.531063	5504.639893
1358.690000	128.000000	5690.000000	3.533991	5554.479980
1359.690000	127.000000	5690.000000	3.536920	5594.080200
1360.690000	126.000000	5840.000000	3.539849	5614.639893
1361.690000	125.000000	5610.000000	3.542777	5617.680054
1362.690000	124.000000	5440.000000	3.545706	5600.159912
1363.690000	123.000000	5800.000000	3.548634	5567.919922
1364.690000	122.000000	5520.000000	3.551563	5529.520264
1365.690000	121.000000	5450.000000	3.554492	5493.439941
1366.690000	120.000000	5290.000000	3.557420	5457.919922
1367.690000	119.000000	5460.000000	3.560349	5429.039917
1368.690000	118.000000	5450.000000	3.563277	5403.439941
1369.690000	117.000000	5480.000000	3.566206	5380.000000
1370.690000	116.000000	5220.000000	3.569134	5351.680298
1371.690000	115.000000	5340.000000	3.572063	5320.640259
1372.690000	114.000000	5350.000000	3.574992	5283.920288
1373.690000	113.000000	5400.000000	3.577920	5250.000000
1374.690000	112.000000	5150.000000	3.580849	5224.879761
1375.690000	111.000000	5010.000000	3.583777	5224.320068
1376.690000	110.000000	4880.000000	3.586706	4880.000000
1377.690000	109.000000	5380.000000	3.589635	4938.181763
1378.690000	108.000000	5280.000000	3.592563	4996.363525
1379.690000	107.000000	5590.000000	3.595492	5054.545593
1380.690000	106.000000	5570.000000	3.598420	5112.727356
1381.690000	105.000000	5880.000000	3.601349	5170.908813
1382.690000	104.000000	6230.000000	3.604278	5229.091187
1383.690000	103.000000	6570.000000	3.607206	5287.272949
1384.690000	102.000000	6440.000000	3.610135	5345.454712
1385.690000	101.000000	5990.000000	3.613063	5403.636475
1386.690000	100.000000	6210.000000	3.615992	5461.818237
1387.690000	99.000000	5520.000000	3.618920	5520.000000
1388.690000	98.000000	5420.000000	3.621849	5709.597778
1389.690000	97.000000	5820.000000	3.624778	5689.014282
1390.690000	96.000000	5340.000000	3.627706	5672.623901
1391.690000	95.000000	6200.000000	3.630635	5654.729614
1392.690000	94.000000	6920.000000	3.633563	5631.724854
1393.690000	93.000000	6310.000000	3.636492	5596.448975
1394.690000	92.000000	5860.000000	3.639421	5535.621948
1395.690000	91.000000	5470.000000	3.642349	5461.083984
1396.690000	90.000000	5310.000000	3.645278	5365.572510
1397.690000	89.000000	5580.000000	3.648206	5251.436157
1398.690000	88.000000	5080.000000	3.651135	5139.714966
1399.690000	87.000000	4750.000000	3.654063	5044.249573
1400.690000	86.000000	4720.000000	3.656992	4960.799866
1401.690000	85.000000	5020.000000	3.659921	4905.439758
1402.690000	84.000000	4730.000000	3.662849	4884.960022
1403.690000	83.000000	4750.000000	3.665778	4881.919861
1404.690000	82.000000	5120.000000	3.668706	4886.799927
1405.690000	81.000000	4820.000000	3.671635	4897.519836
1406.690000	80.000000	4800.000000	3.674564	4897.279968
1407.690000	79.000000	5000.000000	3.677492	4866.799927
1408.690000	78.000000	5260.000000	3.680421	4810.159912
1409.690000	77.000000	4790.000000	3.683349	4728.720093
1410.690000	76.000000	4580.000000	3.686278	4624.400024
1411.690000	75.000000	4390.000000	3.689206	4508.079834
1412.690000	74.000000	4290.000000	3.692135	4399.119873
1413.690000	73.000000	4200.000000	3.695064	4302.799988
1414.690000	72.000000	4270.000000	3.697992	4221.759949
1415.690000	71.000000	4170.000000	3.700921	4158.079834
1416.690000	70.000000	4030.000000	3.703849	4115.679932
1417.690000	69.000000	3960.000000	3.706778	4085.833130
1418.690000	68.000000	3990.000000	3.709707	4058.582764
1419.690000	67.000000	4220.000000	3.712635	4036.329346
1420.690000	66.000000	3920.000000	3.715564	4010.651855
1421.690000	65.000000	3980.000000	3.718492	3961.481628
1422.690000	64.000000	4500.000000	3.721421	3890.628052
1423.690000	63.000000	4690.000000	3.724350	3807.394714
1424.690000	62.000000	4350.000000	3.727278	3696.855469
1425.690000	61.000000	4130.000000	3.730207	3569.787292
1426.690000	60.000000	4280.000000	3.733135	3439.788208
1427.690000	59.000000	5020.000000	3.736064	3301.391907
1428.690000	58.000000	6020.000000	3.738992	3144.666138
1429.690000	57.000000	7870.000000	3.741921	2979.668274
1430.690000	56.000000	8900.000000	3.744850	2790.993042
1431.690000	55.000000	6720.000000	3.747778	2579.937439
1432.690000	54.000000	3430.000000	3.750707	2360.034332
1433.690000	53.000000	1910.000000	3.753635	2148.582764
1434.690000	52.000000	1670.000000	3.756564	1956.805725
1435.690000	51.000000	1590.000000	3.759493	1807.266541
1436.690000	50.000000	1490.000000	3.762421	1705.011444
1437.690000	49.000000	1550.000000	3.765350	1642.651367
1438.690000	48.000000	1740.000000	3.768278	1608.272400
1439.690000	47.000000	1690.000000	3.771207	1591.119995
1440.690000	46.000000	1500.000000	3.774135	1579.599915
1441.690000	45.000000	1480.000000	3.777064	1565.039978
1442.690000	44.000000	1590.000000	3.779993	1547.760010
1443.690000	43.000000	1640.000000	3.782921	1529.599915
1444.690000	42.000000	1530.000000	3.785850	1513.999939
1445.690000	41.000000	1320.000000	3.788778	1499.599915
1446.690000	40.000000	1520.000000	3.791707	1490.480042
1447.690000	39.000000	1400.000000	3.794636	1484.799957
1448.690000	38.000000	1650.000000	3.797564	1484.720001
1449.690000	37.000000	1420.000000	3.800493	1489.040070
1450.690000	36.000000	1480.000000	3.803421	1501.759949
1451.690000	35.000000	1440.000000	3.806350	1520.720062
1452.690000	34.000000	1490.000000	3.809278	1549.920044
1453.690000	33.000000	1540.000000	3.812207	1588.880005
1454.690000	32.000000	1630.000000	3.815136	1636.880035
1455.690000	31.000000	1830.000000	3.818064	1686.119995
1456.690000	30.000000	1740.000000	3.820993	1741.080017
1457.690000	29.000000	1590.000000	3.823921	1800.319977
1458.690000	28.000000	1810.000000	3.826850	1859.120026
1459.690000	27.000000	2100.000000	3.829779	1910.760040
1460.690000	26.000000	2280.000000	3.830423	1962.720032
1461.690000	25.000000	2530.000000	3.830423	1995.400085
1462.690000	24.000000	2260.000000	3.830423	1993.679962
1463.690000	23.000000	2280.000000	3.830423	1950.200043
1464.690000	22.000000	2240.000000	3.830423	1865.599976
1465.690000	21.000000	1990.000000	3.830423	1734.560089
1466.690000	20.000000	1490.000000	3.830423	1583.639984
1467.690000	19.000000	1050.000000	3.830423	1438.679962
1468.690000	18.000000	1060.000000	3.830423	1319.680023
1469.690000	17.000000	1130.000000	3.830423	1244.400024
1470.690000	16.000000	1040.000000	3.830423	1220.880051
1471.690000	15.000000	1210.000000	3.830423	1236.240005
1472.690000	14.000000	1280.000000	3.830423	1274.960022
1473.690000	13.000000	1380.000000	3.830423	1328.880005
1474.690000	12.000000	1270.000000	3.830423	1381.280060
1475.690000	11.000000	1650.000000	3.830423	1424.799957
1476.690000	10.000000	1610.000000	3.830423	1456.399994
1477.690000	9.000000	1340.000000	3.830423	1479.199982
1478.690000	8.000000	1300.000000	3.830423	1480.720062
1479.690000	7.000000	1640.000000	3.830423	1451.760101
1480.690000	6.000000	1730.000000	3.830423	1378.880005
1481.690000	5.000000	1770.000000	3.830423	1263.680038
1482.690000	4.000000	1750.000000	3.830423	1097.280045
1483.690000	3.000000	1210.000000	3.830423	892.560043
1484.690000	2.000000	680.000000	3.830423	674.720001
1485.690000	1.000000	130.000000	3.830423	473.199997
1486.690000	0.000000	10.000000	3.830423	297.520008
1487.690000	-1.000000	10.000000	3.830423	172.800007
1488.690000	-2.000000	0.000000	3.830423	96.800003
