# Supplementary material for: Enhancing the Longevity and Structural Stability of Humidity Sensors: Iron Thin Films with Nitride Bonding Synthesized via Magnetic Field-Assisted Sparking Discharge
Source: Sensors (Basel). 2024 Aug 23;24(17):5466. doi: 10.3390/s24175466 (PMC11397896; doi:10.3390/s24175466)
Supplement: Supplementary file 1 [file sensors-24-05466-s001.zip › XPS_7-1-2024/5.IRON N2 sample2/C 1s]

Dataset C 1s:34(7-1-2024)
Dwell Time (s)	0.250000
Number of sweeps	2
Kinetic Energy(eV)	Binding Energy(eV)	Intensity(cps)	Transmission Value	Background(cps)	C 1s(cps)	C 1s(cps)	C 1s(cps)	C 1s(cps)	Envelope(cps)
1183.990000	302.700000	1200.000000	0.567223	1217.072021	0.000000	0.000000	0.000000	0.000000	0.000000
1184.090000	302.600000	1240.000000	0.567203	1216.784058	0.000000	0.000000	0.000000	0.000000	0.000000
1184.190000	302.500000	1242.000000	0.567183	1216.640015	0.000000	0.000000	0.000000	0.000000	0.000000
1184.290000	302.400000	1304.000000	0.567162	1217.040039	0.000000	0.000000	0.000000	0.000000	0.000000
1184.390000	302.300000	1180.000000	0.567142	1218.432007	0.000000	0.000000	0.000000	0.000000	0.000000
1184.490000	302.200000	1200.000000	0.567122	1221.024048	0.000000	0.000000	0.000000	0.000000	0.000000
1184.590000	302.100000	1224.000000	0.567101	1225.040039	0.000000	0.000000	0.000000	0.000000	0.000000
1184.690000	302.000000	1238.000000	0.567081	1229.488037	0.000000	0.000000	0.000000	0.000000	0.000000
1184.790000	301.900000	1278.000000	0.567061	1233.375977	0.000000	0.000000	0.000000	0.000000	0.000000
1184.890000	301.800000	1210.000000	0.567041	1235.407959	0.000000	0.000000	0.000000	0.000000	0.000000
1184.990000	301.700000	1256.000000	0.567020	1235.567993	0.000000	0.000000	0.000000	0.000000	0.000000
1185.090000	301.600000	1218.000000	0.567000	1233.455933	0.000000	0.000000	0.000000	0.000000	0.000000
1185.190000	301.500000	1258.000000	0.566980	1230.000000	0.000000	0.000000	0.000000	0.000000	0.000000
1185.290000	301.400000	1250.000000	0.566960	1226.127930	0.000000	0.000000	0.000000	0.000000	0.000000
1185.390000	301.300000	1166.000000	0.566939	1222.895996	0.000000	0.000000	0.000000	0.000000	0.000000
1185.490000	301.200000	1206.000000	0.566919	1219.760010	0.000000	0.000000	0.000000	0.000000	0.000000
1185.590000	301.100000	1220.000000	0.566899	1216.271973	0.000000	0.000000	0.000000	0.000000	0.000000
1185.690000	301.000000	1252.000000	0.566878	1211.839966	0.000000	0.000000	0.000000	0.000000	0.000000
1185.790000	300.900000	1252.000000	0.566858	1206.000000	0.000000	0.000000	0.000000	0.000000	0.000000
1185.890000	300.800000	1164.000000	0.566838	1198.848022	0.000000	0.000000	0.000000	0.000000	0.000000
1185.990000	300.700000	1182.000000	0.566818	1191.648071	0.000000	0.000000	0.000000	0.000000	0.000000
1186.090000	300.600000	1162.000000	0.566797	1185.807983	0.000000	0.000000	0.000000	0.000000	0.000000
1186.190000	300.500000	1164.000000	0.566777	1181.424072	0.000000	0.000000	0.000000	0.000000	0.000000
1186.290000	300.400000	1210.000000	0.566757	1178.880005	0.000000	0.000000	0.000000	0.000000	0.000000
1186.390000	300.300000	1146.000000	0.566737	1177.599976	0.000000	0.000000	0.000000	0.000000	0.000000
1186.490000	300.200000	1196.000000	0.566716	1176.328003	0.000000	0.000000	0.000000	0.000000	0.000000
1186.590000	300.100000	1202.000000	0.566696	1174.552124	0.000000	0.000000	0.000000	0.000000	0.000000
1186.690000	300.000000	1170.000000	0.566676	1173.360229	0.000000	0.000000	0.000000	0.000000	0.000000
1186.790000	299.900000	1136.000000	0.566655	1172.800293	0.000000	0.000000	0.000000	0.000000	0.000000
1186.890000	299.800000	1160.000000	0.566635	1172.896484	0.000000	0.000000	0.000000	0.000000	0.000000
1186.990000	299.700000	1176.000000	0.566615	1173.896606	0.000000	0.000000	0.000000	0.000000	0.000000
1187.090000	299.600000	1262.000000	0.566595	1174.296631	0.000000	0.000000	0.000000	0.000000	0.000000
1187.190000	299.500000	1206.000000	0.566574	1173.152588	0.000000	0.000000	0.000000	0.000000	0.000000
1187.290000	299.400000	1166.000000	0.566554	1169.280518	0.000000	0.000000	0.000000	0.000000	0.000000
1187.390000	299.300000	1212.000000	0.566534	1163.920288	0.000000	0.000000	0.000000	0.000000	0.000000
1187.490000	299.200000	1210.000000	0.566514	1157.448242	0.000000	0.000000	0.000000	0.000000	0.000000
1187.590000	299.100000	1136.000000	0.566493	1152.728149	0.000000	0.000000	0.000000	0.000000	0.000000
1187.690000	299.000000	1084.000000	0.566473	1149.808105	0.000000	0.000000	0.000000	0.000000	0.000000
1187.790000	298.900000	1182.000000	0.566453	1150.015991	0.000000	0.000000	0.000000	0.000000	0.000000
1187.890000	298.800000	1154.000000	0.566432	1151.280029	0.000000	0.000000	0.000000	0.000000	0.000000
1187.990000	298.700000	1198.000000	0.566412	1153.992920	0.000000	0.000000	0.000000	0.000000	0.000000
1188.090000	298.600000	1108.000000	0.566392	1156.090698	0.000000	0.000000	0.000000	0.000000	0.000000
1188.190000	298.500000	1162.000000	0.566372	1157.509399	0.000000	0.000000	0.000000	0.000000	0.000000
1188.290000	298.400000	1190.000000	0.566351	1157.416870	0.000000	0.000000	0.000000	0.000000	0.000000
1188.390000	298.300000	1152.000000	0.566331	1157.565308	0.000000	0.000000	0.000000	0.000000	0.000000
1188.490000	298.200000	1136.000000	0.566311	1156.991943	0.000000	0.000000	0.000000	0.000000	0.000000
1188.590000	298.100000	1262.000000	0.566291	1155.920898	0.000000	0.000000	0.000000	0.000000	0.000000
1188.690000	298.000000	1182.000000	0.566270	1153.903931	0.000000	0.000000	0.000000	0.000000	0.000000
1188.790000	297.900000	1182.000000	0.566250	1151.757324	0.000000	0.000000	0.000000	0.000000	0.000000
1188.890000	297.800000	1102.000000	0.566230	1148.408936	0.000000	0.000000	0.000000	0.000000	0.000000
1188.990000	297.700000	1158.000000	0.566209	1144.251831	0.000000	0.000000	0.000000	0.000000	0.000000
1189.090000	297.600000	1136.000000	0.566189	1139.590210	0.000000	0.000000	0.000000	0.000000	0.000000
1189.190000	297.500000	1172.000000	0.566169	1136.023926	0.000000	0.000000	0.000000	0.000000	0.000000
1189.290000	297.400000	1102.000000	0.566149	1133.648926	0.000000	0.000000	0.000000	0.000000	0.000000
1189.390000	297.300000	1106.000000	0.566128	1133.009399	0.000000	0.000000	0.000000	0.000000	0.000000
1189.490000	297.200000	1130.000000	0.566108	1134.356934	0.000000	0.000000	0.000000	0.000000	0.000000
1189.590000	297.100000	1202.000000	0.566088	1137.467407	0.000000	0.000000	0.000000	0.000000	0.000000
1189.690000	297.000000	1170.000000	0.566067	1140.788940	0.000000	0.000000	0.000000	0.000000	0.000000
1189.790000	296.900000	1150.000000	0.566047	1142.177490	0.000000	0.000000	0.000000	0.000000	0.000000
1189.890000	296.800000	1176.000000	0.566027	1141.561035	0.000000	0.000000	0.000000	0.000000	0.000000
1189.990000	296.700000	1120.000000	0.566033	1137.871094	0.000000	0.000000	0.000000	0.000000	0.000000
1190.090000	296.600000	1134.000000	0.566045	1131.315552	0.000000	0.000000	0.000000	0.000000	0.000000
1190.190000	296.500000	1148.000000	0.566057	1121.878662	0.000000	0.000000	0.000000	0.000000	0.000000
1190.290000	296.400000	1132.000000	0.566070	1112.280273	0.000000	0.000000	0.000000	0.000000	0.000000
1190.390000	296.300000	1044.000000	0.566082	1102.320312	0.000000	0.000000	0.000000	0.000000	0.000000
1190.490000	296.200000	1192.000000	0.566095	1093.864380	0.000000	0.000000	0.000000	0.000000	0.000000
1190.590000	296.100000	1042.000000	0.566107	1086.928345	0.000000	0.000000	0.000000	0.000000	0.000000
1190.690000	296.000000	1132.000000	0.566119	1082.792358	0.000000	0.000000	0.000000	0.000000	0.000000
1190.790000	295.900000	1046.000000	0.566132	1080.768188	0.000000	0.000000	0.000000	0.000000	0.000000
1190.890000	295.800000	1050.000000	0.566144	1081.088135	0.000000	0.000000	0.000000	0.000000	0.000000
1190.990000	295.700000	1102.000000	0.566156	1082.376099	0.000000	0.000000	0.000000	0.000000	0.000000
1191.090000	295.600000	1078.000000	0.566169	1084.264038	0.000000	0.000000	0.000000	0.000000	0.000000
1191.190000	295.500000	1124.000000	0.566181	1086.079956	0.000000	0.000000	0.000000	0.000000	0.000000
1191.290000	295.400000	1052.000000	0.566193	1086.656006	0.000000	0.000000	0.000000	0.000000	0.000000
1191.390000	295.300000	1108.000000	0.566206	1085.280029	0.000000	0.000000	0.000000	0.000000	0.000000
1191.490000	295.200000	1098.000000	0.566218	1082.576050	0.000000	0.000000	0.000000	0.000000	0.000000
1191.590000	295.100000	1070.000000	0.566231	1078.888062	0.000000	0.000000	0.000000	0.000000	0.000000
1191.690000	295.000000	1078.000000	0.566243	1074.135986	0.000000	0.000000	0.000000	0.000000	0.000000
1191.790000	294.900000	1066.000000	0.566255	1069.232056	0.000000	0.000000	0.000000	0.000000	0.000000
1191.890000	294.800000	1072.000000	0.566268	1065.840088	0.000000	0.000000	0.000000	0.000000	0.000000
1191.990000	294.700000	1018.000000	0.566280	1063.528076	0.000000	0.000000	0.000000	0.000000	0.000000
1192.090000	294.600000	1096.000000	0.566292	1062.862061	0.000000	0.000000	0.000000	0.000000	0.000000
1192.190000	294.500000	1126.000000	0.566305	1063.666260	0.000000	0.000000	0.000000	0.000000	0.000000
1192.290000	294.400000	1078.000000	0.566317	1066.102783	0.000000	0.000000	0.000000	0.000000	0.000000
1192.390000	294.300000	1056.000000	0.566329	1068.155884	0.000000	0.000000	0.000000	0.000000	0.000000
1192.490000	294.200000	1070.000000	0.566342	1069.905273	0.000000	0.000000	0.000000	0.000000	0.000000
1192.590000	294.100000	1102.000000	0.566354	1070.549072	0.000000	0.000000	0.000000	0.000000	0.000000
1192.690000	294.000000	1146.000000	0.566366	1070.470947	0.000000	0.000000	0.000000	0.000000	0.000000
1192.790000	293.900000	1066.000000	0.566379	1068.983398	0.000000	0.000000	0.000000	0.000000	0.000000
1192.890000	293.800000	1152.000000	0.566391	1068.394409	0.000000	0.000000	0.000000	0.000000	0.000000
1192.990000	293.700000	1002.000000	0.566404	1068.649902	0.000000	0.000000	0.000000	0.000000	0.000000
1193.090000	293.600000	1098.000000	0.566416	1069.527954	0.000000	0.000000	0.000000	0.000000	0.000000
1193.190000	293.500000	1082.000000	0.566428	1070.532593	0.000000	0.000000	0.000000	0.000000	0.000000
1193.290000	293.400000	1078.000000	0.566441	1071.792725	0.000000	0.000000	0.000000	0.000000	0.000000
1193.390000	293.300000	1136.000000	0.566453	1070.712036	0.000000	0.000000	0.000000	0.000000	0.000000
1193.490000	293.200000	1184.000000	0.566465	1067.277222	0.000000	0.000000	0.000000	0.000000	0.000000
1193.590000	293.100000	1152.000000	0.566478	1062.258301	0.000000	0.000000	0.000000	0.000000	0.000000
1193.690000	293.000000	1040.000000	0.566490	1055.975220	0.000000	0.000000	0.000000	0.000000	0.000000
1193.790000	292.900000	1052.000000	0.566502	1049.455688	0.000000	0.000000	0.000000	0.000000	0.000000
1193.890000	292.800000	1008.000000	0.566515	1044.384277	0.000000	0.000000	0.000000	0.000000	0.000000
1193.990000	292.700000	1124.000000	0.566527	1041.238159	0.000000	0.000000	0.000000	0.000000	0.000000
1194.090000	292.600000	1038.000000	0.566539	1039.953247	0.000000	0.000000	0.000000	0.000000	0.000000
1194.190000	292.500000	1042.000000	0.566552	1040.993652	0.000000	0.000000	0.000000	0.000001	0.000001
1194.290000	292.400000	1028.000000	0.566564	1042.832031	0.000000	0.000000	0.000000	0.000001	0.000001
1194.390000	292.300000	1056.000000	0.566577	1044.696045	0.000000	0.000000	0.000000	0.000004	0.000004
1194.490000	292.200000	1046.000000	0.566589	1045.807983	0.000000	0.000000	0.000000	0.000009	0.000009
1194.590000	292.100000	1040.000000	0.566601	1044.472046	0.000000	0.000000	0.000000	0.000024	0.000024
1194.690000	292.000000	1080.000000	0.566614	1039.904053	0.000000	0.000000	0.000000	0.000059	0.000059
1194.790000	291.900000	1064.000000	0.566626	1033.223999	0.000000	0.000000	0.000000	0.000141	0.000141
1194.890000	291.800000	1012.000000	0.566638	1025.200073	0.000000	0.000000	0.000000	0.000331	0.000331
1194.990000	291.700000	1098.000000	0.566651	1016.840027	0.000000	0.000000	0.000000	0.000757	0.000757
1195.090000	291.600000	986.000000	0.566663	1011.504028	0.000000	0.000000	0.000000	0.001693	0.001693
1195.190000	291.500000	942.000000	0.566675	1009.223999	0.000000	0.000000	0.000000	0.003712	0.003712
1195.290000	291.400000	1062.000000	0.566688	1009.520020	0.000000	0.000000	0.000000	0.007964	0.007964
1195.390000	291.300000	1016.000000	0.566700	1011.760010	0.000000	0.000000	0.000000	0.016666	0.016666
1195.490000	291.200000	1014.000000	0.566712	1014.000000	0.000000	0.000000	0.000000	0.034034	0.034034
1195.590000	291.100000	1002.000000	0.566725	1014.021667	0.000000	0.000000	0.000001	0.067852	0.067853
1195.690000	291.000000	1048.000000	0.566737	1013.957581	0.000000	0.000000	0.000002	0.132514	0.132517
1195.790000	290.900000	1026.000000	0.566750	1013.933594	0.000000	0.000000	0.000006	0.253563	0.253569
1195.890000	290.800000	1008.000000	0.566762	1013.942261	0.000000	0.000000	0.000015	0.473798	0.473813
1195.990000	290.700000	1000.000000	0.566774	1013.965271	0.000000	0.000000	0.000038	0.864450	0.864487
1196.090000	290.600000	996.000000	0.566787	1013.995117	0.000000	0.000000	0.000089	1.540564	1.540653
1196.190000	290.500000	1090.000000	0.566799	1013.850403	0.000000	0.000000	0.000206	2.685152	2.685357
1196.290000	290.400000	1120.000000	0.566811	1013.649353	0.000000	0.000000	0.000464	4.582750	4.583214
1196.390000	290.300000	1010.000000	0.566824	1013.651001	0.000000	0.000000	0.001024	7.649065	7.650090
1196.490000	290.200000	1038.000000	0.566836	1013.600281	0.000000	0.000001	0.002219	12.469369	12.471589
1196.590000	290.100000	1120.000000	0.566848	1013.397156	0.000000	0.000002	0.004689	19.856159	19.860851
1196.690000	290.000000	1098.000000	0.566861	1013.233765	0.000000	0.000005	0.009667	30.888424	30.898096
1196.790000	289.900000	990.000000	0.566873	1013.269531	0.000000	0.000013	0.019450	46.983459	47.002922
1196.890000	289.800000	1140.000000	0.566885	1013.027100	0.000000	0.000032	0.038241	69.858902	69.897179
1196.990000	289.700000	1144.000000	0.566898	1012.776306	0.000000	0.000079	0.073828	101.337715	101.411621
1197.090000	289.600000	1206.000000	0.566910	1012.409729	0.000000	0.000189	0.139206	143.352509	143.491898
1197.190000	289.500000	1284.000000	0.566923	1011.897583	0.000000	0.000441	0.256232	197.627533	197.884201
1197.290000	289.400000	1340.000000	0.566935	1011.280396	0.000000	0.001002	0.460589	265.341217	265.802795
1197.390000	289.300000	1388.000000	0.566947	1010.572632	0.000000	0.002226	0.808972	346.581360	347.392548
1197.490000	289.200000	1528.000000	0.566960	1009.604065	0.000000	0.004855	1.391248	439.584808	440.980927
1197.590000	289.100000	1538.000000	0.566972	1008.614746	0.000000	0.010339	2.341949	540.456665	542.808960
1197.690000	289.000000	1638.000000	0.566984	1007.438110	0.000001	0.021476	3.849791	643.037415	646.908691
1197.790000	288.900000	1712.000000	0.566997	1006.121948	0.000003	0.043537	6.181020	739.093506	745.318054
1197.890000	288.800000	1824.000000	0.567009	1004.595703	0.000009	0.086169	9.693568	819.082947	828.862671
1197.990000	288.700000	1910.000000	0.567021	1002.907104	0.000024	0.167391	14.853184	873.847778	888.868408
1198.090000	288.600000	1962.000000	0.567034	1001.118896	0.000062	0.317986	22.270325	896.815002	919.403381
1198.190000	288.500000	1916.000000	0.567046	999.412292	0.000156	0.589747	32.577271	885.036011	918.203186
1198.290000	288.400000	1894.000000	0.567058	997.743103	0.000383	1.068058	46.475357	840.023071	887.566895
1198.390000	288.300000	1904.000000	0.567071	996.052002	0.000919	1.889471	64.625244	767.320190	833.835815
1198.490000	288.200000	1694.000000	0.567083	994.746338	0.002149	3.271454	87.523476	675.353821	766.150879
1198.590000	288.100000	1674.000000	0.567096	993.475037	0.004900	5.546041	115.372147	573.854065	694.777161
1198.690000	288.000000	1664.000000	0.567108	992.219604	0.010926	9.186895	147.742401	471.595367	628.535583
1198.790000	287.900000	1582.000000	0.567120	991.113403	0.023905	14.863333	183.460220	375.470154	573.817627
1198.890000	287.800000	1566.000000	0.567133	990.034485	0.051131	23.489466	220.542175	290.100647	534.183411
1198.990000	287.700000	1538.000000	0.567145	989.005066	0.106669	36.263821	256.203064	217.915482	510.489014
1199.090000	287.600000	1502.000000	0.567157	988.040100	0.217166	54.776295	287.081543	159.387177	501.462189
1199.190000	287.500000	1520.000000	0.567170	987.039734	0.431657	80.791183	309.673584	113.581276	504.477692
1199.290000	287.400000	1460.000000	0.567182	986.148315	0.841170	116.236115	321.310760	78.914276	517.302368
1199.390000	287.300000	1502.000000	0.567194	985.177124	1.604774	163.045059	320.499084	53.482876	538.631775
1199.490000	287.200000	1594.000000	0.567207	984.033508	2.989460	222.820129	307.342773	35.395676	568.548035
1199.590000	287.100000	1570.000000	0.567219	982.931946	5.437876	296.497314	283.514679	22.918833	608.368652
1199.690000	287.000000	1558.000000	0.567232	981.850342	9.662165	383.562988	251.810883	14.497050	659.533081
1199.790000	286.900000	1716.000000	0.567244	980.473938	16.795677	481.507904	215.774887	8.957313	723.035828
1199.890000	286.800000	1820.000000	0.567256	978.902222	28.587938	585.588379	178.715118	5.405529	798.296997
1199.990000	286.700000	1746.000000	0.567269	977.464417	47.571331	688.751404	143.324371	3.187578	882.834656
1200.090000	286.600000	1940.000000	0.567281	975.664612	77.316254	782.041321	111.480171	1.840464	972.678162
1200.190000	286.500000	1976.000000	0.567293	973.794678	122.748131	855.551453	84.255455	1.040006	1063.595093
1200.290000	286.400000	2056.000000	0.567306	971.773071	190.376007	900.755005	61.990177	0.574065	1153.695312
1200.390000	286.300000	2146.000000	0.567318	969.581055	288.782013	912.074402	44.423878	0.309426	1245.589722
1200.490000	286.200000	2350.000000	0.567330	967.007202	428.030792	888.056396	31.032112	0.162832	1347.282104
1200.590000	286.100000	2490.000000	0.567343	964.169434	618.918213	831.784424	21.141884	0.083802	1471.928345
1200.690000	286.000000	2616.000000	0.567355	961.093262	872.662781	750.004150	14.054691	0.042327	1636.764038
1200.790000	285.900000	2802.000000	0.567367	957.667114	1199.018433	652.072388	9.144399	0.020873	1860.256104
1200.890000	285.800000	3206.000000	0.567380	953.487061	1604.322632	547.682434	5.811734	0.010045	2157.826904
1200.990000	285.700000	3514.000000	0.567392	948.729248	2087.840820	445.176117	3.607782	0.004716	2536.629150
1201.090000	285.600000	4082.000000	0.567405	942.911377	2637.798096	350.774323	2.187351	0.002161	2990.761963
1201.190000	285.500000	4502.000000	0.567417	936.305908	3229.834229	268.395477	1.295110	0.000973	3499.525879
1201.290000	285.400000	5096.000000	0.567429	928.589355	3826.356201	199.793396	0.750766	0.000428	4026.900879
1201.390000	285.300000	5630.000000	0.567442	919.871094	4378.086914	144.845764	0.426096	0.000184	4523.358887
1201.490000	285.200000	5922.000000	0.567454	910.596680	4828.896484	102.339737	0.236222	0.000077	4931.472656
1201.590000	285.100000	5996.000000	0.567466	901.169922	5126.942871	70.513382	0.127880	0.000031	5197.583984
1201.690000	285.000000	6252.000000	0.567479	891.252930	5236.139648	47.399487	0.067576	0.000013	5283.606445
1201.790000	284.900000	6150.000000	0.567491	881.507812	5142.467285	31.148111	0.034884	0.000005	5173.649902
1201.890000	284.800000	5910.000000	0.567503	872.190918	4857.951660	20.013348	0.017692	0.000002	4877.982422
1201.990000	284.700000	5372.000000	0.567516	863.853516	4417.252930	12.561922	0.008760	0.000001	4429.823730
1202.090000	284.600000	4952.000000	0.567528	856.279785	3871.196777	7.702042	0.004233	0.000000	3878.903076
1202.190000	284.500000	4030.000000	0.567540	850.400146	3276.175049	4.612191	0.001995	0.000000	3280.789307
1202.290000	284.400000	3488.000000	0.567553	845.513916	2682.214111	2.701201	0.000917	0.000000	2684.916260
1202.390000	284.300000	2984.000000	0.567565	841.552490	2127.925537	1.549086	0.000414	0.000000	2129.475098
1202.490000	284.200000	2466.000000	0.567578	838.543213	1638.677612	0.868802	0.000183	0.000000	1639.546509
1202.590000	284.100000	2088.000000	0.567590	836.228760	1227.169067	0.475945	0.000079	0.000000	1227.645142
1202.690000	284.000000	1792.000000	0.567602	834.458374	894.911682	0.254582	0.000033	0.000000	895.166321
1202.790000	283.900000	1394.000000	0.567615	833.421814	635.906738	0.132980	0.000014	0.000000	636.039734
1202.890000	283.800000	1306.000000	0.567627	832.546387	440.595551	0.068065	0.000005	0.000000	440.663605
1202.990000	283.700000	1142.000000	0.567639	831.973083	297.800262	0.034124	0.000002	0.000000	297.834381
1203.090000	283.600000	1052.000000	0.567652	831.565430	196.630035	0.016701	0.000001	0.000000	196.646744
1203.190000	283.500000	962.000000	0.567664	831.323730	126.997742	0.007977	0.000000	0.000000	127.005722
1203.290000	283.400000	972.000000	0.567676	831.063049	80.129761	0.003716	0.000000	0.000000	80.133476
1203.390000	283.300000	990.000000	0.567689	830.768677	49.386589	0.001694	0.000000	0.000000	49.388283
1203.490000	283.200000	894.000000	0.567701	830.651489	29.729584	0.000757	0.000000	0.000000	29.730341
1203.590000	283.100000	886.000000	0.567713	830.548889	17.492819	0.000331	0.000000	0.000000	17.493149
1203.690000	283.000000	884.000000	0.567726	830.449890	10.078291	0.000141	0.000000	0.000000	10.078432
1203.790000	282.900000	866.000000	0.567738	830.383972	5.681468	0.000059	0.000000	0.000000	5.681527
1203.890000	282.800000	932.000000	0.567751	830.195801	3.128586	0.000024	0.000000	0.000000	3.128609
1203.990000	282.700000	914.000000	0.567763	830.040588	1.682287	0.000009	0.000000	0.000000	1.682296
1204.090000	282.600000	836.000000	0.567775	830.029541	0.883237	0.000004	0.000000	0.000000	0.883241
1204.190000	282.500000	846.000000	0.567788	830.000000	0.453790	0.000001	0.000000	0.000000	0.453791
1204.290000	282.400000	830.000000	0.567800	830.000000	0.228674	0.000001	0.000000	0.000000	0.228675
1204.390000	282.300000	852.000000	0.567812	848.591980	0.112507	0.000000	0.000000	0.000000	0.112507
1204.490000	282.200000	876.000000	0.567825	847.872009	0.054019	0.000000	0.000000	0.000000	0.054019
1204.590000	282.100000	796.000000	0.567837	848.559998	0.025298	0.000000	0.000000	0.000000	0.025298
1204.690000	282.000000	870.000000	0.567849	850.447998	0.011576	0.000000	0.000000	0.000000	0.011576
1204.790000	281.900000	854.000000	0.567862	853.487976	0.005199	0.000000	0.000000	0.000000	0.005199
1204.890000	281.800000	858.000000	0.567874	857.840027	0.002283	0.000000	0.000000	0.000000	0.002283
1204.990000	281.700000	860.000000	0.567886	863.007996	0.000978	0.000000	0.000000	0.000000	0.000978
1205.090000	281.600000	830.000000	0.567899	868.304016	0.000408	0.000000	0.000000	0.000000	0.000408
1205.190000	281.500000	900.000000	0.567911	872.687988	0.000166	0.000000	0.000000	0.000000	0.000166
1205.290000	281.400000	912.000000	0.567924	875.872009	0.000066	0.000000	0.000000	0.000000	0.000066
1205.390000	281.300000	872.000000	0.567936	877.552002	0.000026	0.000000	0.000000	0.000000	0.000026
1205.490000	281.200000	886.000000	0.567948	876.783997	0.000010	0.000000	0.000000	0.000000	0.000010
1205.590000	281.100000	876.000000	0.567961	874.848022	0.000004	0.000000	0.000000	0.000000	0.000004
1205.690000	281.000000	850.000000	0.567973	872.015991	0.000001	0.000000	0.000000	0.000000	0.000001
1205.790000	280.900000	874.000000	0.567985	868.416016	0.000000	0.000000	0.000000	0.000000	0.000000
1205.890000	280.800000	858.000000	0.567998	862.823975	0.000000	0.000000	0.000000	0.000000	0.000000
1205.990000	280.700000	916.000000	0.568010	856.727966	0.000000	0.000000	0.000000	0.000000	0.000000
1206.090000	280.600000	894.000000	0.568022	848.768005	0.000000	0.000000	0.000000	0.000000	0.000000
1206.190000	280.500000	880.000000	0.568035	841.039978	0.000000	0.000000	0.000000	0.000000	0.000000
1206.290000	280.400000	774.000000	0.568047	833.640015	0.000000	0.000000	0.000000	0.000000	0.000000
1206.390000	280.300000	832.000000	0.568059	829.183960	0.000000	0.000000	0.000000	0.000000	0.000000
1206.490000	280.200000	876.000000	0.568072	826.839966	0.000000	0.000000	0.000000	0.000000	0.000000
1206.590000	280.100000	836.000000	0.568084	828.463989	0.000000	0.000000	0.000000	0.000000	0.000000
1206.690000	280.000000	820.000000	0.568097	831.768005	0.000000	0.000000	0.000000	0.000000	0.000000
1206.790000	279.900000	874.000000	0.568109	837.424011	0.000000	0.000000	0.000000	0.000000	0.000000
1206.890000	279.800000	806.000000	0.568121	843.727966	0.000000	0.000000	0.000000	0.000000	0.000000
1206.990000	279.700000	856.000000	0.568134	851.175964	0.000000	0.000000	0.000000	0.000000	0.000000
1207.090000	279.600000	832.000000	0.568146	857.416016	0.000000	0.000000	0.000000	0.000000	0.000000
1207.190000	279.500000	902.000000	0.568158	862.943970	0.000000	0.000000	0.000000	0.000000	0.000000
1207.290000	279.400000	888.000000	0.568171	866.736023	0.000000	0.000000	0.000000	0.000000	0.000000
1207.390000	279.300000	864.000000	0.568183	868.528015	0.000000	0.000000	0.000000	0.000000	0.000000
1207.490000	279.200000	880.000000	0.568195	867.504028	0.000000	0.000000	0.000000	0.000000	0.000000
1207.590000	279.100000	866.000000	0.568208	865.471985	0.000000	0.000000	0.000000	0.000000	0.000000
1207.690000	279.000000	832.000000	0.568220	862.703979	0.000000	0.000000	0.000000	0.000000	0.000000
1207.790000	278.900000	878.000000	0.568232	859.440002	0.000000	0.000000	0.000000	0.000000	0.000000
1207.890000	278.800000	878.000000	0.568245	856.783997	0.000000	0.000000	0.000000	0.000000	0.000000
1207.990000	278.700000	836.000000	0.568257	855.247986	0.000000	0.000000	0.000000	0.000000	0.000000
