# Supplementary material for: Enhancing the Longevity and Structural Stability of Humidity Sensors: Iron Thin Films with Nitride Bonding Synthesized via Magnetic Field-Assisted Sparking Discharge
Source: Sensors (Basel). 2024 Aug 23;24(17):5466. doi: 10.3390/s24175466 (PMC11397896; doi:10.3390/s24175466)
Supplement: Supplementary file 1 [file sensors-24-05466-s001.zip › XPS_7-1-2024/5.IRON N2 sample2/Fe 2p]

Dataset Fe 2p:31(7-1-2024)
Dwell Time (s)	0.150000
Number of sweeps	2
Kinetic Energy(eV)	Binding Energy(eV)	Intensity(cps)	Transmission Value	Background(cps)	Fe 2p(cps)	Fe 2p(cps)	Fe 2p(cps)	Fe 2p(cps)	Fe 2p(cps)	Fe 2p(cps)	Envelope(cps)
743.990000	742.700000	6906.666667	0.548070	6992.733561	0.000000	0.000000	0.000000	0.000000	0.000000	0.000000	0.000000
744.090000	742.600000	7120.000000	0.548064	6994.880371	0.000000	0.000000	0.000000	0.000000	0.000000	0.000000	0.000000
744.190000	742.500000	7166.666667	0.548058	6991.946615	0.000000	0.000000	0.000000	0.000000	0.000000	0.000000	0.000000
744.290000	742.400000	7096.666667	0.548053	6982.973633	0.000000	0.000000	0.000000	0.000000	0.000000	0.000000	0.000000
744.390000	742.300000	6990.000000	0.548047	6964.759928	0.000000	0.000000	0.000000	0.000000	0.000000	0.000000	0.000000
744.490000	742.200000	7286.666667	0.548041	6942.719727	0.000000	0.000000	0.000000	0.000000	0.000000	0.000000	0.000000
744.590000	742.100000	6843.333333	0.548036	6920.346680	0.000000	0.000000	0.000000	0.000000	0.000000	0.000000	0.000000
744.690000	742.000000	6813.333333	0.548030	6906.359863	0.000000	0.000000	0.000000	0.000000	0.000000	0.000000	0.000000
744.790000	741.900000	6780.000000	0.548024	6901.378581	0.000000	0.000000	0.000000	0.000000	0.000000	0.000000	0.000000
744.890000	741.800000	6953.333333	0.548019	6905.122884	0.000000	0.000000	0.000000	0.000000	0.000000	0.000000	0.000000
744.990000	741.700000	6970.000000	0.548013	6913.832194	0.000000	0.000000	0.000000	0.000000	0.000000	0.000000	0.000000
745.090000	741.600000	6966.666667	0.548007	6925.333659	0.000000	0.000000	0.000000	0.000000	0.000000	0.000000	0.000000
745.190000	741.500000	6873.333333	0.548002	6931.280111	0.000000	0.000000	0.000000	0.000000	0.000000	0.000000	0.000000
745.290000	741.400000	7046.666667	0.547996	6932.002767	0.000000	0.000000	0.000000	0.000000	0.000000	0.000000	0.000000
745.390000	741.300000	7096.666667	0.547990	6929.221191	0.000000	0.000000	0.000000	0.000000	0.000000	0.000000	0.000000
745.490000	741.200000	7170.000000	0.547985	6921.136068	0.000000	0.000000	0.000000	0.000000	0.000000	0.000000	0.000000
745.590000	741.100000	7020.000000	0.547979	6906.466471	0.000000	0.000000	0.000000	0.000000	0.000000	0.000000	0.000000
745.690000	741.000000	6910.000000	0.547973	6890.300293	0.000000	0.000000	0.000000	0.000000	0.000000	0.000000	0.000000
745.790000	740.900000	6853.333333	0.547968	6873.505046	0.000000	0.000000	0.000000	0.000000	0.000000	0.000000	0.000000
745.890000	740.800000	6793.333333	0.547962	6854.256185	0.000000	0.000000	0.000000	0.000000	0.000000	0.000000	0.000000
745.990000	740.700000	6890.000000	0.547956	6837.525228	0.000000	0.000000	0.000000	0.000000	0.000000	0.000000	0.000000
746.090000	740.600000	6933.333333	0.547951	6826.673177	0.000000	0.000000	0.000000	0.000000	0.000000	0.000000	0.000000
746.190000	740.500000	6763.333333	0.547945	6819.986572	0.000000	0.000000	0.000000	0.000000	0.000000	0.000000	0.000000
746.290000	740.400000	7003.333333	0.547939	6815.780029	0.000000	0.000000	0.000000	0.000000	0.000000	0.000000	0.000000
746.390000	740.300000	6820.000000	0.547934	6814.893392	0.000000	0.000000	0.000000	0.000000	0.000000	0.000000	0.000000
746.490000	740.200000	6796.666667	0.547928	6814.113363	0.000000	0.000000	0.000000	0.000000	0.000000	0.000000	0.000000
746.590000	740.100000	6863.333333	0.547922	6810.373128	0.000000	0.000000	0.000000	0.000000	0.000000	0.000000	0.000000
746.690000	740.000000	6853.333333	0.547917	6804.826660	0.000000	0.000000	0.000000	0.000000	0.000000	0.000000	0.000000
746.790000	739.900000	6780.000000	0.547911	6799.180094	0.000000	0.000000	0.000000	0.000000	0.000000	0.000000	0.000000
746.890000	739.800000	6743.333333	0.547905	6794.873454	0.000000	0.000000	0.000000	0.000000	0.000000	0.000000	0.000000
746.990000	739.700000	6696.666667	0.547900	6792.133382	0.000000	0.000000	0.000000	0.000000	0.000000	0.000000	0.000000
747.090000	739.600000	6873.333333	0.547894	6791.093343	0.000000	0.000000	0.000000	0.000000	0.000000	0.000000	0.000000
747.190000	739.500000	6796.666667	0.547888	6789.120280	0.000000	0.000000	0.000000	0.000000	0.000000	0.000000	0.000000
747.290000	739.400000	6830.000000	0.547883	6783.893636	0.000000	0.000000	0.000000	0.000000	0.000000	0.000000	0.000000
747.390000	739.300000	6776.666667	0.547877	6771.813558	0.000000	0.000000	0.000000	0.000000	0.000000	0.000000	0.000000
747.490000	739.200000	6770.000000	0.547871	6750.666504	0.000000	0.000000	0.000000	0.000000	0.000000	0.000000	0.000000
747.590000	739.100000	6836.666667	0.547865	6723.893229	0.000000	0.000000	0.000000	0.000000	0.000000	0.000000	0.000000
747.690000	739.000000	6610.000000	0.547860	6694.083659	0.000000	0.000000	0.000000	0.000000	0.000000	0.000000	0.000000
747.790000	738.900000	6656.666667	0.547854	6664.337972	0.000000	0.000000	0.000000	0.000000	0.000000	0.000000	0.000000
747.890000	738.800000	6630.000000	0.547848	6638.583577	0.000000	0.000000	0.000000	0.000000	0.000000	0.000000	0.000000
747.990000	738.700000	6756.666667	0.547843	6624.553630	0.000000	0.000000	0.000000	0.000000	0.000000	0.000000	0.000000
748.090000	738.600000	6476.666667	0.547837	6618.061117	0.000000	0.000000	0.000000	0.000000	0.000000	0.000000	0.000000
748.190000	738.500000	6723.333333	0.547831	6618.188477	0.000000	0.000000	0.000000	0.000000	0.000000	0.000000	0.000000
748.290000	738.400000	6950.000000	0.547826	6622.487386	0.000000	0.000000	0.000000	0.000000	0.000000	0.000000	0.000000
748.390000	738.300000	6870.000000	0.547820	6630.084229	0.000000	0.000000	0.000000	0.000000	0.000000	0.000000	0.000000
748.490000	738.200000	6743.333333	0.547814	6632.443848	0.000000	0.000000	0.000000	0.000000	0.000000	0.000000	0.000000
748.590000	738.100000	6760.000000	0.547809	6633.086751	0.000000	0.000000	0.000000	0.000000	0.000000	0.000000	0.000000
748.690000	738.000000	6613.333333	0.547803	6634.369710	0.000000	0.000000	0.000000	0.000000	0.000000	0.000000	0.000000
748.790000	737.900000	6496.666667	0.547797	6637.586670	0.000000	0.000000	0.000000	0.000000	0.000000	0.000000	0.000000
748.890000	737.800000	6826.666667	0.547792	6640.838216	0.000000	0.000000	0.000000	0.000000	0.000000	0.000000	0.000000
748.990000	737.700000	6693.333333	0.547786	6649.356689	0.000000	0.000000	0.000000	0.000000	0.000000	0.000000	0.000000
749.090000	737.600000	6996.666667	0.547780	6659.886475	0.000000	0.000000	0.000000	0.000000	0.000000	0.000000	0.000000
749.190000	737.500000	6720.000000	0.547775	6669.224447	0.000000	0.000000	0.000000	0.000000	0.000000	0.000000	0.000000
749.290000	737.400000	6690.000000	0.547769	6675.387370	0.000000	0.000000	0.000000	0.000000	0.000000	0.000000	0.000000
749.390000	737.300000	6850.000000	0.547763	6679.407959	0.000000	0.000000	0.000000	0.000000	0.000000	0.000000	0.000000
749.490000	737.200000	6676.666667	0.547758	6678.400879	0.000000	0.000000	0.000000	0.000000	0.000000	0.000000	0.000000
749.590000	737.100000	6710.000000	0.547752	6675.838216	0.000000	0.000000	0.000000	0.000000	0.000000	0.000000	0.000000
749.690000	737.000000	6790.000000	0.547746	6671.173503	0.000000	0.000000	0.000000	0.000000	0.000000	0.000000	0.000000
749.790000	736.900000	6763.333333	0.547741	6667.609456	0.000000	0.000000	0.000000	0.000000	0.000000	0.000000	0.000000
749.890000	736.800000	6520.000000	0.547735	6666.026204	0.000000	0.000000	0.000000	0.000000	0.000000	0.000000	0.000000
749.990000	736.700000	6656.666667	0.547729	6667.812093	0.000000	0.000000	0.000000	0.000000	0.000000	0.000000	0.000000
750.090000	736.600000	6670.000000	0.547724	6670.000000	0.000000	0.000000	0.000000	0.000000	0.000000	0.000000	0.000000
750.190000	736.500000	6796.666667	0.547718	6668.857422	0.000000	0.000000	0.000000	0.000000	0.000000	0.000000	0.000000
750.290000	736.400000	6870.000000	0.547712	6667.042643	0.000000	0.000000	0.000000	0.000000	0.000000	0.000000	0.000000
750.390000	736.300000	6576.666667	0.547707	6667.858480	0.000000	0.000000	0.000000	0.000000	0.000000	0.000000	0.000000
750.490000	736.200000	6743.333333	0.547701	6667.178141	0.000000	0.000000	0.000000	0.000000	0.000000	0.000000	0.000000
750.590000	736.100000	6673.333333	0.547695	6667.122803	0.000000	0.000000	0.000000	0.000000	0.000000	0.000000	0.000000
750.690000	736.000000	6853.333333	0.547690	6665.443522	0.000000	0.000000	0.000000	0.000000	0.000000	0.000000	0.000000
750.790000	735.900000	6846.666667	0.547684	6663.809001	0.000000	0.000000	0.000000	0.000000	0.000000	0.000000	0.000000
750.890000	735.800000	7023.333333	0.547678	6660.566813	0.000000	0.000000	0.000000	0.000000	0.000000	0.000000	0.000000
750.990000	735.700000	6686.666667	0.547673	6660.332438	0.000000	0.000000	0.000000	0.000000	0.000000	0.000000	0.000000
751.090000	735.600000	6840.000000	0.547667	6658.713379	0.000000	0.000000	0.000000	0.000000	0.000000	0.000000	0.000000
751.190000	735.500000	7136.666667	0.547661	6654.403076	0.000000	0.000000	0.000000	0.000000	0.000000	0.000000	0.000000
751.290000	735.400000	7023.333333	0.547655	6651.077067	0.000000	0.000000	0.000000	0.000000	0.000000	0.000000	0.000000
751.390000	735.300000	6803.333333	0.547650	6649.706624	0.000000	0.000000	0.000000	0.000000	0.000000	0.000000	0.000000
751.490000	735.200000	6826.666667	0.547644	6648.113200	0.000000	0.000000	0.000000	0.000000	0.000000	0.000000	0.000000
751.590000	735.100000	6660.000000	0.547638	6648.009847	0.000000	0.000000	0.000000	0.000000	0.000000	0.000000	0.000000
751.690000	735.000000	6673.333333	0.547633	6647.784831	0.000000	0.000000	0.000000	0.000000	0.000000	0.000000	0.000000
751.790000	734.900000	6966.666667	0.547627	6644.912109	0.000000	0.000000	0.000000	0.000000	0.000000	0.000000	0.000000
751.890000	734.800000	7026.666667	0.547621	6641.472575	0.000000	0.000000	0.000000	0.000000	0.000000	0.000000	0.000000
751.990000	734.700000	6946.666667	0.547616	6638.724365	0.000000	0.000000	0.000000	0.000000	0.000000	0.000000	0.000000
752.090000	734.600000	6913.333333	0.547610	6636.252441	0.000000	0.000000	0.000000	0.000000	0.000000	0.000000	0.000000
752.190000	734.500000	6990.000000	0.547604	6633.067220	0.000000	0.000000	0.000000	0.000000	0.000000	0.000000	0.000000
752.290000	734.400000	6796.666667	0.547599	6631.597900	0.000000	0.000000	0.000000	0.000000	0.000000	0.000000	0.000000
752.390000	734.300000	6880.000000	0.547593	6629.364014	0.000000	0.000000	0.000000	0.000000	0.000000	0.000000	0.000000
752.490000	734.200000	7030.000000	0.547587	6625.756836	0.000000	0.000000	0.000000	0.000000	0.000000	0.000000	0.000000
752.590000	734.100000	7030.000000	0.547582	6622.118327	0.000000	0.000000	0.000000	0.000000	0.000000	0.000000	0.000000
752.690000	734.000000	7233.333333	0.547576	6616.613363	0.000000	0.000000	0.000000	0.000000	0.000000	0.000000	0.000000
752.790000	733.900000	7226.666667	0.547570	6611.119385	0.000000	0.000000	0.000000	0.000000	0.000000	0.000000	0.000000
752.890000	733.800000	7133.333333	0.547565	6606.419271	0.000000	0.000000	0.000000	0.000000	0.000000	0.000000	0.000000
752.990000	733.700000	7146.666667	0.547559	6601.557210	0.000000	0.000000	0.000000	0.000000	0.000000	0.000000	0.000000
753.090000	733.600000	7176.666667	0.547553	6596.381836	0.000000	0.000000	0.000000	0.000000	0.000000	0.000000	0.000000
753.190000	733.500000	7123.333333	0.547548	6591.641439	0.000000	0.000000	0.000000	0.000000	0.000000	0.000000	0.000000
753.290000	733.400000	6940.000000	0.547542	6588.513590	0.000000	0.000000	0.000000	0.000000	0.000000	0.000000	0.000000
753.390000	733.300000	7073.333333	0.547536	6584.155273	0.000000	0.000000	0.000000	0.000000	0.000000	0.000000	0.000000
753.490000	733.200000	7136.666667	0.547531	6579.187419	0.000000	0.000000	0.000000	0.000000	0.000000	0.000000	0.000000
753.590000	733.100000	6860.000000	0.547525	6576.671956	0.000000	0.000000	0.000000	0.000000	0.000000	0.000000	0.000000
753.690000	733.000000	7080.000000	0.547519	6572.149251	0.000000	0.000000	0.000000	0.000000	0.000000	0.000000	0.000000
753.790000	732.900000	7153.333333	0.547514	6566.925863	0.000000	0.000000	0.000000	0.000000	0.000000	0.000000	0.000000
753.890000	732.800000	7053.333333	0.547508	6562.558187	0.000000	0.000000	0.000000	0.000000	0.000000	0.000000	0.000000
753.990000	732.700000	7063.333333	0.547502	6558.061930	0.000000	0.000000	0.000000	0.000000	0.000000	0.000000	0.000000
754.090000	732.600000	7180.000000	0.547497	6552.473958	0.000000	0.000000	0.000000	0.000000	0.000000	0.000000	0.000000
754.190000	732.500000	6983.333333	0.547491	6548.610840	0.000000	0.000000	0.000000	0.000000	0.000000	0.000000	0.000000
754.290000	732.400000	7290.000000	0.547485	6541.947021	0.000000	0.000000	0.000000	0.000000	0.000000	0.000000	0.000000
754.390000	732.300000	7053.333333	0.547480	6537.360026	0.000000	0.000000	0.000000	0.000000	0.000000	0.000000	0.000000
754.490000	732.200000	7120.000000	0.547474	6532.130941	0.000000	0.000000	0.000000	0.000000	0.000000	0.000000	0.000000
754.590000	732.100000	7073.333333	0.547468	6527.277018	0.000000	0.000000	0.000000	0.000000	0.000000	0.000000	0.000000
754.690000	732.000000	7160.000000	0.547462	6521.598714	0.000000	0.000000	0.000000	0.000000	0.000000	0.000000	0.000000
754.790000	731.900000	7106.666667	0.547457	6516.351725	0.000000	0.000000	0.000000	0.000000	0.000000	0.000000	0.000000
754.890000	731.800000	7063.333333	0.547451	6511.449382	0.000000	0.000000	0.000000	0.000000	0.000000	0.000000	0.000000
754.990000	731.700000	7046.666667	0.547445	6506.654460	0.000000	0.000000	0.000000	0.000000	0.000000	0.000000	0.000000
755.090000	731.600000	7126.666667	0.547440	6501.095785	0.000000	0.000000	0.000000	0.000000	0.000000	0.000000	0.000000
755.190000	731.500000	6833.333333	0.547434	6498.134766	0.000000	0.000000	0.000000	0.000000	0.000000	0.000000	0.000000
755.290000	731.400000	7036.666667	0.547428	6493.313395	0.000000	0.000000	0.000000	0.000000	0.000000	0.000000	0.000000
755.390000	731.300000	7000.000000	0.547423	6488.780518	0.000000	0.000000	0.000000	0.000000	0.000000	0.000000	0.000000
755.490000	731.200000	7050.000000	0.547417	6483.756917	0.000000	0.000000	0.000000	0.000000	0.000000	0.000000	0.000000
755.590000	731.100000	7090.000000	0.547411	6478.328451	0.000000	0.000000	0.000000	0.000000	0.000000	0.000000	0.000000
755.690000	731.000000	6950.000000	0.547406	6474.114990	0.000000	0.000000	0.000000	0.000000	0.000000	0.000000	0.000000
755.790000	730.900000	7040.000000	0.547400	6469.052734	0.000000	0.000000	0.000000	0.000000	0.000000	0.000000	0.000000
755.890000	730.800000	6863.333333	0.547394	6465.539958	0.000000	0.000000	0.000000	0.000000	0.000000	0.000001	0.000001
755.990000	730.700000	6906.666667	0.547389	6461.605632	0.000000	0.000000	0.000000	0.000000	0.000000	0.000001	0.000001
756.090000	730.600000	6870.000000	0.547383	6457.967529	0.000000	0.000000	0.000000	0.000000	0.000000	0.000002	0.000002
756.190000	730.500000	6963.333333	0.547377	6453.455404	0.000000	0.000000	0.000000	0.000000	0.000000	0.000005	0.000005
756.290000	730.400000	6903.333333	0.547372	6449.445394	0.000000	0.000000	0.000000	0.000000	0.000000	0.000011	0.000011
756.390000	730.300000	7066.666667	0.547366	6443.926188	0.000000	0.000000	0.000000	0.000000	0.000000	0.000023	0.000023
756.490000	730.200000	6756.666667	0.547360	6441.155192	0.000000	0.000000	0.000000	0.000000	0.000000	0.000047	0.000047
756.590000	730.100000	6903.333333	0.547355	6437.036947	0.000000	0.000000	0.000000	0.000000	0.000000	0.000095	0.000095
756.690000	730.000000	6960.000000	0.547349	6432.371419	0.000000	0.000000	0.000000	0.000000	0.000000	0.000190	0.000190
756.790000	729.900000	7043.333333	0.547343	6426.912435	0.000000	0.000000	0.000000	0.000000	0.000000	0.000370	0.000370
756.890000	729.800000	6813.333333	0.547338	6423.480632	0.000000	0.000000	0.000000	0.000000	0.000000	0.000720	0.000720
756.990000	729.700000	6926.666667	0.547332	6418.995768	0.000000	0.000000	0.000000	0.000000	0.000000	0.001362	0.001363
757.090000	729.600000	6956.666667	0.547326	6414.201253	0.000000	0.000000	0.000000	0.000000	0.000000	0.002581	0.002581
757.190000	729.500000	6860.000000	0.547321	6410.236003	0.000000	0.000000	0.000000	0.000000	0.000001	0.004758	0.004759
757.290000	729.400000	6710.000000	0.547315	6407.589111	0.000000	0.000000	0.000000	0.000000	0.000001	0.008748	0.008749
757.390000	729.300000	6796.666667	0.547309	6404.136963	0.000000	0.000000	0.000000	0.000000	0.000003	0.015710	0.015713
757.490000	729.200000	7016.666667	0.547304	6398.669434	0.000000	0.000000	0.000000	0.000000	0.000006	0.028039	0.028045
757.590000	729.100000	6976.666667	0.547298	6393.514404	0.000000	0.000000	0.000000	0.000000	0.000013	0.049044	0.049056
757.690000	729.000000	6923.333333	0.547292	6388.794352	0.000000	0.000000	0.000000	0.000000	0.000026	0.085007	0.085033
757.790000	728.900000	7103.333333	0.547287	6382.408854	0.000000	0.000000	0.000000	0.000000	0.000053	0.144809	0.144862
757.890000	728.800000	7163.333333	0.547281	6375.425212	0.000000	0.000000	0.000000	0.000000	0.000107	0.243841	0.243948
757.990000	728.700000	7320.000000	0.547275	6366.965739	0.000000	0.000000	0.000000	0.000000	0.000215	0.404498	0.404713
758.090000	728.600000	7293.333333	0.547270	6358.671875	0.000000	0.000000	0.000000	0.000000	0.000420	0.661920	0.662340
758.190000	728.500000	7160.000000	0.547264	6351.506755	0.000000	0.000000	0.000000	0.000000	0.000817	1.069158	1.069975
758.290000	728.400000	7333.333333	0.547258	6342.714437	0.000000	0.000000	0.000000	0.000000	0.001552	1.700735	1.702287
758.390000	728.300000	7103.333333	0.547252	6335.918376	0.000000	0.000000	0.000000	0.000000	0.002939	2.674538	2.677478
758.490000	728.200000	7156.666667	0.547247	6328.580729	0.000000	0.000000	0.000000	0.000000	0.005439	4.136748	4.142187
758.590000	728.100000	7223.333333	0.547241	6320.576172	0.000000	0.000000	0.000000	0.000001	0.010002	6.332617	6.342620
758.690000	728.000000	7110.000000	0.547235	6313.522542	0.000000	0.000000	0.000000	0.000002	0.018020	9.525549	9.543571
758.790000	727.900000	7093.333333	0.547230	6306.555990	0.000000	0.000000	0.000000	0.000005	0.032188	14.191836	14.224029
758.890000	727.800000	7343.333333	0.547224	6297.272135	0.000000	0.000000	0.000000	0.000010	0.056460	20.762583	20.819052
758.990000	727.700000	7256.666667	0.547218	6288.687337	0.000000	0.000000	0.000000	0.000020	0.097985	30.097249	30.195255
759.090000	727.600000	7520.000000	0.547213	6277.649740	0.000000	0.000000	0.000000	0.000041	0.167331	42.845745	43.013118
759.190000	727.500000	7293.333333	0.547207	6268.558757	0.000000	0.000000	0.000000	0.000082	0.282231	60.372391	60.654704
759.290000	727.400000	7273.333333	0.547201	6259.567057	0.000000	0.000000	0.000000	0.000164	0.469204	83.615882	84.085248
759.390000	727.300000	7380.000000	0.547196	6249.532064	0.000000	0.000000	0.000000	0.000320	0.769344	114.438934	115.208600
759.490000	727.200000	7383.333333	0.547190	6239.377441	0.000000	0.000000	0.000000	0.000623	1.245078	154.075445	155.321147
759.590000	727.100000	7580.000000	0.547184	6227.357992	0.000000	0.000000	0.000000	0.001182	1.985145	204.676107	206.662432
759.690000	727.000000	7533.333333	0.547179	6215.651855	0.000000	0.000000	0.000000	0.002239	3.127224	267.553686	270.683136
759.790000	726.900000	7406.666667	0.547173	6204.983724	0.000000	0.000000	0.000000	0.004136	4.849327	344.577001	349.430466
759.890000	726.800000	7490.000000	0.547167	6193.468831	0.000000	0.000000	0.000000	0.007606	7.435293	436.581624	444.024506
759.990000	726.700000	7476.666667	0.547162	6181.970622	0.000000	0.000000	0.000000	0.013682	11.215269	544.150340	555.379283
760.090000	726.600000	7510.000000	0.547156	6170.069173	0.000000	0.000000	0.000000	0.024431	16.734495	666.668803	683.427734
760.190000	726.500000	7670.000000	0.547150	6156.617432	0.000000	0.000000	0.000000	0.042797	24.554745	802.201945	826.799469
760.290000	726.400000	7653.333333	0.547145	6143.195801	0.000000	0.000000	0.000000	0.074230	35.646973	947.489421	983.210653
760.390000	726.300000	7930.000000	0.547139	6127.158203	0.000000	0.000000	0.000000	0.126616	50.898625	1097.316284	1148.341573
760.490000	726.200000	7970.000000	0.547133	6110.616048	0.000000	0.000000	0.000000	0.213395	71.840509	1245.054830	1317.108765
760.590000	726.100000	7950.000000	0.547128	6094.107259	0.000000	0.000000	0.000000	0.354404	99.789658	1383.032633	1483.176676
760.690000	726.000000	7970.000000	0.547122	6077.269694	0.000000	0.000000	0.000000	0.580565	136.849836	1502.101746	1639.532166
760.790000	725.900000	8066.666667	0.547116	6059.409993	0.000000	0.000000	0.000000	0.938720	184.771767	1595.217082	1780.927531
760.890000	725.800000	8180.000000	0.547110	6040.368652	0.000000	0.000000	0.000000	1.495084	246.026077	1653.653056	1901.174316
760.990000	725.700000	8113.333333	0.547105	6021.758626	0.000000	0.000000	0.000000	2.353324	322.522685	1675.163371	2000.039469
761.090000	725.600000	8010.000000	0.547099	6003.914388	0.000000	0.000000	0.000000	3.644917	416.474813	1655.162354	2075.281982
761.190000	725.500000	8273.333333	0.547093	5983.535156	0.000000	0.000000	0.000000	5.584484	529.239146	1598.105876	2132.929484
761.290000	725.400000	8306.666667	0.547088	5962.673340	0.000000	0.000000	0.000000	8.412720	661.621857	1506.161092	2176.195679
761.390000	725.300000	8080.000000	0.547082	5943.670247	0.000000	0.000000	0.000000	12.544015	813.179118	1387.959696	2213.682861
761.490000	725.200000	8210.000000	0.547076	5923.325195	0.000000	0.000000	0.000000	18.380941	981.818034	1250.538839	2250.737712
761.590000	725.100000	8123.333333	0.547071	5903.580322	0.000000	0.000000	0.000000	26.666048	1163.762716	1103.033244	2293.461914
761.690000	725.000000	8100.000000	0.547065	5883.869629	0.000000	0.000000	0.000000	38.022572	1352.930603	953.163656	2344.116821
761.790000	724.900000	8180.000000	0.547059	5863.261719	0.000000	0.000000	0.000000	53.625011	1541.287944	807.604777	2402.517700
761.890000	724.800000	8453.333333	0.547054	5840.004476	0.000000	0.000000	0.000000	74.387735	1719.371541	671.636200	2465.395508
761.990000	724.700000	8576.666667	0.547048	5815.427246	0.000000	0.000000	0.000000	101.919854	1875.968018	548.581492	2526.469320
762.090000	724.600000	8286.666667	0.547042	5793.247070	0.000000	0.000000	0.000000	137.431107	2001.522420	440.426636	2579.380086
762.190000	724.500000	8253.333333	0.547037	5771.170247	0.000000	0.000000	0.000000	182.796160	2085.432943	347.834727	2616.063843
762.290000	724.400000	8570.000000	0.547031	5746.040039	0.000000	0.000000	0.000000	239.321136	2123.005778	270.250905	2632.577718
762.390000	724.300000	8323.333333	0.547025	5722.911377	0.000000	0.000000	0.000000	308.661753	2109.110311	206.864573	2624.636637
762.490000	724.200000	8046.666667	0.547019	5702.072754	0.000000	0.000000	0.000000	391.706161	2046.841838	155.816180	2594.364217
762.590000	724.100000	8270.000000	0.547014	5679.034424	0.000000	0.000000	0.000000	489.017436	1939.651286	115.798505	2544.467163
762.690000	724.000000	8023.333333	0.547008	5658.016357	0.000000	0.000000	0.000000	600.165507	1796.668294	84.659405	2481.493327
762.790000	723.900000	8070.000000	0.547002	5636.389974	0.000000	0.000000	0.000000	723.516235	1627.322184	61.159458	2411.997884
762.890000	723.800000	7973.333333	0.546997	5615.443929	0.000000	0.000000	0.000000	856.215312	1442.618815	43.430357	2342.264608
762.990000	723.700000	7830.000000	0.546991	5595.604655	0.000000	0.000000	0.000000	993.680115	1252.781169	30.523748	2276.984863
763.090000	723.600000	8023.333333	0.546985	5573.845215	0.000000	0.000000	0.000000	1129.964803	1066.578369	21.069853	2217.613118
763.190000	723.500000	7790.000000	0.546980	5553.996582	0.000000	0.000000	0.000000	1258.119609	891.108093	14.408948	2163.636678
763.290000	723.400000	7553.333333	0.546974	5536.107585	0.000000	0.000000	0.000000	1369.887492	731.138407	9.677437	2110.703328
763.390000	723.300000	7603.333333	0.546968	5517.608236	0.000000	0.000000	0.000000	1458.538411	589.560293	6.436776	2054.535522
763.490000	723.200000	7346.666667	0.546963	5501.260579	0.000000	0.000000	0.000000	1516.234029	467.582601	4.207472	1988.024292
763.590000	723.100000	7566.666667	0.546957	5482.783203	0.000000	0.000000	0.000000	1540.164897	364.837036	2.721642	1907.723592
763.690000	723.000000	7193.333333	0.546951	5467.509359	0.000000	0.000000	0.000000	1526.389160	280.359217	1.731784	1808.480225
763.790000	722.900000	7030.000000	0.546946	5453.573812	0.000000	0.000000	0.000000	1477.975972	212.080828	1.089252	1691.146037
763.890000	722.800000	7046.666667	0.546940	5439.364421	0.000000	0.000000	0.000000	1397.201436	158.179029	0.674780	1556.055196
763.990000	722.700000	6923.333333	0.546934	5426.141357	0.000000	0.000000	0.000000	1291.272481	116.160634	0.412588	1407.845662
764.090000	722.600000	6880.000000	0.546928	5413.191732	0.000000	0.000000	0.000000	1166.865234	84.188156	0.248867	1251.302185
764.190000	722.500000	6803.333333	0.546923	5400.819499	0.000000	0.000000	0.000000	1032.147725	60.070101	0.147884	1092.365723
764.290000	722.400000	6520.000000	0.546917	5390.893148	0.000000	0.000000	0.000000	894.395650	42.337964	0.086861	936.820475
764.390000	722.300000	6436.666667	0.546911	5381.630859	0.000000	0.000000	0.000000	759.870300	29.375229	0.050147	789.295654
764.490000	722.200000	6420.000000	0.546906	5372.436523	0.000000	0.000000	0.000000	633.589579	20.140584	0.028684	653.758850
764.590000	722.100000	6463.333333	0.546900	5362.769368	0.000000	0.000000	0.000000	518.833364	13.598135	0.016083	532.447561
764.690000	722.000000	6230.000000	0.546894	5355.121663	0.000000	0.000000	0.000000	417.578125	9.069357	0.008960	426.656443
764.790000	721.900000	6470.000000	0.546889	5345.240885	0.000000	0.000000	0.000000	330.582097	5.958857	0.004878	336.545842
764.890000	721.800000	6173.333333	0.546883	5337.948405	0.000000	0.000000	0.000000	257.469940	3.866187	0.002647	261.338781
764.990000	721.700000	6240.000000	0.546877	5329.989827	0.000000	0.000000	0.000000	197.521769	2.472249	0.001398	199.995422
765.090000	721.600000	6123.333333	0.546872	5323.012695	0.000000	0.000000	0.000000	149.144071	1.560320	0.000739	150.705134
765.190000	721.500000	6233.333333	0.546866	5314.980876	0.000000	0.000000	0.000000	111.068026	0.971085	0.000380	112.039490
765.290000	721.400000	6446.666667	0.546860	5304.952799	0.000000	0.000000	0.000000	81.409308	0.596121	0.000195	82.005628
765.390000	721.300000	6446.666667	0.546855	5294.834798	0.000000	0.000000	0.000000	58.920968	0.361080	0.000098	59.282144
765.490000	721.200000	6123.333333	0.546849	5287.543945	0.000000	0.000000	0.000000	41.956253	0.215565	0.000049	42.171866
765.590000	721.100000	6326.666667	0.546843	5278.352865	0.000000	0.000000	0.000000	29.535840	0.127072	0.000024	29.662933
765.690000	721.000000	6016.666667	0.546837	5271.876628	0.000000	0.000000	0.000000	20.448465	0.073766	0.000011	20.522243
765.790000	720.900000	6116.666667	0.546832	5264.440104	0.000000	0.000000	0.000000	14.004900	0.042315	0.000005	14.047219
765.890000	720.800000	6206.666667	0.546826	5256.124268	0.000000	0.000000	0.000000	9.434741	0.023882	0.000003	9.458625
765.990000	720.700000	6303.333333	0.546820	5246.861979	0.000000	0.000000	0.000000	6.285341	0.013330	0.000001	6.298672
766.090000	720.600000	6446.666667	0.546815	5236.223145	0.000000	0.000000	0.000000	4.120799	0.007313	0.000001	4.128112
766.190000	720.500000	6310.000000	0.546809	5226.722005	0.000000	0.000000	0.000000	2.670268	0.003972	0.000000	2.674240
766.290000	720.400000	6223.333333	0.546803	5217.917480	0.000000	0.000000	0.000000	1.704005	0.002118	0.000000	1.706123
766.390000	720.300000	6426.666667	0.546798	5207.198893	0.000000	0.000000	0.000000	1.073928	0.001119	0.000000	1.075047
766.490000	720.200000	6246.666667	0.546792	5198.007406	0.000000	0.000000	0.000000	0.667093	0.000581	0.000000	0.667674
766.590000	720.100000	6146.666667	0.546786	5189.635417	0.000000	0.000000	0.000000	0.408839	0.000298	0.000000	0.409137
766.690000	720.000000	6123.333333	0.546781	5181.398519	0.000000	0.000000	0.000000	0.247213	0.000151	0.000000	0.247364
766.790000	719.900000	6213.333333	0.546775	5172.274577	0.000000	0.000000	0.000000	0.147304	0.000075	0.000000	0.147379
766.890000	719.800000	6400.000000	0.546769	5161.384277	0.000000	0.000000	0.000000	0.086705	0.000037	0.000000	0.086742
766.990000	719.700000	6326.666667	0.546764	5151.057536	0.000000	0.000000	0.000000	0.050220	0.000018	0.000000	0.050238
767.090000	719.600000	6246.666667	0.546758	5141.358643	0.000000	0.000000	0.000000	0.028775	0.000009	0.000000	0.028783
767.190000	719.500000	6383.333333	0.546752	5130.338949	0.000000	0.000000	0.000000	0.016197	0.000004	0.000000	0.016201
767.290000	719.400000	6496.666667	0.546746	5118.197428	0.000000	0.000000	0.000000	0.009034	0.000002	0.000000	0.009035
767.390000	719.300000	6240.000000	0.546741	5108.261312	0.000000	0.000000	0.000000	0.004940	0.000001	0.000000	0.004941
767.490000	719.200000	6380.000000	0.546735	5096.971842	0.000000	0.000000	0.000000	0.002682	0.000000	0.000000	0.002683
767.590000	719.100000	6376.666667	0.546729	5085.610352	0.000000	0.000000	0.000000	0.001425	0.000000	0.000000	0.001425
767.690000	719.000000	6186.666667	0.546724	5075.860189	0.000000	0.000000	0.000000	0.000753	0.000000	0.000000	0.000753
767.790000	718.900000	6293.333333	0.546718	5065.058594	0.000000	0.000000	0.000000	0.000389	0.000000	0.000000	0.000389
767.890000	718.800000	6146.666667	0.546712	5055.482178	0.000000	0.000000	0.000000	0.000200	0.000000	0.000000	0.000200
767.990000	718.700000	6170.000000	0.546707	5045.607503	0.000000	0.000000	0.000000	0.000101	0.000000	0.000000	0.000101
768.090000	718.600000	6200.000000	0.546701	5035.372314	0.000000	0.000000	0.000000	0.000050	0.000000	0.000000	0.000050
768.190000	718.500000	6443.333333	0.546695	5022.848307	0.000000	0.000000	0.000000	0.000025	0.000000	0.000000	0.000025
768.290000	718.400000	6220.000000	0.546690	5012.225342	0.000000	0.000000	0.000000	0.000012	0.000000	0.000000	0.000012
768.390000	718.300000	6276.666667	0.546684	5000.994466	0.000000	0.000000	0.000000	0.000006	0.000000	0.000000	0.000006
768.490000	718.200000	6240.000000	0.546678	4989.991455	0.000000	0.000000	0.000000	0.000003	0.000000	0.000000	0.000003
768.590000	718.100000	6183.333333	0.546673	4979.399007	0.000000	0.000000	0.000000	0.000001	0.000000	0.000000	0.000001
768.690000	718.000000	6120.000000	0.546667	4969.281413	0.000000	0.000000	0.000000	0.000001	0.000000	0.000000	0.000001
768.790000	717.900000	6000.000000	0.546661	4960.152995	0.000000	0.000000	0.000000	0.000000	0.000000	0.000000	0.000000
768.890000	717.800000	6003.333333	0.546655	4950.910645	0.000000	0.000000	0.000000	0.000000	0.000000	0.000000	0.000000
768.990000	717.700000	5883.333333	0.546650	4942.665609	0.000000	0.000000	0.000000	0.000000	0.000000	0.000000	0.000000
769.090000	717.600000	5926.666667	0.546644	4933.953451	0.000000	0.000000	0.000000	0.000000	0.000000	0.000000	0.000000
769.190000	717.500000	5983.333333	0.546638	4924.649251	0.000000	0.000000	0.000001	0.000000	0.000000	0.000000	0.000001
769.290000	717.400000	5946.666667	0.546633	4915.589193	0.000000	0.000000	0.000001	0.000000	0.000000	0.000000	0.000001
769.390000	717.300000	6093.333333	0.546627	4905.122477	0.000000	0.000000	0.000003	0.000000	0.000000	0.000000	0.000003
769.490000	717.200000	5823.333333	0.546621	4896.995036	0.000000	0.000000	0.000007	0.000000	0.000000	0.000000	0.000007
769.590000	717.100000	5966.666667	0.546616	4887.498372	0.000000	0.000000	0.000014	0.000000	0.000000	0.000000	0.000014
769.690000	717.000000	5873.333333	0.546610	4878.755697	0.000000	0.000000	0.000030	0.000000	0.000000	0.000000	0.000030
769.790000	716.900000	5673.333333	0.546604	4871.735433	0.000000	0.000000	0.000062	0.000000	0.000000	0.000000	0.000062
769.890000	716.800000	5643.333333	0.546599	4864.919434	0.000000	0.000000	0.000125	0.000000	0.000000	0.000000	0.000125
769.990000	716.700000	5866.666667	0.546593	4856.024170	0.000000	0.000000	0.000251	0.000000	0.000000	0.000000	0.000251
770.090000	716.600000	5610.000000	0.546587	4849.361165	0.000000	0.000000	0.000492	0.000000	0.000000	0.000000	0.000493
770.190000	716.500000	6046.666667	0.546582	4838.695068	0.000000	0.000000	0.000959	0.000000	0.000000	0.000000	0.000959
770.290000	716.400000	5843.333333	0.546576	4829.763997	0.000000	0.000000	0.001830	0.000000	0.000000	0.000000	0.001831
770.390000	716.300000	5780.000000	0.546570	4821.320394	0.000000	0.000001	0.003466	0.000000	0.000000	0.000000	0.003467
770.490000	716.200000	5713.333333	0.546565	4813.398844	0.000000	0.000001	0.006443	0.000000	0.000000	0.000000	0.006444
770.590000	716.100000	5770.000000	0.546559	4804.890544	0.000000	0.000003	0.011854	0.000000	0.000000	0.000000	0.011857
770.690000	716.000000	5736.666667	0.546553	4796.602376	0.000000	0.000006	0.021444	0.000000	0.000000	0.000000	0.021449
770.790000	715.900000	5906.666667	0.546547	4786.702067	0.000000	0.000012	0.038343	0.000000	0.000000	0.000000	0.038355
770.890000	715.800000	5850.000000	0.546542	4777.220052	0.000000	0.000025	0.067495	0.000000	0.000000	0.000000	0.067520
770.990000	715.700000	5780.000000	0.546536	4768.279622	0.000000	0.000052	0.117321	0.000000	0.000000	0.000000	0.117373
771.090000	715.600000	5780.000000	0.546530	4759.254557	0.000000	0.000107	0.200966	0.000000	0.000000	0.000000	0.201073
771.190000	715.500000	5923.333333	0.546525	4748.850911	0.000000	0.000215	0.339655	0.000000	0.000000	0.000000	0.339870
771.290000	715.400000	5663.333333	0.546519	4740.694580	0.000000	0.000429	0.566185	0.000000	0.000000	0.000000	0.566615
771.390000	715.300000	5896.666667	0.546513	4730.354818	0.000000	0.000836	0.930638	0.000000	0.000000	0.000000	0.931474
771.490000	715.200000	5926.666667	0.546508	4719.647217	0.000000	0.001629	1.509661	0.000000	0.000000	0.000000	1.511290
771.590000	715.100000	5790.000000	0.546502	4710.071208	0.000001	0.003084	2.413726	0.000000	0.000000	0.000000	2.416811
771.690000	715.000000	5963.333333	0.546496	4698.840332	0.000002	0.005842	3.810354	0.000000	0.000000	0.000000	3.816198
771.790000	714.900000	6093.333333	0.546491	4686.330973	0.000005	0.010774	5.926845	0.000000	0.000000	0.000000	5.937623
771.890000	714.800000	5993.333333	0.546485	4674.606120	0.000010	0.019808	9.104749	0.000000	0.000000	0.000000	9.124567
771.990000	714.700000	6293.333333	0.546479	4660.064697	0.000021	0.035585	13.778852	0.000000	0.000000	0.000000	13.814457
772.090000	714.600000	6210.000000	0.546474	4646.138916	0.000043	0.063517	20.596374	0.000000	0.000000	0.000000	20.659935
772.190000	714.500000	6190.000000	0.546468	4632.263590	0.000089	0.111136	30.326481	0.000000	0.000000	0.000000	30.437705
772.290000	714.400000	6136.666667	0.546462	4618.739421	0.000179	0.192660	44.102373	0.000000	0.000000	0.000000	44.295212
772.390000	714.300000	6373.333333	0.546456	4602.953288	0.000358	0.328285	63.192482	0.000000	0.000000	0.000000	63.521125
772.490000	714.200000	6283.333333	0.546451	4587.832031	0.000698	0.552896	89.367491	0.000000	0.000000	0.000000	89.921087
772.590000	714.100000	6323.333333	0.546445	4572.208659	0.001360	0.917405	124.554151	0.000000	0.000000	0.000000	125.472921
772.690000	714.000000	6440.000000	0.546439	4555.387370	0.002575	1.501579	171.206856	0.000000	0.000000	0.000000	172.711016
772.790000	713.900000	6500.000000	0.546434	4537.867839	0.004878	2.425940	231.910680	0.000000	0.000000	0.000000	234.341507
772.890000	713.800000	6400.000000	0.546428	4521.088053	0.008998	3.860013	309.611231	0.000000	0.000000	0.000000	313.480250
772.990000	713.700000	6706.666667	0.546422	4501.385498	0.016544	6.071372	407.186000	0.000000	0.000000	0.000000	413.273926
773.090000	713.600000	6663.333333	0.546417	4481.891683	0.029727	9.393427	527.372640	0.000000	0.000000	0.000000	536.795807
773.190000	713.500000	6706.666667	0.546411	4461.826172	0.053064	14.382272	672.381541	0.000000	0.000000	0.000000	686.816864
773.290000	713.400000	6780.000000	0.546405	4440.913900	0.092863	21.640751	843.378042	0.000000	0.000000	0.000000	865.111694
773.390000	713.300000	6953.333333	0.546400	4418.244629	0.160996	32.247499	1040.223897	0.000000	0.000000	0.000000	1072.632345
773.490000	713.200000	7160.000000	0.546394	4393.502604	0.274374	47.193928	1260.618490	0.000000	0.000000	0.000000	1308.086751
773.590000	713.100000	7170.000000	0.546388	4368.442790	0.462149	68.423538	1500.013733	0.000000	0.000000	0.000000	1568.899434
773.690000	713.000000	7146.666667	0.546383	4343.363444	0.766937	97.439919	1751.021118	0.000000	0.000000	0.000000	1849.227905
773.790000	712.900000	7180.000000	0.546377	4317.753499	1.255461	137.325885	2003.434041	0.000000	0.000000	0.000000	2142.015381
773.890000	712.800000	7316.666667	0.546371	4290.675863	2.028566	190.260925	2245.001424	0.000000	0.000000	0.000000	2437.290853
773.990000	712.700000	7390.000000	0.546365	4262.688802	3.228216	260.457102	2461.299845	0.000000	0.000000	0.000000	2724.985148
774.090000	712.600000	7383.333333	0.546360	4234.505615	5.078196	350.783615	2638.754883	0.000000	0.000000	0.000000	2994.616699
774.190000	712.500000	7556.666667	0.546354	4204.501139	7.858121	466.112925	2763.862712	0.000000	0.000000	0.000000	3237.833659
774.290000	712.400000	7666.666667	0.546348	4173.230794	12.032810	609.508108	2827.870483	0.000000	0.000000	0.000000	3449.411621
774.390000	712.300000	7606.666667	0.546343	4142.216797	18.108823	785.217794	2824.865723	0.000000	0.000000	0.000000	3628.192546
774.490000	712.200000	7813.333333	0.546337	4109.055583	26.987120	995.222778	2755.517985	0.000000	0.000000	0.000000	3777.727865
774.590000	712.100000	7976.666667	0.546331	4074.119466	39.502999	1240.873617	2625.376587	0.000000	0.000000	0.000000	3905.753174
774.690000	712.000000	8370.000000	0.546326	4035.317383	57.278461	1520.836690	2444.152832	0.000000	0.000000	0.000000	4022.268066
774.790000	711.900000	8310.000000	0.546320	3996.705322	81.584543	1830.756429	2225.097453	0.000000	0.000000	0.000000	4137.438151
774.890000	711.800000	8156.666667	0.546314	3959.126790	114.992994	2163.240153	1982.098796	0.000000	0.000000	0.000000	4260.332031
774.990000	711.700000	8360.000000	0.546309	3919.373372	159.349823	2506.452433	1729.365641	0.000000	0.000000	0.000000	4395.167643
775.090000	711.600000	8583.333333	0.546303	3877.245687	218.170293	2845.286051	1478.999532	0.000000	0.000000	0.000000	4542.456055
775.190000	711.500000	8576.666667	0.546297	3834.797770	293.886592	3162.213542	1241.004232	0.000000	0.000000	0.000000	4697.104492
775.290000	711.400000	8706.666667	0.546292	3790.793864	390.569534	3436.355387	1022.484131	0.000000	0.000000	0.000000	4849.409180
775.390000	711.300000	8780.000000	0.546286	3745.731201	510.820516	3651.426188	827.796071	0.000000	0.000000	0.000000	4990.043132
775.490000	711.200000	8680.000000	0.546280	3701.164958	658.196055	3787.530518	659.049479	0.000000	0.000000	0.000000	5104.776204
775.590000	711.100000	8773.333333	0.546274	3655.355632	834.392904	3839.110921	516.206919	0.000000	0.000000	0.000000	5189.710693
775.690000	711.000000	8676.666667	0.546269	3610.005697	1040.553894	3795.808919	398.068924	0.000000	0.000000	0.000000	5234.431559
775.790000	710.900000	8756.666667	0.546263	3563.526611	1275.592041	3667.271322	302.271220	0.000000	0.000000	0.000000	5245.134684
775.890000	710.800000	8610.000000	0.546257	3517.952474	1535.882772	3458.621012	226.160507	0.000000	0.000000	0.000000	5220.664062
775.990000	710.700000	8590.000000	0.546252	3472.149658	1815.245768	3189.238688	166.733195	0.000000	0.000000	0.000000	5171.217448
776.090000	710.600000	8646.666667	0.546246	3425.424805	2103.783773	2875.366211	121.180623	0.000000	0.000000	0.000000	5100.330404
776.190000	710.500000	8546.666667	0.546240	3379.182536	2388.830770	2537.810262	86.822357	0.000000	0.000000	0.000000	5013.463542
776.290000	710.400000	8306.666667	0.546235	3334.691162	2655.675049	2194.363810	61.341400	0.000000	0.000000	0.000000	4911.380615
776.390000	710.300000	8156.666667	0.546229	3291.153971	2886.798096	1860.391235	42.746226	0.000000	0.000000	0.000000	4789.935303
776.490000	710.200000	7766.666667	0.546223	3250.745443	3068.439738	1548.082987	29.372002	0.000000	0.000000	0.000000	4645.894775
776.590000	710.100000	7743.333333	0.546218	3210.185547	3183.917643	1265.178630	19.918194	0.000000	0.000000	0.000000	4469.014486
776.690000	710.000000	7353.333333	0.546212	3172.780762	3228.365885	1016.312866	13.314838	0.000000	0.000000	0.000000	4257.993571
776.790000	709.900000	7113.333333	0.546206	3137.207031	3193.144938	803.086599	8.785497	0.000000	0.000000	0.000000	4005.017090
776.890000	709.800000	6803.333333	0.546201	3104.111328	3086.101278	624.302470	5.714260	0.000000	0.000000	0.000000	3716.117757
776.990000	709.700000	6563.333333	0.546195	3072.884928	2911.616211	478.116811	3.668729	0.000000	0.000000	0.000000	3393.401896
777.090000	709.600000	6153.333333	0.546189	3045.078532	2685.798340	360.331675	2.321866	0.000000	0.000000	0.000000	3048.451742
777.190000	709.500000	5773.333333	0.546183	3020.451660	2422.359212	267.914429	1.450415	0.000000	0.000000	0.000000	2691.724040
777.290000	709.400000	5393.333333	0.546178	2999.032796	2138.736369	195.984701	0.893182	0.000000	0.000000	0.000000	2335.614217
777.390000	709.300000	4793.333333	0.546172	2982.835693	1849.937337	141.642990	0.542806	0.000000	0.000000	0.000000	1992.123210
777.490000	709.200000	4583.333333	0.546166	2968.388265	1568.914693	100.646547	0.325240	0.000000	0.000000	0.000000	1669.886475
777.590000	709.100000	4296.666667	0.546161	2956.397705	1305.961711	70.762914	0.192261	0.000000	0.000000	0.000000	1376.916911
777.690000	709.000000	3973.333333	0.546155	2947.217000	1067.645162	48.879315	0.112084	0.000000	0.000000	0.000000	1116.636556
777.790000	708.900000	3803.333333	0.546149	2939.487712	857.900696	33.438371	0.064436	0.000000	0.000000	0.000000	891.403503
777.890000	708.800000	3680.000000	0.546144	2932.802124	678.113302	22.473873	0.036547	0.000000	0.000000	0.000000	700.623728
777.990000	708.700000	3606.666667	0.546138	2926.718140	527.310842	14.953589	0.020430	0.000000	0.000000	0.000000	542.284902
778.090000	708.600000	3520.000000	0.546132	2921.361491	403.949483	9.781353	0.011273	0.000000	0.000000	0.000000	413.742091
778.190000	708.500000	3463.333333	0.546127	2916.468099	304.529190	6.329736	0.006126	0.000000	0.000000	0.000000	310.865046
778.290000	708.400000	3586.666667	0.546121	2910.418294	226.482493	4.030319	0.003288	0.000000	0.000000	0.000000	230.516103
778.390000	708.300000	3486.666667	0.546115	2905.216675	165.729752	2.536158	0.001737	0.000000	0.000000	0.000000	168.267657
778.490000	708.200000	3170.000000	0.546110	2902.825114	119.804993	1.572114	0.000908	0.000000	0.000000	0.000000	121.378009
778.590000	708.100000	3343.333333	0.546104	2898.848674	85.158755	0.961779	0.000466	0.000000	0.000000	0.000000	86.121000
778.690000	708.000000	3216.666667	0.546098	2895.979207	59.886004	0.580464	0.000237	0.000000	0.000000	0.000000	60.466703
778.790000	707.900000	3033.333333	0.546092	2894.738159	41.381588	0.345150	0.000118	0.000000	0.000000	0.000000	41.726856
778.890000	707.800000	3116.666667	0.546087	2892.733968	28.314505	0.202829	0.000059	0.000000	0.000000	0.000000	28.517392
778.990000	707.700000	3246.666667	0.546081	2889.538981	19.037450	0.117187	0.000028	0.000000	0.000000	0.000000	19.154666
779.090000	707.600000	3286.666667	0.546075	2885.954793	12.669621	0.067058	0.000014	0.000000	0.000000	0.000000	12.736693
779.190000	707.500000	3093.333333	0.546070	2884.082845	8.290517	0.037635	0.000006	0.000000	0.000000	0.000000	8.328157
779.290000	707.400000	3176.666667	0.546064	2881.442057	5.366178	0.020972	0.000003	0.000000	0.000000	0.000000	5.387152
779.390000	707.300000	3000.000000	0.546058	2880.371704	3.418045	0.011429	0.000001	0.000000	0.000000	0.000000	3.429476
779.490000	707.200000	3013.333333	0.546053	2879.171549	2.151419	0.006203	0.000001	0.000000	0.000000	0.000000	2.157622
779.590000	707.100000	2893.333333	0.546047	2879.043172	1.334082	0.003282	0.000000	0.000000	0.000000	0.000000	1.337364
779.690000	707.000000	2893.333333	0.546041	2878.913778	0.816398	0.001734	0.000000	0.000000	0.000000	0.000000	0.818133
779.790000	706.900000	3113.333333	0.546036	2876.798299	0.492877	0.000893	0.000000	0.000000	0.000000	0.000000	0.493770
779.890000	706.800000	2936.666667	0.546030	2876.257731	0.293172	0.000459	0.000000	0.000000	0.000000	0.000000	0.293630
779.990000	706.700000	3053.333333	0.546024	2874.660034	0.172331	0.000230	0.000000	0.000000	0.000000	0.000000	0.172561
780.090000	706.600000	2926.666667	0.546019	2874.190674	0.099607	0.000115	0.000000	0.000000	0.000000	0.000000	0.099722
780.190000	706.500000	2906.666667	0.546013	2873.897502	0.057011	0.000056	0.000000	0.000000	0.000000	0.000000	0.057067
780.290000	706.400000	2910.000000	0.546007	2873.571777	0.032012	0.000027	0.000000	0.000000	0.000000	0.000000	0.032039
780.390000	706.300000	2900.000000	0.546001	2873.333333	0.017841	0.000013	0.000000	0.000000	0.000000	0.000000	0.017854
780.490000	706.200000	2873.333333	0.545996	2873.333333	0.009729	0.000006	0.000000	0.000000	0.000000	0.000000	0.009735
780.590000	706.100000	3006.666667	0.545990	2931.046549	0.005280	0.000003	0.000000	0.000000	0.000000	0.000000	0.005283
780.690000	706.000000	3010.000000	0.545984	2929.946696	0.002795	0.000001	0.000000	0.000000	0.000000	0.000000	0.002797
780.790000	705.900000	2973.333333	0.545979	2928.480021	0.001477	0.000001	0.000000	0.000000	0.000000	0.000000	0.001478
780.890000	705.800000	2746.666667	0.545973	2924.959920	0.000761	0.000000	0.000000	0.000000	0.000000	0.000000	0.000761
780.990000	705.700000	2963.333333	0.545967	2919.493205	0.000391	0.000000	0.000000	0.000000	0.000000	0.000000	0.000391
781.090000	705.600000	2963.333333	0.545962	2914.400024	0.000196	0.000000	0.000000	0.000000	0.000000	0.000000	0.000196
781.190000	705.500000	2896.666667	0.545956	2910.640055	0.000098	0.000000	0.000000	0.000000	0.000000	0.000000	0.000098
781.290000	705.400000	2903.333333	0.545950	2903.653361	0.000048	0.000000	0.000000	0.000000	0.000000	0.000000	0.000048
781.390000	705.300000	2903.333333	0.545945	2893.359985	0.000023	0.000000	0.000000	0.000000	0.000000	0.000000	0.000023
781.490000	705.200000	2960.000000	0.545939	2882.185059	0.000011	0.000000	0.000000	0.000000	0.000000	0.000000	0.000011
781.590000	705.100000	2810.000000	0.545933	2870.114136	0.000005	0.000000	0.000000	0.000000	0.000000	0.000000	0.000005
781.690000	705.000000	2856.666667	0.545928	2858.383382	0.000002	0.000000	0.000000	0.000000	0.000000	0.000000	0.000002
781.790000	704.900000	2820.000000	0.545922	2850.256755	0.000001	0.000000	0.000000	0.000000	0.000000	0.000000	0.000001
781.890000	704.800000	2800.000000	0.545916	2847.334391	0.000000	0.000000	0.000000	0.000000	0.000000	0.000000	0.000000
781.990000	704.700000	2853.333333	0.545910	2848.581136	0.000000	0.000000	0.000000	0.000000	0.000000	0.000000	0.000000
782.090000	704.600000	3010.000000	0.545905	2853.000285	0.000000	0.000000	0.000000	0.000000	0.000000	0.000000	0.000000
782.190000	704.500000	3050.000000	0.545899	2859.523112	0.000000	0.000000	0.000000	0.000000	0.000000	0.000000	0.000000
782.290000	704.400000	3083.333333	0.545893	2866.917521	0.000000	0.000000	0.000000	0.000000	0.000000	0.000000	0.000000
782.390000	704.300000	3006.666667	0.545888	2874.010010	0.000000	0.000000	0.000000	0.000000	0.000000	0.000000	0.000000
782.490000	704.200000	2843.333333	0.545882	2878.475952	0.000000	0.000000	0.000000	0.000000	0.000000	0.000000	0.000000
782.590000	704.100000	2953.333333	0.545876	2880.698446	0.000000	0.000000	0.000000	0.000000	0.000000	0.000000	0.000000
782.690000	704.000000	2866.666667	0.545871	2879.372965	0.000000	0.000000	0.000000	0.000000	0.000000	0.000000	0.000000
782.790000	703.900000	2943.333333	0.545865	2873.438517	0.000000	0.000000	0.000000	0.000000	0.000000	0.000000	0.000000
782.890000	703.800000	2883.333333	0.545859	2863.534953	0.000000	0.000000	0.000000	0.000000	0.000000	0.000000	0.000000
782.990000	703.700000	2783.333333	0.545854	2851.850586	0.000000	0.000000	0.000000	0.000000	0.000000	0.000000	0.000000
783.090000	703.600000	2830.000000	0.545848	2839.466553	0.000000	0.000000	0.000000	0.000000	0.000000	0.000000	0.000000
783.190000	703.500000	2840.000000	0.545842	2827.999878	0.000000	0.000000	0.000000	0.000000	0.000000	0.000000	0.000000
783.290000	703.400000	2853.333333	0.545837	2820.026652	0.000000	0.000000	0.000000	0.000000	0.000000	0.000000	0.000000
783.390000	703.300000	2783.333333	0.545831	2815.520020	0.000000	0.000000	0.000000	0.000000	0.000000	0.000000	0.000000
783.490000	703.200000	2753.333333	0.545825	2814.693197	0.000000	0.000000	0.000000	0.000000	0.000000	0.000000	0.000000
783.590000	703.100000	2753.333333	0.545819	2814.133301	0.000000	0.000000	0.000000	0.000000	0.000000	0.000000	0.000000
783.690000	703.000000	2943.333333	0.545814	2813.813273	0.000000	0.000000	0.000000	0.000000	0.000000	0.000000	0.000000
783.790000	702.900000	3036.666667	0.545808	2811.599935	0.000000	0.000000	0.000000	0.000000	0.000000	0.000000	0.000000
783.890000	702.800000	2866.666667	0.545802	2808.880005	0.000000	0.000000	0.000000	0.000000	0.000000	0.000000	0.000000
783.990000	702.700000	2750.000000	0.545797	2805.066528	0.000000	0.000000	0.000000	0.000000	0.000000	0.000000	0.000000
