# Supplementary material for: Enhancing the Longevity and Structural Stability of Humidity Sensors: Iron Thin Films with Nitride Bonding Synthesized via Magnetic Field-Assisted Sparking Discharge
Source: Sensors (Basel). 2024 Aug 23;24(17):5466. doi: 10.3390/s24175466 (PMC11397896; doi:10.3390/s24175466)
Supplement: Supplementary file 1 [file sensors-24-05466-s001.zip › XPS_7-1-2024/5.IRON N2 sample2/N 1s]

Dataset N 1s:33(7-1-2024)
Dwell Time (s)	0.285714
Number of sweeps	2
Kinetic Energy(eV)	Binding Energy(eV)	Intensity(cps)	Transmission Value	Background(cps)	N 1s(cps)	N 1s(cps)	N 1s(cps)	N 1s(cps)	Envelope(cps)
1073.990000	412.700000	1160.250000	0.586433	1175.817993	0.000000	0.000000	0.000000	0.000000	0.000000
1074.090000	412.600000	1162.000000	0.586425	1178.239944	0.000000	0.000000	0.000000	0.000000	0.000000
1074.190000	412.500000	1207.500000	0.586416	1181.476761	0.000000	0.000000	0.000000	0.000000	0.000000
1074.290000	412.400000	1177.750000	0.586408	1185.192307	0.000000	0.000000	0.000000	0.000000	0.000000
1074.390000	412.300000	1212.750000	0.586400	1188.700745	0.000000	0.000000	0.000000	0.000000	0.000000
1074.490000	412.200000	1177.750000	0.586391	1191.498032	0.000000	0.000000	0.000000	0.000000	0.000000
1074.590000	412.100000	1183.000000	0.586383	1193.500000	0.000000	0.000000	0.000000	0.000000	0.000000
1074.690000	412.000000	1205.750000	0.586375	1194.796371	0.000000	0.000000	0.000000	0.000000	0.000000
1074.790000	411.900000	1251.250000	0.586366	1195.485199	0.000000	0.000000	0.000000	0.000000	0.000000
1074.890000	411.800000	1223.250000	0.586358	1194.964386	0.000000	0.000000	0.000000	0.000000	0.000000
1074.990000	411.700000	1197.000000	0.586350	1194.325974	0.000000	0.000000	0.000000	0.000000	0.000000
1075.090000	411.600000	1162.000000	0.586341	1193.947968	0.000000	0.000000	0.000000	0.000000	0.000000
1075.190000	411.500000	1191.750000	0.586333	1193.586838	0.000000	0.000000	0.000000	0.000000	0.000000
1075.290000	411.400000	1209.250000	0.586325	1193.228378	0.000000	0.000000	0.000000	0.000001	0.000001
1075.390000	411.300000	1204.000000	0.586316	1194.048798	0.000000	0.000000	0.000000	0.000001	0.000001
1075.490000	411.200000	1142.750000	0.586308	1193.779953	0.000000	0.000000	0.000000	0.000003	0.000003
1075.590000	411.100000	1235.500000	0.586299	1191.330017	0.000000	0.000000	0.000000	0.000006	0.000006
1075.690000	411.000000	1212.750000	0.586291	1186.751968	0.000000	0.000000	0.000000	0.000013	0.000013
1075.790000	410.900000	1204.000000	0.586283	1180.938110	0.000000	0.000000	0.000000	0.000027	0.000027
1075.890000	410.800000	1153.250000	0.586274	1173.048477	0.000000	0.000000	0.000000	0.000054	0.000054
1075.990000	410.700000	1225.000000	0.586266	1165.687027	0.000000	0.000000	0.000000	0.000109	0.000109
1076.090000	410.600000	1120.000000	0.586258	1160.883820	0.000000	0.000000	0.000000	0.000215	0.000215
1076.190000	410.500000	1132.250000	0.586249	1158.904068	0.000000	0.000000	0.000000	0.000417	0.000417
1076.290000	410.400000	1181.250000	0.586241	1158.513245	0.000000	0.000000	0.000000	0.000797	0.000797
1076.390000	410.300000	1240.750000	0.586233	1159.907455	0.000000	0.000000	0.000000	0.001495	0.001495
1076.490000	410.200000	1149.750000	0.586224	1162.106705	0.000000	0.000000	0.000000	0.002761	0.002761
1076.590000	410.100000	1141.000000	0.586216	1162.982880	0.000000	0.000000	0.000000	0.005029	0.005029
1076.690000	410.000000	1204.000000	0.586208	1162.607971	0.000000	0.000000	0.000000	0.008989	0.008989
1076.790000	409.900000	1239.000000	0.586199	1162.188522	0.000000	0.000000	0.000000	0.015818	0.015818
1076.890000	409.800000	1137.500000	0.586191	1162.029160	0.000000	0.000000	0.000000	0.027448	0.027448
1076.990000	409.700000	1130.500000	0.586183	1161.695801	0.000000	0.000000	0.000000	0.046778	0.046778
1077.090000	409.600000	1176.000000	0.586174	1162.322357	0.000000	0.000000	0.000000	0.078445	0.078445
1077.190000	409.500000	1162.000000	0.586166	1162.000000	0.000000	0.000000	0.000000	0.129704	0.129704
1077.290000	409.400000	1191.750000	0.586158	1161.892868	0.000000	0.000000	0.000000	0.210791	0.210791
1077.390000	409.300000	1169.000000	0.586149	1161.785736	0.000000	0.000000	0.000000	0.336967	0.336967
1077.490000	409.200000	1195.250000	0.586141	1161.678604	0.000000	0.000000	0.000000	0.530984	0.530984
1077.590000	409.100000	1170.750000	0.586133	1161.571472	0.000000	0.000000	0.000000	0.822827	0.822827
1077.690000	409.000000	1148.000000	0.586124	1161.464233	0.000000	0.000000	0.000000	1.253919	1.253919
1077.790000	408.900000	1083.250000	0.586116	1161.357101	0.000000	0.000000	0.000000	1.882841	1.882841
1077.890000	408.800000	1181.250000	0.586108	1161.249969	0.000000	0.000000	0.000000	2.780948	2.780948
1077.990000	408.700000	1163.750000	0.586099	1161.142838	0.000000	0.000000	0.000000	4.038104	4.038104
1078.090000	408.600000	1139.250000	0.586091	1161.035706	0.000000	0.000000	0.000000	5.773860	5.773860
1078.190000	408.500000	1167.250000	0.586082	1160.928574	0.000000	0.000000	0.000000	8.119109	8.119109
1078.290000	408.400000	1188.250000	0.586074	1160.821442	0.000000	0.000000	0.000000	11.218141	11.218141
1078.390000	408.300000	1149.750000	0.586066	1160.714310	0.000000	0.000000	0.000000	15.246494	15.246494
1078.490000	408.200000	1237.250000	0.586057	1160.607178	0.000000	0.000000	0.000000	20.361591	20.361591
1078.590000	408.100000	1218.000000	0.586049	1160.500046	0.000000	0.000000	0.000000	26.690673	26.690673
1078.690000	408.000000	1256.500000	0.586041	1160.392807	0.000000	0.000000	0.000000	34.353166	34.353166
1078.790000	407.900000	1225.000000	0.586032	1160.285675	0.000000	0.000000	0.000000	43.371150	43.371150
1078.890000	407.800000	1163.750000	0.586024	1160.178543	0.000000	0.000000	0.000000	53.643347	53.643347
1078.990000	407.700000	1225.000000	0.586016	1160.071411	0.000000	0.000000	0.000000	64.968657	64.968657
1079.090000	407.600000	1270.500000	0.586007	1159.964279	0.000000	0.000000	0.000000	76.963424	76.963424
1079.190000	407.500000	1228.500000	0.585999	1159.857147	0.000000	0.000000	0.000000	89.073320	89.073320
1079.290000	407.400000	1249.500000	0.585991	1159.750015	0.000000	0.000000	0.000000	100.600253	100.600253
1079.390000	407.300000	1277.500000	0.585982	1159.642883	0.000000	0.000000	0.000000	110.757528	110.757528
1079.490000	407.200000	1377.250000	0.585974	1159.535751	0.000000	0.000000	0.000000	118.797018	118.797018
1079.590000	407.100000	1323.000000	0.585966	1159.428619	0.000000	0.000000	0.000000	123.992224	123.992224
1079.690000	407.000000	1298.500000	0.585957	1159.321381	0.000000	0.000000	0.000001	125.862974	125.862974
1079.790000	406.900000	1295.000000	0.585949	1159.214249	0.000000	0.000000	0.000002	124.309681	124.309681
1079.890000	406.800000	1244.250000	0.585941	1159.107117	0.000000	0.000000	0.000003	119.415043	119.415043
1079.990000	406.700000	1268.750000	0.585932	1158.999985	0.000000	0.000000	0.000007	111.608669	111.608676
1080.090000	406.600000	1253.000000	0.585924	1158.892853	0.000000	0.000000	0.000015	101.617219	101.617232
1080.190000	406.500000	1275.750000	0.585916	1158.785721	0.000000	0.000000	0.000031	90.185028	90.185061
1080.290000	406.400000	1253.000000	0.585907	1158.678589	0.000000	0.000000	0.000064	78.095392	78.095459
1080.390000	406.300000	1151.500000	0.585899	1158.571457	0.000000	0.000000	0.000128	66.064269	66.064396
1080.490000	406.200000	1181.250000	0.585891	1158.464325	0.000000	0.000000	0.000251	54.655547	54.655797
1080.590000	406.100000	1142.750000	0.585882	1158.357193	0.000000	0.000000	0.000486	44.273890	44.274378
1080.690000	406.000000	1211.000000	0.585874	1158.249954	0.000000	0.000000	0.000929	35.133955	35.134883
1080.790000	405.900000	1202.250000	0.585865	1158.142822	0.000000	0.000000	0.001740	27.342695	27.344436
1080.890000	405.800000	1247.750000	0.585857	1158.035690	0.000000	0.000000	0.003212	20.894250	20.897463
1080.990000	405.700000	1235.500000	0.585849	1157.928558	0.000000	0.000000	0.005847	15.672250	15.678096
1081.090000	405.600000	1172.500000	0.585840	1157.821426	0.000000	0.000000	0.010440	11.548240	11.558680
1081.190000	405.500000	1181.250000	0.585832	1157.714294	0.000000	0.000000	0.018360	8.370928	8.389288
1081.290000	405.400000	1211.000000	0.585824	1157.607162	0.000000	0.000000	0.031837	5.962759	5.994595
1081.390000	405.300000	1205.750000	0.585815	1157.500031	0.000000	0.000000	0.054206	4.175816	4.230022
1081.490000	405.200000	1123.500000	0.585807	1157.392899	0.000000	0.000000	0.090842	2.879942	2.970784
1081.590000	405.100000	1202.250000	0.585799	1157.285767	0.000000	0.000000	0.150096	1.953053	2.103149
1081.690000	405.000000	1184.750000	0.585790	1157.178528	0.000000	0.000000	0.243702	1.302349	1.546051
1081.790000	404.900000	1130.500000	0.585782	1157.071396	0.000000	0.000000	0.389304	0.855771	1.245076
1081.890000	404.800000	1207.500000	0.585774	1156.964264	0.000000	0.000000	0.613026	0.553156	1.166182
1081.990000	404.700000	1228.500000	0.585765	1156.857132	0.000000	0.000000	0.949096	0.351482	1.300578
1082.090000	404.600000	1184.750000	0.585757	1156.750000	0.000000	0.000000	1.445253	0.220151	1.665404
1082.190000	404.500000	1184.750000	0.585749	1156.642868	0.000000	0.000000	2.168604	0.135693	2.304297
1082.290000	404.400000	1212.750000	0.585740	1156.535736	0.000000	0.000000	3.200132	0.082171	3.282303
1082.390000	404.300000	1148.000000	0.585732	1156.428604	0.000000	0.000000	4.643085	0.049058	4.692143
1082.490000	404.200000	1148.000000	0.585724	1156.321472	0.000000	0.000001	6.633980	0.028835	6.662816
1082.590000	404.100000	1153.250000	0.585715	1156.214233	0.000000	0.000002	9.320130	0.016639	9.336772
1082.690000	404.000000	1244.250000	0.585707	1156.107101	0.000000	0.000005	12.866651	0.009466	12.876122
1082.790000	403.900000	1244.250000	0.585699	1155.999969	0.000000	0.000010	17.472945	0.005305	17.478261
1082.890000	403.800000	1160.250000	0.585690	1155.892838	0.000000	0.000022	23.312967	0.002916	23.315906
1082.990000	403.700000	1216.250000	0.585682	1155.785706	0.000000	0.000045	30.531109	0.001580	30.532732
1083.090000	403.600000	1174.250000	0.585674	1155.678574	0.000000	0.000092	39.260318	0.000845	39.261252
1083.190000	403.500000	1237.250000	0.585665	1155.571442	0.000000	0.000185	49.515573	0.000442	49.516197
1083.290000	403.400000	1225.000000	0.585657	1155.464310	0.000000	0.000365	61.179064	0.000228	61.179658
1083.390000	403.300000	1232.000000	0.585648	1155.357178	0.000000	0.000710	74.015446	0.000116	74.016267
1083.490000	403.200000	1279.250000	0.585640	1155.250046	0.000000	0.001363	87.578740	0.000058	87.580162
1083.590000	403.100000	1274.000000	0.585632	1155.142807	0.000000	0.002569	101.237297	0.000028	101.239894
1083.690000	403.000000	1279.250000	0.585623	1155.035675	0.000000	0.004756	114.192066	0.000014	114.196833
1083.790000	402.900000	1335.250000	0.585615	1154.928543	0.000000	0.008694	125.557039	0.000007	125.565731
1083.890000	402.800000	1288.000000	0.585607	1154.821411	0.000000	0.015613	134.489954	0.000003	134.505562
1083.990000	402.700000	1310.750000	0.585598	1154.714279	0.000000	0.027548	140.170591	0.000001	140.198135
1084.090000	402.600000	1303.750000	0.585590	1154.607147	0.000000	0.047966	142.087872	0.000001	142.135843
1084.190000	402.500000	1279.250000	0.585582	1154.500015	0.000000	0.082114	140.139709	0.000000	140.221821
1084.290000	402.400000	1337.000000	0.585573	1154.392883	0.000000	0.138115	134.429819	0.000000	134.567940
1084.390000	402.300000	1235.500000	0.585565	1154.285751	0.000000	0.229112	125.474207	0.000000	125.703318
1084.490000	402.200000	1237.250000	0.585557	1154.178619	0.000000	0.373944	114.093105	0.000000	114.467052
1084.590000	402.100000	1317.750000	0.585548	1154.071381	0.000000	0.599710	101.129110	0.000000	101.728817
1084.690000	402.000000	1235.500000	0.585540	1153.964249	0.000000	0.948019	87.468591	0.000000	88.416610
1084.790000	401.900000	1233.750000	0.585532	1153.857117	0.000000	1.475162	73.908834	0.000000	75.383995
1084.890000	401.800000	1226.750000	0.585523	1153.749985	0.000000	2.255652	61.080557	0.000000	63.336209
1084.990000	401.700000	1244.250000	0.585515	1153.642853	0.000000	3.397804	49.427723	0.000000	52.825528
1085.090000	401.600000	1186.500000	0.585507	1153.535721	0.000000	5.038795	39.184338	0.000000	44.223132
1085.190000	401.500000	1261.750000	0.585498	1153.428589	0.000000	7.342594	30.467660	0.000000	37.810255
1085.290000	401.400000	1261.750000	0.585490	1153.321457	0.000000	10.533221	23.261133	0.000000	33.794355
1085.390000	401.300000	1338.750000	0.585482	1153.214325	0.000000	14.871045	17.431512	0.000000	32.302555
1085.490000	401.200000	1321.250000	0.585473	1153.107193	0.000000	20.624015	12.834528	0.000000	33.458543
1085.590000	401.100000	1184.750000	0.585465	1152.999954	0.000000	28.128374	9.295625	0.000000	37.424001
1085.690000	401.000000	1240.750000	0.585457	1152.892822	0.000000	37.719862	6.615597	0.000000	44.335461
1085.790000	400.900000	1247.750000	0.585448	1152.785690	0.000000	49.643266	4.629684	0.000000	54.272951
1085.890000	400.800000	1253.000000	0.585440	1152.678558	0.000000	64.146455	3.190499	0.000000	67.336955
1085.990000	400.700000	1333.500000	0.585431	1152.571426	0.000000	81.342523	2.161772	0.000000	83.504294
1086.090000	400.600000	1310.750000	0.585423	1152.464294	0.000000	101.056966	1.440541	0.000000	102.497506
1086.190000	400.500000	1307.250000	0.585415	1152.357162	0.000000	122.952881	0.945890	0.000000	123.898777
1086.290000	400.400000	1312.500000	0.585406	1152.250031	0.000000	146.366688	0.610869	0.000000	146.977556
1086.390000	400.300000	1324.750000	0.585398	1152.142899	0.000000	170.250412	0.387892	0.000000	170.638298
1086.490000	400.200000	1333.500000	0.585390	1152.035767	0.000000	193.308937	0.242792	0.000000	193.551733
1086.590000	400.100000	1344.000000	0.585381	1151.928528	0.000001	213.981907	0.149513	0.000000	214.131416
1086.690000	400.000000	1356.250000	0.585373	1151.821396	0.000002	230.782772	0.090479	0.000000	230.873241
1086.790000	399.900000	1436.750000	0.585365	1151.714264	0.000005	242.284664	0.053984	0.000000	242.338657
1086.890000	399.800000	1424.500000	0.585356	1151.607132	0.000013	247.326569	0.031702	0.000000	247.358292
1086.990000	399.700000	1400.000000	0.585348	1151.500000	0.000033	245.640068	0.018280	0.000000	245.658386
1087.090000	399.600000	1421.000000	0.585340	1151.392868	0.000078	237.314964	0.010394	0.000000	237.325432
1087.190000	399.500000	1338.750000	0.585331	1151.285736	0.000181	222.977987	0.005820	0.000000	222.983995
1087.290000	399.400000	1375.500000	0.585323	1151.178604	0.000410	204.057781	0.003197	0.000000	204.061386
1087.390000	399.300000	1331.750000	0.585315	1151.071472	0.000907	182.000574	0.001732	0.000000	182.003218
1087.490000	399.200000	1267.000000	0.585306	1150.964233	0.001966	158.331087	0.000924	0.000000	158.333971
1087.590000	399.100000	1265.250000	0.585298	1150.857101	0.004158	134.532892	0.000484	0.000000	134.537525
1087.690000	399.000000	1291.500000	0.585290	1150.749969	0.008562	111.755388	0.000249	0.000000	111.764200
1087.790000	398.900000	1275.750000	0.585281	1150.642838	0.017222	90.884049	0.000127	0.000000	90.901400
1087.890000	398.800000	1230.250000	0.585273	1150.535706	0.033944	72.398960	0.000063	0.000000	72.432966
1087.990000	398.700000	1172.500000	0.585265	1150.428574	0.065290	56.534812	0.000031	0.000000	56.600134
1088.090000	398.600000	1242.500000	0.585256	1150.321442	0.122393	43.349777	0.000015	0.000000	43.472187
1088.190000	398.500000	1239.000000	0.585248	1150.214310	0.224065	32.628394	0.000007	0.000000	32.852464
1088.290000	398.400000	1191.750000	0.585239	1150.107178	0.401714	24.112982	0.000003	0.000000	24.514698
1088.390000	398.300000	1204.000000	0.585231	1150.000046	0.703253	17.532643	0.000002	0.000000	18.235898
1088.490000	398.200000	1256.500000	0.585223	1149.892807	1.200635	12.529780	0.000001	0.000000	13.730416
1088.590000	398.100000	1172.500000	0.585214	1149.785675	2.001361	8.798139	0.000000	0.000000	10.799500
1088.690000	398.000000	1172.500000	0.585206	1149.678543	3.264151	6.085116	0.000000	0.000000	9.349268
1088.790000	397.900000	1195.250000	0.585198	1149.571411	5.198128	4.139905	0.000000	0.000000	9.338033
1088.890000	397.800000	1281.000000	0.585189	1149.464279	8.072807	2.767533	0.000000	0.000000	10.840340
1088.990000	397.700000	1240.750000	0.585181	1149.357147	12.231342	1.823362	0.000000	0.000000	14.054704
1089.090000	397.600000	1158.500000	0.585173	1149.250015	18.098727	1.182365	0.000000	0.000000	19.281092
1089.190000	397.500000	1181.250000	0.585164	1149.142883	26.110658	0.753124	0.000000	0.000000	26.863782
1089.290000	397.400000	1221.500000	0.585156	1149.035751	36.674144	0.472876	0.000000	0.000000	37.147018
1089.390000	397.300000	1253.000000	0.585148	1148.928619	50.121835	0.292406	0.000000	0.000000	50.414241
1089.490000	397.200000	1263.500000	0.585139	1148.821381	66.617352	0.177502	0.000000	0.000000	66.794853
1089.590000	397.100000	1212.750000	0.585131	1148.714249	85.944370	0.106208	0.000000	0.000000	86.050581
1089.690000	397.000000	1225.000000	0.585123	1148.607117	107.417378	0.062632	0.000000	0.000000	107.480010
1089.790000	396.900000	1251.250000	0.585114	1148.499985	129.854321	0.036231	0.000000	0.000000	129.890556
1089.890000	396.800000	1309.000000	0.585106	1148.392853	151.519342	0.020652	0.000000	0.000000	151.539997
1089.990000	396.700000	1456.000000	0.585098	1148.285721	170.328264	0.011614	0.000000	0.000000	170.339880
1090.090000	396.600000	1358.000000	0.585089	1148.178589	184.194256	0.006400	0.000000	0.000000	184.200651
1090.190000	396.500000	1349.250000	0.585081	1148.071457	191.405436	0.003474	0.000000	0.000000	191.408907
1090.290000	396.400000	1347.500000	0.585073	1147.964325	190.907293	0.001863	0.000000	0.000000	190.909163
1090.390000	396.300000	1316.000000	0.585064	1147.857193	182.790792	0.000978	0.000000	0.000000	182.791767
1090.490000	396.200000	1312.500000	0.585056	1147.749954	168.201460	0.000505	0.000000	0.000000	168.201967
1090.590000	396.100000	1305.500000	0.585048	1147.642822	148.920565	0.000258	0.000000	0.000000	148.920818
1090.690000	396.000000	1268.750000	0.585039	1147.535690	127.052147	0.000129	0.000000	0.000000	127.052280
1090.790000	395.900000	1291.500000	0.585031	1147.428558	104.657562	0.000063	0.000000	0.000000	104.657622
1090.890000	395.800000	1295.000000	0.585022	1147.321426	83.403251	0.000031	0.000000	0.000000	83.403284
1090.990000	395.700000	1226.750000	0.585014	1147.214294	64.403483	0.000015	0.000000	0.000000	64.403497
1091.090000	395.600000	1181.250000	0.585006	1147.107162	48.290104	0.000007	0.000000	0.000000	48.290111
1091.190000	395.500000	1139.250000	0.584997	1147.000031	35.215392	0.000003	0.000000	0.000000	35.215395
1091.290000	395.400000	1190.000000	0.584989	1146.892899	24.990287	0.000001	0.000000	0.000000	24.990288
1091.390000	395.300000	1128.750000	0.584981	1146.785767	17.266909	0.000001	0.000000	0.000000	17.266909
1091.490000	395.200000	1151.500000	0.584972	1146.678528	11.636723	0.000000	0.000000	0.000000	11.636723
1091.590000	395.100000	1106.000000	0.584964	1146.571396	7.657866	0.000000	0.000000	0.000000	7.657866
1091.690000	395.000000	1146.250000	0.584956	1146.464264	4.916293	0.000000	0.000000	0.000000	4.916293
1091.790000	394.900000	1123.500000	0.584947	1146.357132	3.077980	0.000000	0.000000	0.000000	3.077980
1091.890000	394.800000	1146.250000	0.584939	1146.250000	1.882556	0.000000	0.000000	0.000000	1.882556
1091.990000	394.700000	1156.750000	0.584931	1142.757584	1.126271	0.000000	0.000000	0.000000	1.126271
1092.090000	394.600000	1139.250000	0.584922	1143.690155	0.657788	0.000000	0.000000	0.000000	0.657788
1092.190000	394.500000	1221.500000	0.584914	1143.640701	0.374640	0.000000	0.000000	0.000000	0.374640
1092.290000	394.400000	1207.500000	0.584906	1142.595337	0.208485	0.000000	0.000000	0.000000	0.208485
1092.390000	394.300000	1148.000000	0.584897	1140.904083	0.113586	0.000000	0.000000	0.000000	0.113586
1092.490000	394.200000	1127.000000	0.584889	1139.448776	0.060417	0.000000	0.000000	0.000000	0.060417
1092.590000	394.100000	1106.000000	0.584881	1138.273102	0.031318	0.000000	0.000000	0.000000	0.031318
1092.690000	394.000000	1170.750000	0.584872	1137.045090	0.015855	0.000000	0.000000	0.000000	0.015855
1092.790000	393.900000	1153.250000	0.584864	1136.045013	0.007863	0.000000	0.000000	0.000000	0.007863
1092.890000	393.800000	1132.250000	0.584856	1135.776596	0.003808	0.000000	0.000000	0.000000	0.003808
1092.990000	393.700000	1106.000000	0.584847	1135.997803	0.001795	0.000000	0.000000	0.000000	0.001795
1093.090000	393.600000	1116.500000	0.584839	1136.689407	0.000826	0.000000	0.000000	0.000000	0.000826
1093.190000	393.500000	1170.750000	0.584831	1138.267227	0.000373	0.000000	0.000000	0.000000	0.000373
1093.290000	393.400000	1198.750000	0.584822	1140.325165	0.000164	0.000000	0.000000	0.000000	0.000164
1093.390000	393.300000	1134.000000	0.584814	1141.225372	0.000070	0.000000	0.000000	0.000000	0.000070
1093.490000	393.200000	1156.750000	0.584805	1140.448425	0.000029	0.000000	0.000000	0.000000	0.000029
1093.590000	393.100000	1200.500000	0.584797	1137.826202	0.000012	0.000000	0.000000	0.000000	0.000012
1093.690000	393.000000	1162.000000	0.584789	1133.209702	0.000005	0.000000	0.000000	0.000000	0.000005
1093.790000	392.900000	1135.750000	0.584780	1127.396912	0.000002	0.000000	0.000000	0.000000	0.000002
1093.890000	392.800000	1102.500000	0.584772	1122.907837	0.000001	0.000000	0.000000	0.000000	0.000001
1093.990000	392.700000	1074.500000	0.584764	1120.933853	0.000000	0.000000	0.000000	0.000000	0.000000
1094.090000	392.600000	1197.000000	0.584755	1122.202881	0.000000	0.000000	0.000000	0.000000	0.000000
1094.190000	392.500000	1123.500000	0.584747	1126.708832	0.000000	0.000000	0.000000	0.000000	0.000000
1094.290000	392.400000	1193.500000	0.584739	1133.303482	0.000000	0.000000	0.000000	0.000000	0.000000
1094.390000	392.300000	1137.500000	0.584730	1139.802963	0.000000	0.000000	0.000000	0.000000	0.000000
1094.490000	392.200000	1174.250000	0.584722	1144.867538	0.000000	0.000000	0.000000	0.000000	0.000000
1094.590000	392.100000	1183.000000	0.584714	1148.118988	0.000000	0.000000	0.000000	0.000000	0.000000
1094.690000	392.000000	1146.250000	0.584705	1149.617020	0.000000	0.000000	0.000000	0.000000	0.000000
1094.790000	391.900000	1128.750000	0.584697	1150.313431	0.000000	0.000000	0.000000	0.000000	0.000000
1094.890000	391.800000	1095.500000	0.584689	1150.572449	0.000000	0.000000	0.000000	0.000000	0.000000
1094.990000	391.700000	1183.000000	0.584680	1150.953979	0.000000	0.000000	0.000000	0.000000	0.000000
