# Supplementary material for: Enhancing the Longevity and Structural Stability of Humidity Sensors: Iron Thin Films with Nitride Bonding Synthesized via Magnetic Field-Assisted Sparking Discharge
Source: Sensors (Basel). 2024 Aug 23;24(17):5466. doi: 10.3390/s24175466 (PMC11397896; doi:10.3390/s24175466)
Supplement: Supplementary file 1 [file sensors-24-05466-s001.zip › XPS_7-1-2024/5.IRON N2 sample2/O 1s]

Dataset O 1s:32(7-1-2024)
Dwell Time (s)	0.260870
Number of sweeps	2
Kinetic Energy(eV)	Binding Energy(eV)	Intensity(cps)	Transmission Value	Background(cps)	O 1s(cps)	O 1s(cps)	O 1s(cps)	Envelope(cps)
940.990000	545.700000	2612.416667	0.557552	2678.687195	0.000000	0.000000	0.000000	0.000000
941.090000	545.600000	2733.166667	0.557562	2681.631215	0.000000	0.000000	0.000000	0.000000
941.190000	545.500000	2740.833333	0.557571	2682.321421	0.000000	0.000000	0.000000	0.000000
941.290000	545.400000	2725.500000	0.557581	2680.006073	0.000000	0.000000	0.000000	0.000000
941.390000	545.300000	2677.583333	0.557591	2672.032674	0.000000	0.000000	0.000000	0.000000
941.490000	545.200000	2669.916667	0.557601	2660.333333	0.000000	0.000000	0.000000	0.000000
941.590000	545.100000	2623.916667	0.557610	2646.778625	0.000000	0.000000	0.000000	0.000000
941.690000	545.000000	2620.083333	0.557620	2634.558004	0.000000	0.000000	0.000000	0.000000
941.790000	544.900000	2551.083333	0.557630	2623.334086	0.000000	0.000000	0.000000	0.000000
941.890000	544.800000	2648.833333	0.557640	2613.198588	0.000000	0.000000	0.000000	0.000000
941.990000	544.700000	2631.583333	0.557650	2601.974670	0.000000	0.000000	0.000000	0.000000
942.090000	544.600000	2646.916667	0.557659	2588.159322	0.000000	0.000000	0.000000	0.000000
942.190000	544.500000	2612.416667	0.557669	2571.277354	0.000000	0.000000	0.000000	0.000000
942.290000	544.400000	2487.833333	0.557679	2553.843221	0.000000	0.000000	0.000000	0.000000
942.390000	544.300000	2484.000000	0.557689	2537.789266	0.000000	0.000000	0.000000	0.000000
942.490000	544.200000	2614.333333	0.557698	2525.001272	0.000000	0.000000	0.000000	0.000000
942.590000	544.100000	2530.000000	0.557708	2515.540771	0.000000	0.000000	0.000000	0.000000
942.690000	544.000000	2530.000000	0.557718	2508.916667	0.000000	0.000000	0.000000	0.000000
942.790000	543.900000	2476.333333	0.557728	2502.522786	0.000000	0.000000	0.000000	0.000000
942.890000	543.800000	2497.416667	0.557737	2494.595245	0.000000	0.000000	0.000000	0.000000
942.990000	543.700000	2543.416667	0.557747	2484.199341	0.000000	0.000000	0.000000	0.000000
943.090000	543.600000	2508.916667	0.557757	2473.803436	0.000000	0.000000	0.000000	0.000000
943.190000	543.500000	2380.500000	0.557767	2463.269257	0.000000	0.000000	0.000000	0.000000
943.290000	543.400000	2455.250000	0.557776	2455.602590	0.000000	0.000000	0.000000	0.000000
943.390000	543.300000	2363.250000	0.557786	2449.868032	0.000000	0.000000	0.000000	0.000000
943.490000	543.200000	2514.666667	0.557796	2445.191243	0.000000	0.000000	0.000000	0.000000
943.590000	543.100000	2466.750000	0.557806	2437.555227	0.000000	0.000000	0.000000	0.000000
943.690000	543.000000	2472.500000	0.557815	2426.760640	0.000000	0.000000	0.000000	0.000000
943.790000	542.900000	2407.333333	0.557825	2409.250000	0.000000	0.000000	0.000000	0.000000
943.890000	542.800000	2457.166667	0.557835	2387.982768	0.000000	0.000000	0.000000	0.000000
943.990000	542.700000	2305.750000	0.557845	2366.086629	0.000000	0.000000	0.000000	0.000000
944.090000	542.600000	2294.250000	0.557854	2347.012146	0.000000	0.000000	0.000000	0.000000
944.190000	542.500000	2303.833333	0.557864	2331.325989	0.000000	0.000000	0.000000	0.000000
944.290000	542.400000	2307.666667	0.557874	2321.374624	0.000000	0.000000	0.000000	0.000000
944.390000	542.300000	2334.500000	0.557884	2315.133993	0.000000	0.000000	0.000000	0.000000
944.490000	542.200000	2286.583333	0.557894	2308.203389	0.000000	0.000000	0.000000	0.000000
944.590000	542.100000	2382.416667	0.557903	2298.083333	0.000000	0.000000	0.000000	0.000000
944.690000	542.000000	2305.750000	0.557913	2285.080556	0.000000	0.000000	0.000000	0.000000
944.790000	541.900000	2227.166667	0.557923	2267.892090	0.000000	0.000000	0.000000	0.000000
944.890000	541.800000	2288.500000	0.557933	2248.050659	0.000000	0.000000	0.000000	0.000000
944.990000	541.700000	2305.750000	0.557942	2229.707560	0.000000	0.000000	0.000000	0.000000
945.090000	541.600000	2181.166667	0.557952	2215.668538	0.000000	0.000000	0.000000	0.000000
945.190000	541.500000	2165.833333	0.557962	2205.765137	0.000000	0.000000	0.000000	0.000000
945.290000	541.400000	2204.166667	0.557972	2201.883372	0.000000	0.000000	0.000000	0.000000
945.390000	541.300000	2156.250000	0.557981	2201.845703	0.000000	0.000000	0.000000	0.000000
945.490000	541.200000	2250.166667	0.557991	2203.365560	0.000000	0.000000	0.000000	0.000000
945.590000	541.100000	2311.500000	0.558001	2203.268931	0.000000	0.000000	0.000000	0.000000
945.690000	541.000000	2234.833333	0.558011	2200.237406	0.000000	0.000000	0.000000	0.000000
945.790000	540.900000	2217.583333	0.558020	2192.415619	0.000000	0.000000	0.000000	0.000000
945.890000	540.800000	2275.083333	0.558030	2181.581960	0.000000	0.000000	0.000000	0.000000
945.990000	540.700000	2152.416667	0.558040	2167.983734	0.000000	0.000000	0.000000	0.000000
946.090000	540.600000	2181.166667	0.558050	2154.212606	0.000000	0.000000	0.000000	0.000000
946.190000	540.500000	2116.000000	0.558059	2142.292165	0.000000	0.000000	0.000000	0.000000
946.290000	540.400000	2102.583333	0.558069	2133.111959	0.000000	0.000000	0.000000	0.000000
946.390000	540.300000	2108.333333	0.558079	2125.677856	0.000000	0.000000	0.000000	0.000000
946.490000	540.200000	2133.250000	0.558089	2119.120433	0.000000	0.000000	0.000000	0.000000
946.590000	540.100000	2127.500000	0.558098	2111.476695	0.000000	0.000000	0.000000	0.000000
946.690000	540.000000	2133.250000	0.558108	2100.615662	0.000000	0.000000	0.000000	0.000000
946.790000	539.900000	2112.166667	0.558118	2086.153625	0.000000	0.000000	0.000000	0.000000
946.890000	539.800000	2071.916667	0.558128	2068.635264	0.000000	0.000000	0.000000	0.000000
946.990000	539.700000	2173.500000	0.558137	2051.142639	0.000000	0.000000	0.000000	0.000000
947.090000	539.600000	1939.666667	0.558147	2035.086110	0.000000	0.000000	0.000000	0.000000
947.190000	539.500000	2041.250000	0.558157	2023.019908	0.000000	0.000000	0.000000	0.000000
947.290000	539.400000	1979.916667	0.558167	2015.726420	0.000000	0.000000	0.000000	0.000000
947.390000	539.300000	2016.333333	0.558177	2012.952494	0.000000	0.000000	0.000000	0.000000
947.490000	539.200000	2025.916667	0.558186	2011.477793	0.000000	0.000000	0.000000	0.000000
947.590000	539.100000	2002.916667	0.558196	2010.766062	0.000000	0.000000	0.000000	0.000000
947.690000	539.000000	2016.333333	0.558206	2008.996328	0.000000	0.000000	0.000000	0.000000
947.790000	538.900000	2154.333333	0.558216	2005.141235	0.000000	0.000000	0.000000	0.000000
947.890000	538.800000	2039.333333	0.558225	2000.026225	0.000000	0.000000	0.000000	0.000000
947.990000	538.700000	1974.166667	0.558235	1996.626200	0.000000	0.000000	0.000000	0.000000
948.090000	538.600000	1914.750000	0.558245	1995.140035	0.000000	0.000000	0.000000	0.000000
948.190000	538.500000	1991.416667	0.558255	1995.656403	0.000000	0.000000	0.000000	0.000000
948.290000	538.400000	2020.166667	0.558264	1998.665466	0.000000	0.000000	0.000000	0.000000
948.390000	538.300000	2012.500000	0.558274	2003.201640	0.000000	0.000000	0.000000	0.000000
948.490000	538.200000	2016.333333	0.558284	2006.412618	0.000000	0.000000	0.000001	0.000001
948.590000	538.100000	2047.000000	0.558294	2008.436676	0.000000	0.000000	0.000002	0.000002
948.690000	538.000000	1991.416667	0.558303	2010.475942	0.000000	0.000000	0.000004	0.000004
948.790000	537.900000	1976.083333	0.558313	2012.740519	0.000000	0.000000	0.000010	0.000010
948.890000	537.800000	1997.166667	0.558323	2015.644297	0.000000	0.000000	0.000020	0.000020
948.990000	537.700000	2031.666667	0.558333	2019.632050	0.000000	0.000000	0.000041	0.000041
949.090000	537.600000	2043.166667	0.558342	2024.519643	0.000000	0.000000	0.000083	0.000083
949.190000	537.500000	2033.583333	0.558352	2033.583333	0.000000	0.000000	0.000164	0.000164
949.290000	537.400000	2043.166667	0.558362	2033.558299	0.000000	0.000000	0.000326	0.000326
949.390000	537.300000	2125.583333	0.558372	2033.342346	0.000000	0.000000	0.000631	0.000631
949.490000	537.200000	2071.916667	0.558381	2033.244781	0.000000	0.000000	0.001215	0.001215
949.590000	537.100000	1958.833333	0.558391	2033.401072	0.000000	0.000000	0.002301	0.002301
949.690000	537.000000	2094.916667	0.558401	2033.244781	0.000000	0.000000	0.004296	0.004297
949.790000	536.900000	2119.833333	0.558411	2033.028127	0.000000	0.000001	0.007941	0.007941
949.890000	536.800000	2068.083333	0.558421	2032.925649	0.000000	0.000001	0.014382	0.014383
949.990000	536.700000	2012.500000	0.558430	2032.946238	0.000000	0.000003	0.025941	0.025944
950.090000	536.600000	2048.916667	0.558440	2032.880727	0.000000	0.000006	0.045929	0.045934
950.190000	536.500000	2135.166667	0.558450	2032.615641	0.000000	0.000012	0.080398	0.080410
950.290000	536.400000	2087.250000	0.558460	2032.455841	0.000000	0.000025	0.138895	0.138920
950.390000	536.300000	2108.333333	0.558469	2032.244568	0.000000	0.000052	0.236080	0.236132
950.490000	536.200000	2142.833333	0.558479	2031.951172	0.000000	0.000105	0.397889	0.397994
950.590000	536.100000	2060.416667	0.558489	2031.841441	0.000000	0.000210	0.658966	0.659175
950.690000	536.000000	2060.416667	0.558499	2031.728434	0.000000	0.000416	1.081078	1.081494
950.790000	535.900000	2167.750000	0.558508	2031.367655	0.000000	0.000811	1.747807	1.748618
950.890000	535.800000	2085.333333	0.558518	2031.190542	0.000000	0.001563	2.786832	2.788395
950.990000	535.700000	2079.583333	0.558528	2031.023020	0.000000	0.002975	4.394367	4.397342
951.090000	535.600000	2119.833333	0.558538	2030.760274	0.000000	0.005574	6.815323	6.820897
951.190000	535.500000	2198.416667	0.558547	2030.315267	0.000000	0.010328	10.477944	10.488273
951.290000	535.400000	2125.583333	0.558557	2030.031698	0.000000	0.018816	15.865572	15.884389
951.390000	535.300000	2175.416667	0.558567	2029.631144	0.000000	0.033936	23.722289	23.756225
951.490000	535.200000	2198.416667	0.558577	2029.174438	0.000000	0.060446	35.021617	35.082061
951.590000	535.100000	2255.916667	0.558586	2028.582733	0.000000	0.106046	50.946586	51.052632
951.690000	535.000000	2240.583333	0.558596	2028.021444	0.000000	0.183895	73.309751	73.493642
951.790000	534.900000	2121.750000	0.558606	2027.726644	0.000000	0.313956	103.926955	104.240911
951.890000	534.800000	2185.000000	0.558616	2027.283976	0.000000	0.530027	145.559787	146.089813
951.990000	534.700000	2315.333333	0.558625	2026.540894	0.000000	0.882588	201.081338	201.963924
952.090000	534.600000	2300.000000	0.558635	2025.828227	0.000000	1.450499	273.906483	275.356968
952.190000	534.500000	2470.583333	0.558645	2024.722493	0.000000	2.355642	368.327029	370.682678
952.290000	534.400000	2706.333333	0.558655	2023.075124	0.000000	3.769282	487.874023	491.643308
952.390000	534.300000	2779.166667	0.558664	2021.255554	0.000000	5.960584	637.855530	643.816101
952.490000	534.200000	2911.416667	0.558674	2019.128550	0.000000	9.290307	821.468137	830.758425
952.590000	534.100000	2974.666667	0.558684	2016.849935	0.000001	14.306775	1042.161647	1056.468445
952.690000	534.000000	3425.083333	0.558694	2013.538818	0.000002	21.768955	1302.069204	1323.838181
952.790000	533.900000	3750.916667	0.558704	2009.476430	0.000006	32.648760	1600.380051	1633.028778
952.890000	533.800000	4145.750000	0.558713	2004.504374	0.000016	48.375288	1935.249349	1983.624593
952.990000	533.700000	4463.916667	0.558723	1998.795085	0.000043	70.669187	2299.595469	2370.264598
953.090000	533.600000	4766.750000	0.558733	1992.382253	0.000110	101.961280	2683.452189	2785.413615
953.190000	533.500000	5134.750000	0.558743	1985.116140	0.000276	145.211847	3072.707723	3217.919790
953.290000	533.400000	5592.833333	0.558752	1976.789917	0.000677	203.994753	3449.719940	3653.715322
953.390000	533.300000	6175.500000	0.558762	1967.118144	0.001621	282.971255	3793.693756	4076.666707
953.490000	533.200000	6313.500000	0.558772	1957.109924	0.003783	386.958260	4085.195312	4472.157491
953.590000	533.100000	6790.750000	0.558782	1945.992696	0.008611	522.202817	4302.297587	4824.509237
953.690000	533.000000	7080.166667	0.558791	1934.191813	0.019166	694.817754	4431.252848	5126.089905
953.790000	532.900000	7223.916667	0.558801	1922.037170	0.041872	911.542580	4461.996724	5373.581360
953.890000	532.800000	7383.000000	0.558811	1909.493673	0.089374	1179.328018	4391.404338	5570.821615
953.990000	532.700000	7664.750000	0.558821	1896.281494	0.186067	1502.454341	4226.651957	5729.292419
954.090000	532.600000	7833.416667	0.558830	1882.656128	0.378036	1885.531713	3977.494181	5863.403870
954.190000	532.500000	8078.750000	0.558840	1868.442566	0.749893	2328.664368	3663.164825	5992.579061
954.290000	532.400000	7961.833333	0.558850	1854.464376	1.459134	2829.092417	3303.596334	6134.147542
954.390000	532.300000	8040.416667	0.558860	1840.277018	2.778085	3379.280101	2919.569051	6301.627523
954.490000	532.200000	8567.500000	0.558869	1824.858988	5.164347	3964.257202	2530.551697	6499.973043
954.590000	532.100000	8701.666667	0.558879	1809.102641	9.374563	4564.780782	2153.145477	6727.300659
954.690000	532.000000	8906.750000	0.558889	1792.846069	16.622693	5154.829142	1799.276566	6970.728088
954.790000	531.900000	9228.750000	0.558899	1775.821615	28.841297	5703.846517	1478.556137	7211.244019
954.890000	531.800000	9276.666667	0.558908	1758.652100	48.998469	6180.274821	1195.142507	7424.416097
954.990000	531.700000	9355.250000	0.558918	1741.267334	81.361675	6552.584981	950.804942	7584.751628
955.090000	531.600000	9280.500000	0.558928	1724.015930	131.953811	6793.188416	745.187050	7670.329203
955.190000	531.500000	9313.083333	0.558938	1706.654093	209.045364	6886.910889	575.020589	7670.976827
955.290000	531.400000	9391.666667	0.558948	1689.077006	323.526700	6824.224752	437.755278	7585.506877
955.390000	531.300000	9140.583333	0.558957	1672.034302	489.796656	6611.502360	328.457461	7429.756653
955.490000	531.200000	8920.166667	0.558967	1655.457662	724.326337	6264.158936	243.070730	7231.556193
955.590000	531.100000	8772.583333	0.558977	1639.181905	1044.929021	5805.511271	177.493216	7027.933757
955.690000	531.000000	8462.083333	0.558987	1623.579041	1469.829127	5268.639648	127.757900	6866.226705
955.790000	530.900000	8431.416667	0.558996	1608.013143	2014.543711	4684.054911	90.840761	6789.439311
955.890000	530.800000	8418.000000	0.559006	1592.445374	2688.719747	4083.345561	63.673416	6835.738790
955.990000	530.700000	8638.416667	0.559016	1576.343689	3489.561900	3493.344462	44.087245	7026.993205
956.090000	530.600000	8839.666667	0.559026	1559.750203	4395.957825	2934.996674	30.130691	7361.085144
956.190000	530.500000	9267.083333	0.559035	1542.149719	5366.080811	2423.548492	20.307064	7809.936096
956.290000	530.400000	9811.416667	0.559045	1523.274577	6336.491577	1968.813009	13.524028	8318.828410
956.390000	530.300000	10242.666667	0.559055	1503.377930	7225.232971	1573.608719	8.871357	8807.713175
956.490000	530.200000	10610.666667	0.559065	1482.603434	7940.166951	1238.740590	5.757014	9184.663859
956.590000	530.100000	10827.250000	0.559074	1461.293620	8398.775309	960.482389	3.686504	9362.943807
956.690000	530.000000	10696.916667	0.559084	1440.237427	8545.097087	733.853401	2.328601	9281.278646
956.790000	529.900000	10426.666667	0.559094	1419.753052	8360.347453	553.255765	1.453251	8915.056803
956.890000	529.800000	9796.083333	0.559104	1400.662191	7868.246094	410.975085	0.893248	8280.114176
956.990000	529.700000	8929.750000	0.559113	1383.504842	7128.286418	301.343191	0.543135	7430.173116
957.090000	529.600000	7912.000000	0.559123	1368.628682	6225.498515	217.859980	0.325463	6443.684062
957.190000	529.500000	6748.583333	0.559133	1356.370626	5251.374674	155.404200	0.192654	5406.971883
957.290000	529.400000	5732.750000	0.559143	1346.399373	4286.014811	109.466662	0.112642	4395.594238
957.390000	529.300000	4992.916667	0.559152	1338.091868	3390.341176	76.011673	0.064857	3466.417775
957.490000	529.200000	3967.500000	0.559162	1332.101583	2603.681468	52.184651	0.036935	2655.903147
957.590000	529.100000	3350.333333	0.559172	1327.503642	1944.863215	35.308751	0.020685	1980.192515
957.690000	529.000000	2783.000000	0.559182	1324.187729	1414.756897	23.592698	0.011469	1438.361003
957.790000	528.900000	2445.666667	0.559192	1321.632914	1002.877584	15.558085	0.006280	1018.441961
957.890000	528.800000	2056.583333	0.559201	1319.958405	693.224958	10.114583	0.003386	703.342908
957.990000	528.700000	1878.333333	0.559211	1318.686320	467.473935	6.511912	0.001805	473.987666
958.090000	528.600000	1755.666667	0.559221	1317.690786	308.046230	4.126181	0.000946	312.173340
958.190000	528.500000	1598.500000	0.559231	1317.050883	198.526392	2.585060	0.000491	201.111944
958.290000	528.400000	1533.333333	0.559240	1316.558146	124.989575	1.596793	0.000251	126.586612
958.390000	528.300000	1449.000000	0.559250	1316.256210	76.868406	0.972805	0.000127	77.841333
958.490000	528.200000	1483.500000	0.559260	1315.875193	46.172573	0.586437	0.000063	46.759073
958.590000	528.100000	1472.000000	0.559270	1315.519562	27.115673	0.347778	0.000031	27.463483
958.690000	528.000000	1450.916667	0.559279	1315.211309	15.592663	0.204343	0.000015	15.797020
958.790000	527.900000	1439.416667	0.559289	1314.928558	8.771604	0.118149	0.000007	8.889760
958.890000	527.800000	1341.666667	0.559299	1314.867610	4.819974	0.067451	0.000003	4.887428
958.990000	527.700000	1226.666667	0.559309	1315.068354	2.586221	0.038029	0.000002	2.624252
959.090000	527.600000	1399.166667	0.559318	1314.876851	1.355005	0.021085	0.000001	1.376090
959.190000	527.500000	1351.250000	0.559328	1314.794144	0.695108	0.011621	0.000000	0.706730
959.290000	527.400000	1305.250000	0.559338	1314.815786	0.349552	0.006283	0.000000	0.355835
959.390000	527.300000	1286.083333	0.559348	1314.881180	0.171617	0.003362	0.000000	0.174979
959.490000	527.200000	1335.916667	0.559357	1314.833333	0.082225	0.001773	0.000000	0.083997
959.590000	527.100000	1314.833333	0.559367	1314.833333	0.038424	0.000920	0.000000	0.039344
959.690000	527.000000	1255.416667	0.559377	1293.474035	0.017556	0.000474	0.000000	0.018030
959.790000	526.900000	1286.083333	0.559387	1287.754684	0.007871	0.000239	0.000000	0.008110
959.890000	526.800000	1282.250000	0.559396	1284.396657	0.003450	0.000120	0.000000	0.003570
959.990000	526.700000	1263.083333	0.559406	1281.912618	0.001475	0.000059	0.000000	0.001534
960.090000	526.600000	1324.416667	0.559416	1279.965302	0.000614	0.000029	0.000000	0.000643
960.190000	526.500000	1247.750000	0.559426	1278.140701	0.000250	0.000014	0.000000	0.000263
960.290000	526.400000	1276.500000	0.559435	1275.886653	0.000099	0.000007	0.000000	0.000106
960.390000	526.300000	1284.166667	0.559445	1272.068761	0.000039	0.000003	0.000000	0.000042
960.490000	526.200000	1288.000000	0.559455	1268.695409	0.000015	0.000001	0.000000	0.000016
960.590000	526.100000	1242.000000	0.559465	1264.846634	0.000005	0.000001	0.000000	0.000006
960.690000	526.000000	1286.083333	0.559475	1261.856639	0.000002	0.000000	0.000000	0.000002
960.790000	525.900000	1224.750000	0.559484	1261.595998	0.000001	0.000000	0.000000	0.000001
960.890000	525.800000	1222.833333	0.559494	1264.386653	0.000000	0.000000	0.000000	0.000000
960.990000	525.700000	1268.833333	0.559504	1267.821304	0.000000	0.000000	0.000000	0.000000
961.090000	525.600000	1318.666667	0.559514	1273.019374	0.000000	0.000000	0.000000	0.000000
961.190000	525.500000	1255.416667	0.559523	1277.833969	0.000000	0.000000	0.000000	0.000000
961.290000	525.400000	1297.583333	0.559533	1279.275330	0.000000	0.000000	0.000000	0.000000
961.390000	525.300000	1332.083333	0.559543	1276.852707	0.000000	0.000000	0.000000	0.000000
961.490000	525.200000	1245.833333	0.559553	1271.716054	0.000000	0.000000	0.000000	0.000000
961.590000	525.100000	1253.500000	0.559562	1262.792043	0.000000	0.000000	0.000000	0.000000
961.690000	525.000000	1295.666667	0.559572	1251.859416	0.000000	0.000000	0.000000	0.000000
961.790000	524.900000	1226.666667	0.559582	1241.248728	0.000000	0.000000	0.000000	0.000000
961.890000	524.800000	1238.166667	0.559592	1232.968714	0.000000	0.000000	0.000000	0.000000
961.990000	524.700000	1157.666667	0.559601	1227.724670	0.000000	0.000000	0.000000	0.000000
962.090000	524.600000	1190.250000	0.559611	1226.176036	0.000000	0.000000	0.000000	0.000000
962.190000	524.500000	1272.666667	0.559621	1227.633891	0.000000	0.000000	0.000000	0.000000
962.290000	524.400000	1234.333333	0.559631	1231.868479	0.000000	0.000000	0.000000	0.000000
962.390000	524.300000	1232.416667	0.559640	1236.610311	0.000000	0.000000	0.000000	0.000000
962.490000	524.200000	1255.416667	0.559650	1241.322779	0.000000	0.000000	0.000000	0.000000
962.590000	524.100000	1217.083333	0.559660	1245.760452	0.000000	0.000000	0.000000	0.000000
962.690000	524.000000	1268.833333	0.559670	1250.195669	0.000000	0.000000	0.000000	0.000000
962.790000	523.900000	1357.000000	0.559679	1253.723557	0.000000	0.000000	0.000000	0.000000
962.890000	523.800000	1286.083333	0.559689	1257.340937	0.000000	0.000000	0.000000	0.000000
962.990000	523.700000	1255.416667	0.559699	1259.560476	0.000000	0.000000	0.000000	0.000000
963.090000	523.600000	1266.916667	0.559709	1260.581395	0.000000	0.000000	0.000000	0.000000
963.190000	523.500000	1253.500000	0.559719	1260.208333	0.000000	0.000000	0.000000	0.000000
963.290000	523.400000	1261.166667	0.559728	1258.701813	0.000000	0.000000	0.000000	0.000000
963.390000	523.300000	1286.083333	0.559738	1255.126546	0.000000	0.000000	0.000000	0.000000
963.490000	523.200000	1282.250000	0.559748	1252.212006	0.000000	0.000000	0.000000	0.000000
963.590000	523.100000	1153.833333	0.559758	1249.605250	0.000000	0.000000	0.000000	0.000000
963.690000	523.000000	1251.583333	0.559767	1247.060028	0.000000	0.000000	0.000000	0.000000
963.790000	522.900000	1289.916667	0.559777	1244.913371	0.000000	0.000000	0.000000	0.000000
963.890000	522.800000	1265.000000	0.559787	1244.131332	0.000000	0.000000	0.000000	0.000000
963.990000	522.700000	1219.000000	0.559797	1243.287994	0.000000	0.000000	0.000000	0.000000
