# Supplementary material for: Enhancing the Longevity and Structural Stability of Humidity Sensors: Iron Thin Films with Nitride Bonding Synthesized via Magnetic Field-Assisted Sparking Discharge
Source: Sensors (Basel). 2024 Aug 23;24(17):5466. doi: 10.3390/s24175466 (PMC11397896; doi:10.3390/s24175466)
Supplement: Supplementary file 1 [file sensors-24-05466-s001.zip › XPS_7-1-2024/5.IRON N2 sample2/survey]

Dataset wide:30(7-1-2024)
Dwell Time (s)	0.100000
Number of sweeps	1
Kinetic Energy(eV)	Binding Energy(eV)	Intensity(cps)	Transmission Value	Background(cps)
283.690000	1203.000000	78090.000000	4.361546	78503.315430
284.690000	1202.000000	79170.000000	4.360870	78515.356445
285.690000	1201.000000	78730.000000	4.360194	78527.119141
286.690000	1200.000000	78460.000000	4.359518	78538.339844
287.690000	1199.000000	79820.000000	4.358842	78542.260742
288.690000	1198.000000	79400.000000	4.358166	78554.726562
289.690000	1197.000000	78370.000000	4.357490	78580.654297
290.690000	1196.000000	78370.000000	4.356814	78613.955078
291.690000	1195.000000	78800.000000	4.356138	78649.331055
292.690000	1194.000000	80920.000000	4.355462	78663.056641
293.690000	1193.000000	79050.000000	4.354786	78632.890625
294.690000	1192.000000	78750.000000	4.354110	78545.576172
295.690000	1191.000000	80180.000000	4.353434	78407.197266
296.690000	1190.000000	79260.000000	4.352758	78210.537109
297.690000	1189.000000	78710.000000	4.352082	78001.152344
298.690000	1188.000000	77030.000000	4.351406	77796.801758
299.690000	1187.000000	77530.000000	4.350730	77624.340820
300.690000	1186.000000	76760.000000	4.350054	77477.617188
301.690000	1185.000000	79170.000000	4.349378	77386.967773
302.690000	1184.000000	78120.000000	4.348702	77305.346680
303.690000	1183.000000	78050.000000	4.348026	77234.282227
304.690000	1182.000000	76930.000000	4.347350	77153.442383
305.690000	1181.000000	77210.000000	4.346674	77091.679688
306.690000	1180.000000	78500.000000	4.345998	77034.760742
307.690000	1179.000000	78520.000000	4.345322	77030.361328
308.690000	1178.000000	76230.000000	4.344646	77077.358398
309.690000	1177.000000	77140.000000	4.343970	77183.076172
310.690000	1176.000000	78440.000000	4.342086	77309.077148
311.690000	1175.000000	78100.000000	4.339862	77443.437500
312.690000	1174.000000	77920.000000	4.337639	77548.320312
313.690000	1173.000000	77530.000000	4.335415	77609.946289
314.690000	1172.000000	78020.000000	4.333191	77627.993164
315.690000	1171.000000	77270.000000	4.330967	77628.056641
316.690000	1170.000000	78500.000000	4.328743	77626.416016
317.690000	1169.000000	77590.000000	4.326520	77643.198242
318.690000	1168.000000	77220.000000	4.324296	77688.920898
319.690000	1167.000000	78820.000000	4.322072	77760.009766
320.690000	1166.000000	78850.000000	4.319848	77830.952148
321.690000	1165.000000	78340.000000	4.317624	77884.868164
322.690000	1164.000000	78220.000000	4.315401	77909.375000
323.690000	1163.000000	79630.000000	4.313177	77896.284180
324.690000	1162.000000	77940.000000	4.310953	77835.122070
325.690000	1161.000000	78080.000000	4.308729	77757.958984
326.690000	1160.000000	77070.000000	4.306505	77676.406250
327.690000	1159.000000	77700.000000	4.304281	77602.675781
328.690000	1158.000000	77770.000000	4.302058	77554.218750
329.690000	1157.000000	77270.000000	4.299834	77561.005859
330.690000	1156.000000	76940.000000	4.297610	77607.919922
331.690000	1155.000000	77820.000000	4.295386	77702.568359
332.690000	1154.000000	78360.000000	4.293162	77830.654297
333.690000	1153.000000	78610.000000	4.290939	77981.704102
334.690000	1152.000000	78020.000000	4.288715	78135.229492
335.690000	1151.000000	78080.000000	4.286491	78288.432617
336.690000	1150.000000	78700.000000	4.284267	78428.320312
337.690000	1149.000000	79370.000000	4.282043	78568.242188
338.690000	1148.000000	79460.000000	4.279820	78704.843750
339.690000	1147.000000	78880.000000	4.277596	78831.557617
340.690000	1146.000000	78940.000000	4.275372	78945.512695
341.690000	1145.000000	79360.000000	4.273148	79045.717773
342.690000	1144.000000	80140.000000	4.270924	79122.895508
343.690000	1143.000000	81280.000000	4.268700	79174.804688
344.690000	1142.000000	79430.000000	4.266477	79218.002930
345.690000	1141.000000	78700.000000	4.264253	79254.008789
346.690000	1140.000000	79440.000000	4.262029	79284.428711
347.690000	1139.000000	79330.000000	4.259805	79306.992188
348.690000	1138.000000	79570.000000	4.257581	79325.546875
349.690000	1137.000000	79390.000000	4.255358	79314.970703
350.690000	1136.000000	79430.000000	4.253134	79278.544922
351.690000	1135.000000	80480.000000	4.250910	79218.315430
352.690000	1134.000000	80120.000000	4.248686	79138.339844
353.690000	1133.000000	80140.000000	4.246462	79034.531250
354.690000	1132.000000	79240.000000	4.244239	78946.499023
355.690000	1131.000000	77990.000000	4.242015	78868.154297
356.690000	1130.000000	78840.000000	4.239791	78798.583984
357.690000	1129.000000	79020.000000	4.237567	78742.846680
358.690000	1128.000000	78680.000000	4.235343	78713.623047
359.690000	1127.000000	78470.000000	4.233120	78668.920898
360.690000	1126.000000	79330.000000	4.231518	78628.974609
361.690000	1125.000000	77810.000000	4.230093	78595.659180
362.690000	1124.000000	78690.000000	4.228667	78571.840820
363.690000	1123.000000	79790.000000	4.227242	78551.108398
364.690000	1122.000000	79520.000000	4.225816	78567.851562
365.690000	1121.000000	78200.000000	4.224390	78609.990234
366.690000	1120.000000	78570.000000	4.222965	78680.917969
367.690000	1119.000000	78440.000000	4.221539	78774.003906
368.690000	1118.000000	80590.000000	4.220114	78880.766602
369.690000	1117.000000	79980.000000	4.218688	78992.207031
370.690000	1116.000000	79740.000000	4.217263	79092.646484
371.690000	1115.000000	79610.000000	4.215837	79179.101562
372.690000	1114.000000	80450.000000	4.214411	79240.283203
373.690000	1113.000000	80120.000000	4.212986	79303.481445
374.690000	1112.000000	78490.000000	4.211560	79348.803711
375.690000	1111.000000	80300.000000	4.210135	79406.982422
376.690000	1110.000000	81020.000000	4.208709	79479.311523
377.690000	1109.000000	79080.000000	4.207283	79591.699219
378.690000	1108.000000	79450.000000	4.205858	79707.231445
379.690000	1107.000000	80470.000000	4.204432	79844.238281
380.690000	1106.000000	79920.000000	4.203007	79976.079102
381.690000	1105.000000	80490.000000	4.201581	80095.361328
382.690000	1104.000000	79760.000000	4.200156	80177.500000
383.690000	1103.000000	80600.000000	4.198730	80236.186523
384.690000	1102.000000	80350.000000	4.197304	80270.058594
385.690000	1101.000000	80050.000000	4.195879	80273.188477
386.690000	1100.000000	80840.000000	4.194453	80252.231445
387.690000	1099.000000	79810.000000	4.193028	80209.521484
388.690000	1098.000000	82060.000000	4.191602	80158.095703
389.690000	1097.000000	79840.000000	4.190177	80084.038086
390.690000	1096.000000	80520.000000	4.188751	80021.337891
391.690000	1095.000000	79280.000000	4.187325	79968.618164
392.690000	1094.000000	81180.000000	4.185900	79951.660156
393.690000	1093.000000	81380.000000	4.184474	79953.183594
394.690000	1092.000000	80570.000000	4.183049	80000.952148
395.690000	1091.000000	79590.000000	4.181623	80072.724609
396.690000	1090.000000	80060.000000	4.180197	80171.567383
397.690000	1089.000000	81200.000000	4.178772	80271.269531
398.690000	1088.000000	81950.000000	4.177346	80382.148438
399.690000	1087.000000	80380.000000	4.175921	80475.209961
400.690000	1086.000000	80730.000000	4.174495	80547.490234
401.690000	1085.000000	80400.000000	4.173070	80573.540039
402.690000	1084.000000	81030.000000	4.171644	80555.170898
403.690000	1083.000000	81940.000000	4.170218	80481.040039
404.690000	1082.000000	80560.000000	4.168793	80367.695312
405.690000	1081.000000	81430.000000	4.167367	80229.418945
406.690000	1080.000000	79930.000000	4.165942	80118.276367
407.690000	1079.000000	78950.000000	4.164516	80052.099609
408.690000	1078.000000	80220.000000	4.163091	80057.973633
409.690000	1077.000000	80560.000000	4.161665	80137.968750
410.690000	1076.000000	82360.000000	4.160433	80288.525391
411.690000	1075.000000	81440.000000	4.159256	80476.020508
412.690000	1074.000000	81780.000000	4.158079	80681.308594
413.690000	1073.000000	81060.000000	4.156902	80879.350586
414.690000	1072.000000	83390.000000	4.155725	81060.283203
415.690000	1071.000000	83340.000000	4.154548	81213.466797
416.690000	1070.000000	81470.000000	4.153371	81329.433594
417.690000	1069.000000	81800.000000	4.152194	81411.777344
418.690000	1068.000000	80950.000000	4.151017	81458.398438
419.690000	1067.000000	81840.000000	4.149840	81460.961914
420.690000	1066.000000	82540.000000	4.148663	81417.622070
421.690000	1065.000000	82900.000000	4.147486	81341.538086
422.690000	1064.000000	82240.000000	4.146309	81242.954102
423.690000	1063.000000	80340.000000	4.145132	81131.206055
424.690000	1062.000000	81460.000000	4.143954	81030.039062
425.690000	1061.000000	81790.000000	4.142777	80963.823242
426.690000	1060.000000	80910.000000	4.141600	80941.015625
427.690000	1059.000000	80880.000000	4.140423	80966.015625
428.690000	1058.000000	80510.000000	4.139246	81048.574219
429.690000	1057.000000	81190.000000	4.138069	81181.088867
430.690000	1056.000000	82190.000000	4.136892	81337.631836
431.690000	1055.000000	82130.000000	4.135715	81513.300781
432.690000	1054.000000	81470.000000	4.134538	81687.788086
433.690000	1053.000000	82010.000000	4.133361	81846.201172
434.690000	1052.000000	82250.000000	4.132184	81984.472656
435.690000	1051.000000	82790.000000	4.131007	82114.130859
436.690000	1050.000000	82960.000000	4.129830	82222.646484
437.690000	1049.000000	82500.000000	4.128653	82500.000000
438.690000	1048.000000	82300.000000	4.127476	82520.644531
439.690000	1047.000000	82780.000000	4.126299	82541.289062
440.690000	1046.000000	82790.000000	4.125122	82561.933594
441.690000	1045.000000	84380.000000	4.123945	82582.578125
442.690000	1044.000000	83510.000000	4.122767	82603.222656
443.690000	1043.000000	81940.000000	4.121590	82623.867188
444.690000	1042.000000	82730.000000	4.120413	82644.511719
445.690000	1041.000000	81830.000000	4.119236	82665.166016
446.690000	1040.000000	83290.000000	4.118059	82685.810547
447.690000	1039.000000	81840.000000	4.116882	82706.455078
448.690000	1038.000000	82120.000000	4.115705	82727.099609
449.690000	1037.000000	82650.000000	4.114528	82747.744141
450.690000	1036.000000	82550.000000	4.113351	82768.388672
451.690000	1035.000000	82320.000000	4.112174	82789.033203
452.690000	1034.000000	82580.000000	4.110997	82809.677734
453.690000	1033.000000	83020.000000	4.109820	82830.322266
454.690000	1032.000000	82830.000000	4.108643	82850.966797
455.690000	1031.000000	82540.000000	4.107466	82871.611328
456.690000	1030.000000	82880.000000	4.106289	82892.255859
457.690000	1029.000000	83040.000000	4.105112	82912.900391
458.690000	1028.000000	82850.000000	4.103935	82933.544922
459.690000	1027.000000	82400.000000	4.102758	82954.189453
460.690000	1026.000000	82120.000000	4.101019	82974.833984
461.690000	1025.000000	83710.000000	4.099123	82995.488281
462.690000	1024.000000	85300.000000	4.097227	83016.132812
463.690000	1023.000000	85710.000000	4.095330	83036.777344
464.690000	1022.000000	86870.000000	4.093434	83057.421875
465.690000	1021.000000	86360.000000	4.091538	83078.066406
466.690000	1020.000000	83520.000000	4.089641	83098.710938
467.690000	1019.000000	82510.000000	4.087745	83119.355469
468.690000	1018.000000	83140.000000	4.085848	83140.000000
469.690000	1017.000000	83740.000000	4.083952	83206.269531
470.690000	1016.000000	84520.000000	4.082056	83267.783203
471.690000	1015.000000	84010.000000	4.080159	83337.578125
472.690000	1014.000000	84990.000000	4.078263	83425.947266
473.690000	1013.000000	82970.000000	4.076367	83528.916016
474.690000	1012.000000	83340.000000	4.074470	83658.203125
475.690000	1011.000000	83470.000000	4.072574	83786.796875
476.690000	1010.000000	84480.000000	4.070677	83913.564453
477.690000	1009.000000	84490.000000	4.068781	84022.880859
478.690000	1008.000000	84020.000000	4.066885	84105.136719
479.690000	1007.000000	85320.000000	4.064988	84149.794922
480.690000	1006.000000	85080.000000	4.063092	84173.652344
481.690000	1005.000000	84950.000000	4.061196	84188.720703
482.690000	1004.000000	84820.000000	4.059299	84198.730469
483.690000	1003.000000	84340.000000	4.057403	84207.060547
484.690000	1002.000000	84400.000000	4.055507	84212.460938
485.690000	1001.000000	85480.000000	4.053610	84209.863281
486.690000	1000.000000	86910.000000	4.051714	84198.164062
487.690000	999.000000	86800.000000	4.049817	84170.068359
488.690000	998.000000	87370.000000	4.047921	84125.615234
489.690000	997.000000	86680.000000	4.046025	84065.380859
490.690000	996.000000	86400.000000	4.044128	83983.808594
491.690000	995.000000	87150.000000	4.042232	83859.902344
492.690000	994.000000	86270.000000	4.040336	83703.037109
493.690000	993.000000	85260.000000	4.038439	83505.371094
494.690000	992.000000	85070.000000	4.036543	83267.958984
495.690000	991.000000	84150.000000	4.034646	83000.898438
496.690000	990.000000	83790.000000	4.032750	82741.748047
497.690000	989.000000	81930.000000	4.030854	82495.292969
498.690000	988.000000	82170.000000	4.028957	82292.255859
499.690000	987.000000	81640.000000	4.027061	82141.962891
500.690000	986.000000	81990.000000	4.025165	82042.314453
501.690000	985.000000	82080.000000	4.023268	81964.462891
502.690000	984.000000	83070.000000	4.021372	81902.744141
503.690000	983.000000	83490.000000	4.019476	81823.203125
504.690000	982.000000	83310.000000	4.017579	81717.285156
505.690000	981.000000	84190.000000	4.015683	81584.096680
506.690000	980.000000	85750.000000	4.013786	81435.556641
507.690000	979.000000	87380.000000	4.011890	81268.007812
508.690000	978.000000	90170.000000	4.009994	81092.099609
509.690000	977.000000	90530.000000	4.008097	80901.269531
510.690000	976.000000	91800.000000	4.007377	80685.800781
511.690000	975.000000	91240.000000	4.006989	80431.474609
512.690000	974.000000	90590.000000	4.006601	80140.332031
513.690000	973.000000	88300.000000	4.006213	79816.108398
514.690000	972.000000	86110.000000	4.005825	79472.788086
515.690000	971.000000	85000.000000	4.005438	79126.254883
516.690000	970.000000	83090.000000	4.005050	78795.942383
517.690000	969.000000	80270.000000	4.004662	78473.227539
518.690000	968.000000	78320.000000	4.004274	78146.577148
519.690000	967.000000	77860.000000	4.003886	77795.000000
520.690000	966.000000	77880.000000	4.003498	77402.128906
521.690000	965.000000	77460.000000	4.003110	76957.197266
522.690000	964.000000	76790.000000	4.002722	76492.934570
523.690000	963.000000	75420.000000	4.002334	76047.910156
524.690000	962.000000	74920.000000	4.001946	75664.799805
525.690000	961.000000	74740.000000	4.001558	75372.719727
526.690000	960.000000	74920.000000	4.001170	75197.998047
527.690000	959.000000	74980.000000	4.000782	75115.761719
528.690000	958.000000	75220.000000	4.000394	75097.358398
529.690000	957.000000	75410.000000	4.000006	75116.284180
530.690000	956.000000	74960.000000	3.999618	75163.095703
531.690000	955.000000	74710.000000	3.999230	75194.672852
532.690000	954.000000	76020.000000	3.998842	75221.020508
533.690000	953.000000	74610.000000	3.998454	75234.926758
534.690000	952.000000	75750.000000	3.998066	75224.345703
535.690000	951.000000	76390.000000	3.997678	75171.416016
536.690000	950.000000	75650.000000	3.997290	75110.268555
537.690000	949.000000	74520.000000	3.996902	75036.337891
538.690000	948.000000	75770.000000	3.996514	74967.060547
539.690000	947.000000	75040.000000	3.996126	74936.977539
540.690000	946.000000	74030.000000	3.995738	74959.165039
541.690000	945.000000	76490.000000	3.995350	75023.593750
542.690000	944.000000	76170.000000	3.994962	75125.063477
543.690000	943.000000	75340.000000	3.994574	75248.530273
544.690000	942.000000	75460.000000	3.994186	75358.461914
545.690000	941.000000	75690.000000	3.993798	75444.023438
546.690000	940.000000	75920.000000	3.993410	75500.375977
547.690000	939.000000	76290.000000	3.993022	75525.922852
548.690000	938.000000	75460.000000	3.992634	75534.829102
549.690000	937.000000	75130.000000	3.992246	75528.837891
550.690000	936.000000	77540.000000	3.991858	75517.387695
551.690000	935.000000	76380.000000	3.991470	75495.048828
552.690000	934.000000	76980.000000	3.991082	75475.673828
553.690000	933.000000	75850.000000	3.990694	75442.421875
554.690000	932.000000	75820.000000	3.990306	75425.478516
555.690000	931.000000	74470.000000	3.989918	75421.333008
556.690000	930.000000	76360.000000	3.989530	75434.584961
557.690000	929.000000	75760.000000	3.989142	75440.590820
558.690000	928.000000	75690.000000	3.988754	75444.946289
559.690000	927.000000	76820.000000	3.988366	75409.858398
560.690000	926.000000	76670.000000	3.987622	75331.035156
561.690000	925.000000	76280.000000	3.986777	75211.669922
562.690000	924.000000	76170.000000	3.985933	75079.848633
563.690000	923.000000	74450.000000	3.985088	74946.928711
564.690000	922.000000	74650.000000	3.984244	74842.343750
565.690000	921.000000	74370.000000	3.983399	74774.692383
566.690000	920.000000	74770.000000	3.982555	74741.513672
567.690000	919.000000	75860.000000	3.981710	74727.392578
568.690000	918.000000	74790.000000	3.980865	74716.992188
569.690000	917.000000	74910.000000	3.980021	74696.445312
570.690000	916.000000	75380.000000	3.979176	74658.129883
571.690000	915.000000	75450.000000	3.978332	74607.553711
572.690000	914.000000	75380.000000	3.977487	74542.607422
573.690000	913.000000	75650.000000	3.976643	74470.844727
574.690000	912.000000	74290.000000	3.975798	74392.685547
575.690000	911.000000	74290.000000	3.974954	74317.573242
576.690000	910.000000	73910.000000	3.974109	74234.570312
577.690000	909.000000	74580.000000	3.973264	74144.833984
578.690000	908.000000	76180.000000	3.972420	74045.825195
579.690000	907.000000	74620.000000	3.971575	73936.538086
580.690000	906.000000	75690.000000	3.970731	73799.746094
581.690000	905.000000	75120.000000	3.969886	73636.450195
582.690000	904.000000	74900.000000	3.969042	73451.923828
583.690000	903.000000	75260.000000	3.968197	73246.562500
584.690000	902.000000	75260.000000	3.967353	73022.260742
585.690000	901.000000	75810.000000	3.966508	72794.423828
586.690000	900.000000	74490.000000	3.965663	72570.161133
587.690000	899.000000	75170.000000	3.964819	72343.569336
588.690000	898.000000	75040.000000	3.963974	72111.113281
589.690000	897.000000	75960.000000	3.963130	71871.279297
590.690000	896.000000	75780.000000	3.962285	71611.582031
591.690000	895.000000	74540.000000	3.961441	71326.479492
592.690000	894.000000	75020.000000	3.960596	71014.155273
593.690000	893.000000	73320.000000	3.959752	70681.201172
594.690000	892.000000	73130.000000	3.958907	70316.772461
595.690000	891.000000	73720.000000	3.958062	69927.680664
596.690000	890.000000	73340.000000	3.957218	69508.906250
597.690000	889.000000	73690.000000	3.956373	69073.535156
598.690000	888.000000	71250.000000	3.955529	68602.172852
599.690000	887.000000	68770.000000	3.954684	68127.993164
600.690000	886.000000	66540.000000	3.953840	67657.094727
601.690000	885.000000	67360.000000	3.952995	67210.449219
602.690000	884.000000	66520.000000	3.952151	66776.044922
603.690000	883.000000	67220.000000	3.951306	66405.288086
604.690000	882.000000	65040.000000	3.950462	66078.266602
605.690000	881.000000	65560.000000	3.949617	65796.606445
606.690000	880.000000	65650.000000	3.948772	65554.458008
607.690000	879.000000	65130.000000	3.947928	65354.902344
608.690000	878.000000	66090.000000	3.947083	65143.852539
609.690000	877.000000	65490.000000	3.946239	64916.997070
610.690000	876.000000	64480.000000	3.946477	64654.755859
611.690000	875.000000	65530.000000	3.947021	64350.883789
612.690000	874.000000	64500.000000	3.947565	64026.230469
613.690000	873.000000	63020.000000	3.948109	63720.253906
614.690000	872.000000	63360.000000	3.948653	63455.112305
615.690000	871.000000	62760.000000	3.949197	63278.305664
616.690000	870.000000	61990.000000	3.949741	63188.789062
617.690000	869.000000	63850.000000	3.950286	63163.227539
618.690000	868.000000	64100.000000	3.950830	63175.312500
619.690000	867.000000	64460.000000	3.951374	63201.274414
620.690000	866.000000	63170.000000	3.951918	63190.551758
621.690000	865.000000	63530.000000	3.952462	63151.010742
622.690000	864.000000	63050.000000	3.953006	63086.665039
623.690000	863.000000	63600.000000	3.953550	63009.042969
624.690000	862.000000	63780.000000	3.954094	62926.108398
625.690000	861.000000	63630.000000	3.954638	62851.801758
626.690000	860.000000	63930.000000	3.955182	62766.533203
627.690000	859.000000	63940.000000	3.955726	62667.724609
628.690000	858.000000	63080.000000	3.956270	62542.470703
629.690000	857.000000	65070.000000	3.956814	62380.947266
630.690000	856.000000	64710.000000	3.957358	62182.983398
631.690000	855.000000	63870.000000	3.957902	61960.385742
632.690000	854.000000	63380.000000	3.958446	61708.198242
633.690000	853.000000	64460.000000	3.958990	61432.294922
634.690000	852.000000	64550.000000	3.959534	61137.353516
635.690000	851.000000	65290.000000	3.960078	60818.105469
636.690000	850.000000	64760.000000	3.960622	60476.254883
637.690000	849.000000	66140.000000	3.961166	60123.066406
638.690000	848.000000	64920.000000	3.961710	59757.167969
639.690000	847.000000	64290.000000	3.962254	59379.169922
640.690000	846.000000	64060.000000	3.962798	59000.224609
641.690000	845.000000	63540.000000	3.963342	58616.137695
642.690000	844.000000	62370.000000	3.963886	58216.347656
643.690000	843.000000	63320.000000	3.964430	57803.300781
644.690000	842.000000	61950.000000	3.964974	57376.459961
645.690000	841.000000	62640.000000	3.965518	56926.372070
646.690000	840.000000	62130.000000	3.966062	56454.653320
647.690000	839.000000	61140.000000	3.966606	55969.291992
648.690000	838.000000	60720.000000	3.967151	55472.348633
649.690000	837.000000	59630.000000	3.967695	54966.870117
650.690000	836.000000	58550.000000	3.968239	54460.957031
651.690000	835.000000	59110.000000	3.968783	53945.664062
652.690000	834.000000	56380.000000	3.969327	53402.524414
653.690000	833.000000	54460.000000	3.969871	52827.138672
654.690000	832.000000	52500.000000	3.970415	52226.625977
655.690000	831.000000	51430.000000	3.970959	51601.411133
656.690000	830.000000	51210.000000	3.971503	50983.457031
657.690000	829.000000	49960.000000	3.972047	50425.288086
658.690000	828.000000	48690.000000	3.972591	49945.942383
659.690000	827.000000	49520.000000	3.973135	49548.310547
660.690000	826.000000	49380.000000	3.972404	49244.799805
661.690000	825.000000	48890.000000	3.971314	49018.437500
662.690000	824.000000	48870.000000	3.970224	48833.959961
663.690000	823.000000	48480.000000	3.969133	48677.998047
664.690000	822.000000	48390.000000	3.968043	48547.441406
665.690000	821.000000	48480.000000	3.966953	48430.600586
666.690000	820.000000	49680.000000	3.965863	48331.201172
667.690000	819.000000	49180.000000	3.964772	48250.278320
668.690000	818.000000	48200.000000	3.963682	48196.240234
669.690000	817.000000	47440.000000	3.962592	48164.521484
670.690000	816.000000	48340.000000	3.961502	48156.801758
671.690000	815.000000	48190.000000	3.960411	48159.360352
672.690000	814.000000	48670.000000	3.959321	48175.400391
673.690000	813.000000	47980.000000	3.958231	48199.638672
674.690000	812.000000	47720.000000	3.957141	48228.081055
675.690000	811.000000	48390.000000	3.956050	48247.441406
676.690000	810.000000	48560.000000	3.954960	48262.641602
677.690000	809.000000	48310.000000	3.953870	48267.841797
678.690000	808.000000	48220.000000	3.952780	48250.400391
679.690000	807.000000	48570.000000	3.951689	48212.402344
680.690000	806.000000	48130.000000	3.950599	48174.643555
681.690000	805.000000	47820.000000	3.949509	48144.160156
682.690000	804.000000	47820.000000	3.948419	48121.440430
683.690000	803.000000	48190.000000	3.947328	48113.920898
684.690000	802.000000	48410.000000	3.946238	48120.000000
685.690000	801.000000	47820.000000	3.945148	48118.159180
686.690000	800.000000	48570.000000	3.944058	48098.881836
687.690000	799.000000	48080.000000	3.942967	48070.429688
688.690000	798.000000	48930.000000	3.941877	48036.723633
689.690000	797.000000	48170.000000	3.940787	48011.147461
690.690000	796.000000	47260.000000	3.939697	48008.588867
691.690000	795.000000	48120.000000	3.938606	48037.490234
692.690000	794.000000	47900.000000	3.937516	48081.723633
693.690000	793.000000	49570.000000	3.936426	48132.290039
694.690000	792.000000	49990.000000	3.935336	48166.147461
695.690000	791.000000	48970.000000	3.934245	48168.520508
696.690000	790.000000	49640.000000	3.933155	48122.460938
697.690000	789.000000	50220.000000	3.932065	48037.456055
698.690000	788.000000	52470.000000	3.930975	47921.870117
699.690000	787.000000	52810.000000	3.929884	47790.444336
700.690000	786.000000	53060.000000	3.928606	47659.394531
701.690000	785.000000	52630.000000	3.927274	47543.388672
702.690000	784.000000	52800.000000	3.925942	47441.909180
703.690000	783.000000	51600.000000	3.924610	47344.467773
704.690000	782.000000	50070.000000	3.923278	47232.797852
705.690000	781.000000	49880.000000	3.921947	47083.769531
706.690000	780.000000	49460.000000	3.920615	46891.142578
707.690000	779.000000	47480.000000	3.919283	46646.445312
708.690000	778.000000	47600.000000	3.917951	46360.302734
709.690000	777.000000	46390.000000	3.916619	46068.447266
710.690000	776.000000	45210.000000	3.915287	45802.480469
711.690000	775.000000	45030.000000	3.913956	45572.333984
712.690000	774.000000	45350.000000	3.912624	45397.348633
713.690000	773.000000	44800.000000	3.911292	45271.562500
714.690000	772.000000	46600.000000	3.909960	45155.751953
715.690000	771.000000	46680.000000	3.908628	45032.055664
716.690000	770.000000	45700.000000	3.907296	44890.454102
717.690000	769.000000	44960.000000	3.905965	44714.482422
718.690000	768.000000	45170.000000	3.904633	44518.007812
719.690000	767.000000	44310.000000	3.903301	44333.735352
720.690000	766.000000	43790.000000	3.901969	44169.951172
721.690000	765.000000	44120.000000	3.900637	44039.208984
722.690000	764.000000	44110.000000	3.899306	43969.570312
723.690000	763.000000	42960.000000	3.897974	43949.140625
724.690000	762.000000	44410.000000	3.896642	43972.368164
725.690000	761.000000	44600.000000	3.895310	44030.390625
726.690000	760.000000	44200.000000	3.893978	44104.248047
727.690000	759.000000	44370.000000	3.892646	44159.892578
728.690000	758.000000	44390.000000	3.891315	44192.929688
729.690000	757.000000	44360.000000	3.889983	44181.074219
730.690000	756.000000	44600.000000	3.888651	44124.882812
731.690000	755.000000	44830.000000	3.887319	44042.338867
732.690000	754.000000	43370.000000	3.885987	43935.815430
733.690000	753.000000	44300.000000	3.884655	43815.634766
734.690000	752.000000	43610.000000	3.883324	43693.520508
735.690000	751.000000	43810.000000	3.881992	43577.031250
736.690000	750.000000	43210.000000	3.880660	43457.016602
737.690000	749.000000	44250.000000	3.879328	43354.814453
738.690000	748.000000	44830.000000	3.877996	43257.612305
739.690000	747.000000	45580.000000	3.876664	43175.429688
740.690000	746.000000	43630.000000	3.875333	43092.583008
741.690000	745.000000	45230.000000	3.874001	42998.637695
742.690000	744.000000	45770.000000	3.872669	42866.904297
743.690000	743.000000	45090.000000	3.871337	42705.087891
744.690000	742.000000	46370.000000	3.870005	46370.000000
745.690000	741.000000	45190.000000	3.868673	45600.834961
746.690000	740.000000	45360.000000	3.867342	44831.665039
747.690000	739.000000	43470.000000	3.866010	44062.500000
748.690000	738.000000	44370.000000	3.864678	43293.334961
749.690000	737.000000	44210.000000	3.863346	42524.165039
750.690000	736.000000	44450.000000	3.862014	41755.000000
751.690000	735.000000	44700.000000	3.860683	40985.834961
752.690000	734.000000	45980.000000	3.859351	40216.667480
753.690000	733.000000	45830.000000	3.858019	39447.500000
754.690000	732.000000	45510.000000	3.856687	38678.332520
755.690000	731.000000	45310.000000	3.855355	37909.167480
756.690000	730.000000	46140.000000	3.854023	37140.000000
757.690000	729.000000	46010.000000	3.852692	36370.832520
758.690000	728.000000	48340.000000	3.851360	35601.667480
759.690000	727.000000	50340.000000	3.850028	34832.500000
760.690000	726.000000	51980.000000	3.850115	34063.334961
761.690000	725.000000	53040.000000	3.850601	33294.167480
762.690000	724.000000	52040.000000	3.851088	32525.000000
763.690000	723.000000	48370.000000	3.851575	31755.834961
764.690000	722.000000	42530.000000	3.852062	30986.667480
765.690000	721.000000	40660.000000	3.852548	30217.500000
766.690000	720.000000	41080.000000	3.853035	29448.334961
767.690000	719.000000	41020.000000	3.853522	28679.167480
768.690000	718.000000	39990.000000	3.854009	27910.000000
769.690000	717.000000	38320.000000	3.854495	27140.834961
770.690000	716.000000	37690.000000	3.854982	26371.667480
771.690000	715.000000	39790.000000	3.855469	25602.500000
772.690000	714.000000	42090.000000	3.855956	24833.334961
773.690000	713.000000	46640.000000	3.856442	24064.167480
774.690000	712.000000	51010.000000	3.856929	23295.000000
775.690000	711.000000	54620.000000	3.857416	22525.834961
776.690000	710.000000	46870.000000	3.857903	21756.667480
777.690000	709.000000	30640.000000	3.858389	20987.500000
778.690000	708.000000	22090.000000	3.858876	20218.333740
779.690000	707.000000	19440.000000	3.859363	19449.167480
780.690000	706.000000	18680.000000	3.859850	18680.001221
781.690000	705.000000	18320.000000	3.860337	19240.112305
782.690000	704.000000	18780.000000	3.860823	18751.102295
783.690000	703.000000	18610.000000	3.861310	18398.115234
784.690000	702.000000	18050.000000	3.861797	18155.679932
785.690000	701.000000	17460.000000	3.862284	17983.133545
786.690000	700.000000	17820.000000	3.862770	17874.040527
787.690000	699.000000	17530.000000	3.863257	17817.519531
788.690000	698.000000	17610.000000	3.863744	17805.092773
789.690000	697.000000	17850.000000	3.864231	17821.799316
790.690000	696.000000	18050.000000	3.864717	17863.959961
791.690000	695.000000	18700.000000	3.865204	17914.212646
792.690000	694.000000	18210.000000	3.865691	17965.360107
793.690000	693.000000	17730.000000	3.866178	18020.119629
794.690000	692.000000	17780.000000	3.866664	18072.973633
795.690000	691.000000	18580.000000	3.867151	18124.560547
796.690000	690.000000	18830.000000	3.867638	18171.760254
797.690000	689.000000	18650.000000	3.868125	18216.812744
798.690000	688.000000	18070.000000	3.868611	18251.319580
799.690000	687.000000	18180.000000	3.869098	18283.280029
800.690000	686.000000	18360.000000	3.869585	18309.680176
801.690000	685.000000	18150.000000	3.870072	18330.839844
802.690000	684.000000	18460.000000	3.870558	18330.439453
803.690000	683.000000	18910.000000	3.871045	18317.280273
804.690000	682.000000	18000.000000	3.871532	18289.439697
805.690000	681.000000	18390.000000	3.872019	18250.159912
806.690000	680.000000	18140.000000	3.872506	18217.120361
807.690000	679.000000	17680.000000	3.872992	18211.119385
808.690000	678.000000	18210.000000	3.873479	18225.679932
809.690000	677.000000	18340.000000	3.873966	18258.239746
810.690000	676.000000	18430.000000	3.873047	18305.679932
811.690000	675.000000	18300.000000	3.871733	18347.760010
812.690000	674.000000	18520.000000	3.870418	18369.039307
813.690000	673.000000	18570.000000	3.869104	18372.559814
814.690000	672.000000	18390.000000	3.867789	18364.320068
815.690000	671.000000	18160.000000	3.866474	18345.200195
816.690000	670.000000	18240.000000	3.865160	18328.000488
817.690000	669.000000	18450.000000	3.863845	18325.366211
818.690000	668.000000	18060.000000	3.862531	18338.416748
819.690000	667.000000	18530.000000	3.861216	18361.234131
820.690000	666.000000	18330.000000	3.859901	18396.937256
821.690000	665.000000	18070.000000	3.858587	18425.765381
822.690000	664.000000	19070.000000	3.857272	18439.462891
823.690000	663.000000	19120.000000	3.855958	18427.308350
824.690000	662.000000	18900.000000	3.854643	18392.022705
825.690000	661.000000	18200.000000	3.853328	18332.565918
826.690000	660.000000	18180.000000	3.852014	18277.497559
827.690000	659.000000	17910.000000	3.850699	18228.834229
828.690000	658.000000	18140.000000	3.849384	18200.257568
829.690000	657.000000	18160.000000	3.848070	18191.926270
830.690000	656.000000	18110.000000	3.846755	18202.559814
831.690000	655.000000	18440.000000	3.845441	18209.279785
832.690000	654.000000	18540.000000	3.844126	18216.080322
833.690000	653.000000	17950.000000	3.842811	18220.799561
834.690000	652.000000	18020.000000	3.841497	18226.400146
835.690000	651.000000	18080.000000	3.840182	18230.880127
836.690000	650.000000	18690.000000	3.838868	18247.840576
837.690000	649.000000	18100.000000	3.837553	18272.080078
838.690000	648.000000	18190.000000	3.836238	18299.976807
839.690000	647.000000	18210.000000	3.834924	18320.371094
840.690000	646.000000	18480.000000	3.833609	18328.062744
841.690000	645.000000	18680.000000	3.832294	18311.131592
842.690000	644.000000	18290.000000	3.830980	18270.616455
843.690000	643.000000	19140.000000	3.829665	18206.668701
844.690000	642.000000	19260.000000	3.828351	18137.005615
845.690000	641.000000	18770.000000	3.827036	18081.308594
846.690000	640.000000	17760.000000	3.825721	18054.936523
847.690000	639.000000	17620.000000	3.824407	18063.651123
848.690000	638.000000	18140.000000	3.823092	18106.903076
849.690000	637.000000	18240.000000	3.821778	18171.210938
850.690000	636.000000	18600.000000	3.820463	18241.057129
851.690000	635.000000	18390.000000	3.819148	18314.200439
852.690000	634.000000	18010.000000	3.817834	18385.279541
853.690000	633.000000	18700.000000	3.816519	18467.120361
854.690000	632.000000	18030.000000	3.815205	18555.920410
855.690000	631.000000	18850.000000	3.813890	18648.480225
856.690000	630.000000	18630.000000	3.812575	18723.439941
857.690000	629.000000	19180.000000	3.811261	18773.120117
858.690000	628.000000	19220.000000	3.809946	18772.160645
859.690000	627.000000	19250.000000	3.808631	18735.999756
860.690000	626.000000	18190.000000	3.807317	18676.319580
861.690000	625.000000	18080.000000	3.806002	18613.520508
862.690000	624.000000	19390.000000	3.804688	18556.240234
863.690000	623.000000	18740.000000	3.803373	18519.680176
864.690000	622.000000	18730.000000	3.802058	18495.119629
865.690000	621.000000	18550.000000	3.800744	18483.840332
866.690000	620.000000	18200.000000	3.799429	18482.239990
867.690000	619.000000	18400.000000	3.798115	18492.399902
868.690000	618.000000	18340.000000	3.796800	18515.439453
869.690000	617.000000	18370.000000	3.795485	18547.839355
870.690000	616.000000	18840.000000	3.795252	18571.760254
871.690000	615.000000	19150.000000	3.795324	18584.559326
872.690000	614.000000	18550.000000	3.795395	18589.200439
873.690000	613.000000	18280.000000	3.795467	18584.880371
874.690000	612.000000	18310.000000	3.795538	18580.880127
875.690000	611.000000	18620.000000	3.795610	18594.160156
876.690000	610.000000	18700.000000	3.795681	18624.320068
877.690000	609.000000	18580.000000	3.795753	18657.600098
878.690000	608.000000	18930.000000	3.795825	18691.199951
879.690000	607.000000	18450.000000	3.795896	18715.679932
880.690000	606.000000	19050.000000	3.795968	18723.280029
881.690000	605.000000	18970.000000	3.796039	18722.720947
882.690000	604.000000	18440.000000	3.796111	18731.520996
883.690000	603.000000	18570.000000	3.796183	18755.920410
884.690000	602.000000	18440.000000	3.796254	18798.959961
885.690000	601.000000	18950.000000	3.796326	18859.599609
886.690000	600.000000	18990.000000	3.796397	18923.919678
887.690000	599.000000	19220.000000	3.796469	18970.959473
888.690000	598.000000	19390.000000	3.796541	18990.880127
889.690000	597.000000	19060.000000	3.796612	18994.879150
890.690000	596.000000	18700.000000	3.796684	18997.039795
891.690000	595.000000	18630.000000	3.796755	19007.999268
892.690000	594.000000	19180.000000	3.796827	19047.199707
893.690000	593.000000	18770.000000	3.796899	19121.279297
894.690000	592.000000	19080.000000	3.796970	19211.359863
895.690000	591.000000	19700.000000	3.797042	19292.159424
896.690000	590.000000	19650.000000	3.797113	19353.199463
897.690000	589.000000	19650.000000	3.797185	19385.600586
898.690000	588.000000	19140.000000	3.797256	19383.919678
899.690000	587.000000	19330.000000	3.797328	19358.079834
900.690000	586.000000	19590.000000	3.797400	19335.280762
901.690000	585.000000	18890.000000	3.797471	19326.879883
902.690000	584.000000	19320.000000	3.797543	19335.679932
903.690000	583.000000	19390.000000	3.797614	19367.919922
904.690000	582.000000	19130.000000	3.797686	19417.120361
905.690000	581.000000	19610.000000	3.797758	19461.040039
906.690000	580.000000	19750.000000	3.797829	19486.240234
907.690000	579.000000	19610.000000	3.797901	19480.880127
908.690000	578.000000	19870.000000	3.797972	19439.279785
909.690000	577.000000	19260.000000	3.798044	19374.880371
910.690000	576.000000	18950.000000	3.796924	19298.480225
911.690000	575.000000	19450.000000	3.795468	19224.479980
912.690000	574.000000	18840.000000	3.794012	19167.919922
913.690000	573.000000	19100.000000	3.792556	19132.479248
914.690000	572.000000	19010.000000	3.791100	19101.839600
915.690000	571.000000	19290.000000	3.789644	19067.280273
916.690000	570.000000	19340.000000	3.788188	19021.119385
917.690000	569.000000	18810.000000	3.786732	18958.399658
918.690000	568.000000	18960.000000	3.785276	18881.119385
919.690000	567.000000	18840.000000	3.783820	18806.879883
920.690000	566.000000	18590.000000	3.782364	18756.960449
921.690000	565.000000	18330.000000	3.780907	18732.729492
922.690000	564.000000	18560.000000	3.779451	18729.573975
923.690000	563.000000	18830.000000	3.777995	18741.245117
924.690000	562.000000	19000.000000	3.776539	18750.185547
925.690000	561.000000	19050.000000	3.775083	18729.602051
926.690000	560.000000	19080.000000	3.773627	18681.246338
927.690000	559.000000	19160.000000	3.772171	18614.125977
928.690000	558.000000	19980.000000	3.770715	18526.938477
929.690000	557.000000	20240.000000	3.769259	18426.009521
930.690000	556.000000	20250.000000	3.767803	18325.213623
931.690000	555.000000	20530.000000	3.766347	18211.195068
932.690000	554.000000	20420.000000	3.764891	18066.702881
933.690000	553.000000	20190.000000	3.763435	17894.433594
934.690000	552.000000	19880.000000	3.761979	17687.915039
935.690000	551.000000	19020.000000	3.760523	17439.331055
936.690000	550.000000	18550.000000	3.759067	17168.479004
937.690000	549.000000	18770.000000	3.757611	16891.658936
938.690000	548.000000	17690.000000	3.756155	16604.709473
939.690000	547.000000	16620.000000	3.754699	16317.761230
940.690000	546.000000	16690.000000	3.753243	16031.041260
941.690000	545.000000	16020.000000	3.751787	15718.856201
942.690000	544.000000	15850.000000	3.750331	15373.142090
943.690000	543.000000	14970.000000	3.748875	15002.349854
944.690000	542.000000	14640.000000	3.747418	14607.947998
945.690000	541.000000	14130.000000	3.745962	14130.000000
946.690000	540.000000	13690.000000	3.744506	13718.750000
947.690000	539.000000	12960.000000	3.743050	13307.500000
948.690000	538.000000	13110.000000	3.741594	12896.250000
949.690000	537.000000	13770.000000	3.740138	12485.000000
950.690000	536.000000	14370.000000	3.738682	12073.750000
951.690000	535.000000	16460.000000	3.737226	11662.500000
952.690000	534.000000	24420.000000	3.735770	11251.250000
953.690000	533.000000	41590.000000	3.734314	10840.000000
954.690000	532.000000	53420.000000	3.732858	10428.750000
955.690000	531.000000	57730.000000	3.731402	10017.500000
956.690000	530.000000	53550.000000	3.729946	9606.250000
957.690000	529.000000	29190.000000	3.728490	9195.000000
958.690000	528.000000	10980.000000	3.727034	8783.750000
959.690000	527.000000	8170.000000	3.725578	8372.500000
960.690000	526.000000	7920.000000	3.724122	7961.250000
961.690000	525.000000	7550.000000	3.722666	7550.000000
962.690000	524.000000	7860.000000	3.721210	7867.045898
963.690000	523.000000	7630.000000	3.719754	7744.721680
964.690000	522.000000	7550.000000	3.718298	7689.918213
965.690000	521.000000	7470.000000	3.716842	7682.000122
966.690000	520.000000	7530.000000	3.715385	7700.720215
967.690000	519.000000	8040.000000	3.713929	7733.599854
968.690000	518.000000	7820.000000	3.712473	7775.759888
969.690000	517.000000	7800.000000	3.711017	7823.599854
970.690000	516.000000	7780.000000	3.710301	7875.839844
971.690000	515.000000	7660.000000	3.709794	7928.959961
972.690000	514.000000	8100.000000	3.709287	7976.560059
973.690000	513.000000	8120.000000	3.708779	8007.039795
974.690000	512.000000	8310.000000	3.708272	8006.400146
975.690000	511.000000	8400.000000	3.707765	7970.239868
976.690000	510.000000	7780.000000	3.707257	7906.719971
977.690000	509.000000	7600.000000	3.706750	7823.759766
978.690000	508.000000	7730.000000	3.706242	7735.759888
979.690000	507.000000	7630.000000	3.705735	7667.119751
980.690000	506.000000	7580.000000	3.705228	7633.599854
981.690000	505.000000	7340.000000	3.704720	7637.839966
982.690000	504.000000	7560.000000	3.704213	7683.200073
983.690000	503.000000	7640.000000	3.703706	7764.925537
984.690000	502.000000	7560.000000	3.703198	7860.457153
985.690000	501.000000	8370.000000	3.702691	7947.154541
986.690000	500.000000	8310.000000	3.702184	8007.097168
987.690000	499.000000	8310.000000	3.701676	8021.726074
988.690000	498.000000	8270.000000	3.701169	7989.943237
989.690000	497.000000	8590.000000	3.700662	7921.028442
990.690000	496.000000	7950.000000	3.700154	7826.743164
991.690000	495.000000	7860.000000	3.699647	7721.885986
992.690000	494.000000	7610.000000	3.699140	7626.137085
993.690000	493.000000	7300.000000	3.698632	7541.874390
994.690000	492.000000	7330.000000	3.698125	7468.457031
995.690000	491.000000	7480.000000	3.697618	7402.525635
996.690000	490.000000	7460.000000	3.697110	7340.079956
997.690000	489.000000	7310.000000	3.696603	7275.200195
998.690000	488.000000	7190.000000	3.696096	7203.120117
999.690000	487.000000	7330.000000	3.695588	7135.520020
1000.690000	486.000000	6880.000000	3.695081	7089.920044
1001.690000	485.000000	6690.000000	3.694573	7074.880371
1002.690000	484.000000	6910.000000	3.694066	7087.600098
1003.690000	483.000000	7200.000000	3.693559	7136.743164
1004.690000	482.000000	6910.000000	3.693051	7208.068848
1005.690000	481.000000	7610.000000	3.692544	7276.857300
1006.690000	480.000000	7740.000000	3.692037	7332.228394
1007.690000	479.000000	7480.000000	3.691529	7380.662842
1008.690000	478.000000	6980.000000	3.691022	7414.491577
1009.690000	477.000000	8080.000000	3.690515	7429.313965
1010.690000	476.000000	7890.000000	3.689336	7434.491577
1011.690000	475.000000	7520.000000	3.687968	7427.542725
1012.690000	474.000000	7660.000000	3.686600	7400.708618
1013.690000	473.000000	7340.000000	3.685232	7358.777466
1014.690000	472.000000	7100.000000	3.683863	7312.468872
1015.690000	471.000000	7170.000000	3.682495	7267.462769
1016.690000	470.000000	7200.000000	3.681127	7232.720337
1017.690000	469.000000	7140.000000	3.679759	7209.680176
1018.690000	468.000000	7310.000000	3.678391	7192.960205
1019.690000	467.000000	7350.000000	3.677023	7184.160156
1020.690000	466.000000	6790.000000	3.675655	7171.839600
1021.690000	465.000000	7490.000000	3.674287	7156.480103
1022.690000	464.000000	7040.000000	3.672919	7141.040039
1023.690000	463.000000	7070.000000	3.671551	7131.679688
1024.690000	462.000000	7230.000000	3.670182	7125.599976
1025.690000	461.000000	6950.000000	3.668814	7132.960205
1026.690000	460.000000	6960.000000	3.667446	7144.799805
1027.690000	459.000000	7420.000000	3.666078	7164.079590
1028.690000	458.000000	6990.000000	3.664710	7180.960083
1029.690000	457.000000	7510.000000	3.663342	7196.560059
1030.690000	456.000000	7300.000000	3.661974	7210.880127
1031.690000	455.000000	6880.000000	3.660606	7233.839722
1032.690000	454.000000	7160.000000	3.659238	7259.439697
1033.690000	453.000000	7440.000000	3.657869	7305.280151
1034.690000	452.000000	6960.000000	3.656501	7358.800049
1035.690000	451.000000	7980.000000	3.655133	7417.119751
1036.690000	450.000000	7250.000000	3.653765	7469.680176
1037.690000	449.000000	7500.000000	3.652397	7512.080078
1038.690000	448.000000	7670.000000	3.651029	7522.720337
1039.690000	447.000000	7780.000000	3.649661	7514.000244
1040.690000	446.000000	7420.000000	3.648293	7480.320435
1041.690000	445.000000	7710.000000	3.646925	7435.040283
1042.690000	444.000000	7120.000000	3.645556	7391.359863
1043.690000	443.000000	7130.000000	3.644188	7364.719849
1044.690000	442.000000	7270.000000	3.642820	7358.320312
1045.690000	441.000000	7170.000000	3.641452	7374.240112
1046.690000	440.000000	7560.000000	3.640084	7396.080322
1047.690000	439.000000	7690.000000	3.638716	7416.719971
1048.690000	438.000000	7470.000000	3.637348	7430.079956
1049.690000	437.000000	7360.000000	3.635980	7423.759766
1050.690000	436.000000	7630.000000	3.634612	7405.599976
1051.690000	435.000000	7060.000000	3.633243	7387.600098
1052.690000	434.000000	7160.000000	3.631875	7362.399902
1053.690000	433.000000	7800.000000	3.630507	7334.000244
1054.690000	432.000000	7290.000000	3.629139	7315.599976
1055.690000	431.000000	7250.000000	3.627771	7304.080200
1056.690000	430.000000	7190.000000	3.626403	7301.920166
1057.690000	429.000000	7030.000000	3.625035	7321.040039
1058.690000	428.000000	7200.000000	3.623667	7356.719971
1059.690000	427.000000	7560.000000	3.622299	7399.200439
1060.690000	426.000000	7680.000000	3.622221	7441.440430
1061.690000	425.000000	7560.000000	3.622506	7469.039917
1062.690000	424.000000	7610.000000	3.622792	7478.640137
1063.690000	423.000000	7160.000000	3.623078	7473.120117
1064.690000	422.000000	7580.000000	3.623364	7450.480347
1065.690000	421.000000	7700.000000	3.623650	7416.879883
1066.690000	420.000000	7290.000000	3.623936	7383.760376
1067.690000	419.000000	7100.000000	3.624222	7349.520264
1068.690000	418.000000	7260.000000	3.624508	7309.760132
1069.690000	417.000000	7710.000000	3.624794	7275.360107
1070.690000	416.000000	7060.000000	3.625079	7246.640015
1071.690000	415.000000	7150.000000	3.625365	7225.039673
1072.690000	414.000000	6930.000000	3.625651	7213.200073
1073.690000	413.000000	7300.000000	3.625937	7221.279907
1074.690000	412.000000	7400.000000	3.626223	7246.719971
1075.690000	411.000000	7120.000000	3.626509	7289.839478
1076.690000	410.000000	7180.000000	3.626795	7345.039673
1077.690000	409.000000	7280.000000	3.627081	7410.960083
1078.690000	408.000000	7610.000000	3.627366	7471.439819
1079.690000	407.000000	7920.000000	3.627652	7518.640137
1080.690000	406.000000	7560.000000	3.627938	7551.279907
1081.690000	405.000000	7420.000000	3.628224	7568.394165
1082.690000	404.000000	7450.000000	3.628510	7450.000000
1083.690000	403.000000	8020.000000	3.628796	7391.818237
1084.690000	402.000000	7250.000000	3.629082	7333.636475
1085.690000	401.000000	7400.000000	3.629368	7275.454712
1086.690000	400.000000	7710.000000	3.629653	7217.272949
1087.690000	399.000000	8180.000000	3.629939	7159.091187
1088.690000	398.000000	7920.000000	3.630225	7100.908813
1089.690000	397.000000	7610.000000	3.630511	7042.727051
1090.690000	396.000000	7890.000000	3.630797	6984.545288
1091.690000	395.000000	7490.000000	3.631083	6926.363525
1092.690000	394.000000	6980.000000	3.631369	6868.181763
1093.690000	393.000000	6810.000000	3.631655	6810.000000
1094.690000	392.000000	6910.000000	3.631940	7066.240234
1095.690000	391.000000	7030.000000	3.632226	7014.559937
1096.690000	390.000000	7190.000000	3.632512	6992.160034
1097.690000	389.000000	6800.000000	3.632798	6994.799805
1098.690000	388.000000	6770.000000	3.633084	7012.960205
1099.690000	387.000000	7240.000000	3.633370	7040.239868
1100.690000	386.000000	6990.000000	3.631929	7073.519897
1101.690000	385.000000	7170.000000	3.630000	7107.360229
1102.690000	384.000000	7080.000000	3.628072	7135.280151
1103.690000	383.000000	7270.000000	3.626144	7154.959717
1104.690000	382.000000	7410.000000	3.624216	7170.559692
1105.690000	381.000000	6970.000000	3.622287	7187.839966
1106.690000	380.000000	7040.000000	3.620359	7210.239868
1107.690000	379.000000	7140.000000	3.618431	7237.280273
1108.690000	378.000000	7500.000000	3.616502	7276.480103
1109.690000	377.000000	7130.000000	3.614574	7315.599976
1110.690000	376.000000	7490.000000	3.612646	7343.840332
1111.690000	375.000000	7520.000000	3.610718	7353.840332
1112.690000	374.000000	7410.000000	3.608789	7346.160278
1113.690000	373.000000	7400.000000	3.606861	7314.160156
1114.690000	372.000000	7340.000000	3.604933	7268.399658
1115.690000	371.000000	7020.000000	3.603005	7215.839844
1116.690000	370.000000	7260.000000	3.601076	7167.680054
1117.690000	369.000000	6970.000000	3.599148	7132.080078
1118.690000	368.000000	7040.000000	3.597220	7115.280151
1119.690000	367.000000	7210.000000	3.595292	7120.479736
1120.690000	366.000000	6880.000000	3.593363	7150.639648
1121.690000	365.000000	7130.000000	3.591435	7198.159790
1122.690000	364.000000	7220.000000	3.589507	7254.879761
1123.690000	363.000000	7440.000000	3.587578	7314.479980
1124.690000	362.000000	7520.000000	3.585650	7364.320068
1125.690000	361.000000	7470.000000	3.583722	7392.719727
1126.690000	360.000000	7500.000000	3.581794	7401.439819
1127.690000	359.000000	7210.000000	3.579865	7388.559570
1128.690000	358.000000	7580.000000	3.577937	7359.519653
1129.690000	357.000000	7480.000000	3.576009	7323.039551
1130.690000	356.000000	7210.000000	3.574081	7296.319580
1131.690000	355.000000	6910.000000	3.572152	7284.959717
1132.690000	354.000000	7160.000000	3.570224	7296.719971
1133.690000	353.000000	7220.000000	3.568296	7325.280151
1134.690000	352.000000	7770.000000	3.566367	7370.880127
1135.690000	351.000000	7190.000000	3.564439	7422.000122
1136.690000	350.000000	7510.000000	3.562511	7465.200195
1137.690000	349.000000	7770.000000	3.560583	7497.839966
1138.690000	348.000000	7330.000000	3.558654	7526.560059
1139.690000	347.000000	7600.000000	3.556726	7548.400269
1140.690000	346.000000	7440.000000	3.554798	7558.959961
1141.690000	345.000000	7860.000000	3.552870	7569.359741
1142.690000	344.000000	7360.000000	3.550941	7574.320068
1143.690000	343.000000	7580.000000	3.549013	7565.599976
1144.690000	342.000000	7800.000000	3.547085	7541.919556
1145.690000	341.000000	7590.000000	3.545157	7515.520020
1146.690000	340.000000	7410.000000	3.543228	7487.760010
1147.690000	339.000000	7320.000000	3.541300	7468.880005
1148.690000	338.000000	7310.000000	3.539372	7471.439819
1149.690000	337.000000	7340.000000	3.537443	7500.399780
1150.690000	336.000000	7480.000000	3.535515	7547.680054
1151.690000	335.000000	7690.000000	3.533587	7606.480103
1152.690000	334.000000	7820.000000	3.531659	7668.479614
1153.690000	333.000000	7800.000000	3.529730	7721.439819
1154.690000	332.000000	7790.000000	3.527802	7758.319702
1155.690000	331.000000	7730.000000	3.525874	7779.599609
1156.690000	330.000000	7690.000000	3.523946	7783.040161
1157.690000	329.000000	8010.000000	3.522017	7768.959961
1158.690000	328.000000	8010.000000	3.520089	7744.959717
1159.690000	327.000000	7620.000000	3.518161	7720.880127
1160.690000	326.000000	7460.000000	3.516232	7702.559814
1161.690000	325.000000	7470.000000	3.514304	7699.439697
1162.690000	324.000000	7610.000000	3.512376	7712.080078
1163.690000	323.000000	7980.000000	3.510448	7737.919922
1164.690000	322.000000	7780.000000	3.508519	7770.000000
1165.690000	321.000000	7900.000000	3.506591	7800.880127
1166.690000	320.000000	7760.000000	3.504663	7825.120239
1167.690000	319.000000	7800.000000	3.502735	7851.440430
1168.690000	318.000000	7780.000000	3.500806	7884.320068
1169.690000	317.000000	7950.000000	3.498878	7922.239990
1170.690000	316.000000	8180.000000	3.496950	7973.840332
1171.690000	315.000000	7630.000000	3.495022	8045.040283
1172.690000	314.000000	7900.000000	3.493093	8120.000000
1173.690000	313.000000	8500.000000	3.491165	8184.000244
1174.690000	312.000000	8690.000000	3.489237	8242.880249
1175.690000	311.000000	8110.000000	3.487308	8285.919800
1176.690000	310.000000	8160.000000	3.485380	8294.845581
1177.690000	309.000000	8650.000000	3.483452	8278.696899
1178.690000	308.000000	8160.000000	3.481524	8247.074585
1179.690000	307.000000	8160.000000	3.479595	8188.137207
1180.690000	306.000000	8420.000000	3.477667	8106.925659
1181.690000	305.000000	8010.000000	3.475739	8020.822754
1182.690000	304.000000	8710.000000	3.473811	7926.868286
1183.690000	303.000000	7890.000000	3.471882	7828.742676
1184.690000	302.000000	7560.000000	3.469954	7735.805664
1185.690000	301.000000	7630.000000	3.468026	7641.817017
1186.690000	300.000000	7810.000000	3.466097	7541.553955
1187.690000	299.000000	7420.000000	3.464169	7440.377197
1188.690000	298.000000	7320.000000	3.462241	7333.645630
1189.690000	297.000000	7350.000000	3.460313	7224.959717
1190.690000	296.000000	6910.000000	3.460958	7128.005981
1191.690000	295.000000	6780.000000	3.462330	7044.246216
1192.690000	294.000000	6960.000000	3.463701	6966.622925
1193.690000	293.000000	7120.000000	3.465073	7120.000000
1194.690000	292.000000	6950.000000	3.466444	6995.454712
1195.690000	291.000000	6710.000000	3.467816	6870.908813
1196.690000	290.000000	7470.000000	3.469187	6746.363525
1197.690000	289.000000	10060.000000	3.470559	6621.818237
1198.690000	288.000000	11190.000000	3.471930	6497.272949
1199.690000	287.000000	12060.000000	3.473302	6372.727051
1200.690000	286.000000	19450.000000	3.474673	6248.181763
1201.690000	285.000000	29670.000000	3.476044	6123.636475
1202.690000	284.000000	18080.000000	3.477416	5999.091187
1203.690000	283.000000	7230.000000	3.478787	5874.545288
1204.690000	282.000000	5750.000000	3.480159	5750.000000
1205.690000	281.000000	5410.000000	3.481530	5725.070801
1206.690000	280.000000	5380.000000	3.482902	5591.466064
1207.690000	279.000000	5160.000000	3.484273	5499.189453
1208.690000	278.000000	5510.000000	3.485645	5458.754883
1209.690000	277.000000	5200.000000	3.487016	5460.905151
1210.690000	276.000000	5590.000000	3.488388	5494.240112
1211.690000	275.000000	5650.000000	3.489759	5541.519775
1212.690000	274.000000	5480.000000	3.491131	5593.519897
1213.690000	273.000000	5610.000000	3.492502	5630.000000
1214.690000	272.000000	5980.000000	3.493874	5651.760254
1215.690000	271.000000	5590.000000	3.495245	5656.799927
1216.690000	270.000000	5810.000000	3.496617	5646.560059
1217.690000	269.000000	5550.000000	3.497988	5623.679810
1218.690000	268.000000	5510.000000	3.499360	5603.599854
1219.690000	267.000000	5560.000000	3.500731	5588.880005
1220.690000	266.000000	5510.000000	3.502103	5583.519897
1221.690000	265.000000	5610.000000	3.503474	5588.720093
1222.690000	264.000000	5550.000000	3.504845	5605.919800
1223.690000	263.000000	5540.000000	3.506217	5625.999756
1224.690000	262.000000	5870.000000	3.507588	5648.640137
1225.690000	261.000000	5670.000000	3.508960	5676.079712
1226.690000	260.000000	5550.000000	3.510331	5706.320190
1227.690000	259.000000	5630.000000	3.511703	5730.800171
1228.690000	258.000000	5880.000000	3.513074	5749.279785
1229.690000	257.000000	5770.000000	3.514446	5751.920166
1230.690000	256.000000	6030.000000	3.515817	5730.239868
1231.690000	255.000000	5910.000000	3.517189	5686.640015
1232.690000	254.000000	5540.000000	3.518560	5630.000000
1233.690000	253.000000	5460.000000	3.519932	5569.840088
1234.690000	252.000000	5230.000000	3.521303	5522.080078
1235.690000	251.000000	5360.000000	3.522675	5494.639893
1236.690000	250.000000	5630.000000	3.524046	5487.520142
1237.690000	249.000000	5580.000000	3.525418	5502.479858
1238.690000	248.000000	5390.000000	3.526789	5535.759888
1239.690000	247.000000	5440.000000	3.528161	5578.399658
1240.690000	246.000000	5650.000000	3.529063	5626.719971
1241.690000	245.000000	5700.000000	3.529832	5677.039795
1242.690000	244.000000	5750.000000	3.530602	5719.439697
1243.690000	243.000000	5890.000000	3.531371	5746.640015
1244.690000	242.000000	5930.000000	3.532141	5758.239746
1245.690000	241.000000	5780.000000	3.532911	5753.359985
1246.690000	240.000000	5660.000000	3.533680	5733.679810
1247.690000	239.000000	5590.000000	3.534450	5707.039795
1248.690000	238.000000	5720.000000	3.535219	5680.239868
1249.690000	237.000000	5790.000000	3.535989	5657.039795
1250.690000	236.000000	5700.000000	3.536759	5644.160156
1251.690000	235.000000	5400.000000	3.537528	5645.839844
1252.690000	234.000000	5310.000000	3.538298	5661.439819
1253.690000	233.000000	5860.000000	3.539068	5690.800171
1254.690000	232.000000	5870.000000	3.539837	5728.159790
1255.690000	231.000000	5880.000000	3.540607	5764.719849
1256.690000	230.000000	5760.000000	3.541376	5801.199951
1257.690000	229.000000	5440.000000	3.542146	5828.079834
1258.690000	228.000000	6230.000000	3.542916	5839.199829
1259.690000	227.000000	6150.000000	3.543685	5842.719727
1260.690000	226.000000	5600.000000	3.544455	5845.999756
1261.690000	225.000000	5640.000000	3.545224	5836.560059
1262.690000	224.000000	6070.000000	3.545994	5828.320312
1263.690000	223.000000	5640.000000	3.546764	5828.720093
1264.690000	222.000000	5860.000000	3.547533	5831.840210
1265.690000	221.000000	5880.000000	3.548303	5829.920044
1266.690000	220.000000	5960.000000	3.549072	5839.440308
1267.690000	219.000000	5640.000000	3.549842	5853.920288
1268.690000	218.000000	5830.000000	3.550612	5869.119873
1269.690000	217.000000	5930.000000	3.551381	5884.959717
1270.690000	216.000000	5980.000000	3.552151	5908.720093
1271.690000	215.000000	5750.000000	3.552920	5924.719849
1272.690000	214.000000	6210.000000	3.553690	5930.319824
1273.690000	213.000000	5990.000000	3.554460	5927.999878
1274.690000	212.000000	5830.000000	3.555229	5919.199829
1275.690000	211.000000	5890.000000	3.555999	5899.440308
1276.690000	210.000000	5920.000000	3.556768	5878.560181
1277.690000	209.000000	5820.000000	3.557538	5861.680298
1278.690000	208.000000	5790.000000	3.558308	5846.320190
1279.690000	207.000000	5870.000000	3.559077	5835.360107
1280.690000	206.000000	5790.000000	3.559847	5832.479858
1281.690000	205.000000	5910.000000	3.560616	5844.160156
1282.690000	204.000000	5700.000000	3.561386	5871.119995
1283.690000	203.000000	5870.000000	3.562156	5917.520142
1284.690000	202.000000	5740.000000	3.562925	5975.520020
1285.690000	201.000000	6040.000000	3.563695	6040.800171
1286.690000	200.000000	6180.000000	3.564464	6095.280151
1287.690000	199.000000	6660.000000	3.565234	6128.959961
1288.690000	198.000000	6320.000000	3.566004	6134.639893
1289.690000	197.000000	5960.000000	3.566773	6119.760132
1290.690000	196.000000	5660.000000	3.567543	6083.519897
1291.690000	195.000000	6190.000000	3.568312	6033.120117
1292.690000	194.000000	6440.000000	3.569082	5977.199707
1293.690000	193.000000	5890.000000	3.569852	5924.559937
1294.690000	192.000000	5630.000000	3.570621	5876.480103
1295.690000	191.000000	5580.000000	3.571391	5838.880005
1296.690000	190.000000	5840.000000	3.572161	5814.719849
1297.690000	189.000000	5940.000000	3.572930	5809.599609
1298.690000	188.000000	5660.000000	3.573700	5823.839722
1299.690000	187.000000	5850.000000	3.574469	5853.759766
1300.690000	186.000000	5960.000000	3.573959	5898.159790
1301.690000	185.000000	5870.000000	3.573088	5966.079712
1302.690000	184.000000	5530.000000	3.572217	6044.240112
1303.690000	183.000000	6330.000000	3.571345	6115.759888
1304.690000	182.000000	6660.000000	3.570474	6173.519897
1305.690000	181.000000	6340.000000	3.569603	6215.839844
1306.690000	180.000000	6130.000000	3.568732	6224.080200
1307.690000	179.000000	6340.000000	3.567860	6203.040161
1308.690000	178.000000	6240.000000	3.566989	6171.040039
1309.690000	177.000000	5950.000000	3.566118	6140.880127
1310.690000	176.000000	5830.000000	3.565247	6109.760132
1311.690000	175.000000	6410.000000	3.564376	6088.959961
1312.690000	174.000000	6040.000000	3.563504	6082.960205
1313.690000	173.000000	5990.000000	3.562633	6086.400146
1314.690000	172.000000	6010.000000	3.561762	6092.080078
1315.690000	171.000000	6030.000000	3.560891	6103.280029
1316.690000	170.000000	6360.000000	3.560019	6120.960083
1317.690000	169.000000	6040.000000	3.559148	6141.040039
1318.690000	168.000000	6140.000000	3.558277	6160.239868
1319.690000	167.000000	6170.000000	3.557406	6179.039917
1320.690000	166.000000	6040.000000	3.556535	6191.359863
1321.690000	165.000000	6390.000000	3.555663	6185.280151
1322.690000	164.000000	6460.000000	3.554792	6160.239868
1323.690000	163.000000	6180.000000	3.553921	6122.800293
1324.690000	162.000000	6020.000000	3.553050	6076.657104
1325.690000	161.000000	5920.000000	3.552178	6035.177002
1326.690000	160.000000	5740.000000	3.551307	6014.154053
1327.690000	159.000000	5810.000000	3.550436	6016.463013
1328.690000	158.000000	6040.000000	3.549565	6037.382812
1329.690000	157.000000	6380.000000	3.548694	6072.462769
1330.690000	156.000000	7090.000000	3.547822	6111.045532
1331.690000	155.000000	7820.000000	3.546951	6143.268433
1332.690000	154.000000	8020.000000	3.546080	6166.428223
1333.690000	153.000000	7190.000000	3.545209	6173.965454
1334.690000	152.000000	6660.000000	3.544337	6168.811035
1335.690000	151.000000	6120.000000	3.543466	6154.422607
1336.690000	150.000000	6080.000000	3.542595	6136.022949
1337.690000	149.000000	5990.000000	3.541724	6119.114380
1338.690000	148.000000	5960.000000	3.540853	6115.856934
1339.690000	147.000000	6040.000000	3.539981	6124.474487
1340.690000	146.000000	6250.000000	3.539110	6144.479980
1341.690000	145.000000	6170.000000	3.538239	6174.960327
1342.690000	144.000000	6240.000000	3.537368	6207.119751
1343.690000	143.000000	6370.000000	3.536496	6234.160156
1344.690000	142.000000	6040.000000	3.535625	6251.199951
1345.690000	141.000000	6300.000000	3.534754	6256.240234
1346.690000	140.000000	6290.000000	3.533883	6237.680054
1347.690000	139.000000	6700.000000	3.533011	6199.440308
1348.690000	138.000000	6210.000000	3.532140	6147.120361
1349.690000	137.000000	5810.000000	3.531269	6093.120117
1350.690000	136.000000	5660.000000	3.530398	6037.600098
1351.690000	135.000000	6190.000000	3.529527	5995.919800
1352.690000	134.000000	5920.000000	3.528655	5970.319824
1353.690000	133.000000	5970.000000	3.527784	5954.639893
1354.690000	132.000000	6050.000000	3.526913	5943.280029
1355.690000	131.000000	5880.000000	3.526042	5944.800415
1356.690000	130.000000	5890.000000	3.528134	5959.920044
1357.690000	129.000000	5820.000000	3.531063	5990.880127
1358.690000	128.000000	5930.000000	3.533991	6041.920166
1359.690000	127.000000	5990.000000	3.536920	6107.440186
1360.690000	126.000000	6260.000000	3.539849	6172.239990
1361.690000	125.000000	6460.000000	3.542777	6223.919678
1362.690000	124.000000	6490.000000	3.545706	6251.840210
1363.690000	123.000000	6370.000000	3.548634	6251.599731
1364.690000	122.000000	6160.000000	3.551563	6231.920166
1365.690000	121.000000	6100.000000	3.554492	6207.039795
1366.690000	120.000000	6000.000000	3.557420	6180.479736
1367.690000	119.000000	6380.000000	3.560349	6165.679932
1368.690000	118.000000	5960.000000	3.563277	6170.079956
1369.690000	117.000000	6010.000000	3.566206	6184.160156
1370.690000	116.000000	6490.000000	3.569134	6198.239746
1371.690000	115.000000	6290.000000	3.572063	6218.560181
1372.690000	114.000000	5930.000000	3.574992	6231.199951
1373.690000	113.000000	6380.000000	3.577920	6224.080200
1374.690000	112.000000	6470.000000	3.580849	6203.200073
1375.690000	111.000000	6240.000000	3.583777	6181.920166
1376.690000	110.000000	6120.000000	3.586706	6162.388306
1377.690000	109.000000	5920.000000	3.589635	6161.805420
1378.690000	108.000000	5890.000000	3.592563	5890.000000
1379.690000	107.000000	6030.000000	3.595492	6010.000000
1380.690000	106.000000	6100.000000	3.598420	6130.000000
1381.690000	105.000000	7160.000000	3.601349	6250.000000
1382.690000	104.000000	8840.000000	3.604278	6370.000000
1383.690000	103.000000	8740.000000	3.607206	6490.000000
1384.690000	102.000000	7650.000000	3.610135	6610.000000
1385.690000	101.000000	6890.000000	3.613063	6730.000000
1386.690000	100.000000	7420.000000	3.615992	6850.000000
1387.690000	99.000000	6880.000000	3.618920	6970.000000
1388.690000	98.000000	6460.000000	3.621849	7090.000000
1389.690000	97.000000	6590.000000	3.624778	7210.000000
1390.690000	96.000000	6680.000000	3.627706	7330.000000
1391.690000	95.000000	7450.000000	3.630635	7450.000000
1392.690000	94.000000	8230.000000	3.633563	6401.129761
1393.690000	93.000000	7620.000000	3.636492	6313.925781
1394.690000	92.000000	6630.000000	3.639421	6207.117920
1395.690000	91.000000	5940.000000	3.642349	6077.636719
1396.690000	90.000000	6050.000000	3.645278	5935.418091
1397.690000	89.000000	5620.000000	3.648206	5787.800293
1398.690000	88.000000	5630.000000	3.651135	5652.222900
1399.690000	87.000000	5440.000000	3.654063	5536.605835
1400.690000	86.000000	5180.000000	3.656992	5448.959961
1401.690000	85.000000	5410.000000	3.659921	5384.639893
1402.690000	84.000000	5360.000000	3.662849	5343.759766
1403.690000	83.000000	5290.000000	3.665778	5319.519653
1404.690000	82.000000	5200.000000	3.668706	5302.239990
1405.690000	81.000000	5390.000000	3.671635	5285.120239
1406.690000	80.000000	5330.000000	3.674564	5267.360229
1407.690000	79.000000	5180.000000	3.677492	5244.479980
1408.690000	78.000000	5320.000000	3.680421	5216.079712
1409.690000	77.000000	5060.000000	3.683349	5178.880005
1410.690000	76.000000	5360.000000	3.686278	5137.199707
1411.690000	75.000000	4960.000000	3.689206	5092.319946
1412.690000	74.000000	4980.000000	3.692135	5044.559937
1413.690000	73.000000	5160.000000	3.695064	4991.520081
1414.690000	72.000000	4970.000000	3.697992	4945.759888
1415.690000	71.000000	4680.000000	3.700921	4903.060913
1416.690000	70.000000	4840.000000	3.703849	4863.582458
1417.690000	69.000000	4920.000000	3.706778	4825.297852
1418.690000	68.000000	4850.000000	3.709707	4787.559204
1419.690000	67.000000	4630.000000	3.712635	4732.623291
1420.690000	66.000000	4920.000000	3.715564	4660.433960
1421.690000	65.000000	5510.000000	3.718492	4561.208191
1422.690000	64.000000	5020.000000	3.721421	4439.392700
1423.690000	63.000000	5000.000000	3.724350	4298.286133
1424.690000	62.000000	4840.000000	3.727278	4152.385864
1425.690000	61.000000	4910.000000	3.730207	4006.181335
1426.690000	60.000000	5100.000000	3.733135	3863.935547
1427.690000	59.000000	5600.000000	3.736064	3721.910706
1428.690000	58.000000	7440.000000	3.738992	3571.699219
1429.690000	57.000000	8990.000000	3.741921	3400.426941
1430.690000	56.000000	10340.000000	3.744850	3195.154419
1431.690000	55.000000	8190.000000	3.747778	2963.789673
1432.690000	54.000000	4430.000000	3.750707	2706.497498
1433.690000	53.000000	2700.000000	3.753635	2440.868683
1434.690000	52.000000	1810.000000	3.756564	2187.491455
1435.690000	51.000000	1680.000000	3.759493	1971.377258
1436.690000	50.000000	1610.000000	3.762421	1797.531433
1437.690000	49.000000	1530.000000	3.765350	1677.348633
1438.690000	48.000000	1530.000000	3.768278	1604.434357
1439.690000	47.000000	1480.000000	3.771207	1567.519989
1440.690000	46.000000	1520.000000	3.774135	1550.319977
1441.690000	45.000000	1650.000000	3.777064	1542.639923
1442.690000	44.000000	1580.000000	3.779993	1535.439911
1443.690000	43.000000	1490.000000	3.782921	1522.720032
1444.690000	42.000000	1580.000000	3.785850	1504.559937
1445.690000	41.000000	1430.000000	3.788778	1484.640045
1446.690000	40.000000	1440.000000	3.791707	1465.279999
1447.690000	39.000000	1440.000000	3.794636	1446.560059
1448.690000	38.000000	1450.000000	3.797564	1434.479980
1449.690000	37.000000	1360.000000	3.800493	1430.639954
1450.690000	36.000000	1420.000000	3.803421	1433.999939
1451.690000	35.000000	1440.000000	3.806350	1447.279968
1452.690000	34.000000	1400.000000	3.809278	1474.639893
1453.690000	33.000000	1420.000000	3.812207	1515.520020
1454.690000	32.000000	1570.000000	3.815136	1563.907776
1455.690000	31.000000	1690.000000	3.818064	1624.923248
1456.690000	30.000000	1520.000000	3.820993	1695.206451
1457.690000	29.000000	1800.000000	3.823921	1763.248901
1458.690000	28.000000	1920.000000	3.826850	1817.039185
1459.690000	27.000000	2140.000000	3.829779	1866.933899
1460.690000	26.000000	2320.000000	3.830423	1894.293060
1461.690000	25.000000	2320.000000	3.830423	1889.916687
1462.690000	24.000000	2220.000000	3.830423	1861.930695
1463.690000	23.000000	2580.000000	3.830423	1821.408997
1464.690000	22.000000	2420.000000	3.830423	1749.755096
1465.690000	21.000000	2110.000000	3.830423	1664.488983
1466.690000	20.000000	1510.000000	3.830423	1579.290619
1467.690000	19.000000	1510.000000	3.830423	1496.034393
1468.690000	18.000000	1210.000000	3.830423	1416.765747
1469.690000	17.000000	1240.000000	3.830423	1362.697144
1470.690000	16.000000	1230.000000	3.830423	1332.228546
1471.690000	15.000000	1280.000000	3.830423	1323.519897
1472.690000	14.000000	1380.000000	3.830423	1337.119904
1473.690000	13.000000	1250.000000	3.830423	1369.599915
1474.690000	12.000000	1410.000000	3.830423	1413.519897
1475.690000	11.000000	1500.000000	3.830423	1467.279968
1476.690000	10.000000	1430.000000	3.830423	1524.799957
1477.690000	9.000000	1600.000000	3.830423	1574.640045
1478.690000	8.000000	1700.000000	3.830423	1606.559906
1479.690000	7.000000	1650.000000	3.830423	1600.959930
1480.690000	6.000000	1990.000000	3.830423	1540.079956
1481.690000	5.000000	1760.000000	3.830423	1417.599945
1482.690000	4.000000	1410.000000	3.830423	1237.199936
1483.690000	3.000000	1130.000000	3.830423	1010.879974
1484.690000	2.000000	680.000000	3.830423	768.399963
1485.690000	1.000000	250.000000	3.830423	539.759979
1486.690000	0.000000	50.000000	3.830423	345.680008
1487.690000	-1.000000	20.000000	3.830423	207.119999
1488.690000	-2.000000	0.000000	3.830423	121.759996
