# Supplementary material for: Enhancing the Longevity and Structural Stability of Humidity Sensors: Iron Thin Films with Nitride Bonding Synthesized via Magnetic Field-Assisted Sparking Discharge
Source: Sensors (Basel). 2024 Aug 23;24(17):5466. doi: 10.3390/s24175466 (PMC11397896; doi:10.3390/s24175466)
Supplement: Supplementary file 1 [file sensors-24-05466-s001.zip › XPS_7-1-2024/6.IRON O2 no magnet/C 1s]

Dataset C 1s:41(7-1-2024)
Dwell Time (s)	0.250000
Number of sweeps	2
Kinetic Energy(eV)	Binding Energy(eV)	Intensity(cps)	Transmission Value	Background(cps)	C 1s(cps)	C 1s(cps)	C 1s(cps)	C 1s(cps)	Envelope(cps)
1183.790000	302.900000	1204.000000	0.567264	1211.968018	0.000000	0.000000	0.000000	0.000000	0.000000
1183.890000	302.800000	1208.000000	0.567243	1211.984009	0.000000	0.000000	0.000000	0.000000	0.000000
1183.990000	302.700000	1232.000000	0.567223	1211.343994	0.000000	0.000000	0.000000	0.000000	0.000000
1184.090000	302.600000	1206.000000	0.567203	1208.576050	0.000000	0.000000	0.000000	0.000000	0.000000
1184.190000	302.500000	1224.000000	0.567183	1203.040039	0.000000	0.000000	0.000000	0.000000	0.000000
1184.290000	302.400000	1222.000000	0.567162	1194.921387	0.000000	0.000000	0.000000	0.000000	0.000000
1184.390000	302.300000	1164.000000	0.567142	1184.577393	0.000000	0.000000	0.000000	0.000000	0.000000
1184.490000	302.200000	1202.000000	0.567122	1172.586670	0.000000	0.000000	0.000000	0.000000	0.000000
1184.590000	302.100000	1160.000000	0.567101	1162.965332	0.000000	0.000000	0.000000	0.000000	0.000000
1184.690000	302.000000	1060.000000	0.567081	1155.617310	0.000000	0.000000	0.000000	0.000000	0.000000
1184.790000	301.900000	1200.000000	0.567061	1151.634644	0.000000	0.000000	0.000000	0.000000	0.000000
1184.890000	301.800000	1268.000000	0.567041	1150.601318	0.000000	0.000000	0.000000	0.000000	0.000000
1184.990000	301.700000	1270.000000	0.567020	1152.733398	0.000000	0.000000	0.000000	0.000000	0.000000
1185.090000	301.600000	1232.000000	0.567000	1153.582642	0.000000	0.000000	0.000000	0.000000	0.000000
1185.190000	301.500000	1214.000000	0.566980	1154.653320	0.000000	0.000000	0.000000	0.000000	0.000000
1185.290000	301.400000	1126.000000	0.566960	1154.421387	0.000000	0.000000	0.000000	0.000000	0.000000
1185.390000	301.300000	1150.000000	0.566939	1154.054688	0.000000	0.000000	0.000000	0.000000	0.000000
1185.490000	301.200000	1134.000000	0.566919	1152.649292	0.000000	0.000000	0.000000	0.000000	0.000000
1185.590000	301.100000	1168.000000	0.566899	1152.957275	0.000000	0.000000	0.000000	0.000000	0.000000
1185.690000	301.000000	1224.000000	0.566878	1152.450684	0.000000	0.000000	0.000000	0.000000	0.000000
1185.790000	300.900000	1188.000000	0.566858	1152.160034	0.000000	0.000000	0.000000	0.000000	0.000000
1185.890000	300.800000	1126.000000	0.566838	1150.056030	0.000000	0.000000	0.000000	0.000000	0.000000
1185.990000	300.700000	1190.000000	0.566818	1146.807983	0.000000	0.000000	0.000000	0.000000	0.000000
1186.090000	300.600000	1136.000000	0.566797	1141.232056	0.000000	0.000000	0.000000	0.000000	0.000000
1186.190000	300.500000	1152.000000	0.566777	1136.368042	0.000000	0.000000	0.000000	0.000000	0.000000
1186.290000	300.400000	1070.000000	0.566757	1131.592041	0.000000	0.000000	0.000000	0.000000	0.000000
1186.390000	300.300000	1156.000000	0.566737	1128.943970	0.000000	0.000000	0.000000	0.000000	0.000000
1186.490000	300.200000	1206.000000	0.566716	1127.768066	0.000000	0.000000	0.000000	0.000000	0.000000
1186.590000	300.100000	1126.000000	0.566696	1128.537842	0.000000	0.000000	0.000000	0.000000	0.000000
1186.690000	300.000000	1132.000000	0.566676	1128.802002	0.000000	0.000000	0.000000	0.000000	0.000000
1186.790000	299.900000	1152.000000	0.566655	1128.464355	0.000000	0.000000	0.000000	0.000000	0.000000
1186.890000	299.800000	1162.000000	0.566635	1126.396851	0.000000	0.000000	0.000000	0.000000	0.000000
1186.990000	299.700000	1122.000000	0.566615	1124.135742	0.000000	0.000000	0.000000	0.000000	0.000000
1187.090000	299.600000	1056.000000	0.566595	1121.843018	0.000000	0.000000	0.000000	0.000000	0.000000
1187.190000	299.500000	1218.000000	0.566574	1120.041992	0.000000	0.000000	0.000000	0.000000	0.000000
1187.290000	299.400000	1200.000000	0.566554	1119.436401	0.000000	0.000000	0.000000	0.000000	0.000000
1187.390000	299.300000	1132.000000	0.566534	1120.210449	0.000000	0.000000	0.000000	0.000000	0.000000
1187.490000	299.200000	1112.000000	0.566514	1120.939941	0.000000	0.000000	0.000000	0.000000	0.000000
1187.590000	299.100000	1118.000000	0.566493	1120.438721	0.000000	0.000000	0.000000	0.000000	0.000000
1187.690000	299.000000	1164.000000	0.566473	1119.351685	0.000000	0.000000	0.000000	0.000000	0.000000
1187.790000	298.900000	1062.000000	0.566453	1116.702881	0.000000	0.000000	0.000000	0.000000	0.000000
1187.890000	298.800000	1154.000000	0.566432	1112.845215	0.000000	0.000000	0.000000	0.000000	0.000000
1187.990000	298.700000	1094.000000	0.566412	1107.810669	0.000000	0.000000	0.000000	0.000000	0.000000
1188.090000	298.600000	1134.000000	0.566392	1102.981445	0.000000	0.000000	0.000000	0.000000	0.000000
1188.190000	298.500000	1088.000000	0.566372	1098.536987	0.000000	0.000000	0.000000	0.000000	0.000000
1188.290000	298.400000	1036.000000	0.566351	1095.357544	0.000000	0.000000	0.000000	0.000000	0.000000
1188.390000	298.300000	1176.000000	0.566331	1092.784302	0.000000	0.000000	0.000000	0.000000	0.000000
1188.490000	298.200000	1182.000000	0.566311	1091.265259	0.000000	0.000000	0.000000	0.000000	0.000000
1188.590000	298.100000	1108.000000	0.566291	1090.768311	0.000000	0.000000	0.000000	0.000000	0.000000
1188.690000	298.000000	1074.000000	0.566270	1090.765625	0.000000	0.000000	0.000000	0.000000	0.000000
1188.790000	297.900000	1072.000000	0.566250	1090.873047	0.000000	0.000000	0.000000	0.000000	0.000000
1188.890000	297.800000	1098.000000	0.566230	1091.221436	0.000000	0.000000	0.000000	0.000000	0.000000
1188.990000	297.700000	1084.000000	0.566209	1091.426758	0.000000	0.000000	0.000000	0.000000	0.000000
1189.090000	297.600000	1096.000000	0.566189	1090.416870	0.000000	0.000000	0.000000	0.000000	0.000000
1189.190000	297.500000	1118.000000	0.566169	1087.488037	0.000000	0.000000	0.000000	0.000000	0.000000
1189.290000	297.400000	1104.000000	0.566149	1082.864014	0.000000	0.000000	0.000000	0.000000	0.000000
1189.390000	297.300000	1082.000000	0.566128	1077.119995	0.000000	0.000000	0.000000	0.000000	0.000000
1189.490000	297.200000	1026.000000	0.566108	1070.975952	0.000000	0.000000	0.000000	0.000000	0.000000
1189.590000	297.100000	1050.000000	0.566088	1065.312012	0.000000	0.000000	0.000000	0.000000	0.000000
1189.690000	297.000000	1086.000000	0.566067	1061.567993	0.000000	0.000000	0.000000	0.000000	0.000000
1189.790000	296.900000	1044.000000	0.566047	1059.552002	0.000000	0.000000	0.000000	0.000000	0.000000
1189.890000	296.800000	1086.000000	0.566027	1059.919922	0.000000	0.000000	0.000000	0.000000	0.000000
1189.990000	296.700000	1010.000000	0.566033	1062.273438	0.000000	0.000000	0.000000	0.000000	0.000000
1190.090000	296.600000	1060.000000	0.566045	1066.260376	0.000000	0.000000	0.000000	0.000000	0.000000
1190.190000	296.500000	1088.000000	0.566057	1070.552856	0.000000	0.000000	0.000000	0.000000	0.000000
1190.290000	296.400000	1072.000000	0.566070	1074.830811	0.000000	0.000000	0.000000	0.000000	0.000000
1190.390000	296.300000	1086.000000	0.566082	1077.030273	0.000000	0.000000	0.000000	0.000000	0.000000
1190.490000	296.200000	1118.000000	0.566095	1076.794678	0.000000	0.000000	0.000000	0.000000	0.000000
1190.590000	296.100000	1186.000000	0.566107	1074.300171	0.000000	0.000000	0.000000	0.000000	0.000000
1190.690000	296.000000	1080.000000	0.566119	1070.874634	0.000000	0.000000	0.000000	0.000000	0.000000
1190.790000	295.900000	1022.000000	0.566132	1067.382202	0.000000	0.000000	0.000000	0.000000	0.000000
1190.890000	295.800000	1042.000000	0.566144	1064.046753	0.000000	0.000000	0.000000	0.000000	0.000000
1190.990000	295.700000	1092.000000	0.566156	1060.904907	0.000000	0.000000	0.000000	0.000000	0.000000
1191.090000	295.600000	1054.000000	0.566169	1057.316406	0.000000	0.000000	0.000000	0.000000	0.000000
1191.190000	295.500000	1084.000000	0.566181	1052.449463	0.000000	0.000000	0.000000	0.000000	0.000000
1191.290000	295.400000	1060.000000	0.566193	1045.776001	0.000000	0.000000	0.000000	0.000000	0.000000
1191.390000	295.300000	1062.000000	0.566206	1039.904053	0.000000	0.000000	0.000000	0.000000	0.000000
1191.490000	295.200000	960.000000	0.566218	1036.079956	0.000000	0.000000	0.000000	0.000000	0.000000
1191.590000	295.100000	998.000000	0.566231	1035.567383	0.000000	0.000000	0.000000	0.000000	0.000000
1191.690000	295.000000	1090.000000	0.566243	1038.142212	0.000000	0.000000	0.000000	0.000000	0.000000
1191.790000	294.900000	1082.000000	0.566255	1043.468506	0.000000	0.000000	0.000000	0.000000	0.000000
1191.890000	294.800000	1080.000000	0.566268	1049.482056	0.000000	0.000000	0.000000	0.000000	0.000000
1191.990000	294.700000	1048.000000	0.566280	1053.879150	0.000000	0.000000	0.000000	0.000000	0.000000
1192.090000	294.600000	1064.000000	0.566292	1055.557373	0.000000	0.000000	0.000000	0.000000	0.000000
1192.190000	294.500000	1132.000000	0.566305	1054.692749	0.000000	0.000000	0.000000	0.000000	0.000000
1192.290000	294.400000	1060.000000	0.566317	1051.893311	0.000000	0.000000	0.000000	0.000000	0.000000
1192.390000	294.300000	1054.000000	0.566329	1046.231079	0.000000	0.000000	0.000000	0.000000	0.000000
1192.490000	294.200000	1098.000000	0.566342	1040.473999	0.000000	0.000000	0.000000	0.000000	0.000000
1192.590000	294.100000	964.000000	0.566354	1034.764404	0.000000	0.000000	0.000000	0.000000	0.000000
1192.690000	294.000000	1024.000000	0.566366	1029.102173	0.000000	0.000000	0.000000	0.000000	0.000000
1192.790000	293.900000	1016.000000	0.566379	1023.151367	0.000000	0.000000	0.000000	0.000000	0.000000
1192.890000	293.800000	1060.000000	0.566391	1019.200562	0.000000	0.000000	0.000000	0.000000	0.000000
1192.990000	293.700000	1074.000000	0.566404	1015.041748	0.000000	0.000000	0.000000	0.000000	0.000000
1193.090000	293.600000	1044.000000	0.566416	1011.875549	0.000000	0.000000	0.000000	0.000000	0.000000
1193.190000	293.500000	972.000000	0.566428	1010.725952	0.000000	0.000000	0.000000	0.000000	0.000000
1193.290000	293.400000	950.000000	0.566441	1011.352905	0.000000	0.000000	0.000000	0.000000	0.000000
1193.390000	293.300000	1056.000000	0.566453	1012.298645	0.000000	0.000000	0.000000	0.000000	0.000000
1193.490000	293.200000	1104.000000	0.566465	1014.299255	0.000000	0.000000	0.000000	0.000000	0.000000
1193.590000	293.100000	1028.000000	0.566478	1014.970703	0.000000	0.000000	0.000000	0.000000	0.000000
1193.690000	293.000000	1040.000000	0.566490	1013.340576	0.000000	0.000000	0.000000	0.000000	0.000000
1193.790000	292.900000	990.000000	0.566502	1009.841003	0.000000	0.000000	0.000000	0.000000	0.000000
1193.890000	292.800000	1012.000000	0.566515	1005.353699	0.000000	0.000000	0.000000	0.000000	0.000000
1193.990000	292.700000	1000.000000	0.566527	1000.070740	0.000000	0.000000	0.000000	0.000000	0.000000
1194.090000	292.600000	1008.000000	0.566539	996.760010	0.000000	0.000000	0.000000	0.000001	0.000001
1194.190000	292.500000	930.000000	0.566552	995.186462	0.000000	0.000000	0.000000	0.000003	0.000003
1194.290000	292.400000	1088.000000	0.566564	995.518433	0.000000	0.000000	0.000000	0.000007	0.000007
1194.390000	292.300000	982.000000	0.566577	996.587402	0.000000	0.000000	0.000000	0.000017	0.000017
1194.490000	292.200000	1038.000000	0.566589	998.057190	0.000000	0.000000	0.000000	0.000043	0.000043
1194.590000	292.100000	1008.000000	0.566601	998.104004	0.000000	0.000000	0.000000	0.000102	0.000102
1194.690000	292.000000	1068.000000	0.566614	996.866760	0.000000	0.000000	0.000000	0.000239	0.000239
1194.790000	291.900000	994.000000	0.566626	993.552612	0.000000	0.000000	0.000000	0.000543	0.000543
1194.890000	291.800000	1062.000000	0.566638	989.265564	0.000000	0.000000	0.000000	0.001210	0.001210
1194.990000	291.700000	990.000000	0.566651	984.157532	0.000000	0.000000	0.000000	0.002644	0.002644
1195.090000	291.600000	986.000000	0.566663	978.836609	0.000000	0.000000	0.000000	0.005647	0.005647
1195.190000	291.500000	986.000000	0.566675	974.291077	0.000000	0.000000	0.000000	0.011764	0.011764
1195.290000	291.400000	946.000000	0.566688	972.017883	0.000000	0.000000	0.000000	0.023917	0.023917
1195.390000	291.300000	928.000000	0.566700	971.657654	0.000000	0.000000	0.000000	0.047471	0.047472
1195.490000	291.200000	994.000000	0.566712	973.778564	0.000000	0.000000	0.000000	0.092411	0.092411
1195.590000	291.100000	1036.000000	0.566725	977.852478	0.000000	0.000000	0.000001	0.176051	0.176052
1195.690000	291.000000	1000.000000	0.566737	1000.000000	0.000000	0.000000	0.000003	0.327478	0.327481
1195.790000	290.900000	994.000000	0.566750	1000.005493	0.000000	0.000000	0.000006	0.594826	0.594832
1195.890000	290.800000	992.000000	0.566762	1000.012756	0.000000	0.000000	0.000016	1.055384	1.055400
1195.990000	290.700000	1080.000000	0.566774	999.938660	0.000000	0.000000	0.000038	1.832183	1.832221
1196.090000	290.600000	1004.000000	0.566787	999.934631	0.000000	0.000000	0.000089	3.114471	3.114561
1196.190000	290.500000	964.000000	0.566799	999.967529	0.000000	0.000000	0.000204	5.174906	5.175110
1196.290000	290.400000	1040.000000	0.566811	999.930176	0.000000	0.000000	0.000456	8.398178	8.398635
1196.390000	290.300000	992.000000	0.566824	999.937012	0.000000	0.000001	0.001000	13.313291	13.314291
1196.490000	290.200000	1052.000000	0.566836	999.888428	0.000000	0.000001	0.002144	20.617584	20.619730
1196.590000	290.100000	1032.000000	0.566848	999.858154	0.000000	0.000004	0.004484	31.232273	31.236761
1196.690000	290.000000	1088.000000	0.566861	999.776062	0.000000	0.000010	0.009150	46.219322	46.228481
1196.790000	289.900000	1032.000000	0.566873	999.745605	0.000000	0.000025	0.018229	66.724297	66.742554
1196.890000	289.800000	1108.000000	0.566885	999.644775	0.000000	0.000062	0.035583	93.924934	93.960579
1196.990000	289.700000	1156.000000	0.566898	999.499512	0.000000	0.000150	0.068041	128.830688	128.898880
1197.090000	289.600000	1130.000000	0.566910	999.377991	0.000000	0.000352	0.127048	172.078156	172.205551
1197.190000	289.500000	1200.000000	0.566923	999.191650	0.000000	0.000804	0.231640	223.519272	223.751709
1197.290000	289.400000	1276.000000	0.566935	998.934814	0.000000	0.001798	0.412529	281.829987	282.244324
1197.390000	289.300000	1304.000000	0.566947	998.651855	0.000000	0.003940	0.718580	344.353180	345.075714
1197.490000	289.200000	1530.000000	0.566960	998.159668	0.000000	0.008450	1.225640	407.037323	408.271423
1197.590000	289.100000	1470.000000	0.566972	997.722412	0.000000	0.017675	2.044291	464.624756	466.686707
1197.690000	289.000000	1556.000000	0.566984	997.205261	0.000000	0.036075	3.330268	511.180573	514.546936
1197.790000	288.900000	1570.000000	0.566997	996.674683	0.000001	0.071886	5.299464	541.337585	546.708923
1197.890000	288.800000	1586.000000	0.567009	996.128723	0.000002	0.140342	8.238267	551.425232	559.803833
1197.990000	288.700000	1534.000000	0.567021	995.630310	0.000005	0.268409	12.523179	540.148499	552.940063
1198.090000	288.600000	1534.000000	0.567034	995.131409	0.000014	0.501288	18.607180	508.955109	528.063599
1198.190000	288.500000	1492.000000	0.567046	994.670837	0.000038	0.914152	26.972147	461.624878	489.511230
1198.290000	288.400000	1502.000000	0.567058	994.200562	0.000100	1.628346	38.126713	403.602814	443.357971
1198.390000	288.300000	1414.000000	0.567071	993.811157	0.000259	2.836910	52.522163	340.803833	396.163177
1198.490000	288.200000	1344.000000	0.567083	993.485962	0.000661	4.839629	70.463692	278.428009	353.731995
1198.590000	288.100000	1272.000000	0.567096	993.227051	0.001634	8.073833	91.962166	220.449051	320.486694
1198.690000	288.000000	1328.000000	0.567108	992.916138	0.003905	13.155383	116.538414	169.446793	299.144501
1198.790000	287.900000	1314.000000	0.567120	992.617737	0.009227	20.938381	143.150116	126.674545	290.772278
1198.890000	287.800000	1276.000000	0.567133	992.354187	0.021073	32.556183	170.158127	92.220825	294.956207
1198.990000	287.700000	1306.000000	0.567145	992.062622	0.046810	49.498394	195.380920	65.423088	310.349213
1199.090000	287.600000	1354.000000	0.567157	991.726318	0.102133	73.561028	216.299896	45.256947	335.220032
1199.190000	287.500000	1296.000000	0.567170	991.443359	0.215855	106.653358	230.517807	30.541534	367.928558
1199.290000	287.400000	1428.000000	0.567182	991.038086	0.445287	150.793274	236.325104	20.138567	407.702240
1199.390000	287.300000	1478.000000	0.567194	990.586121	0.898463	207.774063	232.976227	12.987799	454.636536
1199.490000	287.200000	1522.000000	0.567207	990.093079	1.758971	278.812317	220.901108	8.182683	509.655090
1199.590000	287.100000	1538.000000	0.567219	989.584717	3.368652	363.965424	201.583221	5.035870	573.953186
1199.690000	287.000000	1726.000000	0.567232	988.902161	6.292571	461.350037	177.259079	3.027029	647.928711
1199.790000	286.900000	1834.000000	0.567244	988.119080	11.420576	566.851196	150.488602	1.778787	730.539185
1199.890000	286.800000	1850.000000	0.567256	987.320496	20.297491	673.987000	123.572159	1.023511	818.880127
1199.990000	286.700000	1888.000000	0.567269	986.486023	35.124733	774.119812	98.309967	0.576168	908.130737
1200.090000	286.600000	1854.000000	0.567281	985.682190	59.112782	857.266235	75.904129	0.316822	992.599976
1200.190000	286.500000	2010.000000	0.567293	984.733398	97.412346	913.900635	56.980076	0.170114	1068.463257
1200.290000	286.400000	2144.000000	0.567306	983.659912	156.114868	937.216858	41.650043	0.089189	1135.071045
1200.390000	286.300000	2180.000000	0.567318	982.552002	243.565048	924.221558	29.662449	0.045776	1197.494873
1200.490000	286.200000	2310.000000	0.567330	981.323120	371.016296	876.583191	20.596933	0.023035	1268.219482
1200.590000	286.100000	2278.000000	0.567343	980.122559	549.296814	800.158447	13.951309	0.011317	1363.417969
1200.690000	286.000000	2472.000000	0.567355	978.741577	791.146179	703.798279	9.228655	0.005426	1504.178467
1200.790000	285.900000	2802.000000	0.567367	977.054443	1108.257080	597.659668	5.972432	0.002537	1711.891724
1200.890000	285.800000	3102.000000	0.567380	975.088379	1505.620239	490.879211	3.775815	0.001160	2000.276489
1200.990000	285.700000	3502.000000	0.567392	972.750977	1982.989502	390.614838	2.331755	0.000520	2375.936523
1201.090000	285.600000	3968.000000	0.567405	969.980469	2526.642334	301.652466	1.406431	0.000228	2829.701660
1201.190000	285.500000	4270.000000	0.567417	966.928711	3107.553223	226.489349	0.828979	0.000098	3334.871338
1201.290000	285.400000	4820.000000	0.567429	963.365479	3681.630371	165.584961	0.478426	0.000041	3847.693848
1201.390000	285.300000	5264.000000	0.567442	959.389160	4192.208008	117.947823	0.270215	0.000017	4310.425781
1201.490000	285.200000	5514.000000	0.567454	955.177734	4580.868164	81.914444	0.149080	0.000007	4662.931641
1201.590000	285.100000	5594.000000	0.567466	950.889160	4791.415527	55.493992	0.080316	0.000003	4846.989746
1201.690000	285.000000	5828.000000	0.567479	946.379883	4797.756836	36.714043	0.042245	0.000001	4834.513184
1201.790000	284.900000	5716.000000	0.567491	941.970703	4599.114258	23.763643	0.021734	0.000000	4622.899902
1201.890000	284.800000	5260.000000	0.567503	937.979004	4219.844727	15.025885	0.010972	0.000000	4234.881348
1201.990000	284.700000	4730.000000	0.567516	934.473389	3715.113525	9.280668	0.005408	0.000000	3724.399658
1202.090000	284.600000	4184.000000	0.567528	931.469238	3143.309326	5.598627	0.002602	0.000000	3148.910645
1202.190000	284.500000	3610.000000	0.567540	928.993164	2561.528076	3.300390	0.001221	0.000000	2564.829590
1202.290000	284.400000	3114.000000	0.567553	926.973389	2014.714111	1.904999	0.000559	0.000000	2016.619751
1202.390000	284.300000	2508.000000	0.567565	925.511963	1532.833374	1.076100	0.000252	0.000000	1533.909668
1202.490000	284.200000	2056.000000	0.567578	924.466919	1130.508423	0.593782	0.000111	0.000000	1131.102295
1202.590000	284.100000	1770.000000	0.567590	923.685303	808.570984	0.319942	0.000047	0.000000	808.890991
1202.690000	284.000000	1478.000000	0.567602	923.172852	562.403564	0.168310	0.000020	0.000000	562.571899
1202.790000	283.900000	1322.000000	0.567615	922.804199	380.561615	0.086600	0.000008	0.000000	380.648224
1202.890000	283.800000	1174.000000	0.567627	922.572021	250.279327	0.043726	0.000003	0.000000	250.323059
1202.990000	283.700000	1132.000000	0.567639	922.378418	160.683517	0.021556	0.000001	0.000000	160.705078
1203.090000	283.600000	1104.000000	0.567652	922.210510	100.446625	0.010370	0.000000	0.000000	100.456993
1203.190000	283.500000	1006.000000	0.567664	922.133057	61.062344	0.004866	0.000000	0.000000	61.067211
1203.290000	283.400000	974.000000	0.567676	922.085144	36.340096	0.002230	0.000000	0.000000	36.342327
1203.390000	283.300000	960.000000	0.567689	922.050049	21.040165	0.001003	0.000000	0.000000	21.041168
1203.490000	283.200000	938.000000	0.567701	922.035339	11.859584	0.000441	0.000000	0.000000	11.860025
1203.590000	283.100000	942.000000	0.567713	922.016846	6.545064	0.000189	0.000000	0.000000	6.545254
1203.690000	283.000000	940.000000	0.567726	922.000244	3.510899	0.000079	0.000000	0.000000	3.510978
1203.790000	282.900000	946.000000	0.567738	921.978088	1.836508	0.000032	0.000000	0.000000	1.836540
1203.890000	282.800000	1014.000000	0.567751	921.893005	0.939714	0.000013	0.000000	0.000000	0.939727
1203.990000	282.700000	926.000000	0.567763	921.889221	0.466733	0.000005	0.000000	0.000000	0.466738
1204.090000	282.600000	820.000000	0.567775	921.983398	0.226639	0.000002	0.000000	0.000000	0.226641
1204.190000	282.500000	904.000000	0.567788	922.000000	0.107448	0.000001	0.000000	0.000000	0.107448
1204.290000	282.400000	926.000000	0.567800	921.996338	0.049360	0.000000	0.000000	0.000000	0.049360
1204.390000	282.300000	946.000000	0.567812	921.974121	0.022255	0.000000	0.000000	0.000000	0.022255
1204.490000	282.200000	894.000000	0.567825	922.000000	0.009767	0.000000	0.000000	0.000000	0.009767
1204.590000	282.100000	922.000000	0.567837	922.000000	0.004145	0.000000	0.000000	0.000000	0.004145
1204.690000	282.000000	898.000000	0.567849	912.815979	0.001736	0.000000	0.000000	0.000000	0.001736
1204.790000	281.900000	954.000000	0.567862	916.296021	0.000705	0.000000	0.000000	0.000000	0.000705
1204.890000	281.800000	872.000000	0.567874	918.664001	0.000277	0.000000	0.000000	0.000000	0.000277
1204.990000	281.700000	938.000000	0.567886	920.320007	0.000107	0.000000	0.000000	0.000000	0.000107
1205.090000	281.600000	938.000000	0.567899	921.247986	0.000040	0.000000	0.000000	0.000000	0.000040
1205.190000	281.500000	894.000000	0.567911	921.791992	0.000015	0.000000	0.000000	0.000000	0.000015
1205.290000	281.400000	958.000000	0.567924	919.727966	0.000005	0.000000	0.000000	0.000000	0.000005
1205.390000	281.300000	942.000000	0.567936	915.664001	0.000002	0.000000	0.000000	0.000000	0.000002
1205.490000	281.200000	876.000000	0.567948	909.520020	0.000001	0.000000	0.000000	0.000000	0.000001
1205.590000	281.100000	918.000000	0.567961	901.247986	0.000000	0.000000	0.000000	0.000000	0.000000
1205.690000	281.000000	890.000000	0.567973	891.376038	0.000000	0.000000	0.000000	0.000000	0.000000
1205.790000	280.900000	912.000000	0.567985	881.840027	0.000000	0.000000	0.000000	0.000000	0.000000
1205.890000	280.800000	878.000000	0.567998	874.656006	0.000000	0.000000	0.000000	0.000000	0.000000
1205.990000	280.700000	784.000000	0.568010	871.088013	0.000000	0.000000	0.000000	0.000000	0.000000
1206.090000	280.600000	852.000000	0.568022	871.186707	0.000000	0.000000	0.000000	0.000000	0.000000
1206.190000	280.500000	880.000000	0.568035	875.272034	0.000000	0.000000	0.000000	0.000000	0.000000
1206.290000	280.400000	882.000000	0.568047	882.127991	0.000000	0.000000	0.000000	0.000000	0.000000
1206.390000	280.300000	922.000000	0.568059	888.186707	0.000000	0.000000	0.000000	0.000000	0.000000
1206.490000	280.200000	914.000000	0.568072	891.976013	0.000000	0.000000	0.000000	0.000000	0.000000
1206.590000	280.100000	898.000000	0.568084	893.616028	0.000000	0.000000	0.000000	0.000000	0.000000
1206.690000	280.000000	966.000000	0.568097	892.290710	0.000000	0.000000	0.000000	0.000000	0.000000
1206.790000	279.900000	908.000000	0.568109	887.936035	0.000000	0.000000	0.000000	0.000000	0.000000
1206.890000	279.800000	922.000000	0.568121	883.400024	0.000000	0.000000	0.000000	0.000000	0.000000
1206.990000	279.700000	820.000000	0.568134	879.562683	0.000000	0.000000	0.000000	0.000000	0.000000
1207.090000	279.600000	872.000000	0.568146	876.335999	0.000000	0.000000	0.000000	0.000000	0.000000
1207.190000	279.500000	876.000000	0.568158	873.992004	0.000000	0.000000	0.000000	0.000000	0.000000
1207.290000	279.400000	888.000000	0.568171	873.250671	0.000000	0.000000	0.000000	0.000000	0.000000
1207.390000	279.300000	870.000000	0.568183	872.736023	0.000000	0.000000	0.000000	0.000000	0.000000
1207.490000	279.200000	858.000000	0.568195	872.047974	0.000000	0.000000	0.000000	0.000000	0.000000
1207.590000	279.100000	884.000000	0.568208	871.072021	0.000000	0.000000	0.000000	0.000000	0.000000
1207.690000	279.000000	886.000000	0.568220	870.288025	0.000000	0.000000	0.000000	0.000000	0.000000
1207.790000	278.900000	856.000000	0.568232	869.392029	0.000000	0.000000	0.000000	0.000000	0.000000
