# Supplementary material for: Enhancing the Longevity and Structural Stability of Humidity Sensors: Iron Thin Films with Nitride Bonding Synthesized via Magnetic Field-Assisted Sparking Discharge
Source: Sensors (Basel). 2024 Aug 23;24(17):5466. doi: 10.3390/s24175466 (PMC11397896; doi:10.3390/s24175466)
Supplement: Supplementary file 1 [file sensors-24-05466-s001.zip › XPS_7-1-2024/6.IRON O2 no magnet/Fe 2p]

Dataset Fe 2p:38(7-1-2024)
Dwell Time (s)	0.150000
Number of sweeps	2
Kinetic Energy(eV)	Binding Energy(eV)	Intensity(cps)	Transmission Value	Background(cps)	Fe 2p(cps)	Fe 2p(cps)	Fe 2p(cps)	Fe 2p(cps)	Fe 2p(cps)	Fe 2p(cps)	Envelope(cps)
743.790000	742.900000	5666.666667	0.548081	5714.326579	0.000000	0.000000	0.000000	0.000000	0.000000	0.000000	0.000000
743.890000	742.800000	5800.000000	0.548075	5718.046468	0.000000	0.000000	0.000000	0.000000	0.000000	0.000000	0.000000
743.990000	742.700000	5713.333333	0.548070	5722.039795	0.000000	0.000000	0.000000	0.000000	0.000000	0.000000	0.000000
744.090000	742.600000	5696.666667	0.548064	5724.973145	0.000000	0.000000	0.000000	0.000000	0.000000	0.000000	0.000000
744.190000	742.500000	5800.000000	0.548058	5724.153239	0.000000	0.000000	0.000000	0.000000	0.000000	0.000000	0.000000
744.290000	742.400000	5703.333333	0.548053	5720.226644	0.000000	0.000000	0.000000	0.000000	0.000000	0.000000	0.000000
744.390000	742.300000	5860.000000	0.548047	5710.659993	0.000000	0.000000	0.000000	0.000000	0.000000	0.000000	0.000000
744.490000	742.200000	5796.666667	0.548041	5697.506510	0.000000	0.000000	0.000000	0.000000	0.000000	0.000000	0.000000
744.590000	742.100000	5586.666667	0.548036	5680.686849	0.000000	0.000000	0.000000	0.000000	0.000000	0.000000	0.000000
744.690000	742.000000	5766.666667	0.548030	5662.139893	0.000000	0.000000	0.000000	0.000000	0.000000	0.000000	0.000000
744.790000	741.900000	5603.333333	0.548024	5643.059896	0.000000	0.000000	0.000000	0.000000	0.000000	0.000000	0.000000
744.890000	741.800000	5553.333333	0.548019	5625.606689	0.000000	0.000000	0.000000	0.000000	0.000000	0.000000	0.000000
744.990000	741.700000	5646.666667	0.548013	5609.673258	0.000000	0.000000	0.000000	0.000000	0.000000	0.000000	0.000000
745.090000	741.600000	5593.333333	0.548007	5598.913167	0.000000	0.000000	0.000000	0.000000	0.000000	0.000000	0.000000
745.190000	741.500000	5833.333333	0.548002	5592.919922	0.000000	0.000000	0.000000	0.000000	0.000000	0.000000	0.000000
745.290000	741.400000	5790.000000	0.547996	5591.873372	0.000000	0.000000	0.000000	0.000000	0.000000	0.000000	0.000000
745.390000	741.300000	5536.666667	0.547990	5597.559814	0.000000	0.000000	0.000000	0.000000	0.000000	0.000000	0.000000
745.490000	741.200000	5533.333333	0.547985	5607.305501	0.000000	0.000000	0.000000	0.000000	0.000000	0.000000	0.000000
745.590000	741.100000	5703.333333	0.547979	5617.576090	0.000000	0.000000	0.000000	0.000000	0.000000	0.000000	0.000000
745.690000	741.000000	5626.666667	0.547973	5625.205485	0.000000	0.000000	0.000000	0.000000	0.000000	0.000000	0.000000
745.790000	740.900000	5670.000000	0.547968	5625.686442	0.000000	0.000000	0.000000	0.000000	0.000000	0.000000	0.000000
745.890000	740.800000	5663.333333	0.547962	5613.513184	0.000000	0.000000	0.000000	0.000000	0.000000	0.000000	0.000000
745.990000	740.700000	5680.000000	0.547956	5590.096029	0.000000	0.000000	0.000000	0.000000	0.000000	0.000000	0.000000
746.090000	740.600000	5766.666667	0.547951	5557.581380	0.000000	0.000000	0.000000	0.000000	0.000000	0.000000	0.000000
746.190000	740.500000	5713.333333	0.547945	5521.732585	0.000000	0.000000	0.000000	0.000000	0.000000	0.000000	0.000000
746.290000	740.400000	5390.000000	0.547939	5488.416748	0.000000	0.000000	0.000000	0.000000	0.000000	0.000000	0.000000
746.390000	740.300000	5370.000000	0.547934	5463.726807	0.000000	0.000000	0.000000	0.000000	0.000000	0.000000	0.000000
746.490000	740.200000	5606.666667	0.547928	5450.505371	0.000000	0.000000	0.000000	0.000000	0.000000	0.000000	0.000000
746.590000	740.100000	5406.666667	0.547922	5448.109131	0.000000	0.000000	0.000000	0.000000	0.000000	0.000000	0.000000
746.690000	740.000000	5550.000000	0.547917	5452.807617	0.000000	0.000000	0.000000	0.000000	0.000000	0.000000	0.000000
746.790000	739.900000	5700.000000	0.547911	5463.961589	0.000000	0.000000	0.000000	0.000000	0.000000	0.000000	0.000000
746.890000	739.800000	5390.000000	0.547905	5479.556885	0.000000	0.000000	0.000000	0.000000	0.000000	0.000000	0.000000
746.990000	739.700000	5450.000000	0.547900	5496.628825	0.000000	0.000000	0.000000	0.000000	0.000000	0.000000	0.000000
747.090000	739.600000	5726.666667	0.547894	5515.374349	0.000000	0.000000	0.000000	0.000000	0.000000	0.000000	0.000000
747.190000	739.500000	5776.666667	0.547888	5536.337484	0.000000	0.000000	0.000000	0.000000	0.000000	0.000000	0.000000
747.290000	739.400000	5670.000000	0.547883	5554.835205	0.000000	0.000000	0.000000	0.000000	0.000000	0.000000	0.000000
747.390000	739.300000	5643.333333	0.547877	5568.801270	0.000000	0.000000	0.000000	0.000000	0.000000	0.000000	0.000000
747.490000	739.200000	5583.333333	0.547871	5577.955322	0.000000	0.000000	0.000000	0.000000	0.000000	0.000000	0.000000
747.590000	739.100000	5586.666667	0.547865	5579.953613	0.000000	0.000000	0.000000	0.000000	0.000000	0.000000	0.000000
747.690000	739.000000	5683.333333	0.547860	5575.259196	0.000000	0.000000	0.000000	0.000000	0.000000	0.000000	0.000000
747.790000	738.900000	5496.666667	0.547854	5565.919189	0.000000	0.000000	0.000000	0.000000	0.000000	0.000000	0.000000
747.890000	738.800000	5706.666667	0.547848	5554.414062	0.000000	0.000000	0.000000	0.000000	0.000000	0.000000	0.000000
747.990000	738.700000	5540.000000	0.547843	5541.031494	0.000000	0.000000	0.000000	0.000000	0.000000	0.000000	0.000000
748.090000	738.600000	5536.666667	0.547837	5528.526204	0.000000	0.000000	0.000000	0.000000	0.000000	0.000000	0.000000
748.190000	738.500000	5533.333333	0.547831	5533.333333	0.000000	0.000000	0.000000	0.000000	0.000000	0.000000	0.000000
748.290000	738.400000	5530.000000	0.547826	5533.362630	0.000000	0.000000	0.000000	0.000000	0.000000	0.000000	0.000000
748.390000	738.300000	5350.000000	0.547820	5534.984538	0.000000	0.000000	0.000000	0.000000	0.000000	0.000000	0.000000
748.490000	738.200000	5630.000000	0.547814	5534.143880	0.000000	0.000000	0.000000	0.000000	0.000000	0.000000	0.000000
748.590000	738.100000	5623.333333	0.547809	5533.354899	0.000000	0.000000	0.000000	0.000000	0.000000	0.000000	0.000000
748.690000	738.000000	5753.333333	0.547803	5531.409098	0.000000	0.000000	0.000000	0.000000	0.000000	0.000000	0.000000
748.790000	737.900000	5710.000000	0.547797	5529.829508	0.000000	0.000000	0.000000	0.000000	0.000000	0.000000	0.000000
748.890000	737.800000	5543.333333	0.547792	5529.711100	0.000000	0.000000	0.000000	0.000000	0.000000	0.000000	0.000000
748.990000	737.700000	5613.333333	0.547786	5528.972168	0.000000	0.000000	0.000000	0.000000	0.000000	0.000000	0.000000
749.090000	737.600000	5533.333333	0.547780	5528.934326	0.000000	0.000000	0.000000	0.000000	0.000000	0.000000	0.000000
749.190000	737.500000	5366.666667	0.547775	5530.370687	0.000000	0.000000	0.000000	0.000000	0.000000	0.000000	0.000000
749.290000	737.400000	5273.333333	0.547769	5532.644857	0.000000	0.000000	0.000000	0.000000	0.000000	0.000000	0.000000
749.390000	737.300000	5383.333333	0.547763	5533.966064	0.000000	0.000000	0.000000	0.000000	0.000000	0.000000	0.000000
749.490000	737.200000	5516.666667	0.547758	5534.119059	0.000000	0.000000	0.000000	0.000000	0.000000	0.000000	0.000000
749.590000	737.100000	5630.000000	0.547752	5533.270671	0.000000	0.000000	0.000000	0.000000	0.000000	0.000000	0.000000
749.690000	737.000000	5656.666667	0.547746	5532.179362	0.000000	0.000000	0.000000	0.000000	0.000000	0.000000	0.000000
749.790000	736.900000	5683.333333	0.547741	5530.842692	0.000000	0.000000	0.000000	0.000000	0.000000	0.000000	0.000000
749.890000	736.800000	5686.666667	0.547735	5529.464925	0.000000	0.000000	0.000000	0.000000	0.000000	0.000000	0.000000
749.990000	736.700000	5753.333333	0.547729	5527.485352	0.000000	0.000000	0.000000	0.000000	0.000000	0.000000	0.000000
750.090000	736.600000	5650.000000	0.547724	5526.402995	0.000000	0.000000	0.000000	0.000000	0.000000	0.000000	0.000000
750.190000	736.500000	5620.000000	0.547718	5525.576579	0.000000	0.000000	0.000000	0.000000	0.000000	0.000000	0.000000
750.290000	736.400000	5610.000000	0.547712	5524.831136	0.000000	0.000000	0.000000	0.000000	0.000000	0.000000	0.000000
750.390000	736.300000	5673.333333	0.547707	5523.519694	0.000000	0.000000	0.000000	0.000000	0.000000	0.000000	0.000000
750.490000	736.200000	5653.333333	0.547701	5522.373454	0.000000	0.000000	0.000000	0.000000	0.000000	0.000000	0.000000
750.590000	736.100000	5770.000000	0.547695	5520.185140	0.000000	0.000000	0.000000	0.000000	0.000000	0.000000	0.000000
750.690000	736.000000	5616.666667	0.547690	5519.334717	0.000000	0.000000	0.000000	0.000000	0.000000	0.000000	0.000000
750.790000	735.900000	5580.000000	0.547684	5518.801270	0.000000	0.000000	0.000000	0.000000	0.000000	0.000000	0.000000
750.890000	735.800000	5470.000000	0.547678	5519.235840	0.000000	0.000000	0.000000	0.000000	0.000000	0.000000	0.000000
750.990000	735.700000	5733.333333	0.547673	5517.345378	0.000000	0.000000	0.000000	0.000000	0.000000	0.000000	0.000000
751.090000	735.600000	5736.666667	0.547667	5515.408529	0.000000	0.000000	0.000000	0.000000	0.000000	0.000000	0.000000
751.190000	735.500000	5650.000000	0.547661	5514.222005	0.000000	0.000000	0.000000	0.000000	0.000000	0.000000	0.000000
751.290000	735.400000	5720.000000	0.547655	5512.406006	0.000000	0.000000	0.000000	0.000000	0.000000	0.000000	0.000000
751.390000	735.300000	5680.000000	0.547650	5510.928141	0.000000	0.000000	0.000000	0.000000	0.000000	0.000000	0.000000
751.490000	735.200000	5953.333333	0.547644	5507.019450	0.000000	0.000000	0.000000	0.000000	0.000000	0.000000	0.000000
751.590000	735.100000	5663.333333	0.547638	5505.642497	0.000000	0.000000	0.000000	0.000000	0.000000	0.000000	0.000000
751.690000	735.000000	5666.666667	0.547633	5504.224447	0.000000	0.000000	0.000000	0.000000	0.000000	0.000000	0.000000
751.790000	734.900000	5866.666667	0.547627	5501.024577	0.000000	0.000000	0.000000	0.000000	0.000000	0.000000	0.000000
751.890000	734.800000	5786.666667	0.547621	5498.505046	0.000000	0.000000	0.000000	0.000000	0.000000	0.000000	0.000000
751.990000	734.700000	5883.333333	0.547616	5495.108643	0.000000	0.000000	0.000000	0.000000	0.000000	0.000000	0.000000
752.090000	734.600000	5863.333333	0.547610	5491.859945	0.000000	0.000000	0.000000	0.000000	0.000000	0.000000	0.000000
752.190000	734.500000	5820.000000	0.547604	5488.966471	0.000000	0.000000	0.000000	0.000000	0.000000	0.000000	0.000000
752.290000	734.400000	5876.666667	0.547599	5485.546875	0.000000	0.000000	0.000000	0.000000	0.000000	0.000000	0.000000
752.390000	734.300000	5820.000000	0.547593	5482.598877	0.000000	0.000000	0.000000	0.000000	0.000000	0.000000	0.000000
752.490000	734.200000	5860.000000	0.547587	5479.271647	0.000000	0.000000	0.000000	0.000000	0.000000	0.000000	0.000000
752.590000	734.100000	5860.000000	0.547582	5475.915934	0.000000	0.000000	0.000000	0.000000	0.000000	0.000000	0.000000
752.690000	734.000000	5573.333333	0.547576	5475.067139	0.000000	0.000000	0.000000	0.000000	0.000000	0.000000	0.000000
752.790000	733.900000	5716.666667	0.547570	5472.943115	0.000000	0.000000	0.000000	0.000000	0.000000	0.000000	0.000000
752.890000	733.800000	5863.333333	0.547565	5469.503581	0.000000	0.000000	0.000000	0.000000	0.000000	0.000000	0.000000
752.990000	733.700000	5753.333333	0.547559	5467.007243	0.000000	0.000000	0.000000	0.000000	0.000000	0.000000	0.000000
753.090000	733.600000	5740.000000	0.547553	5464.607747	0.000000	0.000000	0.000000	0.000000	0.000000	0.000000	0.000000
753.190000	733.500000	5730.000000	0.547548	5462.275798	0.000000	0.000000	0.000000	0.000000	0.000000	0.000000	0.000000
753.290000	733.400000	5690.000000	0.547542	5460.277507	0.000000	0.000000	0.000000	0.000000	0.000000	0.000000	0.000000
753.390000	733.300000	5876.666667	0.547536	5456.610921	0.000000	0.000000	0.000000	0.000000	0.000000	0.000000	0.000000
753.490000	733.200000	5626.666667	0.547531	5455.124512	0.000000	0.000000	0.000000	0.000000	0.000000	0.000000	0.000000
753.590000	733.100000	5700.000000	0.547525	5452.976074	0.000000	0.000000	0.000000	0.000000	0.000000	0.000000	0.000000
753.690000	733.000000	5786.666667	0.547519	5450.043132	0.000000	0.000000	0.000000	0.000000	0.000000	0.000000	0.000000
753.790000	732.900000	5656.666667	0.547514	5448.234456	0.000000	0.000000	0.000000	0.000000	0.000000	0.000000	0.000000
753.890000	732.800000	5633.333333	0.547508	5446.616618	0.000000	0.000000	0.000000	0.000000	0.000000	0.000000	0.000000
753.990000	732.700000	5740.000000	0.547502	5444.041341	0.000000	0.000000	0.000000	0.000000	0.000000	0.000000	0.000000
754.090000	732.600000	5943.333333	0.547497	5439.645589	0.000000	0.000000	0.000000	0.000000	0.000000	0.000000	0.000000
754.190000	732.500000	5873.333333	0.547491	5435.830892	0.000000	0.000000	0.000000	0.000000	0.000000	0.000000	0.000000
754.290000	732.400000	5813.333333	0.547485	5432.513835	0.000000	0.000000	0.000000	0.000000	0.000000	0.000000	0.000000
754.390000	732.300000	5703.333333	0.547480	5430.141195	0.000000	0.000000	0.000000	0.000000	0.000000	0.000000	0.000000
754.490000	732.200000	5570.000000	0.547474	5428.927409	0.000000	0.000000	0.000000	0.000000	0.000000	0.000000	0.000000
754.590000	732.100000	5820.000000	0.547468	5425.491943	0.000000	0.000000	0.000000	0.000000	0.000000	0.000000	0.000000
754.690000	732.000000	5826.666667	0.547462	5421.967773	0.000000	0.000000	0.000000	0.000000	0.000000	0.000000	0.000000
754.790000	731.900000	5656.666667	0.547457	5419.916992	0.000000	0.000000	0.000000	0.000000	0.000000	0.000000	0.000000
754.890000	731.800000	5586.666667	0.547451	5418.467611	0.000000	0.000000	0.000000	0.000000	0.000000	0.000000	0.000000
754.990000	731.700000	5726.666667	0.547445	5415.767008	0.000000	0.000000	0.000000	0.000000	0.000000	0.000000	0.000000
755.090000	731.600000	5633.333333	0.547440	5413.868815	0.000000	0.000000	0.000000	0.000000	0.000000	0.000000	0.000000
755.190000	731.500000	5730.000000	0.547434	5411.099040	0.000000	0.000000	0.000000	0.000000	0.000000	0.000000	0.000000
755.290000	731.400000	5856.666667	0.547428	5407.184652	0.000000	0.000000	0.000000	0.000000	0.000000	0.000001	0.000001
755.390000	731.300000	5640.000000	0.547423	5405.152995	0.000000	0.000000	0.000000	0.000000	0.000000	0.000001	0.000001
755.490000	731.200000	5710.000000	0.547417	5402.484538	0.000000	0.000000	0.000000	0.000000	0.000000	0.000002	0.000002
755.590000	731.100000	5573.333333	0.547411	5401.001790	0.000000	0.000000	0.000000	0.000000	0.000000	0.000005	0.000005
755.690000	731.000000	5720.000000	0.547406	5398.208415	0.000000	0.000000	0.000000	0.000000	0.000000	0.000010	0.000010
755.790000	730.900000	5816.666667	0.547400	5394.535726	0.000000	0.000000	0.000000	0.000000	0.000000	0.000021	0.000021
755.890000	730.800000	5636.666667	0.547394	5392.423096	0.000000	0.000000	0.000000	0.000000	0.000000	0.000043	0.000043
755.990000	730.700000	5536.666667	0.547389	5391.176758	0.000000	0.000000	0.000000	0.000000	0.000000	0.000086	0.000086
756.090000	730.600000	5676.666667	0.547383	5388.680827	0.000000	0.000000	0.000000	0.000000	0.000000	0.000170	0.000170
756.190000	730.500000	5796.666667	0.547377	5385.101725	0.000000	0.000000	0.000000	0.000000	0.000000	0.000332	0.000332
756.290000	730.400000	5830.000000	0.547372	5381.196289	0.000000	0.000000	0.000000	0.000000	0.000000	0.000636	0.000636
756.390000	730.300000	5826.666667	0.547366	5377.285970	0.000000	0.000000	0.000000	0.000000	0.000000	0.001203	0.001204
756.490000	730.200000	5803.333333	0.547360	5373.548177	0.000000	0.000000	0.000000	0.000000	0.000000	0.002246	0.002246
756.590000	730.100000	5663.333333	0.547355	5371.016032	0.000000	0.000000	0.000000	0.000000	0.000000	0.004134	0.004135
756.690000	730.000000	5813.333333	0.547349	5367.134603	0.000000	0.000000	0.000000	0.000000	0.000001	0.007505	0.007506
756.790000	729.900000	5473.333333	0.547343	5366.226807	0.000000	0.000000	0.000000	0.000000	0.000001	0.013432	0.013433
756.890000	729.800000	5720.000000	0.547338	5363.128662	0.000000	0.000000	0.000000	0.000000	0.000003	0.023716	0.023719
756.990000	729.700000	5770.000000	0.547332	5359.560954	0.000000	0.000000	0.000000	0.000000	0.000006	0.041279	0.041285
757.090000	729.600000	5633.333333	0.547326	5357.170817	0.000000	0.000000	0.000000	0.000000	0.000012	0.070896	0.070908
757.190000	729.500000	5780.000000	0.547321	5353.461914	0.000000	0.000000	0.000000	0.000000	0.000026	0.120030	0.120056
757.290000	729.400000	5636.666667	0.547315	5350.987956	0.000000	0.000000	0.000000	0.000000	0.000052	0.200540	0.200592
757.390000	729.300000	5690.000000	0.547309	5348.020426	0.000000	0.000000	0.000000	0.000000	0.000105	0.330309	0.330414
757.490000	729.200000	5700.000000	0.547304	5344.938151	0.000000	0.000000	0.000000	0.000000	0.000208	0.536883	0.537091
757.590000	729.100000	5816.666667	0.547298	5340.796305	0.000000	0.000000	0.000000	0.000000	0.000404	0.860406	0.860810
757.690000	729.000000	5793.333333	0.547292	5336.824137	0.000000	0.000000	0.000000	0.000000	0.000779	1.360629	1.361408
757.790000	728.900000	5863.333333	0.547287	5332.197673	0.000000	0.000000	0.000000	0.000000	0.001475	2.121806	2.123281
757.890000	728.800000	5840.000000	0.547281	5327.736816	0.000000	0.000000	0.000000	0.000000	0.002768	3.264627	3.267395
757.990000	728.700000	5910.000000	0.547275	5322.617594	0.000000	0.000000	0.000000	0.000000	0.005097	4.954006	4.959103
758.090000	728.600000	5920.000000	0.547270	5317.364095	0.000000	0.000000	0.000000	0.000001	0.009294	7.415972	7.425266
758.190000	728.500000	5873.333333	0.547264	5312.477620	0.000000	0.000000	0.000000	0.000002	0.016651	10.950332	10.966986
758.290000	728.400000	6030.000000	0.547258	5306.161702	0.000000	0.000000	0.000000	0.000004	0.029513	15.946930	15.976448
758.390000	728.300000	5990.000000	0.547252	5300.144043	0.000000	0.000000	0.000000	0.000009	0.051457	22.914289	22.965755
758.490000	728.200000	5856.666667	0.547247	5295.253092	0.000000	0.000000	0.000000	0.000019	0.088665	32.456614	32.545300
758.590000	728.100000	6066.666667	0.547241	5288.461100	0.000000	0.000000	0.000000	0.000039	0.150439	45.357577	45.508054
758.690000	728.000000	6040.000000	0.547235	5281.844889	0.000000	0.000000	0.000000	0.000078	0.252051	62.461243	62.713375
758.790000	727.900000	5946.666667	0.547230	5275.996094	0.000000	0.000000	0.000000	0.000155	0.416209	84.824956	85.241318
758.890000	727.800000	6006.666667	0.547224	5269.564616	0.000000	0.000000	0.000000	0.000302	0.678143	113.481318	114.159762
758.990000	727.700000	5840.000000	0.547218	5264.550781	0.000000	0.000000	0.000000	0.000580	1.089882	149.621290	150.711746
759.090000	727.600000	6086.666667	0.547213	5257.310791	0.000000	0.000000	0.000000	0.001097	1.727167	194.234657	195.962919
759.190000	727.500000	6140.000000	0.547207	5249.534912	0.000000	0.000000	0.000000	0.002052	2.701687	248.276240	250.979970
759.290000	727.400000	6166.666667	0.547201	5241.454671	0.000000	0.000000	0.000000	0.003777	4.164689	312.216517	316.384989
759.390000	727.300000	6370.000000	0.547196	5231.504720	0.000000	0.000000	0.000000	0.006868	6.340327	386.125717	392.472916
759.490000	727.200000	6183.333333	0.547190	5223.118896	0.000000	0.000000	0.000000	0.012297	9.507716	469.256388	478.776398
759.590000	727.100000	6313.333333	0.547184	5213.509115	0.000000	0.000000	0.000000	0.021744	14.085999	560.000203	574.107971
759.690000	727.000000	6110.000000	0.547179	5205.613607	0.000000	0.000000	0.000000	0.037871	20.547331	655.725403	676.310628
759.790000	726.900000	6326.666667	0.547173	5195.732015	0.000000	0.000000	0.000000	0.065124	29.622456	752.663269	782.350871
759.890000	726.800000	6463.333333	0.547167	5184.554850	0.000000	0.000000	0.000000	0.110349	42.035297	846.225026	888.370667
759.990000	726.700000	6423.333333	0.547162	5173.633626	0.000000	0.000000	0.000000	0.184562	58.927307	931.034546	990.146383
760.090000	726.600000	6250.000000	0.547156	5164.149577	0.000000	0.000000	0.000000	0.304287	81.320318	1001.670532	1083.295085
760.190000	726.500000	6403.333333	0.547150	5153.225911	0.000000	0.000000	0.000000	0.495045	110.762367	1053.136800	1164.394226
760.290000	726.400000	6410.000000	0.547145	5142.147624	0.000000	0.000000	0.000000	0.794222	148.534724	1081.406860	1230.735779
760.390000	726.300000	6416.666667	0.547139	5130.913493	0.000000	0.000000	0.000000	1.256986	196.399879	1084.470317	1282.127177
760.490000	726.200000	6566.666667	0.547133	5118.253581	0.000000	0.000000	0.000000	1.962500	255.632909	1061.644491	1319.239909
760.590000	726.100000	6256.666667	0.547128	5108.225505	0.000000	0.000000	0.000000	3.021713	327.699712	1015.310669	1346.032104
760.690000	726.000000	6286.666667	0.547122	5097.843831	0.000000	0.000000	0.000000	4.591118	413.280894	948.516846	1366.388855
760.790000	725.900000	6423.333333	0.547116	5086.162516	0.000000	0.000000	0.000000	6.877344	512.648977	866.518148	1386.044515
760.890000	725.800000	6400.000000	0.547110	5074.584961	0.000000	0.000000	0.000000	10.168145	624.968770	774.415741	1409.552612
760.990000	725.700000	6546.666667	0.547105	5061.608887	0.000000	0.000000	0.000000	14.817321	748.222656	677.804159	1440.844116
761.090000	725.600000	6683.333333	0.547099	5047.310384	0.000000	0.000000	0.000000	21.318482	879.080200	581.425273	1481.823934
761.190000	725.500000	6500.000000	0.547093	5034.508464	0.000000	0.000000	0.000000	30.217778	1012.567342	489.254201	1532.039388
761.290000	725.400000	6730.000000	0.547088	5019.560547	0.000000	0.000000	0.000000	42.280181	1142.530416	404.212265	1589.022827
761.390000	725.300000	6786.666667	0.547082	5003.980713	0.000000	0.000000	0.000000	58.271599	1261.798910	328.103104	1648.173625
761.490000	725.200000	6793.333333	0.547076	4988.205973	0.000000	0.000000	0.000000	79.226360	1362.611287	261.868947	1703.706665
761.590000	725.100000	6670.000000	0.547071	4973.384603	0.000000	0.000000	0.000000	106.090183	1438.357646	205.618655	1750.066528
761.690000	725.000000	6653.333333	0.547065	4958.581543	0.000000	0.000000	0.000000	140.033379	1482.545776	158.916601	1781.495768
761.790000	724.900000	6796.666667	0.547059	4942.381999	0.000000	0.000000	0.000000	181.975530	1492.777812	120.964839	1795.718180
761.890000	724.800000	6450.000000	0.547054	4929.107259	0.000000	0.000000	0.000000	232.869720	1466.774190	90.687561	1790.331624
761.990000	724.700000	6566.666667	0.547048	4914.685059	0.000000	0.000000	0.000000	293.173854	1408.169963	67.022362	1768.366089
762.090000	724.600000	6406.666667	0.547042	4901.552327	0.000000	0.000000	0.000000	363.004125	1320.191243	48.797064	1731.992391
762.190000	724.500000	6616.666667	0.547037	4886.447347	0.000000	0.000000	0.000000	441.701762	1210.310771	35.051502	1687.064006
762.290000	724.400000	6493.333333	0.547031	4872.302246	0.000000	0.000000	0.000000	527.787577	1085.222066	24.801559	1637.811178
762.390000	724.300000	6466.666667	0.547025	4858.269450	0.000000	0.000000	0.000000	618.833211	952.825012	17.329591	1588.987834
762.490000	724.200000	6433.333333	0.547019	4844.409587	0.000000	0.000000	0.000000	711.303914	819.784088	11.923472	1543.011475
762.590000	724.100000	6553.333333	0.547014	4829.367676	0.000000	0.000000	0.000000	800.868479	691.762950	8.107409	1500.738831
762.690000	724.000000	6453.333333	0.547008	4815.079346	0.000000	0.000000	0.000000	882.463582	573.059540	5.427091	1460.950114
762.790000	723.900000	6190.000000	0.547002	4802.996012	0.000000	0.000000	0.000000	950.835063	466.343333	3.590120	1420.768433
762.890000	723.800000	6273.333333	0.546997	4790.070394	0.000000	0.000000	0.000000	1001.292216	373.100382	2.338548	1376.731160
762.990000	723.700000	6326.666667	0.546991	4776.560465	0.000000	0.000000	0.000000	1029.729614	293.656286	1.505023	1324.890951
763.090000	723.600000	6040.000000	0.546985	4765.468750	0.000000	0.000000	0.000000	1034.332682	227.446899	0.954062	1262.733663
763.190000	723.500000	6000.000000	0.546980	4754.634603	0.000000	0.000000	0.000000	1014.076131	173.530235	0.597287	1188.203735
763.290000	723.400000	5836.666667	0.546974	4745.150553	0.000000	0.000000	0.000000	971.330668	130.343882	0.368497	1102.043050
763.390000	723.300000	5680.000000	0.546968	4736.969401	0.000000	0.000000	0.000000	908.732707	96.554782	0.224377	1005.511882
763.490000	723.200000	6000.000000	0.546963	4725.887044	0.000000	0.000000	0.000000	831.360982	70.415452	0.134728	901.911112
763.590000	723.100000	5640.000000	0.546957	4717.891846	0.000000	0.000000	0.000000	743.989258	50.702416	0.079771	794.771423
763.690000	723.000000	5700.000000	0.546951	4709.296468	0.000000	0.000000	0.000000	652.008972	35.926085	0.046618	687.981720
763.790000	722.900000	5350.000000	0.546946	4703.721924	0.000000	0.000000	0.000000	559.981079	25.165520	0.026834	585.173442
763.890000	722.800000	5200.000000	0.546940	4699.425456	0.000000	0.000000	0.000000	471.750590	17.336361	0.015263	489.102224
763.990000	722.700000	5393.333333	0.546934	4693.380941	0.000000	0.000000	0.000000	390.181173	11.817169	0.008539	402.006887
764.090000	722.600000	5503.333333	0.546928	4686.310221	0.000000	0.000000	0.000000	317.045212	7.920465	0.004727	324.970398
764.190000	722.500000	5470.000000	0.546923	4679.472249	0.000000	0.000000	0.000000	253.294220	5.251860	0.002570	258.548660
764.290000	722.400000	5490.000000	0.546917	4672.397461	0.000000	0.000000	0.000000	199.081217	3.425620	0.001385	202.508227
764.390000	722.300000	5216.666667	0.546911	4667.678630	0.000000	0.000000	0.000000	154.000575	2.209456	0.000731	156.210759
764.490000	722.200000	4983.333333	0.546906	4664.982096	0.000000	0.000000	0.000000	117.334976	1.402702	0.000384	118.738060
764.590000	722.100000	5243.333333	0.546900	4659.960938	0.000000	0.000000	0.000000	88.035552	0.879897	0.000197	88.915647
764.690000	722.000000	5186.666667	0.546894	4655.397135	0.000000	0.000000	0.000000	65.125160	0.543761	0.000101	65.669022
764.790000	721.900000	5186.666667	0.546889	4650.792643	0.000000	0.000000	0.000000	47.448381	0.331668	0.000050	47.780101
764.890000	721.800000	5280.000000	0.546883	4645.321452	0.000000	0.000000	0.000000	34.116875	0.199529	0.000025	34.316429
764.990000	721.700000	5226.666667	0.546877	4640.273844	0.000000	0.000000	0.000000	24.154310	0.118310	0.000012	24.272633
765.090000	721.600000	5120.000000	0.546872	4636.124674	0.000000	0.000000	0.000000	16.894917	0.069290	0.000006	16.964215
765.190000	721.500000	5036.666667	0.546866	4632.675374	0.000000	0.000000	0.000000	11.630393	0.039929	0.000003	11.670324
765.290000	721.400000	5193.333333	0.546860	4627.809652	0.000000	0.000000	0.000000	7.916304	0.022767	0.000001	7.939073
765.390000	721.300000	5256.666667	0.546855	4622.339681	0.000000	0.000000	0.000000	5.301979	0.012747	0.000001	5.314726
765.490000	721.200000	5040.000000	0.546849	4618.737793	0.000000	0.000000	0.000000	3.510801	0.007077	0.000000	3.517878
765.590000	721.100000	5250.000000	0.546843	4613.245850	0.000000	0.000000	0.000000	2.288178	0.003848	0.000000	2.292026
765.690000	721.000000	5423.333333	0.546837	4606.171468	0.000000	0.000000	0.000000	1.473955	0.002080	0.000000	1.476035
765.790000	720.900000	5346.666667	0.546832	4599.712728	0.000000	0.000000	0.000000	0.934951	0.001098	0.000000	0.936049
765.890000	720.800000	5146.666667	0.546826	4594.965413	0.000000	0.000000	0.000000	0.585809	0.000578	0.000000	0.586387
765.990000	720.700000	5356.666667	0.546820	4588.317871	0.000000	0.000000	0.000000	0.361669	0.000297	0.000000	0.361966
766.090000	720.600000	5303.333333	0.546815	4582.082926	0.000000	0.000000	0.000000	0.220379	0.000152	0.000000	0.220531
766.190000	720.500000	5130.000000	0.546809	4577.325439	0.000000	0.000000	0.000000	0.132433	0.000076	0.000000	0.132509
766.290000	720.400000	5393.333333	0.546803	4570.196126	0.000000	0.000000	0.000000	0.078460	0.000038	0.000000	0.078498
766.390000	720.300000	5176.666667	0.546798	4564.919434	0.000000	0.000000	0.000000	0.045894	0.000018	0.000000	0.045913
766.490000	720.200000	5126.666667	0.546792	4560.037435	0.000000	0.000000	0.000000	0.026430	0.000009	0.000000	0.026439
766.590000	720.100000	5283.333333	0.546786	4553.725586	0.000000	0.000000	0.000000	0.015049	0.000004	0.000000	0.015053
766.690000	720.000000	5343.333333	0.546781	4546.826579	0.000000	0.000000	0.000000	0.008422	0.000002	0.000000	0.008424
766.790000	719.900000	5156.666667	0.546775	4541.516927	0.000000	0.000000	0.000000	0.004668	0.000001	0.000000	0.004669
766.890000	719.800000	5230.000000	0.546769	4535.510661	0.000000	0.000000	0.000000	0.002538	0.000000	0.000000	0.002538
766.990000	719.700000	5453.333333	0.546764	4527.474772	0.000000	0.000000	0.000000	0.001369	0.000000	0.000000	0.001369
767.090000	719.600000	5323.333333	0.546758	4520.516764	0.000000	0.000000	0.000000	0.000723	0.000000	0.000000	0.000723
767.190000	719.500000	5103.333333	0.546752	4515.442708	0.000000	0.000000	0.000000	0.000380	0.000000	0.000000	0.000380
767.290000	719.400000	5386.666667	0.546746	4507.816162	0.000000	0.000000	0.000000	0.000195	0.000000	0.000000	0.000195
767.390000	719.300000	5360.000000	0.546741	4500.357259	0.000000	0.000000	0.000000	0.000100	0.000000	0.000000	0.000100
767.490000	719.200000	5183.333333	0.546735	4494.394124	0.000000	0.000000	0.000000	0.000050	0.000000	0.000000	0.000050
767.590000	719.100000	5246.666667	0.546729	4487.816976	0.000000	0.000000	0.000000	0.000025	0.000000	0.000000	0.000025
767.690000	719.000000	5286.666667	0.546724	4480.826416	0.000000	0.000000	0.000000	0.000012	0.000000	0.000000	0.000012
767.790000	718.900000	5243.333333	0.546718	4474.156494	0.000000	0.000000	0.000000	0.000006	0.000000	0.000000	0.000006
767.890000	718.800000	5103.333333	0.546712	4468.664551	0.000000	0.000000	0.000000	0.000003	0.000000	0.000000	0.000003
767.990000	718.700000	5193.333333	0.546707	4462.326253	0.000000	0.000000	0.000000	0.000001	0.000000	0.000000	0.000001
768.090000	718.600000	5263.333333	0.546701	4455.311279	0.000000	0.000000	0.000000	0.000001	0.000000	0.000000	0.000001
768.190000	718.500000	5243.333333	0.546695	4448.409831	0.000000	0.000000	0.000000	0.000000	0.000000	0.000000	0.000000
768.290000	718.400000	5066.666667	0.546690	4443.008626	0.000000	0.000000	0.000000	0.000000	0.000000	0.000000	0.000000
768.390000	718.300000	4973.333333	0.546684	4438.383789	0.000000	0.000000	0.000000	0.000000	0.000000	0.000000	0.000000
768.490000	718.200000	5146.666667	0.546678	4432.182617	0.000000	0.000000	0.000000	0.000000	0.000000	0.000000	0.000000
768.590000	718.100000	5126.666667	0.546673	4426.101481	0.000000	0.000000	0.000001	0.000000	0.000000	0.000000	0.000001
768.690000	718.000000	5170.000000	0.546667	4419.581706	0.000000	0.000000	0.000001	0.000000	0.000000	0.000000	0.000001
768.790000	717.900000	5370.000000	0.546661	4411.233724	0.000000	0.000000	0.000003	0.000000	0.000000	0.000000	0.000003
768.890000	717.800000	5083.333333	0.546655	4405.345459	0.000000	0.000000	0.000006	0.000000	0.000000	0.000000	0.000006
768.990000	717.700000	5193.333333	0.546650	4398.430583	0.000000	0.000000	0.000012	0.000000	0.000000	0.000000	0.000012
769.090000	717.600000	5103.333333	0.546644	4392.248535	0.000000	0.000000	0.000025	0.000000	0.000000	0.000000	0.000025
769.190000	717.500000	5060.000000	0.546638	4386.393229	0.000000	0.000000	0.000052	0.000000	0.000000	0.000000	0.000052
769.290000	717.400000	4780.000000	0.546633	4382.960612	0.000000	0.000000	0.000104	0.000000	0.000000	0.000000	0.000104
769.390000	717.300000	5160.000000	0.546627	4376.133626	0.000000	0.000000	0.000207	0.000000	0.000000	0.000000	0.000207
769.490000	717.200000	4913.333333	0.546621	4371.425781	0.000000	0.000000	0.000404	0.000000	0.000000	0.000000	0.000404
769.590000	717.100000	4776.666667	0.546616	4367.882894	0.000000	0.000000	0.000787	0.000000	0.000000	0.000000	0.000787
769.690000	717.000000	4956.666667	0.546610	4362.713216	0.000000	0.000000	0.001491	0.000000	0.000000	0.000000	0.001491
769.790000	716.900000	4813.333333	0.546604	4358.763021	0.000000	0.000000	0.002824	0.000000	0.000000	0.000000	0.002824
769.890000	716.800000	4960.000000	0.546599	4353.477783	0.000000	0.000000	0.005208	0.000000	0.000000	0.000000	0.005209
769.990000	716.700000	4833.333333	0.546593	4349.263509	0.000000	0.000001	0.009576	0.000000	0.000000	0.000000	0.009577
770.090000	716.600000	4756.666667	0.546587	4345.686849	0.000000	0.000002	0.017204	0.000000	0.000000	0.000000	0.017206
770.190000	716.500000	5076.666667	0.546582	4339.244792	0.000000	0.000004	0.030709	0.000000	0.000000	0.000000	0.030714
770.290000	716.400000	5043.333333	0.546576	4333.037923	0.000000	0.000009	0.053735	0.000000	0.000000	0.000000	0.053745
770.390000	716.300000	5006.666667	0.546570	4327.097575	0.000000	0.000020	0.093156	0.000000	0.000000	0.000000	0.093176
770.490000	716.200000	4840.000000	0.546565	4322.575684	0.000000	0.000041	0.158743	0.000000	0.000000	0.000000	0.158784
770.590000	716.100000	4993.333333	0.546559	4316.654460	0.000000	0.000084	0.267365	0.000000	0.000000	0.000000	0.267449
770.690000	716.000000	4770.000000	0.546553	4312.652995	0.000000	0.000168	0.443654	0.000000	0.000000	0.000000	0.443821
770.790000	715.900000	4973.333333	0.546547	4306.813965	0.000000	0.000334	0.726193	0.000000	0.000000	0.000000	0.726527
770.890000	715.800000	5033.333333	0.546542	4300.388997	0.000000	0.000650	1.173286	0.000000	0.000000	0.000000	1.173936
770.990000	715.700000	4976.666667	0.546536	4294.405518	0.000000	0.001259	1.866965	0.000000	0.000000	0.000000	1.868224
771.090000	715.600000	5086.666667	0.546530	4287.392578	0.000001	0.002382	2.936650	0.000000	0.000000	0.000000	2.939033
771.190000	715.500000	5106.666667	0.546525	4280.137533	0.000001	0.004492	4.543765	0.000000	0.000000	0.000000	4.548258
771.290000	715.400000	5076.666667	0.546519	4273.080241	0.000002	0.008275	6.957221	0.000000	0.000000	0.000000	6.965498
771.390000	715.300000	5093.333333	0.546513	4265.809733	0.000005	0.015151	10.469100	0.000000	0.000000	0.000000	10.484257
771.490000	715.200000	5243.333333	0.546508	4257.144775	0.000011	0.027175	15.600867	0.000000	0.000000	0.000000	15.628053
771.590000	715.100000	5200.000000	0.546502	4248.783366	0.000023	0.048335	22.833341	0.000000	0.000000	0.000000	22.881699
771.690000	715.000000	5373.333333	0.546496	4238.811035	0.000048	0.084402	33.105812	0.000000	0.000000	0.000000	33.190263
771.790000	714.900000	5163.333333	0.546491	4230.605469	0.000097	0.145866	47.148396	0.000000	0.000000	0.000000	47.294359
771.890000	714.800000	5220.000000	0.546485	4221.822917	0.000193	0.247975	66.450774	0.000000	0.000000	0.000000	66.698945
771.990000	714.700000	5150.000000	0.546479	4213.578288	0.000380	0.416515	92.072035	0.000000	0.000000	0.000000	92.488931
772.090000	714.600000	5310.000000	0.546474	4203.841960	0.000741	0.689350	126.047846	0.000000	0.000000	0.000000	126.737938
772.190000	714.500000	5383.333333	0.546468	4193.367513	0.001417	1.125603	169.772886	0.000000	0.000000	0.000000	170.899900
772.290000	714.400000	5650.000000	0.546462	4180.438639	0.002683	1.813583	225.602926	0.000000	0.000000	0.000000	227.419179
772.390000	714.300000	5576.666667	0.546456	4168.041178	0.004998	2.879400	295.027873	0.000000	0.000000	0.000000	297.912267
772.490000	714.200000	5426.666667	0.546451	4156.858724	0.009197	4.516206	380.103404	0.000000	0.000000	0.000000	384.628805
772.590000	714.100000	5516.666667	0.546445	4144.777832	0.016667	6.973279	481.796061	0.000000	0.000000	0.000000	488.786011
772.690000	714.000000	5770.000000	0.546439	4130.346273	0.029817	10.646040	600.761871	0.000000	0.000000	0.000000	611.437734
772.790000	713.900000	5816.666667	0.546434	4115.371908	0.052570	15.988367	736.361898	0.000000	0.000000	0.000000	752.402852
772.890000	713.800000	5743.333333	0.546428	4100.911865	0.091444	23.755598	886.493327	0.000000	0.000000	0.000000	910.340373
772.990000	713.700000	5843.333333	0.546422	4085.436605	0.156858	34.701564	1047.580973	0.000000	0.000000	0.000000	1082.439372
773.090000	713.600000	5546.666667	0.546417	4072.446696	0.265353	50.169532	1213.900655	0.000000	0.000000	0.000000	1264.335531
773.190000	713.500000	5910.000000	0.546411	4056.125081	0.442863	71.303209	1378.138631	0.000000	0.000000	0.000000	1449.884745
773.290000	713.400000	6016.666667	0.546405	4038.713786	0.728733	100.220712	1531.806641	0.000000	0.000000	0.000000	1632.756042
773.390000	713.300000	5963.333333	0.546400	4021.618652	1.183381	138.552755	1664.793498	0.000000	0.000000	0.000000	1804.529622
773.490000	713.200000	6116.666667	0.546394	4003.013916	1.894408	189.182091	1769.192708	0.000000	0.000000	0.000000	1960.269165
773.590000	713.100000	5983.333333	0.546388	3985.422770	2.993334	254.201508	1835.372518	0.000000	0.000000	0.000000	2092.567342
773.690000	713.000000	5946.666667	0.546383	3967.998861	4.662343	336.916962	1860.598551	0.000000	0.000000	0.000000	2202.177938
773.790000	712.900000	6200.000000	0.546377	3948.177897	7.168256	439.481608	1839.865723	0.000000	0.000000	0.000000	2286.515706
773.890000	712.800000	6226.666667	0.546371	3927.945150	10.863956	564.711609	1777.792765	0.000000	0.000000	0.000000	2353.368327
773.990000	712.700000	6306.666667	0.546365	3906.824951	16.251923	713.863983	1676.878255	0.000000	0.000000	0.000000	2406.994222
774.090000	712.600000	6270.000000	0.546360	3885.841471	23.965885	887.662048	1546.474711	0.000000	0.000000	0.000000	2458.102620
774.190000	712.500000	6430.000000	0.546354	3863.256429	34.878699	1084.879964	1394.464823	0.000000	0.000000	0.000000	2514.223633
774.290000	712.400000	6473.333333	0.546348	3840.087891	50.051994	1302.189433	1230.920207	0.000000	0.000000	0.000000	2583.161621
774.390000	712.300000	6500.000000	0.546343	3816.478678	70.843849	1534.053446	1064.473368	0.000000	0.000000	0.000000	2669.370524
774.490000	712.200000	6653.333333	0.546337	3791.304932	98.880043	1771.900228	902.577718	0.000000	0.000000	0.000000	2773.357951
774.590000	712.100000	6906.666667	0.546331	3763.667806	136.050746	2004.989421	751.149953	0.000000	0.000000	0.000000	2892.190145
774.690000	712.000000	7010.000000	0.546326	3734.873454	184.544169	2220.858765	613.953552	0.000000	0.000000	0.000000	3019.356283
774.790000	711.900000	6800.000000	0.546320	3707.683512	246.651713	2405.277913	493.242798	0.000000	0.000000	0.000000	3145.172323
774.890000	711.800000	6800.000000	0.546314	3680.254720	324.825592	2546.835327	389.801788	0.000000	0.000000	0.000000	3261.462809
774.990000	711.700000	7050.000000	0.546309	3650.373128	421.230748	2632.681478	303.057582	0.000000	0.000000	0.000000	3356.969808
775.090000	711.600000	6980.000000	0.546303	3620.848796	537.797648	2659.044393	232.118098	0.000000	0.000000	0.000000	3428.959961
775.190000	711.500000	7023.333333	0.546297	3590.682373	675.505575	2620.051676	174.955152	0.000000	0.000000	0.000000	3470.512288
775.290000	711.400000	7106.666667	0.546292	3559.514567	834.386088	2522.661336	130.095355	0.000000	0.000000	0.000000	3487.142741
775.390000	711.300000	6983.333333	0.546286	3529.165039	1012.718811	2371.308390	95.178649	0.000000	0.000000	0.000000	3479.205729
775.490000	711.200000	6936.666667	0.546280	3498.962809	1206.949259	2179.627686	68.793907	0.000000	0.000000	0.000000	3455.370687
775.590000	711.100000	6596.666667	0.546274	3471.504313	1411.280823	1959.097697	48.888807	0.000000	0.000000	0.000000	3419.267171
775.690000	711.000000	6796.666667	0.546269	3442.036133	1617.550151	1724.059448	34.375518	0.000000	0.000000	0.000000	3375.985311
775.790000	710.900000	6960.000000	0.546263	3410.866699	1815.881755	1486.569926	23.748093	0.000000	0.000000	0.000000	3326.199748
775.890000	710.800000	6626.666667	0.546257	3382.373250	1994.680379	1256.977234	16.247218	0.000000	0.000000	0.000000	3267.904867
775.990000	710.700000	6540.000000	0.546252	3354.398193	2142.609253	1043.311666	10.921282	0.000000	0.000000	0.000000	3196.842041
776.090000	710.600000	6656.666667	0.546246	3325.147298	2248.855387	850.581055	7.267307	0.000000	0.000000	0.000000	3106.703695
776.190000	710.500000	6093.333333	0.546240	3300.624797	2305.486857	681.687927	4.754314	0.000000	0.000000	0.000000	2991.929118
776.290000	710.400000	6146.666667	0.546235	3275.416870	2307.976685	537.450053	3.076879	0.000000	0.000000	0.000000	2848.503621
776.390000	710.300000	6150.000000	0.546229	3249.960124	2255.770264	416.910604	1.959400	0.000000	0.000000	0.000000	2674.640299
776.490000	710.200000	6056.666667	0.546223	3225.107625	2153.695679	318.603236	1.233107	0.000000	0.000000	0.000000	2473.532104
776.590000	710.100000	5573.333333	0.546218	3204.314575	2008.889974	239.634501	0.764476	0.000000	0.000000	0.000000	2249.289144
776.690000	710.000000	5136.666667	0.546212	3187.203166	1832.375895	177.804832	0.467738	0.000000	0.000000	0.000000	2010.648397
776.790000	709.900000	5053.333333	0.546206	3170.680339	1635.230408	129.820277	0.282328	0.000000	0.000000	0.000000	1765.333049
776.890000	709.800000	4770.000000	0.546201	3156.520182	1429.226379	93.634319	0.167896	0.000000	0.000000	0.000000	1523.028564
776.990000	709.700000	4520.000000	0.546195	3144.448242	1224.363403	66.411025	0.098675	0.000000	0.000000	0.000000	1290.873108
777.090000	709.600000	4210.000000	0.546189	3135.013835	1028.972880	46.600472	0.057020	0.000000	0.000000	0.000000	1075.630391
777.190000	709.500000	3940.000000	0.546183	3127.885742	849.086711	32.130257	0.032631	0.000000	0.000000	0.000000	881.249593
777.290000	709.400000	3886.666667	0.546178	3121.167196	688.418070	21.938748	0.018317	0.000000	0.000000	0.000000	710.375112
777.390000	709.300000	3770.000000	0.546172	3115.422363	548.845723	14.717317	0.010207	0.000000	0.000000	0.000000	563.573252
777.490000	709.200000	3520.000000	0.546166	3111.839193	430.483602	9.774411	0.005564	0.000000	0.000000	0.000000	440.263570
777.590000	709.100000	3493.333333	0.546161	3108.460490	332.380778	6.381442	0.003020	0.000000	0.000000	0.000000	338.765233
777.690000	709.000000	3466.666667	0.546155	3105.288289	252.734273	4.122034	0.001598	0.000000	0.000000	0.000000	256.857910
777.790000	708.900000	3503.333333	0.546149	3101.764323	189.309247	2.619572	0.000845	0.000000	0.000000	0.000000	191.929665
777.890000	708.800000	3343.333333	0.546144	3099.624837	139.757996	1.645429	0.000435	0.000000	0.000000	0.000000	141.403859
777.990000	708.700000	3183.333333	0.546138	3098.882039	101.675638	1.017992	0.000223	0.000000	0.000000	0.000000	102.693850
778.090000	708.600000	3070.000000	0.546132	3099.135335	72.952957	0.621651	0.000112	0.000000	0.000000	0.000000	73.574721
778.190000	708.500000	3026.666667	0.546127	3099.773966	51.585957	0.374456	0.000056	0.000000	0.000000	0.000000	51.960471
778.290000	708.400000	3386.666667	0.546121	3097.233480	36.002518	0.222247	0.000027	0.000000	0.000000	0.000000	36.224794
778.390000	708.300000	3470.000000	0.546115	3093.933919	24.756848	0.130351	0.000013	0.000000	0.000000	0.000000	24.887212
778.490000	708.200000	3250.000000	0.546110	3092.551880	16.813919	0.075171	0.000006	0.000000	0.000000	0.000000	16.889095
778.590000	708.100000	3263.333333	0.546104	3091.039632	11.248477	0.042933	0.000003	0.000000	0.000000	0.000000	11.291413
778.690000	708.000000	3160.000000	0.546098	3090.428467	7.432814	0.024048	0.000001	0.000000	0.000000	0.000000	7.456864
778.790000	707.900000	3263.333333	0.546092	3088.897909	4.838509	0.013376	0.000001	0.000000	0.000000	0.000000	4.851885
778.890000	707.800000	3143.333333	0.546087	3088.415527	3.110697	0.007275	0.000000	0.000000	0.000000	0.000000	3.117972
778.990000	707.700000	3120.000000	0.546081	3088.135173	1.970531	0.003941	0.000000	0.000000	0.000000	0.000000	1.974472
779.090000	707.600000	3193.333333	0.546075	3087.203979	1.232477	0.002080	0.000000	0.000000	0.000000	0.000000	1.234557
779.190000	707.500000	3216.666667	0.546070	3086.058146	0.759772	0.001098	0.000000	0.000000	0.000000	0.000000	0.760870
779.290000	707.400000	3060.000000	0.546064	3086.288045	0.462237	0.000564	0.000000	0.000000	0.000000	0.000000	0.462801
779.390000	707.300000	3103.333333	0.546058	3086.136882	0.277299	0.000289	0.000000	0.000000	0.000000	0.000000	0.277588
779.490000	707.200000	3236.666667	0.546053	3084.804688	0.164072	0.000145	0.000000	0.000000	0.000000	0.000000	0.164217
779.590000	707.100000	3196.666667	0.546047	3083.815104	0.095784	0.000072	0.000000	0.000000	0.000000	0.000000	0.095856
779.690000	707.000000	3016.666667	0.546041	3084.408976	0.055105	0.000035	0.000000	0.000000	0.000000	0.000000	0.055140
779.790000	706.900000	3176.666667	0.546036	3083.592733	0.031305	0.000017	0.000000	0.000000	0.000000	0.000000	0.031322
779.890000	706.800000	3063.333333	0.546030	3083.771769	0.017508	0.000008	0.000000	0.000000	0.000000	0.000000	0.017516
779.990000	706.700000	3133.333333	0.546024	3083.333333	0.009679	0.000004	0.000000	0.000000	0.000000	0.000000	0.009682
780.090000	706.600000	3083.333333	0.546019	3083.333333	0.005261	0.000002	0.000000	0.000000	0.000000	0.000000	0.005262
780.190000	706.500000	3070.000000	0.546013	3119.934489	0.002830	0.000001	0.000000	0.000000	0.000000	0.000000	0.002831
780.290000	706.400000	3160.000000	0.546007	3124.322306	0.001494	0.000000	0.000000	0.000000	0.000000	0.000000	0.001495
780.390000	706.300000	3176.666667	0.546001	3129.115194	0.000783	0.000000	0.000000	0.000000	0.000000	0.000000	0.000783
780.490000	706.200000	3283.333333	0.545996	3129.859416	0.000402	0.000000	0.000000	0.000000	0.000000	0.000000	0.000402
780.590000	706.100000	3233.333333	0.545990	3127.180583	0.000205	0.000000	0.000000	0.000000	0.000000	0.000000	0.000205
780.690000	706.000000	3273.333333	0.545984	3124.598796	0.000102	0.000000	0.000000	0.000000	0.000000	0.000000	0.000102
780.790000	705.900000	2966.666667	0.545979	3122.031860	0.000051	0.000000	0.000000	0.000000	0.000000	0.000000	0.000051
780.890000	705.800000	3183.333333	0.545973	3117.932943	0.000025	0.000000	0.000000	0.000000	0.000000	0.000000	0.000025
780.990000	705.700000	3170.000000	0.545967	3114.942017	0.000012	0.000000	0.000000	0.000000	0.000000	0.000000	0.000012
781.090000	705.600000	3090.000000	0.545962	3110.380656	0.000006	0.000000	0.000000	0.000000	0.000000	0.000000	0.000006
781.190000	705.500000	3176.666667	0.545956	3101.635132	0.000003	0.000000	0.000000	0.000000	0.000000	0.000000	0.000003
781.290000	705.400000	3036.666667	0.545950	3089.859009	0.000001	0.000000	0.000000	0.000000	0.000000	0.000000	0.000001
781.390000	705.300000	3240.000000	0.545945	3074.998576	0.000001	0.000000	0.000000	0.000000	0.000000	0.000000	0.000001
781.490000	705.200000	3140.000000	0.545939	3058.280640	0.000000	0.000000	0.000000	0.000000	0.000000	0.000000	0.000000
781.590000	705.100000	2983.333333	0.545933	3044.847209	0.000000	0.000000	0.000000	0.000000	0.000000	0.000000	0.000000
781.690000	705.000000	2973.333333	0.545928	3035.204875	0.000000	0.000000	0.000000	0.000000	0.000000	0.000000	0.000000
781.790000	704.900000	3043.333333	0.545922	3031.453451	0.000000	0.000000	0.000000	0.000000	0.000000	0.000000	0.000000
781.890000	704.800000	2990.000000	0.545916	3035.620117	0.000000	0.000000	0.000000	0.000000	0.000000	0.000000	0.000000
781.990000	704.700000	3006.666667	0.545910	3045.624390	0.000000	0.000000	0.000000	0.000000	0.000000	0.000000	0.000000
782.090000	704.600000	3066.666667	0.545905	3057.413330	0.000000	0.000000	0.000000	0.000000	0.000000	0.000000	0.000000
782.190000	704.500000	3130.000000	0.545899	3071.093343	0.000000	0.000000	0.000000	0.000000	0.000000	0.000000	0.000000
782.290000	704.400000	3050.000000	0.545893	3081.173299	0.000000	0.000000	0.000000	0.000000	0.000000	0.000000	0.000000
782.390000	704.300000	3196.666667	0.545888	3087.519938	0.000000	0.000000	0.000000	0.000000	0.000000	0.000000	0.000000
782.490000	704.200000	3023.333333	0.545882	3090.746663	0.000000	0.000000	0.000000	0.000000	0.000000	0.000000	0.000000
782.590000	704.100000	3080.000000	0.545876	3091.146647	0.000000	0.000000	0.000000	0.000000	0.000000	0.000000	0.000000
782.690000	704.000000	3140.000000	0.545871	3088.346761	0.000000	0.000000	0.000000	0.000000	0.000000	0.000000	0.000000
782.790000	703.900000	3070.000000	0.545865	3086.186727	0.000000	0.000000	0.000000	0.000000	0.000000	0.000000	0.000000
782.890000	703.800000	3006.666667	0.545859	3080.880127	0.000000	0.000000	0.000000	0.000000	0.000000	0.000000	0.000000
782.990000	703.700000	3173.333333	0.545854	3070.880127	0.000000	0.000000	0.000000	0.000000	0.000000	0.000000	0.000000
783.090000	703.600000	3100.000000	0.545848	3058.266602	0.000000	0.000000	0.000000	0.000000	0.000000	0.000000	0.000000
783.190000	703.500000	3040.000000	0.545842	3043.706665	0.000000	0.000000	0.000000	0.000000	0.000000	0.000000	0.000000
783.290000	703.400000	3056.666667	0.545837	3028.933309	0.000000	0.000000	0.000000	0.000000	0.000000	0.000000	0.000000
783.390000	703.300000	2900.000000	0.545831	3019.066569	0.000000	0.000000	0.000000	0.000000	0.000000	0.000000	0.000000
783.490000	703.200000	2983.333333	0.545825	3016.933187	0.000000	0.000000	0.000000	0.000000	0.000000	0.000000	0.000000
783.590000	703.100000	2933.333333	0.545819	3020.933228	0.000000	0.000000	0.000000	0.000000	0.000000	0.000000	0.000000
783.690000	703.000000	3090.000000	0.545814	3027.946574	0.000000	0.000000	0.000000	0.000000	0.000000	0.000000	0.000000
783.790000	702.900000	3093.333333	0.545808	3035.573324	0.000000	0.000000	0.000000	0.000000	0.000000	0.000000	0.000000
