# Supplementary material for: Enhancing the Longevity and Structural Stability of Humidity Sensors: Iron Thin Films with Nitride Bonding Synthesized via Magnetic Field-Assisted Sparking Discharge
Source: Sensors (Basel). 2024 Aug 23;24(17):5466. doi: 10.3390/s24175466 (PMC11397896; doi:10.3390/s24175466)
Supplement: Supplementary file 1 [file sensors-24-05466-s001.zip › XPS_7-1-2024/6.IRON O2 no magnet/N 1s]

Dataset N 1s:40(7-1-2024)
Dwell Time (s)	0.285714
Number of sweeps	2
Kinetic Energy(eV)	Binding Energy(eV)	Intensity(cps)	Transmission Value	Background(cps)	N 1s(cps)	N 1s(cps)	N 1s(cps)	Envelope(cps)
1073.790000	412.900000	1043.000000	0.586450	1091.580017	0.000000	0.000000	0.000000	0.000000
1073.890000	412.800000	1169.000000	0.586441	1093.022079	0.000000	0.000000	0.000000	0.000000
1073.990000	412.700000	1111.250000	0.586433	1093.399979	0.000000	0.000000	0.000000	0.000000
1074.090000	412.600000	1085.000000	0.586425	1091.453979	0.000000	0.000000	0.000000	0.000000
1074.190000	412.500000	1132.250000	0.586416	1086.021973	0.000000	0.000000	0.000000	0.000000
1074.290000	412.400000	1060.500000	0.586408	1078.447968	0.000000	0.000000	0.000000	0.000000
1074.390000	412.300000	1072.750000	0.586400	1070.299957	0.000000	0.000000	0.000000	0.000000
1074.490000	412.200000	1125.250000	0.586391	1063.901947	0.000000	0.000000	0.000000	0.000000
1074.590000	412.100000	1015.000000	0.586383	1061.452011	0.000000	0.000000	0.000000	0.000000
1074.690000	412.000000	1064.000000	0.586375	1062.921951	0.000000	0.000000	0.000000	0.000000
1074.790000	411.900000	1081.500000	0.586366	1068.101883	0.000000	0.000000	0.000000	0.000000
1074.890000	411.800000	1048.250000	0.586358	1075.381622	0.000000	0.000000	0.000000	0.000000
1074.990000	411.700000	1086.750000	0.586350	1081.947113	0.000000	0.000000	0.000000	0.000000
1075.090000	411.600000	1123.500000	0.586341	1085.950516	0.000000	0.000000	0.000001	0.000001
1075.190000	411.500000	1113.000000	0.586333	1087.041702	0.000000	0.000000	0.000002	0.000002
1075.290000	411.400000	1102.500000	0.586325	1084.969131	0.000000	0.000000	0.000005	0.000005
1075.390000	411.300000	1135.750000	0.586316	1080.698700	0.000000	0.000000	0.000010	0.000010
1075.490000	411.200000	1057.000000	0.586308	1076.371338	0.000000	0.000000	0.000021	0.000021
1075.590000	411.100000	1127.000000	0.586299	1073.471085	0.000000	0.000000	0.000045	0.000045
1075.690000	411.000000	1048.250000	0.586291	1072.865997	0.000000	0.000000	0.000093	0.000093
1075.790000	410.900000	1079.750000	0.586283	1073.774750	0.000000	0.000000	0.000189	0.000189
1075.890000	410.800000	1104.250000	0.586274	1076.197449	0.000000	0.000000	0.000378	0.000378
1075.990000	410.700000	1069.250000	0.586266	1078.639694	0.000000	0.000000	0.000741	0.000741
1076.090000	410.600000	1153.250000	0.586258	1080.345474	0.000000	0.000000	0.001435	0.001435
1076.190000	410.500000	1055.250000	0.586249	1080.474823	0.000000	0.000000	0.002739	0.002739
1076.290000	410.400000	1121.750000	0.586241	1079.998230	0.000000	0.000000	0.005118	0.005118
1076.390000	410.300000	1120.000000	0.586233	1077.557800	0.000000	0.000000	0.009438	0.009438
1076.490000	410.200000	1123.500000	0.586224	1074.717682	0.000000	0.000000	0.017150	0.017150
1076.590000	410.100000	1025.500000	0.586216	1072.247879	0.000000	0.000000	0.030556	0.030556
1076.690000	410.000000	1039.500000	0.586208	1070.176590	0.000000	0.000000	0.053667	0.053667
1076.790000	409.900000	1123.500000	0.586199	1068.625153	0.000000	0.000000	0.092906	0.092906
1076.890000	409.800000	1120.000000	0.586191	1069.287598	0.000000	0.000000	0.157842	0.157842
1076.990000	409.700000	1050.000000	0.586183	1050.000000	0.000000	0.000000	0.264135	0.264135
1077.090000	409.600000	1065.750000	0.586174	1049.910278	0.000000	0.000000	0.435731	0.435731
1077.190000	409.500000	1097.250000	0.586166	1049.820557	0.000000	0.000000	0.705977	0.705977
1077.290000	409.400000	1088.500000	0.586158	1049.730728	0.000000	0.000000	1.125966	1.125966
1077.390000	409.300000	1086.750000	0.586149	1049.641006	0.000000	0.000000	1.770207	1.770207
1077.490000	409.200000	1060.500000	0.586141	1049.551285	0.000000	0.000000	2.734961	2.734961
1077.590000	409.100000	1037.750000	0.586133	1049.461563	0.000000	0.000000	4.157565	4.157565
1077.690000	409.000000	1128.750000	0.586124	1049.371841	0.000000	0.000000	6.228306	6.228306
1077.790000	408.900000	1116.500000	0.586116	1049.282013	0.000000	0.000000	9.171884	9.171884
1077.890000	408.800000	1120.000000	0.586108	1049.192291	0.000000	0.000000	13.283142	13.283142
1077.990000	408.700000	1095.500000	0.586099	1049.102570	0.000000	0.000000	18.946395	18.946395
1078.090000	408.600000	1100.750000	0.586091	1049.012848	0.000000	0.000000	26.562060	26.562060
1078.190000	408.500000	1109.500000	0.586082	1048.923126	0.000000	0.000000	36.597256	36.597256
1078.290000	408.400000	1144.500000	0.586074	1048.833298	0.000000	0.000000	49.606412	49.606412
1078.390000	408.300000	1205.750000	0.586066	1048.743576	0.000000	0.000000	66.040670	66.040670
1078.490000	408.200000	1190.000000	0.586057	1048.653854	0.000000	0.000000	86.300480	86.300480
1078.590000	408.100000	1176.000000	0.586049	1048.564133	0.000000	0.000000	110.737321	110.737321
1078.690000	408.000000	1314.250000	0.586041	1048.474411	0.000000	0.000000	139.325459	139.325459
1078.790000	407.900000	1289.750000	0.586032	1048.384583	0.000000	0.000000	171.718817	171.718817
1078.890000	407.800000	1345.750000	0.586024	1048.294861	0.000000	0.000000	207.217052	207.217052
1078.990000	407.700000	1253.000000	0.586016	1048.205139	0.000000	0.000000	244.512325	244.512325
1079.090000	407.600000	1359.750000	0.586007	1048.115417	0.000000	0.000000	281.835155	281.835155
1079.190000	407.500000	1331.750000	0.585999	1048.025589	0.000000	0.000000	316.923809	316.923809
1079.290000	407.400000	1436.750000	0.585991	1047.935867	0.000000	0.000000	347.365681	347.365681
1079.390000	407.300000	1393.000000	0.585982	1047.846146	0.000000	0.000000	370.869850	370.869850
1079.490000	407.200000	1373.750000	0.585974	1047.756424	0.000000	0.000000	385.189217	385.189217
1079.590000	407.100000	1452.500000	0.585966	1047.666702	0.000000	0.000000	389.132351	389.132351
1079.690000	407.000000	1498.000000	0.585957	1047.576874	0.000000	0.000000	382.489315	382.489315
1079.790000	406.900000	1429.750000	0.585949	1047.487152	0.000000	0.000000	365.613762	365.613762
1079.890000	406.800000	1414.000000	0.585941	1047.397430	0.000000	0.000000	340.127064	340.127064
1079.990000	406.700000	1351.000000	0.585932	1047.307709	0.000000	0.000000	308.274853	308.274853
1080.090000	406.600000	1317.750000	0.585924	1047.217987	0.000000	0.000000	272.380466	272.380466
1080.190000	406.500000	1289.750000	0.585916	1047.128159	0.000000	0.000001	234.885242	234.885242
1080.290000	406.400000	1321.250000	0.585907	1047.038437	0.000000	0.000002	197.899309	197.899309
1080.390000	406.300000	1160.250000	0.585899	1046.948715	0.000000	0.000005	163.110422	163.110422
1080.490000	406.200000	1123.500000	0.585891	1046.858994	0.000000	0.000010	131.647966	131.647980
1080.590000	406.100000	1053.500000	0.585882	1046.769272	0.000000	0.000020	104.097009	104.097029
1080.690000	406.000000	1121.750000	0.585874	1046.679443	0.000000	0.000041	80.755260	80.755300
1080.790000	405.900000	1169.000000	0.585865	1046.589722	0.000000	0.000083	61.510607	61.510687
1080.890000	405.800000	1032.500000	0.585857	1046.500000	0.000000	0.000163	45.985512	45.985675
1080.990000	405.700000	1055.250000	0.585849	1046.410278	0.000000	0.000316	33.789892	33.790209
1081.090000	405.600000	1041.250000	0.585840	1046.320557	0.000000	0.000604	24.420425	24.421030
1081.190000	405.500000	1051.750000	0.585832	1046.230728	0.000000	0.001131	17.339880	17.341011
1081.290000	405.400000	1072.750000	0.585824	1046.141006	0.000000	0.002087	12.111950	12.114037
1081.390000	405.300000	1125.250000	0.585815	1046.051285	0.000000	0.003796	8.329970	8.333766
1081.490000	405.200000	1018.500000	0.585807	1045.961563	0.000000	0.006771	5.631181	5.637952
1081.590000	405.100000	1113.000000	0.585799	1045.871841	0.000000	0.011901	3.745684	3.757585
1081.690000	405.000000	1058.750000	0.585790	1045.782013	0.000000	0.020621	2.454786	2.475407
1081.790000	404.900000	1093.750000	0.585782	1045.692291	0.000000	0.035077	1.581643	1.616720
1081.890000	404.800000	1167.250000	0.585774	1045.602570	0.000000	0.058747	1.002522	1.061269
1081.990000	404.700000	1055.250000	0.585765	1045.512848	0.000000	0.097000	0.626372	0.723372
1082.090000	404.600000	1016.750000	0.585757	1045.423126	0.000001	0.157348	0.384801	0.542151
1082.190000	404.500000	1071.000000	0.585749	1045.333298	0.000002	0.251183	0.232443	0.483628
1082.290000	404.400000	1064.000000	0.585740	1045.243576	0.000004	0.395258	0.138455	0.533718
1082.390000	404.300000	1043.000000	0.585732	1045.153854	0.000009	0.611393	0.081104	0.692507
1082.490000	404.200000	1099.000000	0.585724	1045.064133	0.000020	0.930318	0.046680	0.977019
1082.590000	404.100000	1107.750000	0.585715	1044.974411	0.000041	1.394964	0.026502	1.421507
1082.690000	404.000000	1113.000000	0.585707	1044.884583	0.000083	2.056660	0.014801	2.071545
1082.790000	403.900000	1186.500000	0.585699	1044.794861	0.000167	2.981657	0.008115	2.989938
1082.890000	403.800000	1100.750000	0.585690	1044.705139	0.000326	4.257020	0.004389	4.261735
1082.990000	403.700000	1125.250000	0.585682	1044.615417	0.000632	5.975313	0.002337	5.978281
1083.090000	403.600000	1029.000000	0.585674	1044.525589	0.001204	8.242063	0.001220	8.244487
1083.190000	403.500000	1095.500000	0.585665	1044.435867	0.002246	11.183767	0.000629	11.186641
1083.290000	403.400000	1146.250000	0.585657	1044.346146	0.004138	14.907636	0.000319	14.912094
1083.390000	403.300000	1116.500000	0.585648	1044.256424	0.007511	19.505169	0.000158	19.512838
1083.490000	403.200000	1085.000000	0.585640	1044.166702	0.013360	25.058950	0.000078	25.072388
1083.590000	403.100000	1065.750000	0.585632	1044.076874	0.023442	31.571961	0.000038	31.595439
1083.690000	403.000000	1107.750000	0.585623	1043.987152	0.040533	38.967674	0.000018	39.008223
1083.790000	402.900000	1100.750000	0.585615	1043.897430	0.068755	47.092343	0.000008	47.161103
1083.890000	402.800000	1055.250000	0.585607	1043.807709	0.114931	55.656467	0.000004	55.771403
1083.990000	402.700000	1137.500000	0.585598	1043.717987	0.189373	64.258066	0.000002	64.447436
1084.090000	402.600000	1149.750000	0.585590	1043.628159	0.306343	72.386363	0.000001	72.692705
1084.190000	402.500000	1109.500000	0.585582	1043.538437	0.488006	79.484182	0.000000	79.972191
1084.290000	402.400000	1183.000000	0.585573	1043.448715	0.766317	85.022146	0.000000	85.788465
1084.390000	402.300000	1121.750000	0.585565	1043.358994	1.182112	88.483147	0.000000	89.665257
1084.490000	402.200000	1144.500000	0.585557	1043.269272	1.794674	89.565174	0.000000	91.359848
1084.590000	402.100000	1183.000000	0.585548	1043.179443	2.685252	88.210624	0.000000	90.895879
1084.690000	402.000000	1132.250000	0.585540	1043.089722	3.948152	84.491607	0.000000	88.439761
1084.790000	401.900000	1114.750000	0.585532	1043.000000	5.709944	78.753525	0.000000	84.463469
1084.890000	401.800000	1123.500000	0.585523	1042.910278	8.133793	71.513346	0.000000	79.647137
1084.990000	401.700000	1109.500000	0.585515	1042.820557	11.384955	63.303732	0.000000	74.688685
1085.090000	401.600000	1120.000000	0.585507	1042.730728	15.662518	54.684730	0.000000	70.347244
1085.190000	401.500000	1177.750000	0.585498	1042.641006	21.199569	46.151821	0.000000	67.351388
1085.290000	401.400000	1184.750000	0.585490	1042.551285	28.174840	38.098756	0.000000	66.273600
1085.390000	401.300000	1172.500000	0.585482	1042.461563	36.756355	30.797007	0.000000	67.553362
1085.490000	401.200000	1149.750000	0.585473	1042.371841	47.085761	24.388687	0.000000	71.474446
1085.590000	401.100000	1141.000000	0.585465	1042.282013	59.129604	18.945442	0.000000	78.075045
1085.690000	401.000000	1177.750000	0.585457	1042.192291	72.736157	14.450377	0.000000	87.186535
1085.790000	400.900000	1202.250000	0.585448	1042.102570	87.595530	10.818278	0.000000	98.413808
1085.890000	400.800000	1176.000000	0.585440	1042.012848	103.135071	7.958691	0.000000	111.093764
1085.990000	400.700000	1170.750000	0.585431	1041.923126	118.606466	5.759140	0.000000	124.365610
1086.090000	400.600000	1176.000000	0.585423	1041.833298	133.045341	4.094860	0.000000	137.140202
1086.190000	400.500000	1184.750000	0.585415	1041.743576	145.454544	2.863439	0.000000	148.317987
1086.290000	400.400000	1155.000000	0.585406	1041.653854	154.887991	1.971678	0.000000	156.859665
1086.390000	400.300000	1183.000000	0.585398	1041.564133	160.412256	1.334691	0.000000	161.746946
1086.490000	400.200000	1200.500000	0.585390	1041.474411	161.603592	0.888744	0.000000	162.492331
1086.590000	400.100000	1223.250000	0.585381	1041.384583	158.398579	0.583112	0.000000	158.981689
1086.690000	400.000000	1193.500000	0.585373	1041.294861	150.967848	0.376225	0.000000	151.344078
1086.790000	399.900000	1260.000000	0.585365	1041.205139	140.055769	0.238723	0.000000	140.294493
1086.890000	399.800000	1228.500000	0.585356	1041.115417	126.594727	0.149313	0.000000	126.744036
1086.990000	399.700000	1118.250000	0.585348	1041.025589	111.554916	0.091859	0.000000	111.646774
1087.090000	399.600000	1116.500000	0.585340	1040.935867	95.954960	0.055548	0.000000	96.010509
1087.190000	399.500000	1109.500000	0.585331	1040.846146	80.646105	0.033120	0.000000	80.679223
1087.290000	399.400000	1160.250000	0.585323	1040.756424	66.315790	0.019430	0.000000	66.335223
1087.390000	399.300000	1142.750000	0.585315	1040.666702	53.403522	0.011196	0.000000	53.414717
1087.490000	399.200000	1170.750000	0.585306	1040.576874	42.133244	0.006362	0.000000	42.139606
1087.590000	399.100000	1076.250000	0.585298	1040.487152	32.620580	0.003559	0.000000	32.624138
1087.690000	399.000000	1114.750000	0.585290	1040.397430	24.796198	0.001953	0.000000	24.798151
1087.790000	398.900000	1079.750000	0.585281	1040.307709	18.499003	0.001057	0.000000	18.500061
1087.890000	398.800000	1109.500000	0.585273	1040.217987	13.568709	0.000564	0.000000	13.569273
1087.990000	398.700000	1104.250000	0.585265	1040.128159	9.787669	0.000295	0.000000	9.787964
1088.090000	398.600000	1074.500000	0.585256	1040.038437	6.935611	0.000152	0.000000	6.935763
1088.190000	398.500000	1067.500000	0.585248	1039.948715	4.836438	0.000077	0.000000	4.836515
1088.290000	398.400000	1025.500000	0.585239	1039.858994	3.320230	0.000038	0.000000	3.320269
1088.390000	398.300000	1079.750000	0.585231	1039.769272	2.239900	0.000019	0.000000	2.239919
1088.490000	398.200000	1074.500000	0.585223	1039.679443	1.487483	0.000009	0.000000	1.487492
1088.590000	398.100000	1099.000000	0.585214	1039.589722	0.973149	0.000004	0.000000	0.973154
1088.690000	398.000000	1039.500000	0.585206	1039.500000	0.625680	0.000002	0.000000	0.625682
1088.790000	397.900000	1198.750000	0.585198	1063.286819	0.395938	0.000001	0.000000	0.395939
1088.890000	397.800000	1114.750000	0.585189	1061.261673	0.246971	0.000000	0.000000	0.246972
1088.990000	397.700000	1134.000000	0.585181	1058.357574	0.151388	0.000000	0.000000	0.151388
1089.090000	397.600000	1083.250000	0.585173	1053.377808	0.091294	0.000000	0.000000	0.091294
1089.190000	397.500000	1076.250000	0.585164	1047.083832	0.054295	0.000000	0.000000	0.054295
1089.290000	397.400000	1113.000000	0.585156	1040.714874	0.031732	0.000000	0.000000	0.031732
1089.390000	397.300000	1008.000000	0.585148	1035.685547	0.018231	0.000000	0.000000	0.018231
1089.490000	397.200000	1008.000000	0.585139	1033.662003	0.010336	0.000000	0.000000	0.010336
1089.590000	397.100000	1006.250000	0.585131	1036.331009	0.005759	0.000000	0.000000	0.005759
1089.690000	397.000000	1104.250000	0.585123	1043.017838	0.003151	0.000000	0.000000	0.003151
1089.790000	396.900000	1167.250000	0.585114	1051.489487	0.001703	0.000000	0.000000	0.001703
1089.890000	396.800000	1090.250000	0.585106	1059.482193	0.000904	0.000000	0.000000	0.000904
1089.990000	396.700000	1100.750000	0.585098	1064.952011	0.000471	0.000000	0.000000	0.000471
1090.090000	396.600000	1076.250000	0.585089	1066.093292	0.000242	0.000000	0.000000	0.000242
1090.190000	396.500000	1106.000000	0.585081	1064.042938	0.000123	0.000000	0.000000	0.000123
1090.290000	396.400000	1020.250000	0.585073	1060.900864	0.000061	0.000000	0.000000	0.000061
1090.390000	396.300000	1023.750000	0.585064	1058.307480	0.000030	0.000000	0.000000	0.000030
1090.490000	396.200000	1053.500000	0.585056	1057.785812	0.000014	0.000000	0.000000	0.000014
1090.590000	396.100000	1037.750000	0.585048	1060.049042	0.000007	0.000000	0.000000	0.000007
1090.690000	396.000000	1198.750000	0.585039	1063.753052	0.000003	0.000000	0.000000	0.000003
1090.790000	395.900000	1090.250000	0.585031	1067.632980	0.000001	0.000000	0.000000	0.000001
1090.890000	395.800000	1071.000000	0.585022	1071.051483	0.000001	0.000000	0.000000	0.000001
1090.990000	395.700000	1127.000000	0.585014	1072.951447	0.000000	0.000000	0.000000	0.000000
1091.090000	395.600000	1142.750000	0.585006	1073.718887	0.000000	0.000000	0.000000	0.000000
1091.190000	395.500000	1051.750000	0.584997	1073.692078	0.000000	0.000000	0.000000	0.000000
1091.290000	395.400000	1090.250000	0.584989	1073.347504	0.000000	0.000000	0.000000	0.000000
1091.390000	395.300000	1149.750000	0.584981	1072.524521	0.000000	0.000000	0.000000	0.000000
1091.490000	395.200000	1074.500000	0.584972	1071.556702	0.000000	0.000000	0.000000	0.000000
1091.590000	395.100000	1155.000000	0.584964	1069.988708	0.000000	0.000000	0.000000	0.000000
1091.690000	395.000000	1057.000000	0.584956	1068.541733	0.000000	0.000000	0.000000	0.000000
1091.790000	394.900000	1120.000000	0.584947	1066.893097	0.000000	0.000000	0.000000	0.000000
1091.890000	394.800000	1092.000000	0.584939	1065.740494	0.000000	0.000000	0.000000	0.000000
1091.990000	394.700000	1043.000000	0.584931	1065.392395	0.000000	0.000000	0.000000	0.000000
1092.090000	394.600000	1058.750000	0.584922	1066.002823	0.000000	0.000000	0.000000	0.000000
1092.190000	394.500000	1043.000000	0.584914	1066.864685	0.000000	0.000000	0.000000	0.000000
1092.290000	394.400000	1097.250000	0.584906	1068.066849	0.000000	0.000000	0.000000	0.000000
1092.390000	394.300000	1085.000000	0.584897	1068.951248	0.000000	0.000000	0.000000	0.000000
1092.490000	394.200000	1064.000000	0.584889	1069.213577	0.000000	0.000000	0.000000	0.000000
1092.590000	394.100000	1137.500000	0.584881	1069.539780	0.000000	0.000000	0.000000	0.000000
1092.690000	394.000000	1029.000000	0.584872	1069.703522	0.000000	0.000000	0.000000	0.000000
1092.790000	393.900000	1106.000000	0.584864	1070.111008	0.000000	0.000000	0.000000	0.000000
1092.890000	393.800000	1064.000000	0.584856	1071.293945	0.000000	0.000000	0.000000	0.000000
1092.990000	393.700000	1055.250000	0.584847	1073.293137	0.000000	0.000000	0.000000	0.000000
1093.090000	393.600000	1079.750000	0.584839	1074.498611	0.000000	0.000000	0.000000	0.000000
1093.190000	393.500000	1100.750000	0.584831	1075.806198	0.000000	0.000000	0.000000	0.000000
1093.290000	393.400000	1060.500000	0.584822	1076.501968	0.000000	0.000000	0.000000	0.000000
1093.390000	393.300000	1079.750000	0.584814	1075.830017	0.000000	0.000000	0.000000	0.000000
1093.490000	393.200000	1083.250000	0.584805	1073.631943	0.000000	0.000000	0.000000	0.000000
1093.590000	393.100000	1083.250000	0.584797	1071.168015	0.000000	0.000000	0.000000	0.000000
1093.690000	393.000000	1057.000000	0.584789	1068.200043	0.000000	0.000000	0.000000	0.000000
1093.790000	392.900000	1072.750000	0.584780	1065.847946	0.000000	0.000000	0.000000	0.000000
1093.890000	392.800000	1043.000000	0.584772	1064.867950	0.000000	0.000000	0.000000	0.000000
1093.990000	392.700000	1053.500000	0.584764	1066.141998	0.000000	0.000000	0.000000	0.000000
1094.090000	392.600000	1064.000000	0.584755	1069.683975	0.000000	0.000000	0.000000	0.000000
1094.190000	392.500000	1055.250000	0.584747	1074.401947	0.000000	0.000000	0.000000	0.000000
1094.290000	392.400000	1113.000000	0.584739	1078.797989	0.000000	0.000000	0.000000	0.000000
1094.390000	392.300000	1093.750000	0.584730	1082.396042	0.000000	0.000000	0.000000	0.000000
1094.490000	392.200000	1060.500000	0.584722	1083.950043	0.000000	0.000000	0.000000	0.000000
1094.590000	392.100000	1132.250000	0.584714	1082.774048	0.000000	0.000000	0.000000	0.000000
1094.690000	392.000000	1097.250000	0.584705	1080.800064	0.000000	0.000000	0.000000	0.000000
1094.790000	391.900000	1044.750000	0.584697	1078.826080	0.000000	0.000000	0.000000	0.000000
