# Supplementary material for: Enhancing the Longevity and Structural Stability of Humidity Sensors: Iron Thin Films with Nitride Bonding Synthesized via Magnetic Field-Assisted Sparking Discharge
Source: Sensors (Basel). 2024 Aug 23;24(17):5466. doi: 10.3390/s24175466 (PMC11397896; doi:10.3390/s24175466)
Supplement: Supplementary file 1 [file sensors-24-05466-s001.zip › XPS_7-1-2024/6.IRON O2 no magnet/O 1s]

Dataset O 1s:39(7-1-2024)
Dwell Time (s)	0.260870
Number of sweeps	2
Kinetic Energy(eV)	Binding Energy(eV)	Intensity(cps)	Transmission Value	Background(cps)	O 1s(cps)	O 1s(cps)	O 1s(cps)	O 1s(cps)	Envelope(cps)
940.790000	545.900000	2694.833333	0.557532	2655.902212	0.000000	0.000000	0.000000	0.000000	0.000000
940.890000	545.800000	2668.000000	0.557542	2655.871328	0.000000	0.000000	0.000000	0.000000	0.000000
940.990000	545.700000	2537.666667	0.557552	2655.840678	0.000000	0.000000	0.000000	0.000000	0.000000
941.090000	545.600000	2671.833333	0.557562	2654.705933	0.000000	0.000000	0.000000	0.000000	0.000000
941.190000	545.500000	2706.333333	0.557571	2651.991903	0.000000	0.000000	0.000000	0.000000	0.000000
941.290000	545.400000	2687.166667	0.557581	2647.484039	0.000000	0.000000	0.000000	0.000000	0.000000
941.390000	545.300000	2631.583333	0.557591	2637.870056	0.000000	0.000000	0.000000	0.000000	0.000000
941.490000	545.200000	2664.166667	0.557601	2623.947316	0.000000	0.000000	0.000000	0.000000	0.000000
941.590000	545.100000	2577.916667	0.557610	2606.927307	0.000000	0.000000	0.000000	0.000000	0.000000
941.690000	545.000000	2700.583333	0.557620	2587.198415	0.000000	0.000000	0.000000	0.000000	0.000000
941.790000	544.900000	2600.916667	0.557630	2566.064077	0.000000	0.000000	0.000000	0.000000	0.000000
941.890000	544.800000	2531.916667	0.557640	2547.127401	0.000000	0.000000	0.000000	0.000000	0.000000
941.990000	544.700000	2503.166667	0.557650	2529.591024	0.000000	0.000000	0.000000	0.000000	0.000000
942.090000	544.600000	2512.750000	0.557659	2514.467326	0.000000	0.000000	0.000000	0.000000	0.000000
942.190000	544.500000	2466.750000	0.557669	2502.277354	0.000000	0.000000	0.000000	0.000000	0.000000
942.290000	544.400000	2599.000000	0.557679	2490.460561	0.000000	0.000000	0.000000	0.000000	0.000000
942.390000	544.300000	2531.916667	0.557689	2476.226176	0.000000	0.000000	0.000000	0.000000	0.000000
942.490000	544.200000	2505.083333	0.557698	2460.310028	0.000000	0.000000	0.000000	0.000000	0.000000
942.590000	544.100000	2376.666667	0.557708	2439.967906	0.000000	0.000000	0.000000	0.000000	0.000000
942.690000	544.000000	2493.583333	0.557718	2414.601318	0.000000	0.000000	0.000000	0.000000	0.000000
942.790000	543.900000	2403.500000	0.557728	2387.430603	0.000000	0.000000	0.000000	0.000000	0.000000
942.890000	543.800000	2311.500000	0.557737	2360.725016	0.000000	0.000000	0.000000	0.000000	0.000000
942.990000	543.700000	2321.083333	0.557747	2335.435404	0.000000	0.000000	0.000000	0.000000	0.000000
943.090000	543.600000	2261.666667	0.557757	2313.999481	0.000000	0.000000	0.000000	0.000000	0.000000
943.190000	543.500000	2317.250000	0.557767	2296.948822	0.000000	0.000000	0.000000	0.000000	0.000000
943.290000	543.400000	2282.750000	0.557776	2281.952637	0.000000	0.000000	0.000000	0.000000	0.000000
943.390000	543.300000	2273.166667	0.557786	2267.830790	0.000000	0.000000	0.000000	0.000000	0.000000
943.490000	543.200000	2234.833333	0.557796	2251.362712	0.000000	0.000000	0.000000	0.000000	0.000000
943.590000	543.100000	2286.583333	0.557806	2231.015442	0.000000	0.000000	0.000000	0.000000	0.000000
943.690000	543.000000	2242.500000	0.557815	2206.589406	0.000000	0.000000	0.000000	0.000000	0.000000
943.790000	542.900000	2188.833333	0.557825	2179.848022	0.000000	0.000000	0.000000	0.000000	0.000000
943.890000	542.800000	2125.583333	0.557835	2152.539266	0.000000	0.000000	0.000000	0.000000	0.000000
943.990000	542.700000	2098.750000	0.557845	2128.803436	0.000000	0.000000	0.000000	0.000000	0.000000
944.090000	542.600000	2048.916667	0.557854	2110.464783	0.000000	0.000000	0.000000	0.000000	0.000000
944.190000	542.500000	2077.666667	0.557864	2097.876129	0.000000	0.000000	0.000000	0.000000	0.000000
944.290000	542.400000	2096.833333	0.557874	2090.546611	0.000000	0.000000	0.000000	0.000000	0.000000
944.390000	542.300000	2089.166667	0.557884	2085.348775	0.000000	0.000000	0.000000	0.000000	0.000000
944.490000	542.200000	2131.333333	0.557894	2079.368551	0.000000	0.000000	0.000000	0.000000	0.000000
944.590000	542.100000	2066.166667	0.557903	2070.950612	0.000000	0.000000	0.000000	0.000000	0.000000
944.690000	542.000000	2050.833333	0.557913	2058.913890	0.000000	0.000000	0.000000	0.000000	0.000000
944.790000	541.900000	2050.833333	0.557923	2041.618032	0.000000	0.000000	0.000000	0.000000	0.000000
944.890000	541.800000	2102.583333	0.557933	2022.252024	0.000000	0.000000	0.000000	0.000000	0.000000
944.990000	541.700000	1941.583333	0.557942	2002.042796	0.000000	0.000000	0.000000	0.000000	0.000000
945.090000	541.600000	1974.166667	0.557952	1981.373352	0.000000	0.000000	0.000000	0.000000	0.000000
945.190000	541.500000	1955.000000	0.557962	1961.731379	0.000000	0.000000	0.000000	0.000000	0.000000
945.290000	541.400000	1903.250000	0.557972	1945.202001	0.000000	0.000000	0.000000	0.000000	0.000000
945.390000	541.300000	1960.750000	0.557981	1929.707698	0.000000	0.000000	0.000000	0.000000	0.000000
945.490000	541.200000	1928.166667	0.557991	1915.079661	0.000000	0.000000	0.000000	0.000000	0.000000
945.590000	541.100000	1926.250000	0.558001	1901.793315	0.000000	0.000000	0.000000	0.000000	0.000000
945.690000	541.000000	1838.083333	0.558011	1889.618668	0.000000	0.000000	0.000000	0.000000	0.000000
945.790000	540.900000	1840.000000	0.558020	1876.945669	0.000000	0.000000	0.000000	0.000000	0.000000
945.890000	540.800000	1924.333333	0.558030	1864.686676	0.000000	0.000000	0.000000	0.000000	0.000000
945.990000	540.700000	1958.833333	0.558040	1851.936935	0.000000	0.000000	0.000000	0.000000	0.000000
946.090000	540.600000	1901.333333	0.558050	1838.926671	0.000000	0.000000	0.000000	0.000000	0.000000
946.190000	540.500000	1759.500000	0.558059	1825.088277	0.000000	0.000000	0.000000	0.000000	0.000000
946.290000	540.400000	1832.333333	0.558069	1812.415278	0.000000	0.000000	0.000000	0.000000	0.000000
946.390000	540.300000	1792.083333	0.558079	1800.562688	0.000000	0.000000	0.000000	0.000000	0.000000
946.490000	540.200000	1765.250000	0.558089	1790.450353	0.000000	0.000000	0.000000	0.000000	0.000000
946.590000	540.100000	1786.333333	0.558098	1781.786982	0.000000	0.000000	0.000000	0.000000	0.000000
946.690000	540.000000	1748.000000	0.558108	1773.805979	0.000000	0.000000	0.000000	0.000000	0.000000
946.790000	539.900000	1809.333333	0.558118	1764.191996	0.000000	0.000000	0.000000	0.000000	0.000000
946.890000	539.800000	1813.166667	0.558128	1754.164007	0.000000	0.000000	0.000000	0.000000	0.000000
946.990000	539.700000	1686.666667	0.558137	1744.013418	0.000000	0.000000	0.000000	0.000000	0.000000
947.090000	539.600000	1696.250000	0.558147	1733.494680	0.000000	0.000000	0.000000	0.000000	0.000000
947.190000	539.500000	1767.166667	0.558157	1724.463394	0.000000	0.000000	0.000000	0.000000	0.000000
947.290000	539.400000	1675.166667	0.558167	1718.698069	0.000000	0.000000	0.000000	0.000000	0.000000
947.390000	539.300000	1698.166667	0.558177	1714.573329	0.000000	0.000000	0.000000	0.000000	0.000000
947.490000	539.200000	1748.000000	0.558186	1712.365372	0.000000	0.000000	0.000000	0.000000	0.000000
947.590000	539.100000	1667.500000	0.558196	1711.199977	0.000000	0.000000	0.000000	0.000000	0.000000
947.690000	539.000000	1786.333333	0.558206	1710.601954	0.000000	0.000000	0.000000	0.000001	0.000001
947.790000	538.900000	1661.750000	0.558216	1709.697316	0.000000	0.000000	0.000000	0.000001	0.000001
947.890000	538.800000	1669.416667	0.558225	1708.378672	0.000000	0.000000	0.000000	0.000003	0.000003
947.990000	538.700000	1746.083333	0.558235	1704.621964	0.000000	0.000000	0.000000	0.000007	0.000007
948.090000	538.600000	1734.583333	0.558245	1700.666031	0.000000	0.000000	0.000000	0.000016	0.000016
948.190000	538.500000	1696.250000	0.558255	1695.943385	0.000000	0.000000	0.000000	0.000034	0.000034
948.290000	538.400000	1709.666667	0.558264	1691.680720	0.000000	0.000000	0.000000	0.000073	0.000073
948.390000	538.300000	1617.666667	0.558274	1689.273305	0.000000	0.000000	0.000000	0.000151	0.000151
948.490000	538.200000	1667.500000	0.558284	1691.343338	0.000000	0.000000	0.000000	0.000310	0.000310
948.590000	538.100000	1644.500000	0.558294	1695.146022	0.000000	0.000000	0.000000	0.000625	0.000626
948.690000	538.000000	1776.750000	0.558303	1700.175400	0.000000	0.000000	0.000000	0.001236	0.001236
948.790000	537.900000	1748.000000	0.558313	1705.189336	0.000000	0.000000	0.000001	0.002405	0.002406
948.890000	537.800000	1696.250000	0.558323	1709.773941	0.000000	0.000000	0.000002	0.004625	0.004628
948.990000	537.700000	1686.666667	0.558333	1686.666667	0.000000	0.000000	0.000005	0.008707	0.008712
949.090000	537.600000	1725.000000	0.558342	1686.625371	0.000000	0.000000	0.000012	0.016112	0.016123
949.190000	537.500000	1684.750000	0.558352	1686.626307	0.000000	0.000000	0.000027	0.029515	0.029542
949.290000	537.400000	1713.500000	0.558362	1686.596242	0.000000	0.000000	0.000061	0.052958	0.053018
949.390000	537.300000	1749.916667	0.558372	1686.526754	0.000000	0.000000	0.000136	0.093333	0.093469
949.490000	537.200000	1751.833333	0.558381	1686.454692	0.000000	0.000000	0.000297	0.162649	0.162946
949.590000	537.100000	1755.666667	0.558391	1686.377950	0.000000	0.000000	0.000644	0.278218	0.278862
949.690000	537.000000	1663.666667	0.558401	1686.398539	0.000000	0.000000	0.001374	0.467360	0.468734
949.790000	536.900000	1656.000000	0.558411	1686.426849	0.000000	0.000000	0.002864	0.774736	0.777600
949.890000	536.800000	1767.166667	0.558421	1686.336304	0.000000	0.000000	0.005887	1.263298	1.269184
949.990000	536.700000	1738.416667	0.558430	1686.275823	0.000000	0.000000	0.011959	2.022881	2.034840
950.090000	536.600000	1686.666667	0.558440	1686.269857	0.000000	0.000000	0.023754	3.191569	3.215324
950.190000	536.500000	1719.250000	0.558450	1686.228678	0.000000	0.000001	0.046355	4.960030	5.006385
950.290000	536.400000	1805.500000	0.558460	1686.095083	0.000000	0.000002	0.089656	7.569856	7.659514
950.390000	536.300000	1820.833333	0.558469	1685.944641	0.000000	0.000004	0.169734	11.369482	11.539221
950.490000	536.200000	1763.333333	0.558479	1685.854563	0.000000	0.000010	0.314793	16.831139	17.145943
950.590000	536.100000	1845.750000	0.558489	1685.676280	0.000000	0.000023	0.579701	24.467377	25.047100
950.690000	536.000000	1857.250000	0.558499	1685.485128	0.000000	0.000052	1.045921	34.967370	36.013342
950.790000	535.900000	1861.083333	0.558508	1685.289179	0.000000	0.000113	1.848541	49.247042	51.095697
950.890000	535.800000	2027.833333	0.558518	1684.915064	0.000000	0.000245	3.236086	68.092292	71.328619
950.990000	535.700000	1886.000000	0.558528	1684.691040	0.000000	0.000521	5.563971	92.476725	98.041217
951.090000	535.600000	1849.583333	0.558538	1684.504918	0.000000	0.001085	9.379406	123.527143	132.907640
951.190000	535.500000	1970.333333	0.558547	1684.189646	0.000000	0.002230	15.609728	161.918076	177.530036
951.290000	535.400000	2020.166667	0.558557	1683.820679	0.000000	0.004525	25.574866	208.166667	233.746063
951.390000	535.300000	2094.916667	0.558567	1683.371109	0.000000	0.008977	41.113931	262.529404	303.652309
951.490000	535.200000	2117.916667	0.558577	1682.896154	0.000000	0.017505	65.100161	324.323888	389.441538
951.590000	535.100000	2133.250000	0.558586	1682.404002	0.000000	0.033829	101.624673	392.042328	493.700823
951.690000	535.000000	2321.083333	0.558596	1681.710754	0.000000	0.063966	155.746670	463.356419	619.167035
951.790000	534.900000	2507.000000	0.558606	1680.818634	0.000000	0.118537	234.724065	534.773631	769.616244
951.890000	534.800000	2744.666667	0.558616	1679.672190	0.000000	0.218124	348.962893	602.070051	951.251060
951.990000	534.700000	2819.416667	0.558625	1678.444443	0.000000	0.393080	509.478930	660.515867	1170.387863
952.090000	534.600000	3070.500000	0.558635	1676.947749	0.000000	0.694100	730.624173	705.178329	1436.496628
952.190000	534.500000	3390.583333	0.558645	1675.108526	0.000001	1.214181	1033.296712	732.568097	1767.078929
952.290000	534.400000	3827.583333	0.558655	1672.801717	0.000003	2.085324	1434.873357	740.115674	2177.074331
952.390000	534.300000	4325.916667	0.558664	1669.961812	0.000007	3.511901	1956.200841	726.476972	2686.189616
952.490000	534.200000	5232.500000	0.558674	1666.153748	0.000019	5.839984	2624.045349	693.678388	3323.563873
952.590000	534.100000	5970.416667	0.558684	1661.556274	0.000046	9.558668	3454.793538	644.544502	4108.896749
952.690000	534.000000	6892.333333	0.558694	1655.972392	0.000111	15.350768	4460.780090	582.932162	5059.062724
952.790000	533.900000	8063.416667	0.558704	1649.135844	0.000261	24.285616	5651.168132	513.926313	6189.380391
952.890000	533.800000	9347.583333	0.558713	1640.925435	0.000604	37.875758	7014.578857	442.106675	7494.561605
952.990000	533.700000	10673.916667	0.558723	1631.294840	0.001369	57.986029	8520.562256	371.507591	8950.057495
953.090000	533.600000	12222.583333	0.558733	1620.005412	0.003038	87.309744	10121.668660	305.324158	10514.305501
953.190000	533.500000	13732.916667	0.558743	1607.097860	0.006604	129.685286	11743.248210	245.590552	12118.531169
953.290000	533.400000	15371.666667	0.558752	1592.431803	0.014066	189.132763	13292.685099	193.578844	13675.410116
953.390000	533.300000	16675.000000	0.558762	1576.363810	0.029346	270.960152	14665.614583	149.704956	15086.308879
953.490000	533.200000	17930.416667	0.558772	1558.944417	0.059982	382.855220	15746.275798	113.549734	16242.741130
953.590000	533.100000	18635.750000	0.558782	1540.754801	0.120113	531.052836	16450.869792	84.551487	17066.595215
953.690000	533.000000	19151.333333	0.558791	1521.998047	0.235659	723.219434	16717.649577	61.937168	17503.043050
953.790000	532.900000	18961.583333	0.558801	1503.424723	0.453024	969.117274	16502.526204	44.545015	17516.641276
953.890000	532.800000	18503.500000	0.558811	1485.319336	0.853340	1274.436050	15843.803060	31.466951	17150.559814
953.990000	532.700000	17890.166667	0.558821	1467.848470	1.575086	1643.556056	14801.061523	21.915708	16468.108561
954.090000	532.600000	17522.166667	0.558830	1450.750081	2.848955	2079.620534	13454.986898	14.992466	15552.449137
954.190000	532.500000	16422.000000	0.558840	1434.806559	5.049870	2577.967906	11920.047607	10.075394	14513.141317
954.290000	532.400000	15247.083333	0.558850	1420.096517	8.772001	3127.090800	10301.880249	6.678022	13444.420898
954.390000	532.300000	14072.166667	0.558860	1406.622762	14.932997	3709.303802	8694.709391	4.352186	12423.298014
954.490000	532.200000	13046.750000	0.558869	1394.225260	24.912890	4296.898539	7175.708944	2.785468	11500.305094
954.590000	532.100000	12071.166667	0.558879	1382.854411	40.730549	4855.896993	5794.820801	1.757500	10693.205933
954.690000	532.000000	11475.083333	0.558889	1372.104980	65.255033	5348.185059	4584.493998	1.091958	9999.026326
954.790000	531.900000	10794.666667	0.558899	1362.069621	102.439883	5731.764058	3558.368408	0.665841	9393.237996
954.890000	531.800000	10051.000000	0.558908	1352.815715	157.554103	5977.072591	2708.660146	0.399780	8843.686239
954.990000	531.700000	9389.750000	0.558918	1344.255290	237.364570	6062.260844	2023.412038	0.236875	8323.273804
955.090000	531.600000	8983.416667	0.558928	1336.119283	350.200555	5972.157857	1487.072810	0.137623	7809.568766
955.190000	531.500000	8623.083333	0.558938	1328.358093	505.805748	5722.485352	1073.172948	0.078572	7301.542603
955.290000	531.400000	8113.250000	0.558948	1321.131755	714.860748	5335.298564	760.309987	0.044405	6810.514221
955.390000	531.300000	7683.916667	0.558957	1314.354635	988.050791	4840.455566	531.118698	0.024583	6359.650208
955.490000	531.200000	7436.666667	0.558967	1307.833944	1334.571350	4280.078105	364.555990	0.013344	5979.219014
955.590000	531.100000	7187.500000	0.558977	1301.571554	1760.032745	3692.158620	245.698762	0.007187	5697.897176
955.690000	531.000000	6926.833333	0.558987	1295.580098	2263.860352	3110.522349	163.309982	0.003792	5537.696879
955.790000	530.900000	6721.750000	0.558996	1289.801086	2836.507100	2562.637848	106.779567	0.001960	5505.926819
955.890000	530.800000	6702.583333	0.559006	1284.036112	3457.074493	2065.953288	68.544150	0.001003	5591.572713
955.990000	530.700000	6946.000000	0.559016	1278.006755	4092.221375	1631.785940	43.364532	0.000504	5767.372131
956.090000	530.600000	7269.916667	0.559026	1271.625977	4697.345235	1264.581899	27.027933	0.000248	5988.955831
956.190000	530.500000	7444.333333	0.559035	1265.053345	5220.773987	961.066958	16.533228	0.000121	6198.374125
956.290000	530.400000	7666.666667	0.559045	1258.237386	5610.953695	716.824910	9.952526	0.000058	6337.731140
956.390000	530.300000	7572.750000	0.559055	1251.514547	5825.456116	526.086571	5.914581	0.000027	6357.457458
956.490000	530.200000	7306.333333	0.559065	1245.068726	5839.401082	379.061368	3.448320	0.000012	6221.910848
956.590000	530.100000	7227.750000	0.559074	1238.699646	5651.091390	268.135835	1.973723	0.000006	5921.201009
956.690000	530.000000	6660.416667	0.559084	1232.927653	5282.509745	187.073961	1.118454	0.000003	5470.701986
956.790000	529.900000	6041.333333	0.559094	1227.808899	4774.141988	128.201752	0.621533	0.000001	4902.965291
956.890000	529.800000	5535.333333	0.559104	1223.223592	4176.863546	86.265610	0.338266	0.000000	4263.467306
956.990000	529.700000	4883.666667	0.559113	1219.327087	3542.836436	57.266452	0.182625	0.000000	3600.285665
957.090000	529.600000	4026.916667	0.559123	1216.338379	2917.962626	37.385317	0.096726	0.000000	2955.444550
957.190000	529.500000	3465.333333	0.559133	1213.944417	2337.258016	23.957955	0.050134	0.000000	2361.265951
957.290000	529.400000	3051.333333	0.559143	1211.988678	1823.288361	15.136646	0.025727	0.000000	1838.450780
957.390000	529.300000	2453.333333	0.559152	1210.667343	1387.015299	9.420423	0.012984	0.000000	1396.448659
957.490000	529.200000	2150.500000	0.559162	1209.666896	1030.058360	5.752122	0.006409	0.000000	1035.816900
957.590000	529.100000	1836.166667	0.559172	1208.999969	747.473620	3.457375	0.003123	0.000000	750.934067
957.690000	529.000000	1744.166667	0.559182	1208.430491	530.405739	2.051966	0.001502	0.000000	532.459218
957.790000	528.900000	1542.916667	0.559192	1208.074392	368.262600	1.193989	0.000706	0.000000	369.457300
957.890000	528.800000	1521.833333	0.559201	1207.740402	250.291498	0.682190	0.000326	0.000000	250.974012
957.990000	528.700000	1316.750000	0.559211	1207.624354	166.581952	0.386179	0.000150	0.000000	166.968278
958.090000	528.600000	1385.750000	0.559221	1207.434840	108.597119	0.214144	0.000067	0.000000	108.811332
958.190000	528.500000	1291.833333	0.559231	1207.344996	69.358666	0.116304	0.000029	0.000000	69.474999
958.290000	528.400000	1240.083333	0.559240	1207.310135	43.404380	0.062739	0.000013	0.000000	43.467134
958.390000	528.300000	1257.333333	0.559250	1207.256907	26.616759	0.033156	0.000005	0.000000	26.649921
958.490000	528.200000	1215.166667	0.559260	1207.248484	15.995158	0.017146	0.000002	0.000000	16.012305
958.590000	528.100000	1282.250000	0.559270	1207.168701	9.419861	0.008790	0.000001	0.000000	9.428651
958.690000	528.000000	1182.583333	0.559279	1207.194906	5.436568	0.004427	0.000000	0.000000	5.440995
958.790000	527.900000	1184.500000	0.559289	1207.219121	3.074852	0.002180	0.000000	0.000000	3.077032
958.890000	527.800000	1117.416667	0.559299	1207.314697	1.704246	0.001061	0.000000	0.000000	1.705307
958.990000	527.700000	1088.666667	0.559309	1207.440923	0.925625	0.000509	0.000000	0.000000	0.926134
959.090000	527.600000	1186.416667	0.559318	1207.463267	0.492623	0.000239	0.000000	0.000000	0.492862
959.190000	527.500000	1173.000000	0.559328	1207.500000	0.256894	0.000110	0.000000	0.000000	0.257004
959.290000	527.400000	1207.500000	0.559338	1207.500000	0.131260	0.000050	0.000000	0.000000	0.131310
959.390000	527.300000	1207.500000	0.559348	1207.500000	0.065709	0.000023	0.000000	0.000000	0.065732
959.490000	527.200000	1238.166667	0.559357	1180.252660	0.032227	0.000010	0.000000	0.000000	0.032237
959.590000	527.100000	1180.666667	0.559367	1176.741267	0.015484	0.000004	0.000000	0.000000	0.015488
959.690000	527.000000	1069.500000	0.559377	1171.666031	0.007288	0.000002	0.000000	0.000000	0.007290
959.790000	526.900000	1167.250000	0.559387	1164.735311	0.003360	0.000001	0.000000	0.000000	0.003361
959.890000	526.800000	1220.916667	0.559396	1157.942632	0.001518	0.000000	0.000000	0.000000	0.001518
959.990000	526.700000	1157.666667	0.559406	1151.793950	0.000671	0.000000	0.000000	0.000000	0.000671
960.090000	526.600000	1161.500000	0.559416	1145.722010	0.000291	0.000000	0.000000	0.000000	0.000291
960.190000	526.500000	1100.166667	0.559426	1140.493291	0.000123	0.000000	0.000000	0.000000	0.000123
960.290000	526.400000	1117.416667	0.559435	1138.193385	0.000051	0.000000	0.000000	0.000000	0.000051
960.390000	526.300000	1121.250000	0.559445	1139.343338	0.000021	0.000000	0.000000	0.000000	0.000021
960.490000	526.200000	1096.333333	0.559455	1142.839289	0.000008	0.000000	0.000000	0.000000	0.000008
960.590000	526.100000	1192.166667	0.559465	1146.887288	0.000003	0.000000	0.000000	0.000000	0.000003
960.690000	526.000000	1194.083333	0.559475	1150.045975	0.000001	0.000000	0.000000	0.000000	0.000001
960.790000	525.900000	1153.833333	0.559484	1150.398682	0.000000	0.000000	0.000000	0.000000	0.000000
960.890000	525.800000	1169.166667	0.559494	1146.825989	0.000000	0.000000	0.000000	0.000000	0.000000
960.990000	525.700000	1119.333333	0.559504	1140.723282	0.000000	0.000000	0.000000	0.000000	0.000000
961.090000	525.600000	1134.666667	0.559514	1133.777354	0.000000	0.000000	0.000000	0.000000	0.000000
961.190000	525.500000	1127.000000	0.559523	1127.030650	0.000000	0.000000	0.000000	0.000000	0.000000
961.290000	525.400000	1096.333333	0.559533	1121.618032	0.000000	0.000000	0.000000	0.000000	0.000000
961.390000	525.300000	1125.083333	0.559543	1118.535970	0.000000	0.000000	0.000000	0.000000	0.000000
961.490000	525.200000	1086.750000	0.559553	1116.619303	0.000000	0.000000	0.000000	0.000000	0.000000
961.590000	525.100000	1163.416667	0.559562	1115.914007	0.000000	0.000000	0.000000	0.000000	0.000000
961.690000	525.000000	1109.750000	0.559572	1116.833969	0.000000	0.000000	0.000000	0.000000	0.000000
961.790000	524.900000	1075.250000	0.559582	1119.026601	0.000000	0.000000	0.000000	0.000000	0.000000
961.890000	524.800000	1130.833333	0.559592	1122.262029	0.000000	0.000000	0.000000	0.000000	0.000000
961.990000	524.700000	1123.166667	0.559601	1127.582698	0.000000	0.000000	0.000000	0.000000	0.000000
962.090000	524.600000	1132.750000	0.559611	1134.068644	0.000000	0.000000	0.000000	0.000000	0.000000
962.190000	524.500000	1148.083333	0.559621	1140.707957	0.000000	0.000000	0.000000	0.000000	0.000000
962.290000	524.400000	1142.333333	0.559631	1147.515961	0.000000	0.000000	0.000000	0.000000	0.000000
962.390000	524.300000	1142.333333	0.559640	1152.882604	0.000000	0.000000	0.000000	0.000000	0.000000
962.490000	524.200000	1199.833333	0.559650	1155.795975	0.000000	0.000000	0.000000	0.000000	0.000000
962.590000	524.100000	1173.000000	0.559660	1157.467326	0.000000	0.000000	0.000000	0.000000	0.000000
962.690000	524.000000	1127.000000	0.559670	1157.191360	0.000000	0.000000	0.000000	0.000000	0.000000
962.790000	523.900000	1171.083333	0.559679	1154.354731	0.000000	0.000000	0.000000	0.000000	0.000000
962.890000	523.800000	1161.500000	0.559689	1151.058004	0.000000	0.000000	0.000000	0.000000	0.000000
962.990000	523.700000	1115.500000	0.559699	1147.623352	0.000000	0.000000	0.000000	0.000000	0.000000
963.090000	523.600000	1157.666667	0.559709	1142.900706	0.000000	0.000000	0.000000	0.000000	0.000000
963.190000	523.500000	1197.916667	0.559719	1139.420080	0.000000	0.000000	0.000000	0.000000	0.000000
963.290000	523.400000	1073.333333	0.559728	1138.561300	0.000000	0.000000	0.000000	0.000000	0.000000
963.390000	523.300000	1111.666667	0.559738	1139.634628	0.000000	0.000000	0.000000	0.000000	0.000000
963.490000	523.200000	1132.750000	0.559748	1143.007980	0.000000	0.000000	0.000000	0.000000	0.000000
963.590000	523.100000	1127.000000	0.559758	1148.941996	0.000000	0.000000	0.000000	0.000000	0.000000
963.690000	523.000000	1217.083333	0.559767	1154.492655	0.000000	0.000000	0.000000	0.000000	0.000000
963.790000	522.900000	1165.333333	0.559777	1158.832062	0.000000	0.000000	0.000000	0.000000	0.000000
