# Supplementary material for: Enhancing the Longevity and Structural Stability of Humidity Sensors: Iron Thin Films with Nitride Bonding Synthesized via Magnetic Field-Assisted Sparking Discharge
Source: Sensors (Basel). 2024 Aug 23;24(17):5466. doi: 10.3390/s24175466 (PMC11397896; doi:10.3390/s24175466)
Supplement: Supplementary file 1 [file sensors-24-05466-s001.zip › XPS_7-1-2024/6.IRON O2 no magnet/survey]

Dataset wide:37(7-1-2024)
Dwell Time (s)	0.100000
Number of sweeps	1
Kinetic Energy(eV)	Binding Energy(eV)	Intensity(cps)	Transmission Value	Background(cps)
283.690000	1203.000000	63540.000000	4.361546	63402.026367
284.690000	1202.000000	64110.000000	4.360870	63392.539062
285.690000	1201.000000	62420.000000	4.360194	63384.218750
286.690000	1200.000000	63700.000000	4.359518	63388.164062
287.690000	1199.000000	64020.000000	4.358842	63413.164062
288.690000	1198.000000	63210.000000	4.358166	63461.870117
289.690000	1197.000000	64540.000000	4.357490	63494.008789
290.690000	1196.000000	64240.000000	4.356814	63513.686523
291.690000	1195.000000	64370.000000	4.356138	63495.854492
292.690000	1194.000000	63900.000000	4.355462	63435.034180
293.690000	1193.000000	64330.000000	4.354786	63336.542969
294.690000	1192.000000	64950.000000	4.354110	63233.090820
295.690000	1191.000000	64330.000000	4.353434	63124.609375
296.690000	1190.000000	65030.000000	4.352758	63018.007812
297.690000	1189.000000	64960.000000	4.352082	62899.438477
298.690000	1188.000000	64660.000000	4.351406	62744.262695
299.690000	1187.000000	62900.000000	4.350730	62548.178711
300.690000	1186.000000	62330.000000	4.350054	62301.948242
301.690000	1185.000000	62630.000000	4.349378	62034.135742
302.690000	1184.000000	62190.000000	4.348702	61786.586914
303.690000	1183.000000	60930.000000	4.348026	61617.988281
304.690000	1182.000000	60230.000000	4.347350	61537.163086
305.690000	1181.000000	62150.000000	4.346674	61572.070312
306.690000	1180.000000	63460.000000	4.345998	61701.826172
307.690000	1179.000000	62220.000000	4.345322	61900.454102
308.690000	1178.000000	62860.000000	4.344646	62122.700195
309.690000	1177.000000	63500.000000	4.343970	62349.926758
310.690000	1176.000000	63410.000000	4.342086	62568.505859
311.690000	1175.000000	61910.000000	4.339862	62772.426758
312.690000	1174.000000	63240.000000	4.337639	62956.406250
313.690000	1173.000000	63960.000000	4.335415	63118.017578
314.690000	1172.000000	64670.000000	4.333191	63259.443359
315.690000	1171.000000	63780.000000	4.330967	63365.400391
316.690000	1170.000000	64390.000000	4.328743	63439.116211
317.690000	1169.000000	64450.000000	4.326520	63485.322266
318.690000	1168.000000	64260.000000	4.324296	63517.416992
319.690000	1167.000000	64550.000000	4.322072	63541.889648
320.690000	1166.000000	64530.000000	4.319848	63565.966797
321.690000	1165.000000	65210.000000	4.317624	63592.319336
322.690000	1164.000000	64600.000000	4.315401	63619.531250
323.690000	1163.000000	64660.000000	4.313177	63628.886719
324.690000	1162.000000	64110.000000	4.310953	63615.415039
325.690000	1161.000000	63480.000000	4.308729	63578.271484
326.690000	1160.000000	63270.000000	4.306505	63513.818359
327.690000	1159.000000	63820.000000	4.304281	63418.432617
328.690000	1158.000000	63640.000000	4.302058	63318.139648
329.690000	1157.000000	62780.000000	4.299834	63222.587891
330.690000	1156.000000	63000.000000	4.297610	63140.693359
331.690000	1155.000000	62560.000000	4.295386	63067.958984
332.690000	1154.000000	63580.000000	4.293162	63023.437500
333.690000	1153.000000	64370.000000	4.290939	62996.171875
334.690000	1152.000000	64530.000000	4.288715	62981.679688
335.690000	1151.000000	63300.000000	4.286491	62983.798828
336.690000	1150.000000	62480.000000	4.284267	63031.894531
337.690000	1149.000000	62390.000000	4.282043	63107.119141
338.690000	1148.000000	63890.000000	4.279820	63217.001953
339.690000	1147.000000	64110.000000	4.277596	63353.613281
340.690000	1146.000000	63820.000000	4.275372	63502.958984
341.690000	1145.000000	63510.000000	4.273148	63631.201172
342.690000	1144.000000	63920.000000	4.270924	63743.120117
343.690000	1143.000000	64160.000000	4.268700	63820.522461
344.690000	1142.000000	64020.000000	4.266477	63879.960938
345.690000	1141.000000	63570.000000	4.264253	63924.160156
346.690000	1140.000000	63900.000000	4.262029	63964.882812
347.690000	1139.000000	63940.000000	4.259805	63999.638672
348.690000	1138.000000	64340.000000	4.257581	64042.080078
349.690000	1137.000000	64670.000000	4.255358	64059.321289
350.690000	1136.000000	64620.000000	4.253134	64050.078125
351.690000	1135.000000	63990.000000	4.250910	64015.878906
352.690000	1134.000000	63920.000000	4.248686	63950.078125
353.690000	1133.000000	64120.000000	4.246462	63846.494141
354.690000	1132.000000	63950.000000	4.244239	63751.601562
355.690000	1131.000000	62860.000000	4.242015	63673.959961
356.690000	1130.000000	63620.000000	4.239791	63610.375977
357.690000	1129.000000	64050.000000	4.237567	63594.760742
358.690000	1128.000000	62670.000000	4.235343	63639.443359
359.690000	1127.000000	64610.000000	4.233120	63710.493164
360.690000	1126.000000	64100.000000	4.231518	63803.920898
361.690000	1125.000000	63860.000000	4.230093	63926.518555
362.690000	1124.000000	63930.000000	4.228667	64046.054688
363.690000	1123.000000	64230.000000	4.227242	64135.439453
364.690000	1122.000000	64700.000000	4.225816	64205.800781
365.690000	1121.000000	64100.000000	4.224390	64255.532227
366.690000	1120.000000	65490.000000	4.222965	64276.689453
367.690000	1119.000000	64410.000000	4.221539	64272.875977
368.690000	1118.000000	64770.000000	4.220114	64276.547852
369.690000	1117.000000	63440.000000	4.218688	64282.514648
370.690000	1116.000000	64250.000000	4.217263	64293.813477
371.690000	1115.000000	64470.000000	4.215837	64301.645508
372.690000	1114.000000	65700.000000	4.214411	64309.150391
373.690000	1113.000000	64740.000000	4.212986	64291.362305
374.690000	1112.000000	64020.000000	4.211560	64261.562500
375.690000	1111.000000	63900.000000	4.210135	64201.269531
376.690000	1110.000000	65020.000000	4.208709	64145.600586
377.690000	1109.000000	63090.000000	4.207283	64097.241211
378.690000	1108.000000	65400.000000	4.205858	64085.468750
379.690000	1107.000000	64970.000000	4.204432	64089.487305
380.690000	1106.000000	64710.000000	4.203007	64141.772461
381.690000	1105.000000	63550.000000	4.201581	64208.432617
382.690000	1104.000000	64580.000000	4.200156	64293.266602
383.690000	1103.000000	64480.000000	4.198730	64362.104492
384.690000	1102.000000	65000.000000	4.197304	64441.977539
385.690000	1101.000000	64080.000000	4.195879	64511.049805
386.690000	1100.000000	64120.000000	4.194453	64579.804688
387.690000	1099.000000	64730.000000	4.193028	64638.149414
388.690000	1098.000000	65060.000000	4.191602	64704.472656
389.690000	1097.000000	67280.000000	4.190177	64747.504883
390.690000	1096.000000	65390.000000	4.188751	64779.956055
391.690000	1095.000000	64000.000000	4.187325	64807.109375
392.690000	1094.000000	64850.000000	4.185900	64832.568359
393.690000	1093.000000	65010.000000	4.184474	64850.170898
394.690000	1092.000000	65950.000000	4.183049	64879.326172
395.690000	1091.000000	64730.000000	4.181623	64909.628906
396.690000	1090.000000	64780.000000	4.180197	64919.399414
397.690000	1089.000000	65600.000000	4.178772	64912.319336
398.690000	1088.000000	64780.000000	4.177346	64893.002930
399.690000	1087.000000	64820.000000	4.175921	64856.923828
400.690000	1086.000000	65400.000000	4.174495	64805.839844
401.690000	1085.000000	65160.000000	4.173070	64774.399414
402.690000	1084.000000	64270.000000	4.171644	64760.107422
403.690000	1083.000000	64830.000000	4.170218	64763.256836
404.690000	1082.000000	64870.000000	4.168793	64792.768555
405.690000	1081.000000	64210.000000	4.167367	64844.809570
406.690000	1080.000000	65360.000000	4.165942	64895.532227
407.690000	1079.000000	65190.000000	4.164516	64948.017578
408.690000	1078.000000	65870.000000	4.163091	64999.575195
409.690000	1077.000000	66280.000000	4.161665	65038.325195
410.690000	1076.000000	64900.000000	4.160433	65079.067383
411.690000	1075.000000	64900.000000	4.159256	65126.123047
412.690000	1074.000000	65380.000000	4.158079	65176.010742
413.690000	1073.000000	65220.000000	4.156902	65229.165039
414.690000	1072.000000	65390.000000	4.155725	65290.541992
415.690000	1071.000000	65110.000000	4.154548	65347.573242
416.690000	1070.000000	65630.000000	4.153371	65404.506836
417.690000	1069.000000	65380.000000	4.152194	65457.036133
418.690000	1068.000000	65510.000000	4.151017	65497.265625
419.690000	1067.000000	66610.000000	4.149840	65526.347656
420.690000	1066.000000	66340.000000	4.148663	65542.900391
421.690000	1065.000000	65980.000000	4.147486	65541.645508
422.690000	1064.000000	65720.000000	4.146309	65535.859375
423.690000	1063.000000	65180.000000	4.145132	65549.575195
424.690000	1062.000000	64750.000000	4.143954	65572.690430
425.690000	1061.000000	66090.000000	4.142777	65606.572266
426.690000	1060.000000	67350.000000	4.141600	65655.708008
427.690000	1059.000000	65740.000000	4.140423	65694.809570
428.690000	1058.000000	65890.000000	4.139246	65702.143555
429.690000	1057.000000	65910.000000	4.138069	65684.907227
430.690000	1056.000000	65740.000000	4.136892	65653.657227
431.690000	1055.000000	66300.000000	4.135715	65601.108398
432.690000	1054.000000	66000.000000	4.134538	65567.397461
433.690000	1053.000000	64480.000000	4.133361	65553.544922
434.690000	1052.000000	66340.000000	4.132184	65571.347656
435.690000	1051.000000	65310.000000	4.131007	65310.000000
436.690000	1050.000000	65550.000000	4.129830	65391.469727
437.690000	1049.000000	65590.000000	4.128653	65472.939453
438.690000	1048.000000	66970.000000	4.127476	65554.414062
439.690000	1047.000000	67040.000000	4.126299	65635.883789
440.690000	1046.000000	67710.000000	4.125122	65717.353516
441.690000	1045.000000	68330.000000	4.123945	65798.823242
442.690000	1044.000000	67100.000000	4.122767	65880.292969
443.690000	1043.000000	66410.000000	4.121590	65961.762695
444.690000	1042.000000	66530.000000	4.120413	66043.237305
445.690000	1041.000000	66130.000000	4.119236	66124.707031
446.690000	1040.000000	67320.000000	4.118059	66206.176758
447.690000	1039.000000	66900.000000	4.116882	66287.646484
448.690000	1038.000000	66940.000000	4.115705	66369.116211
449.690000	1037.000000	67220.000000	4.114528	66450.585938
450.690000	1036.000000	67090.000000	4.113351	66532.060547
451.690000	1035.000000	66970.000000	4.112174	66613.530273
452.690000	1034.000000	66210.000000	4.110997	66695.000000
453.690000	1033.000000	67060.000000	4.109820	66776.469727
454.690000	1032.000000	66170.000000	4.108643	66857.939453
455.690000	1031.000000	66640.000000	4.107466	66939.414062
456.690000	1030.000000	66420.000000	4.106289	67020.883789
457.690000	1029.000000	67260.000000	4.105112	67102.353516
458.690000	1028.000000	66960.000000	4.103935	67183.823242
459.690000	1027.000000	66730.000000	4.102758	67265.292969
460.690000	1026.000000	67110.000000	4.101019	67346.762695
461.690000	1025.000000	66730.000000	4.099123	67428.237305
462.690000	1024.000000	68020.000000	4.097227	67509.707031
463.690000	1023.000000	68920.000000	4.095330	67591.176758
464.690000	1022.000000	70910.000000	4.093434	67672.646484
465.690000	1021.000000	70640.000000	4.091538	67754.116211
466.690000	1020.000000	68780.000000	4.089641	67835.585938
467.690000	1019.000000	68390.000000	4.087745	67917.060547
468.690000	1018.000000	67670.000000	4.085848	67998.530273
469.690000	1017.000000	68080.000000	4.083952	68080.000000
470.690000	1016.000000	69160.000000	4.082056	67291.743164
471.690000	1015.000000	68720.000000	4.080159	67227.705078
472.690000	1014.000000	67610.000000	4.078263	67142.177734
473.690000	1013.000000	67060.000000	4.076367	67044.814453
474.690000	1012.000000	66910.000000	4.074470	66951.787109
475.690000	1011.000000	66310.000000	4.072574	66892.421875
476.690000	1010.000000	66180.000000	4.070677	66869.272461
477.690000	1009.000000	68370.000000	4.068781	66892.563477
478.690000	1008.000000	68440.000000	4.066885	66941.933594
479.690000	1007.000000	68740.000000	4.064988	67010.595703
480.690000	1006.000000	66780.000000	4.063092	67077.973633
481.690000	1005.000000	68000.000000	4.061196	67148.535156
482.690000	1004.000000	68400.000000	4.059299	67202.587891
483.690000	1003.000000	70350.000000	4.057403	67259.458008
484.690000	1002.000000	69990.000000	4.055507	67299.663086
485.690000	1001.000000	69230.000000	4.053610	67315.976562
486.690000	1000.000000	70630.000000	4.051714	67296.430664
487.690000	999.000000	70080.000000	4.049817	67253.955078
488.690000	998.000000	70290.000000	4.047921	67172.856445
489.690000	997.000000	68090.000000	4.046025	67075.947266
490.690000	996.000000	68990.000000	4.044128	66967.436523
491.690000	995.000000	68390.000000	4.042232	66841.835938
492.690000	994.000000	67970.000000	4.040336	66686.333008
493.690000	993.000000	67920.000000	4.038439	66507.280273
494.690000	992.000000	67240.000000	4.036543	66285.805664
495.690000	991.000000	66480.000000	4.034646	66036.152344
496.690000	990.000000	65460.000000	4.032750	65791.406250
497.690000	989.000000	64650.000000	4.030854	65560.312500
498.690000	988.000000	66840.000000	4.028957	65345.966797
499.690000	987.000000	66170.000000	4.027061	65167.739258
500.690000	986.000000	65790.000000	4.025165	65007.480469
501.690000	985.000000	66340.000000	4.023268	64831.313477
502.690000	984.000000	67540.000000	4.021372	64634.389648
503.690000	983.000000	68880.000000	4.019476	64407.124023
504.690000	982.000000	68330.000000	4.017579	64129.682617
505.690000	981.000000	68890.000000	4.015683	63811.254883
506.690000	980.000000	72060.000000	4.013786	63463.461914
507.690000	979.000000	73250.000000	4.011890	63092.563477
508.690000	978.000000	72990.000000	4.009994	62708.530273
509.690000	977.000000	72590.000000	4.008097	62328.154297
510.690000	976.000000	72250.000000	4.007377	61952.690430
511.690000	975.000000	71520.000000	4.006989	61588.876953
512.690000	974.000000	69350.000000	4.006601	61225.839844
513.690000	973.000000	67340.000000	4.006213	60853.500977
514.690000	972.000000	66420.000000	4.005825	60453.447266
515.690000	971.000000	64070.000000	4.005438	60014.824219
516.690000	970.000000	63100.000000	4.005050	59514.584961
517.690000	969.000000	60980.000000	4.004662	58966.352539
518.690000	968.000000	59320.000000	4.004274	58389.990234
519.690000	967.000000	57690.000000	4.003886	57823.608398
520.690000	966.000000	56660.000000	4.003498	57296.582031
521.690000	965.000000	57810.000000	4.003110	56863.784180
522.690000	964.000000	55770.000000	4.002722	56541.684570
523.690000	963.000000	55800.000000	4.002334	56325.043945
524.690000	962.000000	56240.000000	4.001946	56192.919922
525.690000	961.000000	56220.000000	4.001558	56130.000000
526.690000	960.000000	56100.000000	4.001170	56094.360352
527.690000	959.000000	56410.000000	4.000782	56059.438477
528.690000	958.000000	55920.000000	4.000394	56027.436523
529.690000	957.000000	55550.000000	4.000006	55982.822266
530.690000	956.000000	56180.000000	3.999618	55912.524414
531.690000	955.000000	55920.000000	3.999230	55810.703125
532.690000	954.000000	56300.000000	3.998842	55686.435547
533.690000	953.000000	56590.000000	3.998454	55520.498047
534.690000	952.000000	56860.000000	3.998066	55348.012695
535.690000	951.000000	54600.000000	3.997678	55199.375000
536.690000	950.000000	54570.000000	3.997290	55109.555664
537.690000	949.000000	54710.000000	3.996902	55082.143555
538.690000	948.000000	54940.000000	3.996514	55145.566406
539.690000	947.000000	54870.000000	3.996126	55258.940430
540.690000	946.000000	55870.000000	3.995738	55390.434570
541.690000	945.000000	55850.000000	3.995350	55508.120117
542.690000	944.000000	56010.000000	3.994962	55606.796875
543.690000	943.000000	56330.000000	3.994574	55660.039062
544.690000	942.000000	56030.000000	3.994186	55698.837891
545.690000	941.000000	54880.000000	3.993798	55731.376953
546.690000	940.000000	55780.000000	3.993410	55762.451172
547.690000	939.000000	56210.000000	3.993022	55784.262695
548.690000	938.000000	56060.000000	3.992634	55797.934570
549.690000	937.000000	56070.000000	3.992246	55779.819336
550.690000	936.000000	56400.000000	3.991858	55727.470703
551.690000	935.000000	57120.000000	3.991470	55636.567383
552.690000	934.000000	55910.000000	3.991082	55505.268555
553.690000	933.000000	55870.000000	3.990694	55342.138672
554.690000	932.000000	56050.000000	3.990306	55164.492188
555.690000	931.000000	54790.000000	3.989918	54982.783203
556.690000	930.000000	54350.000000	3.989530	54819.550781
557.690000	929.000000	54570.000000	3.989142	54697.885742
558.690000	928.000000	55540.000000	3.988754	54624.174805
559.690000	927.000000	56120.000000	3.988366	54589.506836
560.690000	926.000000	54900.000000	3.987622	54593.383789
561.690000	925.000000	53990.000000	3.986777	54617.690430
562.690000	924.000000	56300.000000	3.985933	54643.833008
563.690000	923.000000	55210.000000	3.985088	54665.571289
564.690000	922.000000	54320.000000	3.984244	54686.264648
565.690000	921.000000	54720.000000	3.983399	54700.786133
566.690000	920.000000	54240.000000	3.982555	54713.173828
567.690000	919.000000	54960.000000	3.981710	54714.267578
568.690000	918.000000	55300.000000	3.980865	54702.382812
569.690000	917.000000	54470.000000	3.980021	54677.841797
570.690000	916.000000	54670.000000	3.979176	54639.121094
571.690000	915.000000	54460.000000	3.978332	54586.079102
572.690000	914.000000	54930.000000	3.977487	54550.639648
573.690000	913.000000	53750.000000	3.976643	54536.162109
574.690000	912.000000	54520.000000	3.975798	54536.821289
575.690000	911.000000	54790.000000	3.974954	54554.082031
576.690000	910.000000	54460.000000	3.974109	54583.452148
577.690000	909.000000	54900.000000	3.973264	54600.375977
578.690000	908.000000	54550.000000	3.972420	54597.255859
579.690000	907.000000	54890.000000	3.971575	54581.943359
580.690000	906.000000	55750.000000	3.970731	54552.719727
581.690000	905.000000	55850.000000	3.969886	54512.421875
582.690000	904.000000	54310.000000	3.969042	54456.108398
583.690000	903.000000	54630.000000	3.968197	54379.306641
584.690000	902.000000	54630.000000	3.967353	54273.041992
585.690000	901.000000	54340.000000	3.966508	54130.390625
586.690000	900.000000	54130.000000	3.965663	53956.582031
587.690000	899.000000	55220.000000	3.964819	53766.835938
588.690000	898.000000	54230.000000	3.963974	53574.067383
589.690000	897.000000	53180.000000	3.963130	53376.425781
590.690000	896.000000	53630.000000	3.962285	53186.777344
591.690000	895.000000	55360.000000	3.961441	52992.788086
592.690000	894.000000	54280.000000	3.960596	52782.133789
593.690000	893.000000	54100.000000	3.959752	52551.176758
594.690000	892.000000	53910.000000	3.958907	52304.526367
595.690000	891.000000	54640.000000	3.958062	52035.063477
596.690000	890.000000	54990.000000	3.957218	51747.768555
597.690000	889.000000	54530.000000	3.956373	51450.375977
598.690000	888.000000	51920.000000	3.955529	51128.041992
599.690000	887.000000	51100.000000	3.954684	50790.722656
600.690000	886.000000	50000.000000	3.953840	50436.171875
601.690000	885.000000	50480.000000	3.952995	50076.669922
602.690000	884.000000	49810.000000	3.952151	49720.971680
603.690000	883.000000	49340.000000	3.951306	49405.590820
604.690000	882.000000	48160.000000	3.950462	49128.681641
605.690000	881.000000	48900.000000	3.949617	48909.121094
606.690000	880.000000	48480.000000	3.948772	48740.878906
607.690000	879.000000	48960.000000	3.947928	48614.716797
608.690000	878.000000	48750.000000	3.947083	48509.760742
609.690000	877.000000	47900.000000	3.946239	48420.957031
610.690000	876.000000	48460.000000	3.946477	48328.081055
611.690000	875.000000	48160.000000	3.947021	48232.880859
612.690000	874.000000	48420.000000	3.947565	48133.359375
613.690000	873.000000	48090.000000	3.948109	48029.682617
614.690000	872.000000	47710.000000	3.948653	47918.159180
615.690000	871.000000	48050.000000	3.949197	47817.519531
616.690000	870.000000	46990.000000	3.949741	47714.799805
617.690000	869.000000	48410.000000	3.950286	47625.678711
618.690000	868.000000	47110.000000	3.950830	47542.919922
619.690000	867.000000	47610.000000	3.951374	47480.761719
620.690000	866.000000	48160.000000	3.951918	47414.882812
621.690000	865.000000	47310.000000	3.952462	47362.563477
622.690000	864.000000	47310.000000	3.953006	47306.040039
623.690000	863.000000	47770.000000	3.953550	47260.322266
624.690000	862.000000	48190.000000	3.954094	47212.119141
625.690000	861.000000	47720.000000	3.954638	47191.796875
626.690000	860.000000	46080.000000	3.955182	47193.833008
627.690000	859.000000	48190.000000	3.955726	47215.356445
628.690000	858.000000	47850.000000	3.956270	47251.547852
629.690000	857.000000	46840.000000	3.956814	47291.831055
630.690000	856.000000	47920.000000	3.957358	47308.881836
631.690000	855.000000	48010.000000	3.957902	47287.534180
632.690000	854.000000	48660.000000	3.958446	47238.237305
633.690000	853.000000	48060.000000	3.958990	47143.950195
634.690000	852.000000	49450.000000	3.959534	47026.987305
635.690000	851.000000	48570.000000	3.960078	46890.268555
636.690000	850.000000	47960.000000	3.960622	46747.246094
637.690000	849.000000	48260.000000	3.961166	46591.274414
638.690000	848.000000	48420.000000	3.961710	46432.812500
639.690000	847.000000	47960.000000	3.962254	46252.021484
640.690000	846.000000	47830.000000	3.962798	46048.730469
641.690000	845.000000	46930.000000	3.963342	45815.498047
642.690000	844.000000	46360.000000	3.963886	45552.407227
643.690000	843.000000	46930.000000	3.964430	45264.399414
644.690000	842.000000	46990.000000	3.964974	44958.593750
645.690000	841.000000	47290.000000	3.965518	44641.166992
646.690000	840.000000	47420.000000	3.966062	44319.062500
647.690000	839.000000	46200.000000	3.966606	43989.101562
648.690000	838.000000	45000.000000	3.967151	43634.111328
649.690000	837.000000	45120.000000	3.967695	43260.708008
650.690000	836.000000	45070.000000	3.968239	42870.473633
651.690000	835.000000	44830.000000	3.968783	42458.911133
652.690000	834.000000	42920.000000	3.969327	42031.303711
653.690000	833.000000	41870.000000	3.969871	41613.154297
654.690000	832.000000	40690.000000	3.970415	41195.844727
655.690000	831.000000	40940.000000	3.970959	40778.825684
656.690000	830.000000	40640.000000	3.971503	40371.782227
657.690000	829.000000	39930.000000	3.972047	39993.427734
658.690000	828.000000	39420.000000	3.972591	39644.453125
659.690000	827.000000	38910.000000	3.973135	39347.919922
660.690000	826.000000	38620.000000	3.972404	39114.360352
661.690000	825.000000	39010.000000	3.971314	38943.439941
662.690000	824.000000	39540.000000	3.970224	38810.681152
663.690000	823.000000	39120.000000	3.969133	38700.639648
664.690000	822.000000	38510.000000	3.968043	38586.359863
665.690000	821.000000	38500.000000	3.966953	38450.319824
666.690000	820.000000	38770.000000	3.965863	38295.839844
667.690000	819.000000	37910.000000	3.964772	38138.200684
668.690000	818.000000	37910.000000	3.963682	37997.080078
669.690000	817.000000	37560.000000	3.962592	37897.880859
670.690000	816.000000	37210.000000	3.961502	37863.640137
671.690000	815.000000	37730.000000	3.960411	37878.959961
672.690000	814.000000	38380.000000	3.959321	37941.359863
673.690000	813.000000	37700.000000	3.958231	38023.720703
674.690000	812.000000	38520.000000	3.957141	38100.959473
675.690000	811.000000	38860.000000	3.956050	38138.920898
676.690000	810.000000	38770.000000	3.954960	38150.720215
677.690000	809.000000	38050.000000	3.953870	38124.599609
678.690000	808.000000	38180.000000	3.952780	38080.080566
679.690000	807.000000	38000.000000	3.951689	38034.560547
680.690000	806.000000	37510.000000	3.950599	38017.561035
681.690000	805.000000	37620.000000	3.949509	38012.119141
682.690000	804.000000	38560.000000	3.948419	38025.600586
683.690000	803.000000	38770.000000	3.947328	38042.958984
684.690000	802.000000	38440.000000	3.946238	38046.240234
685.690000	801.000000	38140.000000	3.945148	38017.680664
686.690000	800.000000	37970.000000	3.944058	37970.720215
687.690000	799.000000	37790.000000	3.942967	37914.160156
688.690000	798.000000	37720.000000	3.941877	37862.497559
689.690000	797.000000	37960.000000	3.940787	37835.913086
690.690000	796.000000	38470.000000	3.939697	37847.341309
691.690000	795.000000	37600.000000	3.938606	37908.291016
692.690000	794.000000	37420.000000	3.937516	38000.297852
693.690000	793.000000	38800.000000	3.936426	38116.025391
694.690000	792.000000	39240.000000	3.935336	38241.879883
695.690000	791.000000	40310.000000	3.934245	38369.924316
696.690000	790.000000	40440.000000	3.933155	38471.318359
697.690000	789.000000	40570.000000	3.932065	38552.851562
698.690000	788.000000	40630.000000	3.930975	38604.111328
699.690000	787.000000	40420.000000	3.929884	38618.740234
700.690000	786.000000	40650.000000	3.928606	38587.993164
701.690000	785.000000	40490.000000	3.927274	38520.815430
702.690000	784.000000	40790.000000	3.925942	38415.612793
703.690000	783.000000	40560.000000	3.924610	38287.697754
704.690000	782.000000	41180.000000	3.923278	38147.199707
705.690000	781.000000	38950.000000	3.921947	38004.580078
706.690000	780.000000	39060.000000	3.920615	37861.977539
707.690000	779.000000	37640.000000	3.919283	37714.221191
708.690000	778.000000	37980.000000	3.917951	37556.457520
709.690000	777.000000	37470.000000	3.916619	37392.897949
710.690000	776.000000	37200.000000	3.915287	37224.228516
711.690000	775.000000	37170.000000	3.913956	37064.306641
712.690000	774.000000	36310.000000	3.912624	36936.047363
713.690000	773.000000	36290.000000	3.911292	36833.281250
714.690000	772.000000	37100.000000	3.909960	36740.639648
715.690000	771.000000	37120.000000	3.908628	36646.320801
716.690000	770.000000	36740.000000	3.907296	36530.000000
717.690000	769.000000	36330.000000	3.905965	36364.160156
718.690000	768.000000	36400.000000	3.904633	36156.560059
719.690000	767.000000	35940.000000	3.903301	35928.000488
720.690000	766.000000	35740.000000	3.901969	35700.400391
721.690000	765.000000	35040.000000	3.900637	35492.160645
722.690000	764.000000	35160.000000	3.899306	35335.439453
723.690000	763.000000	34870.000000	3.897974	35241.743164
724.690000	762.000000	34960.000000	3.896642	35203.627930
725.690000	761.000000	35660.000000	3.895310	35219.177246
726.690000	760.000000	34810.000000	3.893978	35287.268066
727.690000	759.000000	35100.000000	3.892646	35379.702148
728.690000	758.000000	35720.000000	3.891315	35479.650879
729.690000	757.000000	36800.000000	3.889983	35574.553223
730.690000	756.000000	35950.000000	3.888651	35649.450684
731.690000	755.000000	35810.000000	3.887319	35692.741699
732.690000	754.000000	36010.000000	3.885987	35711.987305
733.690000	753.000000	36300.000000	3.884655	35714.816895
734.690000	752.000000	35750.000000	3.883324	35727.946777
735.690000	751.000000	35040.000000	3.881992	35752.370605
736.690000	750.000000	36170.000000	3.880660	35785.239258
737.690000	749.000000	36440.000000	3.879328	35842.033691
738.690000	748.000000	34930.000000	3.877996	35912.292480
739.690000	747.000000	36370.000000	3.876664	35961.494141
740.690000	746.000000	36270.000000	3.875333	35991.237793
741.690000	745.000000	37000.000000	3.874001	36009.260254
742.690000	744.000000	37020.000000	3.872669	35989.118652
743.690000	743.000000	36170.000000	3.871337	35930.729980
744.690000	742.000000	36150.000000	3.870005	36150.000000
745.690000	741.000000	36240.000000	3.868673	35703.332520
746.690000	740.000000	35540.000000	3.867342	35256.667480
747.690000	739.000000	35760.000000	3.866010	34810.000000
748.690000	738.000000	35840.000000	3.864678	34363.332520
749.690000	737.000000	36200.000000	3.863346	33916.667480
750.690000	736.000000	36450.000000	3.862014	33470.000000
751.690000	735.000000	36640.000000	3.860683	33023.332520
752.690000	734.000000	37410.000000	3.859351	32576.667480
753.690000	733.000000	37570.000000	3.858019	32130.000000
754.690000	732.000000	37820.000000	3.856687	31683.332520
755.690000	731.000000	36850.000000	3.855355	31236.667480
756.690000	730.000000	36150.000000	3.854023	30790.000000
757.690000	729.000000	37530.000000	3.852692	30343.332520
758.690000	728.000000	38270.000000	3.851360	29896.667480
759.690000	727.000000	38760.000000	3.850028	29450.000000
760.690000	726.000000	40020.000000	3.850115	29003.332520
761.690000	725.000000	41720.000000	3.850601	28556.667480
762.690000	724.000000	39520.000000	3.851088	28110.000000
763.690000	723.000000	36360.000000	3.851575	27663.332520
764.690000	722.000000	34150.000000	3.852062	27216.667480
765.690000	721.000000	32910.000000	3.852548	26770.000000
766.690000	720.000000	33910.000000	3.853035	26323.332520
767.690000	719.000000	33500.000000	3.853522	25876.667480
768.690000	718.000000	33300.000000	3.854009	25430.000000
769.690000	717.000000	31190.000000	3.854495	24983.332520
770.690000	716.000000	31080.000000	3.854982	24536.667480
771.690000	715.000000	32940.000000	3.855469	24090.000000
772.690000	714.000000	34600.000000	3.855956	23643.332520
773.690000	713.000000	37730.000000	3.856442	23196.667480
774.690000	712.000000	41980.000000	3.856929	22750.000000
775.690000	711.000000	42200.000000	3.857416	22303.332520
776.690000	710.000000	35800.000000	3.857903	21856.665039
777.690000	709.000000	25230.000000	3.858389	21410.000000
778.690000	708.000000	21050.000000	3.858876	20963.332520
779.690000	707.000000	19560.000000	3.859363	20516.665039
780.690000	706.000000	20070.000000	3.859850	20070.000000
781.690000	705.000000	19750.000000	3.860337	20037.219238
782.690000	704.000000	19320.000000	3.860823	19825.488281
783.690000	703.000000	19500.000000	3.861310	19696.384277
784.690000	702.000000	19900.000000	3.861797	19625.120850
785.690000	701.000000	19640.000000	3.862284	19583.040771
786.690000	700.000000	19890.000000	3.862770	19549.360352
787.690000	699.000000	19410.000000	3.863257	19529.600830
788.690000	698.000000	18750.000000	3.863744	19533.759766
789.690000	697.000000	19440.000000	3.864231	19554.320068
790.690000	696.000000	19800.000000	3.864717	19593.200684
791.690000	695.000000	19840.000000	3.865204	19633.280029
792.690000	694.000000	20150.000000	3.865691	19658.720703
793.690000	693.000000	19490.000000	3.866178	19670.080566
794.690000	692.000000	19430.000000	3.866664	19673.360596
795.690000	691.000000	19610.000000	3.867151	19664.799805
796.690000	690.000000	19840.000000	3.867638	19661.280518
797.690000	689.000000	19400.000000	3.868125	19661.920166
798.690000	688.000000	19740.000000	3.868611	19657.840576
799.690000	687.000000	19940.000000	3.869098	19646.560059
800.690000	686.000000	19820.000000	3.869585	19635.360107
801.690000	685.000000	19420.000000	3.870072	19624.160156
802.690000	684.000000	19270.000000	3.870558	19623.280029
803.690000	683.000000	19390.000000	3.871045	19640.079346
804.690000	682.000000	19860.000000	3.871532	19672.080078
805.690000	681.000000	20120.000000	3.872019	19715.358887
806.690000	680.000000	19490.000000	3.872506	19764.079590
807.690000	679.000000	19750.000000	3.872992	19810.639648
808.690000	678.000000	19730.000000	3.873479	19849.678955
809.690000	677.000000	20110.000000	3.873966	19876.719971
810.690000	676.000000	20200.000000	3.873047	19888.559570
811.690000	675.000000	19560.000000	3.871733	19883.919678
812.690000	674.000000	20110.000000	3.870418	19865.839844
813.690000	673.000000	19810.000000	3.869104	19836.719971
814.690000	672.000000	20020.000000	3.867789	19815.440674
815.690000	671.000000	19500.000000	3.866474	19813.599854
816.690000	670.000000	19230.000000	3.865160	19832.559814
817.690000	669.000000	20190.000000	3.863845	19869.475098
818.690000	668.000000	20010.000000	3.862531	19925.623779
819.690000	667.000000	19890.000000	3.861216	19975.965576
820.690000	666.000000	20380.000000	3.859901	19999.782715
821.690000	665.000000	19950.000000	3.858587	20000.034180
822.690000	664.000000	20160.000000	3.857272	19977.416992
823.690000	663.000000	21100.000000	3.855958	19931.851807
824.690000	662.000000	19880.000000	3.854643	19885.737305
825.690000	661.000000	19710.000000	3.853328	19867.954102
826.690000	660.000000	19130.000000	3.852014	19872.983398
827.690000	659.000000	20390.000000	3.850699	19904.925537
828.690000	658.000000	19790.000000	3.849384	19960.822754
829.690000	657.000000	19980.000000	3.848070	20028.754883
830.690000	656.000000	20290.000000	3.846755	20079.759521
831.690000	655.000000	20380.000000	3.845441	20121.280518
832.690000	654.000000	20190.000000	3.844126	20149.119873
833.690000	653.000000	19970.000000	3.842811	20169.279785
834.690000	652.000000	19820.000000	3.841497	20170.640869
835.690000	651.000000	20630.000000	3.840182	20168.959961
836.690000	650.000000	20080.000000	3.838868	20155.760498
837.690000	649.000000	20490.000000	3.837553	20135.440674
838.690000	648.000000	19990.000000	3.836238	20100.159912
839.690000	647.000000	20150.000000	3.834924	20079.680176
840.690000	646.000000	19340.000000	3.833609	20068.800049
841.690000	645.000000	20200.000000	3.832294	20071.119385
842.690000	644.000000	20230.000000	3.830980	20076.959229
843.690000	643.000000	20400.000000	3.829665	20094.160156
844.690000	642.000000	19990.000000	3.828351	20099.360352
845.690000	641.000000	20140.000000	3.827036	20092.960205
846.690000	640.000000	20090.000000	3.825721	20078.640137
847.690000	639.000000	19860.000000	3.824407	20069.040527
848.690000	638.000000	19990.000000	3.823092	20052.000732
849.690000	637.000000	20320.000000	3.821778	20036.560059
850.690000	636.000000	20110.000000	3.820463	20027.760010
851.690000	635.000000	19800.000000	3.819148	20027.600098
852.690000	634.000000	19840.000000	3.817834	20025.040283
853.690000	633.000000	20340.000000	3.816519	20035.919189
854.690000	632.000000	19620.000000	3.815205	20050.959473
855.690000	631.000000	20380.000000	3.813890	20068.559570
856.690000	630.000000	19960.000000	3.812575	20071.839600
857.690000	629.000000	20420.000000	3.811261	20070.479736
858.690000	628.000000	20070.000000	3.809946	20060.000000
859.690000	627.000000	19870.000000	3.808631	20053.599854
860.690000	626.000000	19790.000000	3.807317	20044.720459
861.690000	625.000000	20370.000000	3.806002	20057.440186
862.690000	624.000000	19490.000000	3.804688	20080.479736
863.690000	623.000000	20390.000000	3.803373	20103.199463
864.690000	622.000000	20510.000000	3.802058	20120.720215
865.690000	621.000000	19990.000000	3.800744	20142.719727
866.690000	620.000000	20210.000000	3.799429	20154.719238
867.690000	619.000000	20060.000000	3.798115	20173.599854
868.690000	618.000000	19890.000000	3.796800	20208.959961
869.690000	617.000000	20210.000000	3.795485	20254.079590
870.690000	616.000000	20370.000000	3.795252	20293.840332
871.690000	615.000000	20690.000000	3.795324	20327.359619
872.690000	614.000000	20320.000000	3.795395	20336.560059
873.690000	613.000000	20680.000000	3.795467	20322.159424
874.690000	612.000000	20170.000000	3.795538	20294.880371
875.690000	611.000000	20090.000000	3.795610	20274.959717
876.690000	610.000000	19920.000000	3.795681	20270.959473
877.690000	609.000000	20160.000000	3.795753	20287.600098
878.690000	608.000000	20500.000000	3.795825	20319.416504
879.690000	607.000000	20480.000000	3.795896	20361.851807
880.690000	606.000000	20490.000000	3.795968	20402.342529
881.690000	605.000000	20430.000000	3.796039	20430.332031
882.690000	604.000000	20650.000000	3.796111	20460.777588
883.690000	603.000000	19940.000000	3.796183	20499.509277
884.690000	602.000000	21370.000000	3.796254	20534.926758
885.690000	601.000000	21000.000000	3.796326	20565.507812
886.690000	600.000000	20650.000000	3.796397	20603.017578
887.690000	599.000000	20470.000000	3.796469	20628.090820
888.690000	598.000000	20870.000000	3.796541	20630.903320
889.690000	597.000000	20830.000000	3.796612	20636.411133
890.690000	596.000000	20170.000000	3.796684	20653.176270
891.690000	595.000000	20390.000000	3.796755	20672.639160
892.690000	594.000000	21090.000000	3.796827	20703.840332
893.690000	593.000000	20870.000000	3.796899	20762.561035
894.690000	592.000000	20370.000000	3.796970	20827.680664
895.690000	591.000000	21120.000000	3.797042	20894.318848
896.690000	590.000000	21600.000000	3.797113	20960.080566
897.690000	589.000000	21440.000000	3.797185	21021.040039
898.690000	588.000000	21070.000000	3.797256	21060.639648
899.690000	587.000000	21050.000000	3.797328	21084.479980
900.690000	586.000000	21210.000000	3.797400	21086.721191
901.690000	585.000000	21030.000000	3.797471	21069.680176
902.690000	584.000000	21220.000000	3.797543	21037.280273
903.690000	583.000000	20980.000000	3.797614	21004.240723
904.690000	582.000000	20800.000000	3.797686	20967.875977
905.690000	581.000000	21140.000000	3.797758	20944.023438
906.690000	580.000000	20590.000000	3.797829	20941.645508
907.690000	579.000000	20720.000000	3.797901	20957.302246
908.690000	578.000000	21090.000000	3.797972	20972.353516
909.690000	577.000000	21460.000000	3.798044	20995.178223
910.690000	576.000000	21550.000000	3.796924	21002.331543
911.690000	575.000000	21380.000000	3.795468	20979.816895
912.690000	574.000000	21060.000000	3.794012	20922.595215
913.690000	573.000000	20970.000000	3.792556	20836.342773
914.690000	572.000000	20700.000000	3.791100	20709.326172
915.690000	571.000000	20560.000000	3.789644	20553.264160
916.690000	570.000000	20470.000000	3.788188	20372.619629
917.690000	569.000000	20490.000000	3.786732	20177.557373
918.690000	568.000000	19990.000000	3.785276	19991.329346
919.690000	567.000000	19230.000000	3.783820	19830.354004
920.690000	566.000000	19630.000000	3.782364	19701.860352
921.690000	565.000000	20570.000000	3.780907	19609.133301
922.690000	564.000000	20450.000000	3.779451	19547.387695
923.690000	563.000000	20290.000000	3.777995	19483.410645
924.690000	562.000000	21270.000000	3.776539	19395.747070
925.690000	561.000000	21620.000000	3.775083	19278.416748
926.690000	560.000000	21920.000000	3.773627	19132.033691
927.690000	559.000000	21890.000000	3.772171	18956.755371
928.690000	558.000000	22480.000000	3.770715	18767.938232
929.690000	557.000000	23180.000000	3.769259	18574.613037
930.690000	556.000000	23580.000000	3.767803	18366.232910
931.690000	555.000000	24540.000000	3.766347	18129.777832
932.690000	554.000000	23390.000000	3.764891	17861.668701
933.690000	553.000000	22610.000000	3.763435	17559.200439
934.690000	552.000000	21230.000000	3.761979	17222.988281
935.690000	551.000000	19940.000000	3.760523	16869.503174
936.690000	550.000000	19850.000000	3.759067	16517.891846
937.690000	549.000000	19100.000000	3.757611	16169.156494
938.690000	548.000000	18590.000000	3.756155	15818.409424
939.690000	547.000000	18090.000000	3.754699	15463.250732
940.690000	546.000000	17010.000000	3.753243	15085.020752
941.690000	545.000000	16330.000000	3.751787	14660.729980
942.690000	544.000000	14440.000000	3.750331	14188.652344
943.690000	543.000000	14160.000000	3.748875	13679.218750
944.690000	542.000000	13210.000000	3.747418	13154.523926
945.690000	541.000000	11910.000000	3.745962	12637.607422
946.690000	540.000000	12090.000000	3.744506	12167.993164
947.690000	539.000000	11150.000000	3.743050	11150.000000
948.690000	538.000000	11420.000000	3.741594	10768.461914
949.690000	537.000000	10910.000000	3.740138	10386.922607
950.690000	536.000000	12330.000000	3.738682	10005.384521
951.690000	535.000000	16200.000000	3.737226	9623.846436
952.690000	534.000000	35830.000000	3.735770	9242.307739
953.690000	533.000000	81710.000000	3.734314	8860.769043
954.690000	532.000000	86230.000000	3.732858	8479.230957
955.690000	531.000000	55290.000000	3.731402	8097.692261
956.690000	530.000000	40470.000000	3.729946	7716.153564
957.690000	529.000000	21940.000000	3.728490	7334.615479
958.690000	528.000000	9200.000000	3.727034	6953.076782
959.690000	527.000000	7000.000000	3.725578	6571.538086
960.690000	526.000000	6190.000000	3.724122	6190.000000
961.690000	525.000000	6810.000000	3.722666	6945.747681
962.690000	524.000000	6620.000000	3.721210	6805.108032
963.690000	523.000000	6530.000000	3.719754	6752.265015
964.690000	522.000000	6700.000000	3.718298	6745.533447
965.690000	521.000000	7010.000000	3.716842	6759.600220
966.690000	520.000000	6890.000000	3.715385	6773.679810
967.690000	519.000000	6780.000000	3.713929	6774.240112
968.690000	518.000000	6700.000000	3.712473	6756.719971
969.690000	517.000000	6830.000000	3.711017	6732.319946
970.690000	516.000000	6740.000000	3.710301	6706.959839
971.690000	515.000000	6660.000000	3.709794	6696.799927
972.690000	514.000000	6220.000000	3.709287	6699.760132
973.690000	513.000000	6870.000000	3.708779	6713.920288
974.690000	512.000000	6820.000000	3.708272	6737.600098
975.690000	511.000000	6780.000000	3.707765	6766.959839
976.690000	510.000000	6860.000000	3.707257	6783.599854
977.690000	509.000000	6960.000000	3.706750	6793.679810
978.690000	508.000000	6780.000000	3.706242	6802.160034
979.690000	507.000000	6430.000000	3.705735	6805.360107
980.690000	506.000000	6920.000000	3.705228	6804.639893
981.690000	505.000000	7010.000000	3.704720	6815.599976
982.690000	504.000000	6700.000000	3.704213	6831.840210
983.690000	503.000000	7200.000000	3.703706	6859.359741
984.690000	502.000000	6280.000000	3.703198	6905.360107
985.690000	501.000000	6700.000000	3.702691	6964.960327
986.690000	500.000000	7280.000000	3.702184	7019.920044
987.690000	499.000000	7390.000000	3.701676	7063.759766
988.690000	498.000000	7330.000000	3.701169	7075.280151
989.690000	497.000000	7120.000000	3.700662	7042.160034
990.690000	496.000000	7020.000000	3.700154	6964.799805
991.690000	495.000000	7060.000000	3.699647	6855.919800
992.690000	494.000000	6750.000000	3.699140	6733.439941
993.690000	493.000000	6360.000000	3.698632	6618.640137
994.690000	492.000000	6300.000000	3.698125	6527.680054
995.690000	491.000000	6340.000000	3.697618	6469.600220
996.690000	490.000000	6400.000000	3.697110	6445.120239
997.690000	489.000000	6370.000000	3.696603	6444.960327
998.690000	488.000000	6530.000000	3.696096	6460.239868
999.690000	487.000000	6480.000000	3.695588	6477.919922
1000.690000	486.000000	6680.000000	3.695081	6493.040161
1001.690000	485.000000	6430.000000	3.694573	6503.439941
1002.690000	484.000000	6340.000000	3.694066	6505.039673
1003.690000	483.000000	6680.000000	3.693559	6496.480103
1004.690000	482.000000	6550.000000	3.693051	6489.440308
1005.690000	481.000000	6410.000000	3.692544	6485.120239
1006.690000	480.000000	6530.000000	3.692037	6483.120117
1007.690000	479.000000	6390.000000	3.691529	6491.600342
1008.690000	478.000000	6300.000000	3.691022	6515.120239
1009.690000	477.000000	6340.000000	3.690515	6537.600098
1010.690000	476.000000	6990.000000	3.689336	6553.519897
1011.690000	475.000000	6850.000000	3.687968	6561.119995
1012.690000	474.000000	6470.000000	3.686600	6553.519897
1013.690000	473.000000	6410.000000	3.685232	6529.199829
1014.690000	472.000000	6420.000000	3.683863	6504.559937
1015.690000	471.000000	6410.000000	3.682495	6480.640259
1016.690000	470.000000	6700.000000	3.681127	6459.439697
1017.690000	469.000000	6360.000000	3.679759	6446.320190
1018.690000	468.000000	6150.000000	3.678391	6435.599976
1019.690000	467.000000	6600.000000	3.677023	6414.959717
1020.690000	466.000000	6720.000000	3.675655	6395.280151
1021.690000	465.000000	6210.000000	3.674287	6377.999878
1022.690000	464.000000	6310.000000	3.672919	6358.480225
1023.690000	463.000000	6190.000000	3.671551	6346.640015
1024.690000	462.000000	6170.000000	3.670182	6348.319702
1025.690000	461.000000	6380.000000	3.668814	6348.159790
1026.690000	460.000000	6740.000000	3.667446	6341.919556
1027.690000	459.000000	6500.000000	3.666078	6335.520020
1028.690000	458.000000	5950.000000	3.664710	6324.320068
1029.690000	457.000000	6370.000000	3.663342	6310.319824
1030.690000	456.000000	6120.000000	3.661974	6301.840210
1031.690000	455.000000	6370.000000	3.660606	6301.599731
1032.690000	454.000000	6400.000000	3.659238	6304.160156
1033.690000	453.000000	6170.000000	3.657869	6304.240112
1034.690000	452.000000	6620.000000	3.656501	6302.720337
1035.690000	451.000000	6190.000000	3.655133	6304.880371
1036.690000	450.000000	6140.000000	3.653765	6309.199829
1037.690000	449.000000	6350.000000	3.652397	6318.159790
1038.690000	448.000000	6170.000000	3.651029	6341.519775
1039.690000	447.000000	6260.000000	3.649661	6367.119751
1040.690000	446.000000	6700.000000	3.648293	6376.079712
1041.690000	445.000000	6710.000000	3.646925	6374.240112
1042.690000	444.000000	6160.000000	3.645556	6364.559937
1043.690000	443.000000	6260.000000	3.644188	6340.079956
1044.690000	442.000000	6510.000000	3.642820	6318.319702
1045.690000	441.000000	6130.000000	3.641452	6325.839844
1046.690000	440.000000	5720.000000	3.640084	6355.919800
1047.690000	439.000000	6560.000000	3.638716	6396.799927
1048.690000	438.000000	6810.000000	3.637348	6450.079956
1049.690000	437.000000	6500.000000	3.635980	6500.159912
1050.690000	436.000000	6670.000000	3.634612	6522.080078
1051.690000	435.000000	6490.000000	3.633243	6513.599854
1052.690000	434.000000	6710.000000	3.631875	6488.159790
1053.690000	433.000000	6350.000000	3.630507	6445.919800
1054.690000	432.000000	6430.000000	3.629139	6395.360107
1055.690000	431.000000	6370.000000	3.627771	6357.999878
1056.690000	430.000000	5900.000000	3.626403	6341.679688
1057.690000	429.000000	6330.000000	3.625035	6341.359863
1058.690000	428.000000	6560.000000	3.623667	6357.680054
1059.690000	427.000000	6320.000000	3.622299	6389.279785
1060.690000	426.000000	6290.000000	3.622221	6418.319702
1061.690000	425.000000	6640.000000	3.622506	6441.920166
1062.690000	424.000000	6400.000000	3.622792	6454.799805
1063.690000	423.000000	6810.000000	3.623078	6457.999878
1064.690000	422.000000	6250.000000	3.623364	6452.639771
1065.690000	421.000000	6260.000000	3.623650	6446.240234
1066.690000	420.000000	6480.000000	3.623936	6435.520020
1067.690000	419.000000	6560.000000	3.624222	6427.119751
1068.690000	418.000000	6440.000000	3.624508	6417.839966
1069.690000	417.000000	6350.000000	3.624794	6404.559937
1070.690000	416.000000	6420.000000	3.625079	6387.839966
1071.690000	415.000000	6360.000000	3.625365	6370.559692
1072.690000	414.000000	6400.000000	3.625651	6359.039917
1073.690000	413.000000	6280.000000	3.625937	6357.605591
1074.690000	412.000000	6220.000000	3.626223	6373.856812
1075.690000	411.000000	6380.000000	3.626509	6409.634399
1076.690000	410.000000	6350.000000	3.626795	6350.000000
1077.690000	409.000000	6280.000000	3.627081	6338.181763
1078.690000	408.000000	7120.000000	3.627366	6326.363525
1079.690000	407.000000	7780.000000	3.627652	6314.545288
1080.690000	406.000000	7090.000000	3.627938	6302.727051
1081.690000	405.000000	6680.000000	3.628224	6290.908813
1082.690000	404.000000	6630.000000	3.628510	6279.091187
1083.690000	403.000000	6320.000000	3.628796	6267.272949
1084.690000	402.000000	6640.000000	3.629082	6255.454712
1085.690000	401.000000	6720.000000	3.629368	6243.636475
1086.690000	400.000000	6890.000000	3.629653	6231.818237
1087.690000	399.000000	6220.000000	3.629939	6220.000000
1088.690000	398.000000	6130.000000	3.630225	6366.240234
1089.690000	397.000000	6280.000000	3.630511	6325.919800
1090.690000	396.000000	6090.000000	3.630797	6310.159912
1091.690000	395.000000	6300.000000	3.631083	6314.559937
1092.690000	394.000000	6300.000000	3.631369	6328.479614
1093.690000	393.000000	6590.000000	3.631655	6343.200073
1094.690000	392.000000	6410.000000	3.631940	6347.359619
1095.690000	391.000000	6430.000000	3.632226	6339.680176
1096.690000	390.000000	6180.000000	3.632512	6321.040039
1097.690000	389.000000	6320.000000	3.632798	6296.560059
1098.690000	388.000000	6370.000000	3.633084	6275.919800
1099.690000	387.000000	5940.000000	3.633370	6263.679810
1100.690000	386.000000	6320.000000	3.631929	6256.879883
1101.690000	385.000000	6370.000000	3.630000	6253.519897
1102.690000	384.000000	6390.000000	3.628072	6261.359863
1103.690000	383.000000	6110.000000	3.626144	6278.720093
1104.690000	382.000000	6080.000000	3.624216	6304.959717
1105.690000	381.000000	6330.000000	3.622287	6338.159790
1106.690000	380.000000	6500.000000	3.620359	6384.719849
1107.690000	379.000000	6260.000000	3.618431	6430.480347
1108.690000	378.000000	6780.000000	3.616502	6465.919800
1109.690000	377.000000	6620.000000	3.614574	6489.840088
1110.690000	376.000000	6380.000000	3.612646	6507.039795
1111.690000	375.000000	6330.000000	3.610718	6508.239746
1112.690000	374.000000	6730.000000	3.608789	6498.720093
1113.690000	373.000000	6610.000000	3.606861	6490.159912
1114.690000	372.000000	6370.000000	3.604933	6488.880005
1115.690000	371.000000	6320.000000	3.603005	6492.719727
1116.690000	370.000000	6460.000000	3.601076	6502.239990
1117.690000	369.000000	6640.000000	3.599148	6524.400024
1118.690000	368.000000	6260.000000	3.597220	6548.959961
1119.690000	367.000000	6790.000000	3.595292	6562.399902
1120.690000	366.000000	6940.000000	3.593363	6563.120117
1121.690000	365.000000	6620.000000	3.591435	6564.960327
1122.690000	364.000000	6060.000000	3.589507	6562.319946
1123.690000	363.000000	6600.000000	3.587578	6565.599976
1124.690000	362.000000	6600.000000	3.585650	6586.799927
1125.690000	361.000000	6550.000000	3.583722	6628.159790
1126.690000	360.000000	6610.000000	3.581794	6675.599976
1127.690000	359.000000	6720.000000	3.579865	6727.839966
1128.690000	358.000000	6930.000000	3.577937	6772.640381
1129.690000	357.000000	7100.000000	3.576009	6808.800049
1130.690000	356.000000	6650.000000	3.574081	6837.440186
1131.690000	355.000000	6710.000000	3.572152	6858.720093
1132.690000	354.000000	6860.000000	3.570224	6871.360474
1133.690000	353.000000	7090.000000	3.568296	6887.040405
1134.690000	352.000000	6760.000000	3.566367	6897.440186
1135.690000	351.000000	7090.000000	3.564439	6894.320068
1136.690000	350.000000	7060.000000	3.562511	6886.320190
1137.690000	349.000000	6500.000000	3.560583	6873.120117
1138.690000	348.000000	6920.000000	3.558654	6845.040283
1139.690000	347.000000	7040.000000	3.556726	6808.720093
1140.690000	346.000000	6830.000000	3.554798	6777.839966
1141.690000	345.000000	6630.000000	3.552870	6749.279785
1142.690000	344.000000	6720.000000	3.550941	6735.759888
1143.690000	343.000000	6380.000000	3.549013	6748.160400
1144.690000	342.000000	6730.000000	3.547085	6789.200439
1145.690000	341.000000	6700.000000	3.545157	6846.719971
1146.690000	340.000000	7130.000000	3.543228	6916.560059
1147.690000	339.000000	7130.000000	3.541300	6983.439941
1148.690000	338.000000	7060.000000	3.539372	7037.440186
1149.690000	337.000000	7190.000000	3.537443	7071.760254
1150.690000	336.000000	7040.000000	3.535515	7093.519897
1151.690000	335.000000	7040.000000	3.533587	7105.119629
1152.690000	334.000000	7210.000000	3.531659	7114.160156
1153.690000	333.000000	7050.000000	3.529730	7125.119629
1154.690000	332.000000	7180.000000	3.527802	7140.880127
1155.690000	331.000000	7000.000000	3.525874	7157.760010
1156.690000	330.000000	7250.000000	3.523946	7177.919922
1157.690000	329.000000	7260.000000	3.522017	7196.159668
1158.690000	328.000000	7300.000000	3.520089	7208.399658
1159.690000	327.000000	7260.000000	3.518161	7218.800049
1160.690000	326.000000	6940.000000	3.516232	7230.239868
1161.690000	325.000000	7300.000000	3.514304	7234.320068
1162.690000	324.000000	7550.000000	3.512376	7236.879883
1163.690000	323.000000	7160.000000	3.510448	7246.400146
1164.690000	322.000000	6920.000000	3.508519	7257.680054
1165.690000	321.000000	7380.000000	3.506591	7269.760132
1166.690000	320.000000	7550.000000	3.504663	7297.199707
1167.690000	319.000000	7030.000000	3.502735	7339.920044
1168.690000	318.000000	7360.000000	3.500806	7392.319946
1169.690000	317.000000	7220.000000	3.498878	7449.840088
1170.690000	316.000000	7670.000000	3.496950	7505.599976
1171.690000	315.000000	7880.000000	3.495022	7550.960083
1172.690000	314.000000	7520.000000	3.493093	7578.079834
1173.690000	313.000000	7890.000000	3.491165	7591.359863
1174.690000	312.000000	7460.000000	3.489237	7605.679932
1175.690000	311.000000	7240.000000	3.487308	7633.280029
1176.690000	310.000000	7430.000000	3.485380	7668.239746
1177.690000	309.000000	7940.000000	3.483452	7715.759888
1178.690000	308.000000	7770.000000	3.481524	7761.199951
1179.690000	307.000000	8190.000000	3.479595	7784.320068
1180.690000	306.000000	7950.000000	3.477667	7773.359985
1181.690000	305.000000	7730.000000	3.475739	7734.000244
1182.690000	304.000000	7550.000000	3.473811	7661.119995
1183.690000	303.000000	7650.000000	3.471882	7562.800293
1184.690000	302.000000	7580.000000	3.469954	7450.480347
1185.690000	301.000000	7270.000000	3.468026	7322.720337
1186.690000	300.000000	7310.000000	3.466097	7177.760010
1187.690000	299.000000	7060.000000	3.464169	7024.479980
1188.690000	298.000000	6890.000000	3.462241	6871.760254
1189.690000	297.000000	6640.000000	3.460313	6725.039673
1190.690000	296.000000	6630.000000	3.460958	6608.880005
1191.690000	295.000000	5990.000000	3.462330	6532.320557
1192.690000	294.000000	6250.000000	3.463701	6490.524902
1193.690000	293.000000	6600.000000	3.465073	6600.000000
1194.690000	292.000000	6480.000000	3.466444	6523.636475
1195.690000	291.000000	6710.000000	3.467816	6447.272949
1196.690000	290.000000	6840.000000	3.469187	6370.908813
1197.690000	289.000000	8820.000000	3.470559	6294.545288
1198.690000	288.000000	9390.000000	3.471930	6218.181763
1199.690000	287.000000	9810.000000	3.473302	6141.818237
1200.690000	286.000000	15890.000000	3.474673	6065.454712
1201.690000	285.000000	25740.000000	3.476044	5989.091187
1202.690000	284.000000	18540.000000	3.477416	5912.727051
1203.690000	283.000000	7720.000000	3.478787	5836.363525
1204.690000	282.000000	5760.000000	3.480159	5760.000000
1205.690000	281.000000	5440.000000	3.481530	5701.357422
1206.690000	280.000000	5590.000000	3.482902	5635.356445
1207.690000	279.000000	5330.000000	3.484273	5593.590698
1208.690000	278.000000	5710.000000	3.485645	5580.820923
1209.690000	277.000000	5460.000000	3.487016	5590.869751
1210.690000	276.000000	5660.000000	3.488388	5620.000000
1211.690000	275.000000	5600.000000	3.489759	5652.559814
1212.690000	274.000000	5810.000000	3.491131	5690.159912
1213.690000	273.000000	5550.000000	3.492502	5721.840210
1214.690000	272.000000	5860.000000	3.493874	5743.439941
1215.690000	271.000000	5920.000000	3.495245	5751.040039
1216.690000	270.000000	5740.000000	3.496617	5745.759888
1217.690000	269.000000	5930.000000	3.497988	5727.760010
1218.690000	268.000000	5510.000000	3.499360	5704.719849
1219.690000	267.000000	5590.000000	3.500731	5685.520020
1220.690000	266.000000	5700.000000	3.502103	5675.999756
1221.690000	265.000000	5520.000000	3.503474	5678.640137
1222.690000	264.000000	5830.000000	3.504845	5689.840088
1223.690000	263.000000	5610.000000	3.506217	5706.080322
1224.690000	262.000000	5610.000000	3.507588	5715.200195
1225.690000	261.000000	6110.000000	3.508960	5713.359985
1226.690000	260.000000	5670.000000	3.510331	5701.760254
1227.690000	259.000000	5820.000000	3.511703	5686.879883
1228.690000	258.000000	5400.000000	3.513074	5672.239990
1229.690000	257.000000	5480.000000	3.514446	5670.640259
1230.690000	256.000000	5630.000000	3.515817	5684.799805
1231.690000	255.000000	5710.000000	3.517189	5710.480347
1232.690000	254.000000	6050.000000	3.518560	5742.239990
1233.690000	253.000000	5690.000000	3.519932	5778.640137
1234.690000	252.000000	5640.000000	3.521303	5809.920044
1235.690000	251.000000	5860.000000	3.522675	5828.800049
1236.690000	250.000000	5980.000000	3.524046	5835.200195
1237.690000	249.000000	5990.000000	3.525418	5830.880127
1238.690000	248.000000	5800.000000	3.526789	5810.479736
1239.690000	247.000000	5910.000000	3.528161	5780.000000
1240.690000	246.000000	5580.000000	3.529063	5748.880005
1241.690000	245.000000	5570.000000	3.529832	5721.760254
1242.690000	244.000000	5630.000000	3.530602	5696.080322
1243.690000	243.000000	5950.000000	3.531371	5679.199829
1244.690000	242.000000	5620.000000	3.532141	5669.039917
1245.690000	241.000000	5540.000000	3.532911	5659.600220
1246.690000	240.000000	5660.000000	3.533680	5650.880127
1247.690000	239.000000	5550.000000	3.534450	5648.559570
1248.690000	238.000000	5820.000000	3.535219	5649.519653
1249.690000	237.000000	5690.000000	3.535989	5655.119629
1250.690000	236.000000	5480.000000	3.536759	5669.039917
1251.690000	235.000000	5500.000000	3.537528	5685.360107
1252.690000	234.000000	5750.000000	3.538298	5697.440186
1253.690000	233.000000	6120.000000	3.539068	5705.679932
1254.690000	232.000000	5730.000000	3.539837	5705.679932
1255.690000	231.000000	5570.000000	3.540607	5696.799927
1256.690000	230.000000	5550.000000	3.541376	5685.200195
1257.690000	229.000000	5490.000000	3.542146	5671.520386
1258.690000	228.000000	6020.000000	3.542916	5657.120361
1259.690000	227.000000	5790.000000	3.543685	5654.880371
1260.690000	226.000000	5260.000000	3.544455	5662.239990
1261.690000	225.000000	5730.000000	3.545224	5678.160400
1262.690000	224.000000	5540.000000	3.545994	5711.520386
1263.690000	223.000000	5600.000000	3.546764	5758.080444
1264.690000	222.000000	6040.000000	3.547533	5798.160400
1265.690000	221.000000	6160.000000	3.548303	5836.880493
1266.690000	220.000000	5720.000000	3.549072	5872.960205
1267.690000	219.000000	5770.000000	3.549842	5895.440063
1268.690000	218.000000	5970.000000	3.550612	5906.719971
1269.690000	217.000000	5950.000000	3.551381	5920.319824
1270.690000	216.000000	5810.000000	3.552151	5927.999878
1271.690000	215.000000	6160.000000	3.552920	5925.599976
1272.690000	214.000000	6020.000000	3.553690	5919.600220
1273.690000	213.000000	5760.000000	3.554460	5914.160156
1274.690000	212.000000	5820.000000	3.555229	5908.480225
1275.690000	211.000000	5900.000000	3.555999	5907.120361
1276.690000	210.000000	6020.000000	3.556768	5919.119873
1277.690000	209.000000	5770.000000	3.557538	5947.680054
1278.690000	208.000000	5780.000000	3.558308	5988.240356
1279.690000	207.000000	6170.000000	3.559077	6034.400024
1280.690000	206.000000	6330.000000	3.559847	6092.160034
1281.690000	205.000000	5870.000000	3.560616	6153.599854
1282.690000	204.000000	6150.000000	3.561386	6207.919922
1283.690000	203.000000	6430.000000	3.562156	6251.760254
1284.690000	202.000000	6430.000000	3.562925	6286.959839
1285.690000	201.000000	6300.000000	3.563695	6301.040039
1286.690000	200.000000	6460.000000	3.564464	6297.520142
1287.690000	199.000000	6170.000000	3.565234	6280.800171
1288.690000	198.000000	6360.000000	3.566004	6257.120361
1289.690000	197.000000	6180.000000	3.566773	6230.319824
1290.690000	196.000000	6040.000000	3.567543	6206.879883
1291.690000	195.000000	6230.000000	3.568312	6185.599976
1292.690000	194.000000	6270.000000	3.569082	6166.480103
1293.690000	193.000000	6120.000000	3.569852	6151.520386
1294.690000	192.000000	6200.000000	3.570621	6139.840088
1295.690000	191.000000	6030.000000	3.571391	6130.640259
1296.690000	190.000000	5990.000000	3.572161	6120.559692
1297.690000	189.000000	6300.000000	3.572930	6117.279663
1298.690000	188.000000	5710.000000	3.573700	6110.159912
1299.690000	187.000000	6740.000000	3.574469	6100.000000
1300.690000	186.000000	6160.000000	3.573959	6097.919922
1301.690000	185.000000	5640.000000	3.573088	6114.000244
1302.690000	184.000000	5840.000000	3.572217	6141.680298
1303.690000	183.000000	6090.000000	3.571345	6186.799927
1304.690000	182.000000	6470.000000	3.570474	6242.800293
1305.690000	181.000000	6530.000000	3.569603	6288.640137
1306.690000	180.000000	6570.000000	3.568732	6319.280396
1307.690000	179.000000	6150.000000	3.567860	6330.640259
1308.690000	178.000000	6440.000000	3.566989	6328.240356
1309.690000	177.000000	6120.000000	3.566118	6319.039917
1310.690000	176.000000	6320.000000	3.565247	6319.119873
1311.690000	175.000000	6150.000000	3.564376	6319.039917
1312.690000	174.000000	6600.000000	3.563504	6323.359985
1313.690000	173.000000	6250.000000	3.562633	6323.039551
1314.690000	172.000000	6380.000000	3.561762	6310.799561
1315.690000	171.000000	6400.000000	3.560891	6275.280151
1316.690000	170.000000	6390.000000	3.560019	6228.640137
1317.690000	169.000000	6010.000000	3.559148	6165.440063
1318.690000	168.000000	6090.000000	3.558277	6086.799927
1319.690000	167.000000	6120.000000	3.557406	6001.040039
1320.690000	166.000000	5860.000000	3.556535	5918.800049
1321.690000	165.000000	5870.000000	3.555663	5835.520020
1322.690000	164.000000	5900.000000	3.554792	5770.960083
1323.690000	163.000000	5280.000000	3.553921	5735.119019
1324.690000	162.000000	5480.000000	3.553050	5725.956421
1325.690000	161.000000	5740.000000	3.552178	5736.489868
1326.690000	160.000000	5920.000000	3.551307	5768.713379
1327.690000	159.000000	5700.000000	3.550436	5795.535889
1328.690000	158.000000	6290.000000	3.549565	5810.035400
1329.690000	157.000000	6660.000000	3.548694	5811.450806
1330.690000	156.000000	8650.000000	3.547822	5803.292236
1331.690000	155.000000	13580.000000	3.546951	5783.576050
1332.690000	154.000000	14170.000000	3.546080	5767.816162
1333.690000	153.000000	9950.000000	3.545209	5750.386963
1334.690000	152.000000	7330.000000	3.544337	5727.407837
1335.690000	151.000000	5900.000000	3.543466	5701.050415
1336.690000	150.000000	5550.000000	3.542595	5671.777344
1337.690000	149.000000	5530.000000	3.541724	5640.314331
1338.690000	148.000000	5550.000000	3.540853	5613.005981
1339.690000	147.000000	5480.000000	3.539981	5595.971680
1340.690000	146.000000	5600.000000	3.539110	5579.394531
1341.690000	145.000000	5840.000000	3.538239	5567.039795
1342.690000	144.000000	5370.000000	3.537368	5550.399780
1343.690000	143.000000	5830.000000	3.536496	5533.120117
1344.690000	142.000000	5110.000000	3.535625	5508.640137
1345.690000	141.000000	5650.000000	3.534754	5485.919800
1346.690000	140.000000	6170.000000	3.533883	5454.639893
1347.690000	139.000000	5650.000000	3.533011	5421.519775
1348.690000	138.000000	5510.000000	3.532140	5382.319946
1349.690000	137.000000	5290.000000	3.531269	5346.160278
1350.690000	136.000000	5230.000000	3.530398	5316.240234
1351.690000	135.000000	5080.000000	3.529527	5308.880005
1352.690000	134.000000	5080.000000	3.528655	5323.120117
1353.690000	133.000000	5430.000000	3.527784	5360.480347
1354.690000	132.000000	5490.000000	3.526913	5418.720093
1355.690000	131.000000	5480.000000	3.526042	5491.920166
1356.690000	130.000000	5550.000000	3.528134	5566.320190
1357.690000	129.000000	5700.000000	3.531063	5639.754028
1358.690000	128.000000	5470.000000	3.533991	5707.102661
1359.690000	127.000000	5900.000000	3.536920	5756.206055
1360.690000	126.000000	6120.000000	3.539849	5779.782715
1361.690000	125.000000	5980.000000	3.542777	5778.874512
1362.690000	124.000000	5790.000000	3.545706	5755.657349
1363.690000	123.000000	6280.000000	3.548634	5709.491577
1364.690000	122.000000	5880.000000	3.551563	5650.537109
1365.690000	121.000000	5630.000000	3.554492	5588.394165
1366.690000	120.000000	5460.000000	3.557420	5522.742920
1367.690000	119.000000	5480.000000	3.560349	5446.445923
1368.690000	118.000000	5370.000000	3.563277	5360.622559
1369.690000	117.000000	5350.000000	3.566206	5260.394287
1370.690000	116.000000	5280.000000	3.569134	5142.639771
1371.690000	115.000000	5190.000000	3.572063	5015.119934
1372.690000	114.000000	4730.000000	3.574992	4891.280212
1373.690000	113.000000	4610.000000	3.577920	4783.280029
1374.690000	112.000000	4450.000000	3.580849	4704.720154
1375.690000	111.000000	4460.000000	3.583777	4660.697327
1376.690000	110.000000	4780.000000	3.586706	4780.000000
1377.690000	109.000000	4510.000000	3.589635	4799.090881
1378.690000	108.000000	4760.000000	3.592563	4818.181763
1379.690000	107.000000	4700.000000	3.595492	4837.272644
1380.690000	106.000000	4870.000000	3.598420	4856.363525
1381.690000	105.000000	7280.000000	3.601349	4875.454407
1382.690000	104.000000	14330.000000	3.604278	4894.545593
1383.690000	103.000000	15680.000000	3.607206	4913.636475
1384.690000	102.000000	8690.000000	3.610135	4932.727356
1385.690000	101.000000	5540.000000	3.613063	4951.818237
1386.690000	100.000000	5020.000000	3.615992	4970.909119
1387.690000	99.000000	4990.000000	3.618920	4990.000000
1388.690000	98.000000	4450.000000	3.621849	4871.587830
1389.690000	97.000000	4710.000000	3.624778	4818.651733
1390.690000	96.000000	5230.000000	3.627706	4767.694397
1391.690000	95.000000	5470.000000	3.630635	4726.156616
1392.690000	94.000000	6100.000000	3.633563	4686.913147
1393.690000	93.000000	5360.000000	3.636492	4637.500916
1394.690000	92.000000	4860.000000	3.639421	4578.160400
1395.690000	91.000000	4670.000000	3.642349	4507.579651
1396.690000	90.000000	4400.000000	3.645278	4419.546204
1397.690000	89.000000	4470.000000	3.648206	4317.837219
1398.690000	88.000000	4140.000000	3.651135	4224.052734
1399.690000	87.000000	3800.000000	3.654063	4143.872070
1400.690000	86.000000	3890.000000	3.656992	4075.759888
1401.690000	85.000000	4250.000000	3.659921	4027.439880
1402.690000	84.000000	3990.000000	3.662849	4000.480042
1403.690000	83.000000	3860.000000	3.665778	3977.040100
1404.690000	82.000000	4230.000000	3.668706	3957.600098
1405.690000	81.000000	3600.000000	3.671635	3944.800110
1406.690000	80.000000	3960.000000	3.674564	3931.279907
1407.690000	79.000000	4070.000000	3.677492	3914.240112
1408.690000	78.000000	3850.000000	3.680421	3899.599915
1409.690000	77.000000	3920.000000	3.683349	3881.440125
1410.690000	76.000000	3860.000000	3.686278	3858.000183
1411.690000	75.000000	3860.000000	3.689206	3833.040161
1412.690000	74.000000	3790.000000	3.692135	3806.000061
1413.690000	73.000000	3760.000000	3.695064	3776.799927
1414.690000	72.000000	3610.000000	3.697992	3741.759949
1415.690000	71.000000	3930.000000	3.700921	3704.240112
1416.690000	70.000000	3730.000000	3.703849	3664.960022
1417.690000	69.000000	3620.000000	3.706778	3626.319885
1418.690000	68.000000	3520.000000	3.709707	3593.919983
1419.690000	67.000000	3290.000000	3.712635	3580.000000
1420.690000	66.000000	3350.000000	3.715564	3570.593872
1421.690000	65.000000	3990.000000	3.718492	3559.187317
1422.690000	64.000000	3650.000000	3.721421	3539.780273
1423.690000	63.000000	3430.000000	3.724350	3495.852966
1424.690000	62.000000	3660.000000	3.727278	3410.102539
1425.690000	61.000000	3650.000000	3.730207	3300.684204
1426.690000	60.000000	3840.000000	3.733135	3169.809265
1427.690000	59.000000	4160.000000	3.736064	3021.878357
1428.690000	58.000000	5030.000000	3.738992	2867.651062
1429.690000	57.000000	6500.000000	3.741921	2717.756042
1430.690000	56.000000	7180.000000	3.744850	2557.683258
1431.690000	55.000000	6260.000000	3.747778	2394.924469
1432.690000	54.000000	3010.000000	3.750707	2233.079681
1433.690000	53.000000	2000.000000	3.753635	2081.228638
1434.690000	52.000000	1620.000000	3.756564	1945.622864
1435.690000	51.000000	1730.000000	3.759493	1840.599976
1436.690000	50.000000	1630.000000	3.762421	1762.360077
1437.690000	49.000000	1820.000000	3.765350	1710.422821
1438.690000	48.000000	1660.000000	3.768278	1673.868561
1439.690000	47.000000	1690.000000	3.771207	1647.120056
1440.690000	46.000000	1620.000000	3.774135	1625.599976
1441.690000	45.000000	1440.000000	3.777064	1608.240051
1442.690000	44.000000	1620.000000	3.779993	1589.519958
1443.690000	43.000000	1660.000000	3.782921	1570.960083
1444.690000	42.000000	1500.000000	3.785850	1548.639984
1445.690000	41.000000	1640.000000	3.788778	1518.160095
1446.690000	40.000000	1570.000000	3.791707	1479.680023
1447.690000	39.000000	1410.000000	3.794636	1440.720062
1448.690000	38.000000	1310.000000	3.797564	1404.800110
1449.690000	37.000000	1240.000000	3.800493	1378.960114
1450.690000	36.000000	1300.000000	3.803421	1365.920105
1451.690000	35.000000	1470.000000	3.806350	1370.319977
1452.690000	34.000000	1210.000000	3.809278	1383.905334
1453.690000	33.000000	1550.000000	3.812207	1403.315887
1454.690000	32.000000	1350.000000	3.815136	1421.768951
1455.690000	31.000000	1480.000000	3.818064	1436.755981
1456.690000	30.000000	1480.000000	3.820993	1438.345337
1457.690000	29.000000	1600.000000	3.823921	1431.746979
1458.690000	28.000000	2250.000000	3.826850	1416.092377
1459.690000	27.000000	2700.000000	3.829779	1395.250397
1460.690000	26.000000	3210.000000	3.830423	1372.106323
1461.690000	25.000000	3590.000000	3.830423	1350.854797
1462.690000	24.000000	2900.000000	3.830423	1327.074432
1463.690000	23.000000	2300.000000	3.830423	1301.050415
1464.690000	22.000000	2190.000000	3.830423	1268.514328
1465.690000	21.000000	1340.000000	3.830423	1228.500290
1466.690000	20.000000	1250.000000	3.830423	1187.854004
1467.690000	19.000000	950.000000	3.830423	1154.167480
1468.690000	18.000000	1020.000000	3.830423	1133.075333
1469.690000	17.000000	1090.000000	3.830423	1133.440475
1470.690000	16.000000	970.000000	3.830423	1155.371628
1471.690000	15.000000	1250.000000	3.830423	1190.800018
1472.690000	14.000000	1290.000000	3.830423	1233.919983
1473.690000	13.000000	1290.000000	3.830423	1277.680054
1474.690000	12.000000	1450.000000	3.830423	1314.880066
1475.690000	11.000000	1330.000000	3.830423	1346.240082
1476.690000	10.000000	1300.000000	3.830423	1371.199951
1477.690000	9.000000	1350.000000	3.830423	1385.599976
1478.690000	8.000000	1440.000000	3.830423	1383.280029
1479.690000	7.000000	1510.000000	3.830423	1353.040009
1480.690000	6.000000	1520.000000	3.830423	1280.319977
1481.690000	5.000000	1490.000000	3.830423	1161.839981
1482.690000	4.000000	1060.000000	3.830423	999.120026
1483.690000	3.000000	950.000000	3.830423	804.879990
1484.690000	2.000000	500.000000	3.830423	601.680031
1485.690000	1.000000	140.000000	3.830423	414.880028
1486.690000	0.000000	0.000000	3.830423	258.959999
1487.690000	-1.000000	10.000000	3.830423	150.000000
1488.690000	-2.000000	10.000000	3.830423	83.839998
