# Supplementary material for: Enhancing the Longevity and Structural Stability of Humidity Sensors: Iron Thin Films with Nitride Bonding Synthesized via Magnetic Field-Assisted Sparking Discharge
Source: Sensors (Basel). 2024 Aug 23;24(17):5466. doi: 10.3390/s24175466 (PMC11397896; doi:10.3390/s24175466)
Supplement: Supplementary file 1 [file sensors-24-05466-s001.zip › XPS_7-1-2024/7.Fresh N2 magnet/C 1s]

Dataset C 1s:48(7-1-2024)
Dwell Time (s)	0.250000
Number of sweeps	2
Kinetic Energy(eV)	Binding Energy(eV)	Intensity(cps)	Transmission Value	Background(cps)	C 1s(cps)	C 1s(cps)	C 1s(cps)	C 1s(cps)	Envelope(cps)
1183.890000	302.800000	1300.000000	0.567243	1287.760010	0.000000	0.000000	0.000000	0.000000	0.000000
1183.990000	302.700000	1350.000000	0.567223	1283.312012	0.000000	0.000000	0.000000	0.000000	0.000000
1184.090000	302.600000	1232.000000	0.567203	1277.488037	0.000000	0.000000	0.000000	0.000000	0.000000
1184.190000	302.500000	1264.000000	0.567183	1270.640015	0.000000	0.000000	0.000000	0.000000	0.000000
1184.290000	302.400000	1258.000000	0.567162	1264.783936	0.000000	0.000000	0.000000	0.000000	0.000000
1184.390000	302.300000	1242.000000	0.567142	1261.696045	0.000000	0.000000	0.000000	0.000000	0.000000
1184.490000	302.200000	1314.000000	0.567122	1260.262695	0.000000	0.000000	0.000000	0.000000	0.000000
1184.590000	302.100000	1288.000000	0.567101	1261.171997	0.000000	0.000000	0.000000	0.000000	0.000000
1184.690000	302.000000	1238.000000	0.567081	1264.104004	0.000000	0.000000	0.000000	0.000000	0.000000
1184.790000	301.900000	1260.000000	0.567061	1267.682739	0.000000	0.000000	0.000000	0.000000	0.000000
1184.890000	301.800000	1300.000000	0.567041	1270.739990	0.000000	0.000000	0.000000	0.000000	0.000000
1184.990000	301.700000	1352.000000	0.567020	1273.479980	0.000000	0.000000	0.000000	0.000000	0.000000
1185.090000	301.600000	1332.000000	0.567000	1274.510620	0.000000	0.000000	0.000000	0.000000	0.000000
1185.190000	301.500000	1308.000000	0.566980	1273.527954	0.000000	0.000000	0.000000	0.000000	0.000000
1185.290000	301.400000	1266.000000	0.566960	1270.612061	0.000000	0.000000	0.000000	0.000000	0.000000
1185.390000	301.300000	1302.000000	0.566939	1266.386719	0.000000	0.000000	0.000000	0.000000	0.000000
1185.490000	301.200000	1258.000000	0.566919	1262.583984	0.000000	0.000000	0.000000	0.000000	0.000000
1185.590000	301.100000	1176.000000	0.566899	1259.780029	0.000000	0.000000	0.000000	0.000000	0.000000
1185.690000	301.000000	1300.000000	0.566878	1257.926636	0.000000	0.000000	0.000000	0.000000	0.000000
1185.790000	300.900000	1238.000000	0.566858	1258.079956	0.000000	0.000000	0.000000	0.000000	0.000000
1185.890000	300.800000	1258.000000	0.566838	1258.647949	0.000000	0.000000	0.000000	0.000000	0.000000
1185.990000	300.700000	1302.000000	0.566818	1258.023926	0.000000	0.000000	0.000000	0.000000	0.000000
1186.090000	300.600000	1250.000000	0.566797	1255.903931	0.000000	0.000000	0.000000	0.000000	0.000000
1186.190000	300.500000	1286.000000	0.566777	1254.208008	0.000000	0.000000	0.000000	0.000000	0.000000
1186.290000	300.400000	1170.000000	0.566757	1251.592041	0.000000	0.000000	0.000000	0.000000	0.000000
1186.390000	300.300000	1300.000000	0.566737	1250.463989	0.000000	0.000000	0.000000	0.000000	0.000000
1186.490000	300.200000	1304.000000	0.566716	1250.952026	0.000000	0.000000	0.000000	0.000000	0.000000
1186.590000	300.100000	1282.000000	0.566696	1254.287964	0.000000	0.000000	0.000000	0.000000	0.000000
1186.690000	300.000000	1228.000000	0.566676	1257.255981	0.000000	0.000000	0.000000	0.000000	0.000000
1186.790000	299.900000	1302.000000	0.566655	1260.748291	0.000000	0.000000	0.000000	0.000000	0.000000
1186.890000	299.800000	1260.000000	0.566635	1263.037109	0.000000	0.000000	0.000000	0.000000	0.000000
1186.990000	299.700000	1250.000000	0.566615	1263.898193	0.000000	0.000000	0.000000	0.000000	0.000000
1187.090000	299.600000	1288.000000	0.566595	1261.763672	0.000000	0.000000	0.000000	0.000000	0.000000
1187.190000	299.500000	1280.000000	0.566574	1258.937500	0.000000	0.000000	0.000000	0.000000	0.000000
1187.290000	299.400000	1232.000000	0.566554	1255.430542	0.000000	0.000000	0.000000	0.000000	0.000000
1187.390000	299.300000	1404.000000	0.566534	1251.818848	0.000000	0.000000	0.000000	0.000000	0.000000
1187.490000	299.200000	1308.000000	0.566514	1249.238525	0.000000	0.000000	0.000000	0.000000	0.000000
1187.590000	299.100000	1240.000000	0.566493	1248.793457	0.000000	0.000000	0.000000	0.000000	0.000000
1187.690000	299.000000	1246.000000	0.566473	1249.475586	0.000000	0.000000	0.000000	0.000000	0.000000
1187.790000	298.900000	1248.000000	0.566453	1250.282104	0.000000	0.000000	0.000000	0.000000	0.000000
1187.890000	298.800000	1270.000000	0.566432	1250.965088	0.000000	0.000000	0.000000	0.000000	0.000000
1187.990000	298.700000	1238.000000	0.566412	1250.244385	0.000000	0.000000	0.000000	0.000000	0.000000
1188.090000	298.600000	1280.000000	0.566392	1247.384033	0.000000	0.000000	0.000000	0.000000	0.000000
1188.190000	298.500000	1264.000000	0.566372	1242.959961	0.000000	0.000000	0.000000	0.000000	0.000000
1188.290000	298.400000	1224.000000	0.566351	1238.063965	0.000000	0.000000	0.000000	0.000000	0.000000
1188.390000	298.300000	1196.000000	0.566331	1233.185425	0.000000	0.000000	0.000000	0.000000	0.000000
1188.490000	298.200000	1216.000000	0.566311	1228.851074	0.000000	0.000000	0.000000	0.000000	0.000000
1188.590000	298.100000	1248.000000	0.566291	1225.620850	0.000000	0.000000	0.000000	0.000000	0.000000
1188.690000	298.000000	1242.000000	0.566270	1223.206787	0.000000	0.000000	0.000000	0.000000	0.000000
1188.790000	297.900000	1232.000000	0.566250	1221.762207	0.000000	0.000000	0.000000	0.000000	0.000000
1188.890000	297.800000	1164.000000	0.566230	1220.786621	0.000000	0.000000	0.000000	0.000000	0.000000
1188.990000	297.700000	1316.000000	0.566209	1220.556152	0.000000	0.000000	0.000000	0.000000	0.000000
1189.090000	297.600000	1276.000000	0.566189	1220.510620	0.000000	0.000000	0.000000	0.000000	0.000000
1189.190000	297.500000	1250.000000	0.566169	1219.898193	0.000000	0.000000	0.000000	0.000000	0.000000
1189.290000	297.400000	1236.000000	0.566149	1217.602783	0.000000	0.000000	0.000000	0.000000	0.000000
1189.390000	297.300000	1274.000000	0.566128	1213.244873	0.000000	0.000000	0.000000	0.000000	0.000000
1189.490000	297.200000	1230.000000	0.566108	1206.180420	0.000000	0.000000	0.000000	0.000000	0.000000
1189.590000	297.100000	1200.000000	0.566088	1196.889526	0.000000	0.000000	0.000000	0.000000	0.000000
1189.690000	297.000000	1218.000000	0.566067	1186.977295	0.000000	0.000000	0.000000	0.000000	0.000000
1189.790000	296.900000	1142.000000	0.566047	1177.975952	0.000000	0.000000	0.000000	0.000000	0.000000
1189.890000	296.800000	1144.000000	0.566027	1171.083984	0.000000	0.000000	0.000000	0.000000	0.000000
1189.990000	296.700000	1156.000000	0.566033	1167.566650	0.000000	0.000000	0.000000	0.000000	0.000000
1190.090000	296.600000	1138.000000	0.566045	1166.656006	0.000000	0.000000	0.000000	0.000000	0.000000
1190.190000	296.500000	1206.000000	0.566057	1167.839966	0.000000	0.000000	0.000000	0.000000	0.000000
1190.290000	296.400000	1234.000000	0.566070	1169.471924	0.000000	0.000000	0.000000	0.000000	0.000000
1190.390000	296.300000	1208.000000	0.566082	1170.893311	0.000000	0.000000	0.000000	0.000000	0.000000
1190.490000	296.200000	1162.000000	0.566095	1171.031982	0.000000	0.000000	0.000000	0.000000	0.000000
1190.590000	296.100000	1182.000000	0.566107	1171.552002	0.000000	0.000000	0.000000	0.000000	0.000000
1190.690000	296.000000	1118.000000	0.566119	1171.493286	0.000000	0.000000	0.000000	0.000000	0.000000
1190.790000	295.900000	1198.000000	0.566132	1172.039917	0.000000	0.000000	0.000000	0.000000	0.000000
1190.890000	295.800000	1248.000000	0.566144	1173.391968	0.000000	0.000000	0.000000	0.000000	0.000000
1190.990000	295.700000	1232.000000	0.566156	1175.485352	0.000000	0.000000	0.000000	0.000000	0.000000
1191.090000	295.600000	1198.000000	0.566169	1177.328003	0.000000	0.000000	0.000000	0.000000	0.000000
1191.190000	295.500000	1162.000000	0.566181	1180.085938	0.000000	0.000000	0.000000	0.000000	0.000000
1191.290000	295.400000	1164.000000	0.566193	1182.847168	0.000000	0.000000	0.000000	0.000000	0.000000
1191.390000	295.300000	1206.000000	0.566206	1185.363525	0.000000	0.000000	0.000000	0.000000	0.000000
1191.490000	295.200000	1192.000000	0.566218	1188.243286	0.000000	0.000000	0.000000	0.000000	0.000000
1191.590000	295.100000	1178.000000	0.566231	1190.782227	0.000000	0.000000	0.000000	0.000000	0.000000
1191.690000	295.000000	1214.000000	0.566243	1191.722656	0.000000	0.000000	0.000000	0.000000	0.000000
1191.790000	294.900000	1300.000000	0.566255	1192.077881	0.000000	0.000000	0.000000	0.000000	0.000000
1191.890000	294.800000	1174.000000	0.566268	1191.594604	0.000000	0.000000	0.000000	0.000000	0.000000
1191.990000	294.700000	1210.000000	0.566280	1189.520874	0.000000	0.000000	0.000000	0.000000	0.000000
1192.090000	294.600000	1198.000000	0.566292	1186.560547	0.000000	0.000000	0.000000	0.000000	0.000000
1192.190000	294.500000	1186.000000	0.566305	1184.387573	0.000000	0.000000	0.000000	0.000000	0.000000
1192.290000	294.400000	1132.000000	0.566317	1182.329834	0.000000	0.000000	0.000000	0.000000	0.000000
1192.390000	294.300000	1210.000000	0.566329	1180.691284	0.000000	0.000000	0.000000	0.000000	0.000000
1192.490000	294.200000	1188.000000	0.566342	1180.271973	0.000000	0.000000	0.000000	0.000000	0.000000
1192.590000	294.100000	1164.000000	0.566354	1181.504028	0.000000	0.000000	0.000000	0.000000	0.000000
1192.690000	294.000000	1166.000000	0.566366	1182.840820	0.000000	0.000000	0.000000	0.000000	0.000000
1192.790000	293.900000	1186.000000	0.566379	1184.186279	0.000000	0.000000	0.000000	0.000000	0.000000
1192.890000	293.800000	1230.000000	0.566391	1186.052490	0.000000	0.000000	0.000000	0.000000	0.000000
1192.990000	293.700000	1164.000000	0.566404	1188.055420	0.000000	0.000000	0.000000	0.000000	0.000000
1193.090000	293.600000	1176.000000	0.566416	1188.883179	0.000000	0.000000	0.000000	0.000000	0.000000
1193.190000	293.500000	1208.000000	0.566428	1189.181396	0.000000	0.000000	0.000000	0.000000	0.000000
1193.290000	293.400000	1242.000000	0.566441	1188.374146	0.000000	0.000000	0.000000	0.000000	0.000000
1193.390000	293.300000	1222.000000	0.566453	1185.437378	0.000000	0.000000	0.000000	0.000000	0.000000
1193.490000	293.200000	1202.000000	0.566465	1179.987061	0.000000	0.000000	0.000000	0.000000	0.000000
1193.590000	293.100000	1186.000000	0.566478	1173.463379	0.000000	0.000000	0.000000	0.000000	0.000000
1193.690000	293.000000	1148.000000	0.566490	1165.444458	0.000000	0.000000	0.000000	0.000000	0.000000
1193.790000	292.900000	1144.000000	0.566502	1157.930176	0.000000	0.000000	0.000000	0.000000	0.000000
1193.890000	292.800000	1114.000000	0.566515	1151.024780	0.000000	0.000000	0.000000	0.000000	0.000000
1193.990000	292.700000	1174.000000	0.566527	1145.432007	0.000000	0.000000	0.000000	0.000000	0.000000
1194.090000	292.600000	1146.000000	0.566539	1139.936035	0.000000	0.000000	0.000000	0.000000	0.000000
1194.190000	292.500000	1166.000000	0.566552	1135.823975	0.000000	0.000000	0.000000	0.000001	0.000001
1194.290000	292.400000	1076.000000	0.566564	1131.112061	0.000000	0.000000	0.000000	0.000003	0.000003
1194.390000	292.300000	1156.000000	0.566577	1127.088013	0.000000	0.000000	0.000000	0.000008	0.000008
1194.490000	292.200000	1166.000000	0.566589	1123.624023	0.000000	0.000000	0.000000	0.000019	0.000019
1194.590000	292.100000	1144.000000	0.566601	1122.096069	0.000000	0.000000	0.000000	0.000045	0.000045
1194.690000	292.000000	1110.000000	0.566614	1121.350830	0.000000	0.000000	0.000000	0.000105	0.000105
1194.790000	291.900000	1120.000000	0.566626	1123.009644	0.000000	0.000000	0.000000	0.000241	0.000241
1194.890000	291.800000	1100.000000	0.566638	1126.224487	0.000000	0.000000	0.000000	0.000538	0.000538
1194.990000	291.700000	1120.000000	0.566651	1130.563354	0.000000	0.000000	0.000000	0.001176	0.001176
1195.090000	291.600000	1164.000000	0.566663	1134.890991	0.000000	0.000000	0.000000	0.002512	0.002512
1195.190000	291.500000	1152.000000	0.566675	1139.499023	0.000000	0.000000	0.000000	0.005249	0.005249
1195.290000	291.400000	1214.000000	0.566688	1143.331543	0.000000	0.000000	0.000000	0.010731	0.010731
1195.390000	291.300000	1228.000000	0.566700	1146.564941	0.000000	0.000000	0.000000	0.021462	0.021462
1195.490000	291.200000	1222.000000	0.566712	1149.423218	0.000000	0.000000	0.000000	0.042004	0.042004
1195.590000	291.100000	1152.000000	0.566725	1152.495972	0.000000	0.000000	0.000000	0.080452	0.080452
1195.690000	291.000000	1224.000000	0.566737	1224.000000	0.000000	0.000000	0.000000	0.150822	0.150822
1195.790000	290.900000	1148.000000	0.566750	1224.231934	0.000000	0.000000	0.000001	0.276941	0.276941
1195.890000	290.800000	1170.000000	0.566762	1224.394653	0.000000	0.000000	0.000002	0.498783	0.498785
1195.990000	290.700000	1202.000000	0.566774	1224.457275	0.000000	0.000000	0.000005	0.879006	0.879011
1196.090000	290.600000	1136.000000	0.566787	1224.721191	0.000000	0.000000	0.000011	1.515894	1.515905
1196.190000	290.500000	1178.000000	0.566799	1224.854492	0.000000	0.000000	0.000026	2.558427	2.558453
1196.290000	290.400000	1154.000000	0.566811	1225.059937	0.000000	0.000000	0.000060	4.225913	4.225974
1196.390000	290.300000	1270.000000	0.566824	1224.906738	0.000000	0.000000	0.000137	6.831435	6.831572
1196.490000	290.200000	1286.000000	0.566836	1224.701904	0.000000	0.000000	0.000305	10.807545	10.807850
1196.590000	290.100000	1194.000000	0.566848	1224.777710	0.000000	0.000001	0.000662	16.730986	16.731649
1196.690000	290.000000	1234.000000	0.566861	1224.728638	0.000000	0.000002	0.001408	25.340815	25.342224
1196.790000	289.900000	1218.000000	0.566873	1224.726562	0.000000	0.000005	0.002929	37.541538	37.544472
1196.890000	289.800000	1280.000000	0.566885	1224.531738	0.000000	0.000014	0.005958	54.382309	54.388279
1196.990000	289.700000	1256.000000	0.566898	1224.408081	0.000000	0.000033	0.011862	77.021812	77.033707
1197.090000	289.600000	1272.000000	0.566910	1224.233032	0.000000	0.000079	0.023109	106.548256	106.571442
1197.190000	289.500000	1328.000000	0.566923	1223.883057	0.000000	0.000185	0.044063	143.795029	143.839279
1197.290000	289.400000	1442.000000	0.566935	1223.179199	0.000000	0.000425	0.082246	189.135727	189.218399
1197.390000	289.300000	1446.000000	0.566947	1222.459106	0.000000	0.000955	0.150435	242.165390	242.316772
1197.490000	289.200000	1520.000000	0.566960	1221.507324	0.000000	0.002098	0.269751	301.403442	301.675293
1197.590000	289.100000	1668.000000	0.566972	1220.095459	0.000001	0.004508	0.473332	364.080170	364.558014
1197.690000	289.000000	1692.000000	0.566984	1218.604004	0.000002	0.009474	0.812819	426.116150	426.938446
1197.790000	288.900000	1660.000000	0.566997	1217.205200	0.000006	0.019476	1.366080	482.402863	483.788422
1197.890000	288.800000	1718.000000	0.567009	1215.622192	0.000015	0.039175	2.247114	527.435242	529.721558
1197.990000	288.700000	1758.000000	0.567021	1213.909912	0.000038	0.077103	3.617744	556.233398	559.928284
1198.090000	288.600000	1824.000000	0.567034	1211.988037	0.000094	0.148507	5.700194	565.331116	571.179932
1198.190000	288.500000	1792.000000	0.567046	1210.157715	0.000225	0.279949	8.788824	553.425476	562.494446
1198.290000	288.400000	1784.000000	0.567058	1208.345215	0.000529	0.516741	13.258073	522.172791	535.948120
1198.390000	288.300000	1710.000000	0.567071	1206.753906	0.001217	0.935604	19.562262	475.285522	495.784607
1198.490000	288.200000	1674.000000	0.567083	1205.267456	0.002740	1.658196	28.225113	417.876373	447.762421
1198.590000	288.100000	1662.000000	0.567096	1203.812256	0.006032	2.875885	39.811935	355.450073	398.143921
1198.690000	288.000000	1506.000000	0.567108	1202.831543	0.012987	4.881277	54.840931	293.009583	352.744781
1198.790000	287.900000	1554.000000	0.567120	1201.698730	0.027350	8.108534	73.691757	234.468842	316.296478
1198.890000	287.800000	1428.000000	0.567133	1200.949097	0.056346	13.182679	96.496391	182.417236	292.152649
1198.990000	287.700000	1478.000000	0.567145	1200.041748	0.113576	20.975084	122.983780	138.173492	282.245941
1199.090000	287.600000	1482.000000	0.567157	1199.118042	0.224018	32.659206	152.339035	102.017204	287.239471
1199.190000	287.500000	1452.000000	0.567170	1198.282471	0.432413	49.755833	183.111160	73.492287	306.791687
1199.290000	287.400000	1534.000000	0.567182	1197.190430	0.816920	74.151199	213.223145	51.718529	339.909790
1199.390000	287.300000	1558.000000	0.567194	1196.020020	1.511160	108.064781	240.133942	35.587074	385.296967
1199.490000	287.200000	1624.000000	0.567207	1194.641602	2.741512	153.997559	261.170044	23.943668	441.852783
1199.590000	287.100000	1768.000000	0.567219	1192.814453	4.870022	214.415695	273.984924	15.757662	509.028290
1199.690000	287.000000	1806.000000	0.567232	1190.863770	8.465878	291.348022	277.018524	10.146153	586.978577
1199.790000	286.900000	1924.000000	0.567244	1188.543091	14.402861	385.959351	269.836426	6.392773	676.591370
1199.890000	286.800000	1946.000000	0.567256	1186.146851	23.981894	497.908813	253.395081	3.941806	779.227600
1199.990000	286.700000	2158.000000	0.567269	1183.089966	39.082573	624.673950	229.618454	2.378678	895.753662
1200.090000	286.600000	2206.000000	0.567281	1179.875610	62.335632	761.012756	201.049301	1.404776	1025.802490
1200.190000	286.500000	2354.000000	0.567293	1176.195435	97.299171	898.777161	170.360672	0.811877	1167.248901
1200.290000	286.400000	2476.000000	0.567306	1172.128418	148.607117	1027.324463	139.937576	0.459147	1316.328369
1200.390000	286.300000	2712.000000	0.567318	1167.322510	222.040253	1134.683472	111.612526	0.254095	1468.590454
1200.490000	286.200000	2656.000000	0.567330	1162.674805	324.449677	1209.414307	86.570168	0.137956	1620.572144
1200.590000	286.100000	2860.000000	0.567343	1157.385254	463.597290	1242.795288	65.386246	0.073342	1771.852173
1200.690000	286.000000	3090.000000	0.567355	1151.372070	647.311462	1230.411011	48.146545	0.038160	1925.907104
1200.790000	285.900000	3286.000000	0.567367	1144.738281	882.221497	1174.034546	34.597260	0.019430	2090.872803
1200.890000	285.800000	3510.000000	0.567380	1137.395752	1172.426758	1080.546021	24.289522	0.009680	2277.271973
1200.990000	285.700000	3500.000000	0.567392	1130.063477	1517.594482	960.391968	16.674648	0.004718	2494.665527
1201.090000	285.600000	3790.000000	0.567405	1121.817383	1910.813232	825.546143	11.193864	0.002250	2747.555420
1201.190000	285.500000	4136.000000	0.567417	1112.483154	2336.822021	687.440857	7.350790	0.001049	3031.614746
1201.290000	285.400000	4360.000000	0.567429	1102.433594	2771.243652	555.461548	4.723024	0.000478	3331.428711
1201.390000	285.300000	4680.000000	0.567442	1091.370850	3181.588135	436.198395	2.969645	0.000213	3620.756592
1201.490000	285.200000	4864.000000	0.567454	1079.711426	3530.579834	333.384247	1.827362	0.000093	3865.791504
1201.590000	285.100000	5070.000000	0.567466	1067.385986	3781.723145	248.297623	1.100511	0.000040	4031.121338
1201.690000	285.000000	5202.000000	0.567479	1054.620605	3906.095215	180.390320	0.648647	0.000017	4087.134277
1201.790000	284.900000	5008.000000	0.567491	1042.417725	3887.725342	127.983788	0.374151	0.000007	4016.083496
1201.890000	284.800000	4844.000000	0.567503	1030.686768	3729.244385	88.766129	0.211191	0.000003	3818.221680
1201.990000	284.700000	4740.000000	0.567516	1019.244141	3450.277832	60.203308	0.116682	0.000001	3510.597900
1202.090000	284.600000	4222.000000	0.567528	1009.365723	3082.307373	39.937454	0.063237	0.000000	3122.308105
1202.190000	284.500000	3656.000000	0.567540	1001.202881	2662.620117	25.920782	0.033559	0.000000	2688.574463
1202.290000	284.400000	3324.000000	0.567553	994.040527	2227.693115	16.462870	0.017430	0.000000	2244.173340
1202.390000	284.300000	2790.000000	0.567565	988.502686	1808.150391	10.233006	0.008859	0.000000	1818.392334
1202.490000	284.200000	2278.000000	0.567578	984.526367	1426.059570	6.225387	0.004406	0.000000	1432.289307
1202.590000	284.100000	1954.000000	0.567590	981.536804	1094.442261	3.706799	0.002144	0.000000	1098.151245
1202.690000	284.000000	1800.000000	0.567602	979.013306	818.364990	2.160173	0.001021	0.000000	820.526184
1202.790000	283.900000	1520.000000	0.567615	977.345032	596.841614	1.231993	0.000475	0.000000	598.074097
1202.890000	283.800000	1404.000000	0.567627	976.029419	425.011108	0.687572	0.000216	0.000000	425.698883
1202.990000	283.700000	1262.000000	0.567639	975.147461	295.824005	0.376159	0.000096	0.000000	296.200256
1203.090000	283.600000	1152.000000	0.567652	974.601807	201.351379	0.201670	0.000042	0.000000	201.553101
1203.190000	283.500000	1166.000000	0.567664	974.011475	134.043533	0.105848	0.000018	0.000000	134.149399
1203.290000	283.400000	1098.000000	0.567676	973.628967	87.304077	0.054373	0.000007	0.000000	87.358459
1203.390000	283.300000	1128.000000	0.567689	973.153076	55.642670	0.027333	0.000003	0.000000	55.670006
1203.490000	283.200000	1014.000000	0.567701	973.026855	34.707329	0.013445	0.000001	0.000000	34.720776
1203.590000	283.100000	1072.000000	0.567713	972.721741	21.188622	0.006471	0.000000	0.000000	21.195091
1203.690000	283.000000	1046.000000	0.567726	972.495850	12.660760	0.003046	0.000000	0.000000	12.663806
1203.790000	282.900000	1008.000000	0.567738	972.386353	7.404264	0.001403	0.000000	0.000000	7.405667
1203.890000	282.800000	1032.000000	0.567751	972.202698	4.237835	0.000632	0.000000	0.000000	4.238467
1203.990000	282.700000	1032.000000	0.567763	972.018494	2.373607	0.000278	0.000000	0.000000	2.373885
1204.090000	282.600000	994.000000	0.567775	971.950806	1.302635	0.000120	0.000000	0.000000	1.302755
1204.190000	282.500000	958.000000	0.567788	971.993774	0.700809	0.000051	0.000000	0.000000	0.700860
1204.290000	282.400000	950.000000	0.567800	972.061523	0.369137	0.000021	0.000000	0.000000	0.369158
1204.390000	282.300000	1004.000000	0.567812	971.963135	0.190302	0.000009	0.000000	0.000000	0.190311
1204.490000	282.200000	960.000000	0.567825	972.000000	0.096012	0.000003	0.000000	0.000000	0.096015
1204.590000	282.100000	972.000000	0.567837	972.000000	0.047400	0.000001	0.000000	0.000000	0.047401
1204.690000	282.000000	956.000000	0.567849	974.065552	0.022895	0.000000	0.000000	0.000000	0.022896
1204.790000	281.900000	1070.000000	0.567862	975.077454	0.010819	0.000000	0.000000	0.000000	0.010819
1204.890000	281.800000	1074.000000	0.567874	976.158386	0.005000	0.000000	0.000000	0.000000	0.005000
1204.990000	281.700000	1044.000000	0.567886	976.802551	0.002260	0.000000	0.000000	0.000000	0.002260
1205.090000	281.600000	1050.000000	0.567899	976.660339	0.000999	0.000000	0.000000	0.000000	0.000999
1205.190000	281.500000	1044.000000	0.567911	976.542114	0.000432	0.000000	0.000000	0.000000	0.000432
1205.290000	281.400000	970.000000	0.567924	976.344910	0.000183	0.000000	0.000000	0.000000	0.000183
1205.390000	281.300000	986.000000	0.567936	976.348328	0.000076	0.000000	0.000000	0.000000	0.000076
1205.490000	281.200000	978.000000	0.567948	977.441956	0.000031	0.000000	0.000000	0.000000	0.000031
1205.590000	281.100000	952.000000	0.567961	979.735596	0.000012	0.000000	0.000000	0.000000	0.000012
1205.690000	281.000000	980.000000	0.567973	982.579163	0.000005	0.000000	0.000000	0.000000	0.000005
1205.790000	280.900000	1082.000000	0.567985	985.771545	0.000002	0.000000	0.000000	0.000000	0.000002
1205.890000	280.800000	1060.000000	0.567998	988.190125	0.000001	0.000000	0.000000	0.000000	0.000001
1205.990000	280.700000	1018.000000	0.568010	988.802429	0.000000	0.000000	0.000000	0.000000	0.000000
1206.090000	280.600000	1002.000000	0.568022	987.321228	0.000000	0.000000	0.000000	0.000000	0.000000
1206.190000	280.500000	976.000000	0.568035	983.929871	0.000000	0.000000	0.000000	0.000000	0.000000
1206.290000	280.400000	970.000000	0.568047	979.121216	0.000000	0.000000	0.000000	0.000000	0.000000
1206.390000	280.300000	980.000000	0.568059	974.167358	0.000000	0.000000	0.000000	0.000000	0.000000
1206.490000	280.200000	1018.000000	0.568072	969.372314	0.000000	0.000000	0.000000	0.000000	0.000000
1206.590000	280.100000	1000.000000	0.568084	965.471985	0.000000	0.000000	0.000000	0.000000	0.000000
1206.690000	280.000000	930.000000	0.568097	963.263977	0.000000	0.000000	0.000000	0.000000	0.000000
1206.790000	279.900000	932.000000	0.568109	962.151978	0.000000	0.000000	0.000000	0.000000	0.000000
1206.890000	279.800000	1010.000000	0.568121	961.832031	0.000000	0.000000	0.000000	0.000000	0.000000
1206.990000	279.700000	1004.000000	0.568134	962.720032	0.000000	0.000000	0.000000	0.000000	0.000000
1207.090000	279.600000	984.000000	0.568146	963.968018	0.000000	0.000000	0.000000	0.000000	0.000000
1207.190000	279.500000	934.000000	0.568158	965.031982	0.000000	0.000000	0.000000	0.000000	0.000000
1207.290000	279.400000	976.000000	0.568171	965.928040	0.000000	0.000000	0.000000	0.000000	0.000000
1207.390000	279.300000	1008.000000	0.568183	966.960022	0.000000	0.000000	0.000000	0.000000	0.000000
1207.490000	279.200000	1010.000000	0.568195	967.408020	0.000000	0.000000	0.000000	0.000000	0.000000
1207.590000	279.100000	1006.000000	0.568208	968.135986	0.000000	0.000000	0.000000	0.000000	0.000000
1207.690000	279.000000	882.000000	0.568220	968.567993	0.000000	0.000000	0.000000	0.000000	0.000000
1207.790000	278.900000	1034.000000	0.568232	969.064026	0.000000	0.000000	0.000000	0.000000	0.000000
1207.890000	278.800000	976.000000	0.568245	969.216003	0.000000	0.000000	0.000000	0.000000	0.000000
