# Supplementary material for: Enhancing the Longevity and Structural Stability of Humidity Sensors: Iron Thin Films with Nitride Bonding Synthesized via Magnetic Field-Assisted Sparking Discharge
Source: Sensors (Basel). 2024 Aug 23;24(17):5466. doi: 10.3390/s24175466 (PMC11397896; doi:10.3390/s24175466)
Supplement: Supplementary file 1 [file sensors-24-05466-s001.zip › XPS_7-1-2024/7.Fresh N2 magnet/Fe 2p]

Dataset Fe 2p:45(7-1-2024)
Dwell Time (s)	0.150000
Number of sweeps	2
Kinetic Energy(eV)	Binding Energy(eV)	Intensity(cps)	Transmission Value	Background(cps)	Fe 2p(cps)	Fe 2p(cps)	Fe 2p(cps)	Fe 2p(cps)	Fe 2p(cps)	Fe 2p(cps)	Fe 2p(cps)	Fe 2p(cps)	Envelope(cps)
743.890000	742.800000	8466.666667	0.548075	8378.723145	0.000000	0.000000	0.000000	0.000000	0.000000	0.000000	0.000000	0.000000	0.000000
743.990000	742.700000	8330.000000	0.548070	8365.039876	0.000000	0.000000	0.000000	0.000000	0.000000	0.000000	0.000000	0.000000	0.000000
744.090000	742.600000	8330.000000	0.548064	8347.660319	0.000000	0.000000	0.000000	0.000000	0.000000	0.000000	0.000000	0.000000	0.000000
744.190000	742.500000	8180.000000	0.548058	8325.303548	0.000000	0.000000	0.000000	0.000000	0.000000	0.000000	0.000000	0.000000	0.000000
744.290000	742.400000	8516.666667	0.548053	8305.104980	0.000000	0.000000	0.000000	0.000000	0.000000	0.000000	0.000000	0.000000	0.000000
744.390000	742.300000	8396.666667	0.548047	8289.051107	0.000000	0.000000	0.000000	0.000000	0.000000	0.000000	0.000000	0.000000	0.000000
744.490000	742.200000	8440.000000	0.548041	8279.119466	0.000000	0.000000	0.000000	0.000000	0.000000	0.000000	0.000000	0.000000	0.000000
744.590000	742.100000	8410.000000	0.548036	8276.072591	0.000000	0.000000	0.000000	0.000000	0.000000	0.000000	0.000000	0.000000	0.000000
744.690000	742.000000	8086.666667	0.548030	8281.910807	0.000000	0.000000	0.000000	0.000000	0.000000	0.000000	0.000000	0.000000	0.000000
744.790000	741.900000	8406.666667	0.548024	8291.660156	0.000000	0.000000	0.000000	0.000000	0.000000	0.000000	0.000000	0.000000	0.000000
744.890000	741.800000	8543.333333	0.548019	8302.087402	0.000000	0.000000	0.000000	0.000000	0.000000	0.000000	0.000000	0.000000	0.000000
744.990000	741.700000	8553.333333	0.548013	8311.816406	0.000000	0.000000	0.000000	0.000000	0.000000	0.000000	0.000000	0.000000	0.000000
745.090000	741.600000	8530.000000	0.548007	8316.384277	0.000000	0.000000	0.000000	0.000000	0.000000	0.000000	0.000000	0.000000	0.000000
745.190000	741.500000	8563.333333	0.548002	8313.710124	0.000000	0.000000	0.000000	0.000000	0.000000	0.000000	0.000000	0.000000	0.000000
745.290000	741.400000	8386.666667	0.547996	8304.506836	0.000000	0.000000	0.000000	0.000000	0.000000	0.000000	0.000000	0.000000	0.000000
745.390000	741.300000	8303.333333	0.547990	8290.579427	0.000000	0.000000	0.000000	0.000000	0.000000	0.000000	0.000000	0.000000	0.000000
745.490000	741.200000	8576.666667	0.547985	8267.303874	0.000000	0.000000	0.000000	0.000000	0.000000	0.000000	0.000000	0.000000	0.000000
745.590000	741.100000	8370.000000	0.547979	8236.256510	0.000000	0.000000	0.000000	0.000000	0.000000	0.000000	0.000000	0.000000	0.000000
745.690000	741.000000	8510.000000	0.547973	8198.063151	0.000000	0.000000	0.000000	0.000000	0.000000	0.000000	0.000000	0.000000	0.000000
745.790000	740.900000	8196.666667	0.547968	8154.366862	0.000000	0.000000	0.000000	0.000000	0.000000	0.000000	0.000000	0.000000	0.000000
745.890000	740.800000	8110.000000	0.547962	8106.511230	0.000000	0.000000	0.000000	0.000000	0.000000	0.000000	0.000000	0.000000	0.000000
745.990000	740.700000	8040.000000	0.547956	8063.465169	0.000000	0.000000	0.000000	0.000000	0.000000	0.000000	0.000000	0.000000	0.000000
746.090000	740.600000	7836.666667	0.547951	8026.139323	0.000000	0.000000	0.000000	0.000000	0.000000	0.000000	0.000000	0.000000	0.000000
746.190000	740.500000	8243.333333	0.547945	7997.747396	0.000000	0.000000	0.000000	0.000000	0.000000	0.000000	0.000000	0.000000	0.000000
746.290000	740.400000	8303.333333	0.547939	7978.583171	0.000000	0.000000	0.000000	0.000000	0.000000	0.000000	0.000000	0.000000	0.000000
746.390000	740.300000	7993.333333	0.547934	7967.217611	0.000000	0.000000	0.000000	0.000000	0.000000	0.000000	0.000000	0.000000	0.000000
746.490000	740.200000	8043.333333	0.547928	7960.904948	0.000000	0.000000	0.000000	0.000000	0.000000	0.000000	0.000000	0.000000	0.000000
746.590000	740.100000	7833.333333	0.547922	7961.164551	0.000000	0.000000	0.000000	0.000000	0.000000	0.000000	0.000000	0.000000	0.000000
746.690000	740.000000	7956.666667	0.547917	7965.662435	0.000000	0.000000	0.000000	0.000000	0.000000	0.000000	0.000000	0.000000	0.000000
746.790000	739.900000	7943.333333	0.547911	7973.304850	0.000000	0.000000	0.000000	0.000000	0.000000	0.000000	0.000000	0.000000	0.000000
746.890000	739.800000	7990.000000	0.547905	7983.640137	0.000000	0.000000	0.000000	0.000000	0.000000	0.000000	0.000000	0.000000	0.000000
746.990000	739.700000	8026.666667	0.547900	7994.532878	0.000000	0.000000	0.000000	0.000000	0.000000	0.000000	0.000000	0.000000	0.000000
747.090000	739.600000	8016.666667	0.547894	8003.519694	0.000000	0.000000	0.000000	0.000000	0.000000	0.000000	0.000000	0.000000	0.000000
747.190000	739.500000	8083.333333	0.547888	8010.536296	0.000000	0.000000	0.000000	0.000000	0.000000	0.000000	0.000000	0.000000	0.000000
747.290000	739.400000	7990.000000	0.547883	8017.183431	0.000000	0.000000	0.000000	0.000000	0.000000	0.000000	0.000000	0.000000	0.000000
747.390000	739.300000	7963.333333	0.547877	8025.329590	0.000000	0.000000	0.000000	0.000000	0.000000	0.000000	0.000000	0.000000	0.000000
747.490000	739.200000	7933.333333	0.547871	8033.400879	0.000000	0.000000	0.000000	0.000000	0.000000	0.000000	0.000000	0.000000	0.000000
747.590000	739.100000	8120.000000	0.547865	8042.064616	0.000000	0.000000	0.000000	0.000000	0.000000	0.000000	0.000000	0.000000	0.000000
747.690000	739.000000	8133.333333	0.547860	8050.838216	0.000000	0.000000	0.000000	0.000000	0.000000	0.000000	0.000000	0.000000	0.000000
747.790000	738.900000	8213.333333	0.547854	8057.110189	0.000000	0.000000	0.000000	0.000000	0.000000	0.000000	0.000000	0.000000	0.000000
747.890000	738.800000	8113.333333	0.547848	8113.333333	0.000000	0.000000	0.000000	0.000000	0.000000	0.000000	0.000000	0.000000	0.000000
747.990000	738.700000	8186.666667	0.547843	8112.694499	0.000000	0.000000	0.000000	0.000000	0.000000	0.000000	0.000000	0.000000	0.000000
748.090000	738.600000	7946.666667	0.547837	8114.140625	0.000000	0.000000	0.000000	0.000000	0.000000	0.000000	0.000000	0.000000	0.000000
748.190000	738.500000	8190.000000	0.547831	8113.479818	0.000000	0.000000	0.000000	0.000000	0.000000	0.000000	0.000000	0.000000	0.000000
748.290000	738.400000	8230.000000	0.547826	8112.465007	0.000000	0.000000	0.000000	0.000000	0.000000	0.000000	0.000000	0.000000	0.000000
748.390000	738.300000	8113.333333	0.547820	8112.457682	0.000000	0.000000	0.000000	0.000000	0.000000	0.000000	0.000000	0.000000	0.000000
748.490000	738.200000	8086.666667	0.547814	8112.683105	0.000000	0.000000	0.000000	0.000000	0.000000	0.000000	0.000000	0.000000	0.000000
748.590000	738.100000	8136.666667	0.547809	8112.473958	0.000000	0.000000	0.000000	0.000000	0.000000	0.000000	0.000000	0.000000	0.000000
748.690000	738.000000	8166.666667	0.547803	8112.002767	0.000000	0.000000	0.000000	0.000000	0.000000	0.000000	0.000000	0.000000	0.000000
748.790000	737.900000	8280.000000	0.547797	8110.539551	0.000000	0.000000	0.000000	0.000000	0.000000	0.000000	0.000000	0.000000	0.000000
748.890000	737.800000	8093.333333	0.547792	8110.690104	0.000000	0.000000	0.000000	0.000000	0.000000	0.000000	0.000000	0.000000	0.000000
748.990000	737.700000	7973.333333	0.547786	8111.887207	0.000000	0.000000	0.000000	0.000000	0.000000	0.000000	0.000000	0.000000	0.000000
749.090000	737.600000	7996.666667	0.547780	8112.890625	0.000000	0.000000	0.000000	0.000000	0.000000	0.000000	0.000000	0.000000	0.000000
749.190000	737.500000	8000.000000	0.547775	8113.873698	0.000000	0.000000	0.000000	0.000000	0.000000	0.000000	0.000000	0.000000	0.000000
749.290000	737.400000	8193.333333	0.547769	8113.181966	0.000000	0.000000	0.000000	0.000000	0.000000	0.000000	0.000000	0.000000	0.000000
749.390000	737.300000	8156.666667	0.547763	8112.803548	0.000000	0.000000	0.000000	0.000000	0.000000	0.000000	0.000000	0.000000	0.000000
749.490000	737.200000	8416.666667	0.547758	8110.157064	0.000000	0.000000	0.000000	0.000000	0.000000	0.000000	0.000000	0.000000	0.000000
749.590000	737.100000	8166.666667	0.547752	8109.666341	0.000000	0.000000	0.000000	0.000000	0.000000	0.000000	0.000000	0.000000	0.000000
749.690000	737.000000	8326.666667	0.547746	8107.777507	0.000000	0.000000	0.000000	0.000000	0.000000	0.000000	0.000000	0.000000	0.000000
749.790000	736.900000	8253.333333	0.547741	8106.511230	0.000000	0.000000	0.000000	0.000000	0.000000	0.000000	0.000000	0.000000	0.000000
749.890000	736.800000	8016.666667	0.547735	8107.294922	0.000000	0.000000	0.000000	0.000000	0.000000	0.000000	0.000000	0.000000	0.000000
749.990000	736.700000	8183.333333	0.547729	8106.634115	0.000000	0.000000	0.000000	0.000000	0.000000	0.000000	0.000000	0.000000	0.000000
750.090000	736.600000	8416.666667	0.547724	8103.936361	0.000000	0.000000	0.000000	0.000000	0.000000	0.000000	0.000000	0.000000	0.000000
750.190000	736.500000	8146.666667	0.547718	8103.566081	0.000000	0.000000	0.000000	0.000000	0.000000	0.000000	0.000000	0.000000	0.000000
750.290000	736.400000	8070.000000	0.547712	8103.860677	0.000000	0.000000	0.000000	0.000000	0.000000	0.000000	0.000000	0.000000	0.000000
750.390000	736.300000	8056.666667	0.547707	8104.273275	0.000000	0.000000	0.000000	0.000000	0.000000	0.000000	0.000000	0.000000	0.000000
750.490000	736.200000	8276.666667	0.547701	8102.774251	0.000000	0.000000	0.000000	0.000000	0.000000	0.000000	0.000000	0.000000	0.000000
750.590000	736.100000	8220.000000	0.547695	8101.756185	0.000000	0.000000	0.000000	0.000000	0.000000	0.000000	0.000000	0.000000	0.000000
750.690000	736.000000	8346.666667	0.547690	8099.625651	0.000000	0.000000	0.000000	0.000000	0.000000	0.000000	0.000000	0.000000	0.000000
750.790000	735.900000	8346.666667	0.547684	8097.477214	0.000000	0.000000	0.000000	0.000000	0.000000	0.000000	0.000000	0.000000	0.000000
750.890000	735.800000	8216.666667	0.547678	8096.442871	0.000000	0.000000	0.000000	0.000000	0.000000	0.000000	0.000000	0.000000	0.000000
750.990000	735.700000	8213.333333	0.547673	8095.428060	0.000000	0.000000	0.000000	0.000000	0.000000	0.000000	0.000000	0.000000	0.000000
751.090000	735.600000	8316.666667	0.547667	8093.505046	0.000000	0.000000	0.000000	0.000000	0.000000	0.000000	0.000000	0.000000	0.000000
751.190000	735.500000	8403.333333	0.547661	8090.811361	0.000000	0.000000	0.000000	0.000000	0.000000	0.000000	0.000000	0.000000	0.000000
751.290000	735.400000	8000.000000	0.547655	8091.606445	0.000000	0.000000	0.000000	0.000000	0.000000	0.000000	0.000000	0.000000	0.000000
751.390000	735.300000	8286.666667	0.547650	8089.912109	0.000000	0.000000	0.000000	0.000000	0.000000	0.000000	0.000000	0.000000	0.000000
751.490000	735.200000	8346.666667	0.547644	8087.680664	0.000000	0.000000	0.000000	0.000000	0.000000	0.000000	0.000000	0.000000	0.000000
751.590000	735.100000	8093.333333	0.547638	8087.636719	0.000000	0.000000	0.000000	0.000000	0.000000	0.000000	0.000000	0.000000	0.000000
751.690000	735.000000	8166.666667	0.547633	8086.952311	0.000000	0.000000	0.000000	0.000000	0.000000	0.000000	0.000000	0.000000	0.000000
751.790000	734.900000	8230.000000	0.547627	8085.711263	0.000000	0.000000	0.000000	0.000000	0.000000	0.000000	0.000000	0.000000	0.000000
751.890000	734.800000	8333.333333	0.547621	8083.559570	0.000000	0.000000	0.000000	0.000000	0.000000	0.000000	0.000000	0.000000	0.000000
751.990000	734.700000	8330.000000	0.547616	8081.418457	0.000000	0.000000	0.000000	0.000000	0.000000	0.000000	0.000000	0.000000	0.000000
752.090000	734.600000	8526.666667	0.547610	8077.546387	0.000000	0.000000	0.000000	0.000000	0.000000	0.000000	0.000000	0.000000	0.000000
752.190000	734.500000	8603.333333	0.547604	8072.974447	0.000000	0.000000	0.000000	0.000000	0.000000	0.000000	0.000000	0.000000	0.000000
752.290000	734.400000	8533.333333	0.547599	8068.972168	0.000000	0.000000	0.000000	0.000000	0.000000	0.000000	0.000000	0.000000	0.000000
752.390000	734.300000	8370.000000	0.547593	8066.358236	0.000000	0.000000	0.000000	0.000000	0.000000	0.000000	0.000000	0.000000	0.000000
752.490000	734.200000	8583.333333	0.547587	8061.864421	0.000000	0.000000	0.000000	0.000000	0.000000	0.000000	0.000000	0.000000	0.000000
752.590000	734.100000	8476.666667	0.547582	8058.260091	0.000000	0.000000	0.000000	0.000000	0.000000	0.000000	0.000000	0.000000	0.000000
752.690000	734.000000	8620.000000	0.547576	8053.378092	0.000000	0.000000	0.000000	0.000000	0.000000	0.000000	0.000000	0.000000	0.000000
752.790000	733.900000	8726.666667	0.547570	8047.525228	0.000000	0.000000	0.000000	0.000000	0.000000	0.000000	0.000000	0.000000	0.000000
752.890000	733.800000	8736.666667	0.547565	8041.534831	0.000000	0.000000	0.000000	0.000000	0.000000	0.000000	0.000000	0.000000	0.000000
752.990000	733.700000	8593.333333	0.547559	8036.742350	0.000000	0.000000	0.000000	0.000000	0.000000	0.000000	0.000000	0.000000	0.000000
753.090000	733.600000	8570.000000	0.547553	8032.111816	0.000000	0.000000	0.000000	0.000000	0.000000	0.000000	0.000000	0.000000	0.000000
753.190000	733.500000	8433.333333	0.547548	8028.631999	0.000000	0.000000	0.000000	0.000000	0.000000	0.000000	0.000000	0.000000	0.000000
753.290000	733.400000	8476.666667	0.547542	8024.744466	0.000000	0.000000	0.000000	0.000000	0.000000	0.000000	0.000000	0.000000	0.000000
753.390000	733.300000	8463.333333	0.547536	8020.939941	0.000000	0.000000	0.000000	0.000000	0.000000	0.000000	0.000000	0.000000	0.000000
753.490000	733.200000	8380.000000	0.547531	8017.828776	0.000000	0.000000	0.000000	0.000000	0.000000	0.000000	0.000000	0.000000	0.000000
753.590000	733.100000	8703.333333	0.547525	8011.875000	0.000000	0.000000	0.000000	0.000000	0.000000	0.000000	0.000000	0.000000	0.000000
753.690000	733.000000	8690.000000	0.547519	8005.986328	0.000000	0.000000	0.000000	0.000000	0.000000	0.000000	0.000000	0.000000	0.000000
753.790000	732.900000	8516.666667	0.547514	8001.556803	0.000000	0.000000	0.000000	0.000000	0.000000	0.000000	0.000000	0.000000	0.000000
753.890000	732.800000	8553.333333	0.547508	7996.770020	0.000000	0.000000	0.000000	0.000000	0.000000	0.000000	0.000000	0.000000	0.000000
753.990000	732.700000	8653.333333	0.547502	7991.070964	0.000000	0.000000	0.000000	0.000000	0.000000	0.000000	0.000000	0.000000	0.000000
754.090000	732.600000	8693.333333	0.547497	7984.975586	0.000000	0.000000	0.000000	0.000000	0.000000	0.000000	0.000000	0.000000	0.000000
754.190000	732.500000	8793.333333	0.547491	7977.956543	0.000000	0.000000	0.000000	0.000000	0.000000	0.000000	0.000000	0.000000	0.000000
754.290000	732.400000	8400.000000	0.547485	7974.302572	0.000000	0.000000	0.000000	0.000000	0.000000	0.000000	0.000000	0.000000	0.000000
754.390000	732.300000	8613.333333	0.547480	7968.759766	0.000000	0.000000	0.000000	0.000000	0.000000	0.000000	0.000000	0.000000	0.000000
754.490000	732.200000	8653.333333	0.547474	7962.820638	0.000000	0.000000	0.000000	0.000000	0.000000	0.000000	0.000000	0.000000	0.000000
754.590000	732.100000	8736.666667	0.547468	7956.105143	0.000000	0.000000	0.000000	0.000000	0.000000	0.000000	0.000000	0.000000	0.000000
754.690000	732.000000	8636.666667	0.547462	7950.203451	0.000000	0.000000	0.000000	0.000000	0.000000	0.000000	0.000000	0.000000	0.000000
754.790000	731.900000	8666.666667	0.547457	7943.989258	0.000000	0.000000	0.000000	0.000000	0.000000	0.000000	0.000000	0.000000	0.000000
754.890000	731.800000	8676.666667	0.547451	7937.634277	0.000000	0.000000	0.000000	0.000000	0.000000	0.000000	0.000000	0.000000	0.000000
754.990000	731.700000	8480.000000	0.547445	7932.937826	0.000000	0.000000	0.000000	0.000000	0.000000	0.000000	0.000000	0.000000	0.000000
755.090000	731.600000	8403.333333	0.547440	7928.868001	0.000000	0.000000	0.000000	0.000000	0.000000	0.000000	0.000000	0.000000	0.000000
755.190000	731.500000	8690.000000	0.547434	7922.266439	0.000000	0.000000	0.000000	0.000000	0.000000	0.000000	0.000000	0.000000	0.000000
755.290000	731.400000	8783.333333	0.547428	7914.795736	0.000000	0.000000	0.000000	0.000000	0.000000	0.000000	0.000000	0.000000	0.000000
755.390000	731.300000	8606.666667	0.547423	7908.798828	0.000000	0.000000	0.000000	0.000000	0.000000	0.000000	0.000000	0.000000	0.000000
755.490000	731.200000	8733.333333	0.547417	7901.647135	0.000000	0.000000	0.000000	0.000000	0.000000	0.000000	0.000000	0.000001	0.000001
755.590000	731.100000	8673.333333	0.547411	7894.956055	0.000000	0.000000	0.000000	0.000000	0.000000	0.000000	0.000000	0.000002	0.000002
755.690000	731.000000	8463.333333	0.547406	7890.036621	0.000000	0.000000	0.000000	0.000000	0.000000	0.000000	0.000000	0.000003	0.000003
755.790000	730.900000	8320.000000	0.547400	7886.321615	0.000000	0.000000	0.000000	0.000000	0.000000	0.000000	0.000000	0.000007	0.000007
755.890000	730.800000	8446.666667	0.547394	7881.471354	0.000000	0.000000	0.000000	0.000000	0.000000	0.000000	0.000000	0.000015	0.000015
755.990000	730.700000	8606.666667	0.547389	7875.185547	0.000000	0.000000	0.000000	0.000000	0.000000	0.000000	0.000000	0.000030	0.000030
756.090000	730.600000	8483.333333	0.547383	7869.919434	0.000000	0.000000	0.000000	0.000000	0.000000	0.000000	0.000000	0.000062	0.000062
756.190000	730.500000	8336.666667	0.547377	7865.883789	0.000000	0.000000	0.000000	0.000000	0.000000	0.000000	0.000000	0.000124	0.000124
756.290000	730.400000	8403.333333	0.547372	7861.232096	0.000000	0.000000	0.000000	0.000000	0.000000	0.000000	0.000000	0.000246	0.000246
756.390000	730.300000	8510.000000	0.547366	7855.611165	0.000000	0.000000	0.000000	0.000000	0.000000	0.000000	0.000000	0.000479	0.000479
756.490000	730.200000	8643.333333	0.547360	7848.779297	0.000000	0.000000	0.000000	0.000000	0.000000	0.000000	0.000000	0.000926	0.000927
756.590000	730.100000	8483.333333	0.547355	7843.281250	0.000000	0.000000	0.000000	0.000000	0.000000	0.000000	0.000000	0.001753	0.001753
756.690000	730.000000	8476.666667	0.547349	7837.792969	0.000000	0.000000	0.000000	0.000000	0.000000	0.000000	0.000000	0.003302	0.003302
756.790000	729.900000	8340.000000	0.547343	7833.447266	0.000000	0.000000	0.000000	0.000000	0.000000	0.000000	0.000001	0.006082	0.006083
756.890000	729.800000	8416.666667	0.547338	7828.394368	0.000000	0.000000	0.000000	0.000000	0.000000	0.000000	0.000002	0.011126	0.011128
756.990000	729.700000	8750.000000	0.547332	7820.393880	0.000000	0.000000	0.000000	0.000000	0.000000	0.000000	0.000005	0.019950	0.019955
757.090000	729.600000	8500.000000	0.547326	7814.501139	0.000000	0.000000	0.000000	0.000000	0.000000	0.000000	0.000010	0.035456	0.035466
757.190000	729.500000	8483.333333	0.547321	7808.701172	0.000000	0.000000	0.000000	0.000000	0.000000	0.000000	0.000022	0.061891	0.061912
757.290000	729.400000	8546.666667	0.547315	7802.298991	0.000000	0.000000	0.000000	0.000000	0.000000	0.000000	0.000045	0.106888	0.106933
757.390000	729.300000	8610.000000	0.547309	7795.288086	0.000000	0.000000	0.000000	0.000000	0.000000	0.000000	0.000092	0.181630	0.181722
757.490000	729.200000	8740.000000	0.547304	7787.084147	0.000000	0.000000	0.000000	0.000000	0.000000	0.000000	0.000184	0.304901	0.305085
757.590000	729.100000	8466.666667	0.547298	7781.188151	0.000000	0.000000	0.000000	0.000000	0.000000	0.000000	0.000364	0.504362	0.504726
757.690000	729.000000	8686.666667	0.547292	7773.323568	0.000000	0.000000	0.000000	0.000000	0.000000	0.000000	0.000708	0.823141	0.823849
757.790000	728.900000	8706.666667	0.547287	7765.215658	0.000000	0.000000	0.000000	0.000000	0.000000	0.000000	0.001365	1.325490	1.326855
757.890000	728.800000	8773.333333	0.547281	7756.456706	0.000000	0.000000	0.000000	0.000000	0.000000	0.000001	0.002583	2.103568	2.106152
757.990000	728.700000	8616.666667	0.547275	7748.984375	0.000000	0.000000	0.000000	0.000000	0.000000	0.000001	0.004846	3.297326	3.302174
758.090000	728.600000	8796.666667	0.547270	7739.878743	0.000000	0.000000	0.000000	0.000000	0.000000	0.000003	0.008924	5.089355	5.098282
758.190000	728.500000	8816.666667	0.547264	7730.519206	0.000000	0.000000	0.000000	0.000000	0.000000	0.000007	0.016272	7.764915	7.781194
758.290000	728.400000	8936.666667	0.547258	7720.032552	0.000000	0.000000	0.000000	0.000000	0.000000	0.000014	0.029156	11.657495	11.686665
758.390000	728.300000	8853.333333	0.547252	7710.179036	0.000000	0.000000	0.000000	0.000000	0.000000	0.000029	0.051676	17.309500	17.361205
758.490000	728.200000	9076.666667	0.547247	7698.295085	0.000000	0.000000	0.000000	0.000000	0.000000	0.000059	0.090097	25.277189	25.367346
758.590000	728.100000	9056.666667	0.547241	7686.481120	0.000000	0.000000	0.000000	0.000000	0.000000	0.000119	0.155247	36.521101	36.676467
758.690000	728.000000	9006.666667	0.547235	7675.000000	0.000000	0.000000	0.000000	0.000000	0.000000	0.000239	0.263410	51.887274	52.150923
758.790000	727.900000	9070.000000	0.547230	7662.866211	0.000000	0.000000	0.000000	0.000000	0.000000	0.000468	0.441325	72.887332	73.329124
758.890000	727.800000	9183.333333	0.547224	7649.640299	0.000000	0.000000	0.000000	0.000000	0.000000	0.000912	0.728755	100.724703	101.454372
758.990000	727.700000	8966.666667	0.547218	7638.184408	0.000000	0.000000	0.000000	0.000000	0.000000	0.001739	1.187385	137.455177	138.644307
759.090000	727.600000	9100.000000	0.547213	7625.467936	0.000000	0.000000	0.000000	0.000000	0.000000	0.003294	1.908315	184.614843	186.526451
759.190000	727.500000	9180.000000	0.547207	7611.943359	0.000000	0.000000	0.000000	0.000000	0.000000	0.006117	3.024161	244.557724	247.587992
759.290000	727.400000	9093.333333	0.547201	7599.055990	0.000000	0.000000	0.000000	0.000000	0.000000	0.011254	4.730484	318.852259	323.594004
759.390000	727.300000	9130.000000	0.547196	7585.735677	0.000000	0.000000	0.000000	0.000000	0.000001	0.020342	7.292109	409.493866	416.806310
759.490000	727.200000	9046.666667	0.547190	7573.024902	0.000000	0.000000	0.000000	0.000000	0.000002	0.036366	11.101514	517.380524	528.518422
759.590000	727.100000	9166.666667	0.547184	7559.158529	0.000000	0.000000	0.000000	0.000000	0.000004	0.063972	16.647414	642.995911	659.707286
759.690000	727.000000	9450.000000	0.547179	7542.702637	0.000000	0.000000	0.000000	0.000000	0.000008	0.111165	24.663699	785.416718	810.191600
759.790000	726.900000	9476.666667	0.547173	7525.872396	0.000000	0.000000	0.000000	0.000000	0.000017	0.190311	35.977087	942.205709	978.373108
759.890000	726.800000	9350.000000	0.547167	7509.998372	0.000000	0.000000	0.000000	0.000000	0.000036	0.321525	51.867062	1109.314982	1161.503601
759.990000	726.700000	9503.333333	0.547162	7492.650553	0.000000	0.000000	0.000000	0.000000	0.000072	0.535696	73.601157	1280.529073	1354.666036
760.090000	726.600000	9380.000000	0.547156	7476.225586	0.000000	0.000000	0.000000	0.000000	0.000144	0.880121	103.178005	1448.081462	1552.139689
760.190000	726.500000	9520.000000	0.547150	7458.439128	0.000000	0.000000	0.000000	0.000000	0.000282	1.427089	142.386767	1602.952474	1746.766561
760.290000	726.400000	9790.000000	0.547145	7438.146973	0.000000	0.000000	0.000000	0.000000	0.000549	2.280525	193.937937	1734.960531	1931.179606
760.390000	726.300000	9660.000000	0.547139	7418.811035	0.000000	0.000000	0.000000	0.000000	0.001043	3.598684	260.074972	1835.834554	2099.509277
760.490000	726.200000	9640.000000	0.547133	7399.480794	0.000000	0.000000	0.000000	0.000000	0.001975	5.594422	343.883845	1896.523844	2246.004028
760.590000	726.100000	9736.666667	0.547128	7379.142253	0.000000	0.000000	0.000000	0.000000	0.003656	8.591067	447.597148	1914.235229	2370.427043
760.690000	726.000000	9993.333333	0.547122	7356.391602	0.000000	0.000000	0.000000	0.000000	0.006724	12.993573	573.781586	1885.023804	2471.805623
760.790000	725.900000	9950.000000	0.547116	7333.821615	0.000000	0.000000	0.000000	0.000000	0.012121	19.416197	723.628845	1813.823039	2556.880290
760.890000	725.800000	9706.666667	0.547110	7313.175456	0.000000	0.000000	0.000000	0.000000	0.021654	28.570592	897.616170	1704.029643	2630.238037
760.990000	725.700000	10300.000000	0.547105	7287.184245	0.000000	0.000000	0.000000	0.000000	0.037999	41.535711	1094.281006	1565.409444	2701.264242
761.090000	725.600000	10046.666667	0.547099	7263.174642	0.000000	0.000000	0.000000	0.000000	0.065959	59.476852	1310.090841	1406.294556	2775.928141
761.190000	725.500000	10143.333333	0.547093	7238.116048	0.000000	0.000000	0.000000	0.000000	0.112681	84.082832	1539.214172	1236.967468	2860.377197
761.290000	725.400000	10156.666667	0.547088	7212.724609	0.000000	0.000000	0.000000	0.000000	0.190104	117.117144	1772.941691	1066.078695	2956.327718
761.390000	725.300000	10210.000000	0.547082	7186.650391	0.000000	0.000000	0.000000	0.000000	0.316150	160.916862	2000.498861	901.037598	3062.769368
761.490000	725.200000	10340.000000	0.547076	7159.219564	0.000000	0.000000	0.000000	0.000000	0.518541	217.844569	2209.330444	747.566630	3175.260010
761.590000	725.100000	10286.666667	0.547071	7132.016602	0.000000	0.000000	0.000000	0.000000	0.839435	290.693487	2385.846558	609.231720	3286.611328
761.690000	725.000000	10276.666667	0.547065	7104.666341	0.000000	0.000000	0.000000	0.000000	1.338857	382.085241	2518.473714	488.082581	3389.980469
761.790000	724.900000	10646.666667	0.547059	7073.859049	0.000000	0.000000	0.000000	0.000000	2.109672	494.598185	2595.844523	384.670817	3477.223307
761.890000	724.800000	10436.666667	0.547054	7044.615885	0.000000	0.000000	0.000000	0.000000	3.272692	630.222626	2613.760173	298.300196	3545.555827
761.990000	724.700000	10370.000000	0.547048	7015.701497	0.000000	0.000000	0.000000	0.000000	5.019099	790.027212	2568.229370	227.882131	3591.158040
762.090000	724.600000	10676.666667	0.547042	6983.868815	0.000000	0.000000	0.000000	0.000000	7.573873	973.811035	2465.617065	171.350835	3618.352865
762.190000	724.500000	10690.000000	0.547037	6951.646322	0.000000	0.000000	0.000000	0.000000	11.303654	1179.357808	2311.571859	127.095591	3629.328613
762.290000	724.400000	10520.000000	0.547031	6920.628255	0.000000	0.000000	0.000000	0.000000	16.593294	1402.362976	2119.178060	92.773329	3630.907796
762.390000	724.300000	10480.000000	0.547025	6889.692383	0.000000	0.000000	0.000000	0.000000	24.094357	1635.844218	1900.155640	66.890081	3626.984456
762.490000	724.200000	10360.000000	0.547019	6859.536133	0.000000	0.000000	0.000000	0.000000	34.418510	1870.235189	1668.336792	47.432690	3620.423584
762.590000	724.100000	10350.000000	0.547014	6829.207357	0.000000	0.000000	0.000000	0.000000	48.591897	2094.090983	1435.390422	33.271287	3611.344808
762.690000	724.000000	10383.333333	0.547008	6798.329264	0.000000	0.000000	0.000000	0.000000	67.525355	2293.922526	1211.233419	22.935882	3595.617269
762.790000	723.900000	10296.666667	0.547002	6767.940674	0.000000	0.000000	0.000000	0.000000	92.630552	2457.246704	1003.391113	15.655165	3568.923340
762.890000	723.800000	10516.666667	0.546997	6735.375977	0.000000	0.000000	0.000000	0.000000	125.119896	2571.411540	816.537832	10.500138	3523.569336
762.990000	723.700000	10173.333333	0.546991	6705.522461	0.000000	0.000000	0.000000	0.000000	166.655629	2628.681030	653.275350	6.971250	3455.583496
763.090000	723.600000	9970.000000	0.546985	6677.183431	0.000000	0.000000	0.000000	0.000000	218.564402	2623.411865	514.173737	4.550456	3360.700480
763.190000	723.500000	9773.333333	0.546980	6650.313314	0.000000	0.000000	0.000000	0.000000	282.342097	2556.777547	398.245214	2.938412	3240.303345
763.290000	723.400000	9570.000000	0.546974	6624.983724	0.000000	0.000000	0.000000	0.000000	358.942668	2433.784383	303.840535	1.866981	3098.434652
763.390000	723.300000	9490.000000	0.546968	6600.133464	0.000000	0.000000	0.000000	0.000000	448.922628	2263.851318	228.223953	1.172378	2942.170003
763.490000	723.200000	9600.000000	0.546963	6574.111735	0.000000	0.000000	0.000000	0.000000	552.010498	2059.185181	169.061343	0.725155	2780.982056
763.590000	723.100000	9560.000000	0.546957	6548.215332	0.000000	0.000000	0.000000	0.000000	666.811727	1832.819010	123.293025	0.442719	2623.366496
763.690000	723.000000	9650.000000	0.546951	6521.312663	0.000000	0.000000	0.000000	0.000000	790.782522	1597.866720	88.776741	0.266604	2477.692464
763.790000	722.900000	9176.666667	0.546946	6498.300781	0.000000	0.000000	0.000000	0.000000	919.821370	1365.509745	62.904313	0.158203	2348.393758
763.890000	722.800000	8850.000000	0.546940	6477.936198	0.000000	0.000000	0.000000	0.000000	1048.479309	1144.959819	44.063244	0.092761	2237.595215
763.990000	722.700000	8676.666667	0.546934	6458.905029	0.000000	0.000000	0.000000	0.000000	1170.322571	942.700500	30.354878	0.053485	2143.431396
764.090000	722.600000	8356.666667	0.546928	6442.495931	0.000000	0.000000	0.000000	0.000000	1277.733459	762.700806	20.691120	0.030537	2061.155802
764.190000	722.500000	8146.666667	0.546923	6427.774251	0.000000	0.000000	0.000000	0.000000	1364.132182	606.841888	13.868237	0.017103	1984.859416
764.290000	722.400000	8493.333333	0.546917	6409.905599	0.000000	0.000000	0.000000	0.000000	1422.325846	475.016683	9.195677	0.009509	1906.547852
764.390000	722.300000	8246.666667	0.546911	6394.029948	0.000000	0.000000	0.000000	0.000000	1448.937480	366.096471	5.998046	0.005172	1821.037191
764.490000	722.200000	7986.666667	0.546906	6380.281576	0.000000	0.000000	0.000000	0.000000	1440.529378	277.821172	3.868619	0.002800	1722.222087
764.590000	722.100000	8066.666667	0.546900	6365.716146	0.000000	0.000000	0.000000	0.000000	1398.974711	207.760353	2.456042	0.001478	1609.192607
764.690000	722.000000	7726.666667	0.546894	6353.984782	0.000000	0.000000	0.000000	0.000000	1326.694539	153.071340	1.540644	0.000780	1481.307271
764.790000	721.900000	7790.000000	0.546889	6341.599121	0.000000	0.000000	0.000000	0.000000	1229.750061	111.200918	0.952091	0.000400	1341.903381
764.890000	721.800000	7633.333333	0.546883	6330.469157	0.000000	0.000000	0.000000	0.000000	1114.624430	79.619382	0.580730	0.000205	1194.824727
764.990000	721.700000	7856.666667	0.546877	6317.296549	0.000000	0.000000	0.000000	0.000000	988.775736	56.230570	0.349362	0.000103	1045.355733
765.090000	721.600000	7806.666667	0.546872	6304.444173	0.000000	0.000000	0.000000	0.000000	859.222005	39.157406	0.207153	0.000051	898.586629
765.190000	721.500000	7730.000000	0.546866	6292.146810	0.000000	0.000000	0.000000	0.000000	731.977386	26.896702	0.121323	0.000025	758.995412
765.290000	721.400000	7820.000000	0.546860	6278.957520	0.000000	0.000000	0.000000	0.000000	611.924032	18.226860	0.069913	0.000012	630.220846
765.390000	721.300000	7710.000000	0.546855	6266.610514	0.000000	0.000000	0.000000	0.000000	502.368520	12.179825	0.039864	0.000006	514.588216
765.490000	721.200000	7456.666667	0.546849	6256.360677	0.000000	0.000000	0.000000	0.000000	405.318934	8.031189	0.022318	0.000003	413.372447
765.590000	721.100000	7473.333333	0.546843	6245.874837	0.000000	0.000000	0.000000	0.000000	321.634954	5.221607	0.012391	0.000001	326.868947
765.690000	721.000000	7513.333333	0.546837	6234.947917	0.000000	0.000000	0.000000	0.000000	251.096649	3.350312	0.006738	0.000001	254.453710
765.790000	720.900000	7560.000000	0.546832	6223.517253	0.000000	0.000000	0.000000	0.000000	193.051732	2.119427	0.003642	0.000000	195.174802
765.890000	720.800000	7873.333333	0.546826	6209.256999	0.000000	0.000000	0.000000	0.000000	146.115735	1.323189	0.001923	0.000000	147.440847
765.990000	720.700000	7760.000000	0.546820	6195.858561	0.000000	0.000000	0.000000	0.000000	109.028918	0.814433	0.001013	0.000000	109.844373
766.090000	720.600000	7730.000000	0.546815	6182.603353	0.000000	0.000000	0.000000	0.000000	80.111732	0.494694	0.000520	0.000000	80.606950
766.190000	720.500000	7470.000000	0.546809	6171.494954	0.000000	0.000000	0.000000	0.000000	58.085047	0.296245	0.000266	0.000000	58.381557
766.290000	720.400000	7690.000000	0.546803	6158.371582	0.000000	0.000000	0.000000	0.000000	41.469749	0.175045	0.000133	0.000000	41.644926
766.390000	720.300000	7603.333333	0.546798	6145.887451	0.000000	0.000000	0.000000	0.000000	29.238545	0.101980	0.000066	0.000000	29.340591
766.490000	720.200000	7630.000000	0.546792	6133.059896	0.000000	0.000000	0.000000	0.000000	20.299390	0.058608	0.000032	0.000000	20.358030
766.590000	720.100000	7716.666667	0.546786	6119.364014	0.000000	0.000000	0.000000	0.000000	13.922332	0.033217	0.000016	0.000000	13.955564
766.690000	720.000000	7746.666667	0.546781	6105.286051	0.000000	0.000000	0.000000	0.000000	9.405875	0.018564	0.000007	0.000000	9.424446
766.790000	719.900000	7803.333333	0.546775	6090.590007	0.000000	0.000000	0.000000	0.000000	6.275405	0.010234	0.000003	0.000000	6.285643
766.890000	719.800000	7766.666667	0.546769	6076.083171	0.000000	0.000000	0.000000	0.000000	4.125723	0.005561	0.000002	0.000000	4.131286
766.990000	719.700000	7526.666667	0.546764	6063.538005	0.000000	0.000000	0.000000	0.000000	2.677804	0.002982	0.000001	0.000000	2.680787
767.090000	719.600000	7556.666667	0.546758	6050.620117	0.000000	0.000000	0.000000	0.000000	1.713354	0.001575	0.000000	0.000000	1.714930
767.190000	719.500000	7563.333333	0.546752	6037.528483	0.000000	0.000000	0.000000	0.000000	1.081800	0.000823	0.000000	0.000000	1.082623
767.290000	719.400000	7713.333333	0.546746	6023.014730	0.000000	0.000000	0.000000	0.000000	0.673645	0.000422	0.000000	0.000000	0.674067
767.390000	719.300000	7776.666667	0.546741	6007.820638	0.000000	0.000000	0.000000	0.000000	0.413727	0.000215	0.000000	0.000000	0.413941
767.490000	719.200000	7713.333333	0.546735	5993.042806	0.000000	0.000000	0.000000	0.000000	0.250725	0.000107	0.000000	0.000000	0.250832
767.590000	719.100000	7720.000000	0.546729	5978.076579	0.000000	0.000000	0.000000	0.000000	0.149765	0.000053	0.000000	0.000000	0.149818
767.690000	719.000000	7666.666667	0.546724	5963.441569	0.000000	0.000000	0.000000	0.000000	0.088321	0.000026	0.000000	0.000000	0.088347
767.790000	718.900000	7653.333333	0.546718	5948.792725	0.000000	0.000000	0.000000	0.000000	0.051304	0.000012	0.000000	0.000000	0.051316
767.890000	718.800000	7853.333333	0.546712	5932.271729	0.000000	0.000000	0.000000	0.000000	0.029440	0.000006	0.000000	0.000000	0.029446
767.990000	718.700000	7673.333333	0.546707	5917.172038	0.000000	0.000000	0.000000	0.000000	0.016628	0.000003	0.000000	0.000000	0.016631
768.090000	718.600000	7536.666667	0.546701	5903.128255	0.000000	0.000000	0.000000	0.000000	0.009283	0.000001	0.000000	0.000000	0.009285
768.190000	718.500000	7506.666667	0.546695	5889.219564	0.000000	0.000000	0.000000	0.000000	0.005097	0.000001	0.000000	0.000000	0.005098
768.290000	718.400000	7383.333333	0.546690	5876.260986	0.000000	0.000000	0.000000	0.000000	0.002769	0.000000	0.000000	0.000000	0.002769
768.390000	718.300000	7390.000000	0.546684	5863.127441	0.000000	0.000000	0.000000	0.000000	0.001478	0.000000	0.000000	0.000000	0.001478
768.490000	718.200000	7680.000000	0.546678	5847.351074	0.000000	0.000000	0.000000	0.000000	0.000781	0.000000	0.000000	0.000000	0.000781
768.590000	718.100000	7403.333333	0.546673	5833.843180	0.000000	0.000000	0.000000	0.000000	0.000406	0.000000	0.000000	0.000000	0.000406
768.690000	718.000000	7303.333333	0.546667	5821.084391	0.000000	0.000000	0.000000	0.000000	0.000208	0.000000	0.000000	0.000000	0.000209
768.790000	717.900000	7466.666667	0.546661	5806.787923	0.000000	0.000000	0.000000	0.000001	0.000105	0.000000	0.000000	0.000000	0.000106
768.890000	717.800000	7343.333333	0.546655	5793.437500	0.000000	0.000000	0.000000	0.000001	0.000053	0.000000	0.000000	0.000000	0.000054
768.990000	717.700000	7500.000000	0.546650	5778.601888	0.000000	0.000000	0.000000	0.000002	0.000026	0.000000	0.000000	0.000000	0.000028
769.090000	717.600000	7473.333333	0.546644	5763.865967	0.000000	0.000000	0.000000	0.000005	0.000013	0.000000	0.000000	0.000000	0.000018
769.190000	717.500000	7240.000000	0.546638	5751.029460	0.000000	0.000000	0.000000	0.000011	0.000006	0.000000	0.000000	0.000000	0.000017
769.290000	717.400000	7273.333333	0.546633	5737.785645	0.000000	0.000000	0.000000	0.000024	0.000003	0.000000	0.000000	0.000000	0.000027
769.390000	717.300000	6926.666667	0.546627	5727.440999	0.000000	0.000000	0.000000	0.000049	0.000001	0.000000	0.000000	0.000000	0.000050
769.490000	717.200000	6990.000000	0.546621	5716.449382	0.000000	0.000000	0.000000	0.000100	0.000001	0.000000	0.000000	0.000000	0.000101
769.590000	717.100000	7123.333333	0.546616	5704.195150	0.000000	0.000000	0.000000	0.000201	0.000000	0.000000	0.000000	0.000000	0.000202
769.690000	717.000000	7166.666667	0.546610	5691.451823	0.000000	0.000000	0.000000	0.000401	0.000000	0.000000	0.000000	0.000000	0.000402
769.790000	716.900000	7143.333333	0.546604	5678.795573	0.000000	0.000000	0.000000	0.000781	0.000000	0.000000	0.000000	0.000000	0.000782
769.890000	716.800000	7090.000000	0.546599	5666.488037	0.000000	0.000000	0.000000	0.001517	0.000000	0.000000	0.000000	0.000000	0.001517
769.990000	716.700000	7100.000000	0.546593	5653.980306	0.000000	0.000000	0.000000	0.002871	0.000000	0.000000	0.000000	0.000000	0.002871
770.090000	716.600000	7086.666667	0.546587	5641.474609	0.000000	0.000000	0.000001	0.005422	0.000000	0.000000	0.000000	0.000000	0.005423
770.190000	716.500000	7203.333333	0.546582	5627.838135	0.000000	0.000000	0.000002	0.009991	0.000000	0.000000	0.000000	0.000000	0.009992
770.290000	716.400000	6970.000000	0.546576	5616.108805	0.000000	0.000000	0.000004	0.018321	0.000000	0.000000	0.000000	0.000000	0.018326
770.390000	716.300000	7166.666667	0.546570	5602.559001	0.000000	0.000000	0.000009	0.032874	0.000000	0.000000	0.000000	0.000000	0.032883
770.490000	716.200000	6803.333333	0.546565	5592.048747	0.000000	0.000000	0.000019	0.058547	0.000000	0.000000	0.000000	0.000000	0.058567
770.590000	716.100000	7093.333333	0.546559	5578.915202	0.000000	0.000000	0.000040	0.102293	0.000000	0.000000	0.000000	0.000000	0.102333
770.690000	716.000000	6763.333333	0.546553	5568.534342	0.000000	0.000000	0.000083	0.176980	0.000000	0.000000	0.000000	0.000000	0.177063
770.790000	715.900000	6946.666667	0.546547	5556.459554	0.000000	0.000000	0.000170	0.301084	0.000000	0.000000	0.000000	0.000000	0.301254
770.890000	715.800000	6883.333333	0.546542	5544.824219	0.000000	0.000000	0.000340	0.506187	0.000000	0.000000	0.000000	0.000000	0.506527
770.990000	715.700000	6936.666667	0.546536	5532.616374	0.000000	0.000000	0.000676	0.838456	0.000000	0.000000	0.000000	0.000000	0.839132
771.090000	715.600000	7063.333333	0.546530	5519.192301	0.000000	0.000000	0.001316	1.370144	0.000000	0.000000	0.000000	0.000000	1.371460
771.190000	715.500000	7110.000000	0.546525	5505.238037	0.000000	0.000000	0.002543	2.209608	0.000000	0.000000	0.000000	0.000000	2.212152
771.290000	715.400000	7236.666667	0.546519	5490.052490	0.000000	0.000001	0.004813	3.510531	0.000000	0.000000	0.000000	0.000000	3.515345
771.390000	715.300000	7216.666667	0.546513	5474.902344	0.000000	0.000002	0.009053	5.511464	0.000000	0.000000	0.000000	0.000000	5.520519
771.490000	715.200000	7370.000000	0.546508	5458.277995	0.000000	0.000004	0.016675	8.515061	0.000000	0.000000	0.000000	0.000000	8.531740
771.590000	715.100000	7203.333333	0.546502	5442.954102	0.000000	0.000008	0.030473	13.012985	0.000000	0.000000	0.000000	0.000000	13.043466
771.690000	715.000000	7200.000000	0.546496	5427.518717	0.000000	0.000018	0.054629	19.553560	0.000000	0.000000	0.000000	0.000000	19.608207
771.790000	714.900000	7013.333333	0.546491	5413.567708	0.000000	0.000037	0.097005	29.082607	0.000000	0.000000	0.000000	0.000000	29.179649
771.890000	714.800000	7100.000000	0.546485	5398.732910	0.000000	0.000077	0.169265	42.504511	0.000000	0.000000	0.000000	0.000000	42.673855
771.990000	714.700000	7360.000000	0.546479	5381.497396	0.000000	0.000159	0.292120	61.512063	0.000000	0.000000	0.000000	0.000000	61.804345
772.090000	714.600000	7343.333333	0.546474	5364.250488	0.000000	0.000319	0.496154	87.471816	0.000000	0.000000	0.000000	0.000000	87.968292
772.190000	714.500000	7496.666667	0.546468	5345.511068	0.000000	0.000639	0.832383	123.060951	0.000000	0.000000	0.000000	0.000000	123.893967
772.290000	714.400000	7403.333333	0.546462	5327.414958	0.000000	0.001246	1.376159	170.235558	0.000000	0.000000	0.000000	0.000000	171.612968
772.390000	714.300000	7666.666667	0.546456	5306.861165	0.000000	0.002427	2.244784	232.643280	0.000000	0.000000	0.000000	0.000000	234.890493
772.490000	714.200000	7493.333333	0.546451	5287.631429	0.000000	0.004600	3.612549	312.816544	0.000000	0.000000	0.000000	0.000000	316.433690
772.590000	714.100000	7760.000000	0.546445	5265.905762	0.000000	0.008714	5.730584	414.947942	0.000000	0.000000	0.000000	0.000000	420.687230
772.690000	714.000000	8080.000000	0.546439	5241.197917	0.000000	0.016089	8.976823	541.674703	0.000000	0.000000	0.000000	0.000000	550.667623
772.790000	713.900000	8003.333333	0.546434	5216.937663	0.000000	0.029583	13.850052	696.594137	0.000000	0.000000	0.000000	0.000000	710.473785
772.890000	713.800000	8230.000000	0.546428	5190.486654	0.000000	0.053199	21.116986	881.292928	0.000000	0.000000	0.000000	0.000000	902.463074
772.990000	713.700000	8143.333333	0.546422	5164.555257	0.000000	0.094982	31.691602	1096.771240	0.000000	0.000000	0.000000	0.000000	1128.557841
773.090000	713.600000	8080.000000	0.546417	5138.944092	0.000000	0.166336	47.024434	1341.608073	0.000000	0.000000	0.000000	0.000000	1388.798828
773.190000	713.500000	8080.000000	0.546411	5113.104655	0.000001	0.288464	68.646812	1611.761068	0.000000	0.000000	0.000000	0.000000	1680.696309
773.290000	713.400000	8340.000000	0.546405	5084.771322	0.000002	0.491911	99.115588	1900.486043	0.000000	0.000000	0.000000	0.000000	2000.093587
773.390000	713.300000	8570.000000	0.546400	5054.184163	0.000004	0.828901	140.765813	2197.209880	0.000000	0.000000	0.000000	0.000000	2338.804525
773.490000	713.200000	8556.666667	0.546394	5023.442383	0.000008	1.376307	197.612432	2488.625285	0.000000	0.000000	0.000000	0.000000	2687.613932
773.590000	713.100000	8763.333333	0.546388	4990.629883	0.000017	2.254104	272.968775	2759.315186	0.000000	0.000000	0.000000	0.000000	3034.538167
773.690000	713.000000	9060.000000	0.546383	4954.945068	0.000035	3.643914	372.290599	2991.360677	0.000000	0.000000	0.000000	0.000000	3367.295329
773.790000	712.900000	8780.000000	0.546377	4921.385091	0.000069	5.802159	499.783325	3170.677083	0.000000	0.000000	0.000000	0.000000	3676.262614
773.890000	712.800000	8813.333333	0.546371	4887.239583	0.000136	9.131118	661.683757	3280.704956	0.000000	0.000000	0.000000	0.000000	3951.520182
773.990000	712.700000	9273.333333	0.546365	4848.788656	0.000265	14.138705	862.251587	3316.945801	0.000000	0.000000	0.000000	0.000000	4193.336589
774.090000	712.600000	9203.333333	0.546360	4810.610758	0.000507	21.658592	1106.744385	3271.326294	0.000000	0.000000	0.000000	0.000000	4399.729818
774.190000	712.500000	9486.666667	0.546354	4769.631755	0.000960	32.617693	1397.550049	3152.725830	0.000000	0.000000	0.000000	0.000000	4582.894694
774.290000	712.400000	9573.333333	0.546348	4727.540690	0.001785	48.627570	1735.857137	2966.135457	0.000000	0.000000	0.000000	0.000000	4750.621745
774.390000	712.300000	9743.333333	0.546343	4683.602702	0.003285	71.232026	2119.071248	2728.697713	0.000000	0.000000	0.000000	0.000000	4919.004313
774.490000	712.200000	9743.333333	0.546337	4639.282633	0.005945	103.322945	2540.534871	2454.546916	0.000000	0.000000	0.000000	0.000000	5098.410645
774.590000	712.100000	10083.333333	0.546331	4591.616211	0.010631	147.278252	2989.214681	2161.684163	0.000000	0.000000	0.000000	0.000000	5298.187663
774.690000	712.000000	10256.666667	0.546326	4542.027588	0.018722	207.675514	3448.310954	1865.225627	0.000000	0.000000	0.000000	0.000000	5521.230469
774.790000	711.900000	10403.333333	0.546320	4490.732015	0.032549	287.993215	3896.896973	1578.187256	0.000000	0.000000	0.000000	0.000000	5763.109945
774.890000	711.800000	10506.666667	0.546314	4438.093669	0.055777	394.498291	4310.644531	1310.740153	0.000000	0.000000	0.000000	0.000000	6015.938721
774.990000	711.700000	10413.333333	0.546309	4385.812581	0.094294	531.787415	4662.434896	1069.235535	0.000000	0.000000	0.000000	0.000000	6263.551839
775.090000	711.600000	10986.666667	0.546303	4328.088379	0.157235	707.148438	4929.922689	857.399597	0.000000	0.000000	0.000000	0.000000	6494.627686
775.190000	711.500000	10530.000000	0.546297	4273.843180	0.258525	925.530802	5089.422607	676.350199	0.000000	0.000000	0.000000	0.000000	6691.562093
775.290000	711.400000	11223.333333	0.546292	4213.093262	0.419497	1193.349813	5133.217773	524.913839	0.000000	0.000000	0.000000	0.000000	6851.901042
775.390000	711.300000	10990.000000	0.546286	4153.852539	0.670944	1513.932088	5051.552327	401.348495	0.000000	0.000000	0.000000	0.000000	6967.504069
775.490000	711.200000	10930.000000	0.546280	4094.625651	1.059438	1889.422404	4857.437337	301.999334	0.000000	0.000000	0.000000	0.000000	7049.918620
775.590000	711.100000	11163.333333	0.546274	4032.858887	1.648532	2318.065999	4560.577799	224.194717	0.000000	0.000000	0.000000	0.000000	7104.486491
775.690000	711.000000	11083.333333	0.546269	3971.258138	2.533044	2793.468221	4187.013346	163.750979	0.000000	0.000000	0.000000	0.000000	7146.765137
775.790000	710.900000	11093.333333	0.546263	3909.042969	3.834974	3304.542847	3759.290365	118.170013	0.000000	0.000000	0.000000	0.000000	7185.838216
775.890000	710.800000	11113.333333	0.546257	3846.120605	5.733691	3833.504232	3304.860026	83.838971	0.000000	0.000000	0.000000	0.000000	7227.937012
775.990000	710.700000	10926.666667	0.546252	3784.285482	8.445942	4357.371012	2846.835124	58.861745	0.000000	0.000000	0.000000	0.000000	7271.513672
776.090000	710.600000	10980.000000	0.546246	3721.456706	12.285105	4849.333903	2404.966024	40.595105	0.000000	0.000000	0.000000	0.000000	7307.180176
776.190000	710.500000	11023.333333	0.546240	3657.714030	17.610242	5277.517497	1994.428711	27.733447	0.000000	0.000000	0.000000	0.000000	7317.290039
776.290000	710.400000	10983.333333	0.546235	3593.775228	24.910447	5616.224365	1624.669902	18.609700	0.000000	0.000000	0.000000	0.000000	7284.414876
776.390000	710.300000	10390.000000	0.546229	3534.458008	34.732428	5835.167643	1301.070251	12.365727	0.000000	0.000000	0.000000	0.000000	7183.335775
776.490000	710.200000	10230.000000	0.546223	3476.028239	47.754889	5924.098714	1025.000712	8.075573	0.000000	0.000000	0.000000	0.000000	7004.929199
776.590000	710.100000	10093.333333	0.546218	3418.289795	64.712003	5867.651367	794.572398	5.218759	0.000000	0.000000	0.000000	0.000000	6732.154541
776.690000	710.000000	9823.333333	0.546212	3362.411296	86.420568	5678.399658	606.770070	3.317588	0.000000	0.000000	0.000000	0.000000	6374.907633
776.790000	709.900000	9293.333333	0.546206	3310.671387	113.699417	5364.886882	456.104177	2.084740	0.000000	0.000000	0.000000	0.000000	5936.775309
776.890000	709.800000	8756.666667	0.546201	3263.164469	147.311134	4955.380452	338.175913	1.290234	0.000000	0.000000	0.000000	0.000000	5442.157796
776.990000	709.700000	8423.333333	0.546195	3218.155924	187.889290	4475.404867	246.784439	0.788184	0.000000	0.000000	0.000000	0.000000	4910.866699
777.090000	709.600000	8073.333333	0.546189	3175.812174	235.764160	3956.551107	177.863146	0.474955	0.000000	0.000000	0.000000	0.000000	4370.653076
777.190000	709.500000	7380.000000	0.546183	3139.145508	290.911026	3426.670736	126.096611	0.281978	0.000000	0.000000	0.000000	0.000000	3843.960368
777.290000	709.400000	6690.000000	0.546178	3108.175049	352.698771	2909.754028	88.413766	0.165459	0.000000	0.000000	0.000000	0.000000	3351.031901
777.390000	709.300000	6420.000000	0.546172	3079.292603	419.864604	2424.979655	60.936756	0.095438	0.000000	0.000000	0.000000	0.000000	2905.876261
777.490000	709.200000	5783.333333	0.546166	3055.708211	490.354919	1984.794718	41.576608	0.054536	0.000000	0.000000	0.000000	0.000000	2516.780802
777.590000	709.100000	5460.000000	0.546161	3034.738770	561.317698	1596.688843	27.880357	0.030552	0.000000	0.000000	0.000000	0.000000	2185.917562
777.690000	709.000000	4973.333333	0.546155	3017.828573	629.322001	1263.466492	18.503404	0.017003	0.000000	0.000000	0.000000	0.000000	1911.309001
777.790000	708.900000	4696.666667	0.546149	3003.183594	690.331573	983.583476	12.075428	0.009248	0.000000	0.000000	0.000000	0.000000	1685.999654
777.890000	708.800000	4503.333333	0.546144	2990.097656	740.506287	754.251353	7.794897	0.005013	0.000000	0.000000	0.000000	0.000000	1502.557576
777.990000	708.700000	4446.666667	0.546138	2977.393799	776.071421	569.253743	4.951491	0.002646	0.000000	0.000000	0.000000	0.000000	1350.279236
778.090000	708.600000	4203.333333	0.546132	2966.700439	794.489950	423.760605	3.108340	0.001398	0.000000	0.000000	0.000000	0.000000	1221.360270
778.190000	708.500000	4140.000000	0.546127	2956.467692	794.129537	310.453161	1.922111	0.000718	0.000000	0.000000	0.000000	0.000000	1106.505534
778.290000	708.400000	3856.666667	0.546121	2948.615316	775.070445	224.615707	1.173163	0.000368	0.000000	0.000000	0.000000	0.000000	1000.859782
778.390000	708.300000	3676.666667	0.546115	2942.263387	738.901520	159.860942	0.706269	0.000184	0.000000	0.000000	0.000000	0.000000	899.468892
778.490000	708.200000	3603.333333	0.546110	2936.495768	688.274740	112.502569	0.419006	0.000092	0.000000	0.000000	0.000000	0.000000	801.196391
778.590000	708.100000	3616.666667	0.546104	2930.563151	626.934458	77.845421	0.245598	0.000045	0.000000	0.000000	0.000000	0.000000	705.025533
778.690000	708.000000	3556.666667	0.546098	2925.102539	558.758494	53.300511	0.141585	0.000022	0.000000	0.000000	0.000000	0.000000	612.200623
778.790000	707.900000	3553.333333	0.546092	2919.624430	487.757314	35.886838	0.080807	0.000010	0.000000	0.000000	0.000000	0.000000	523.724976
778.890000	707.800000	3336.666667	0.546087	2915.986328	417.343877	23.900425	0.045253	0.000005	0.000000	0.000000	0.000000	0.000000	441.289571
778.990000	707.700000	3280.000000	0.546081	2912.810872	350.345993	15.660911	0.025149	0.000002	0.000000	0.000000	0.000000	0.000000	366.032054
779.090000	707.600000	3413.333333	0.546075	2908.447266	288.783112	10.144930	0.013677	0.000001	0.000000	0.000000	0.000000	0.000000	298.941727
779.190000	707.500000	3463.333333	0.546070	2903.611247	233.895060	6.470436	0.007402	0.000000	0.000000	0.000000	0.000000	0.000000	240.372899
779.290000	707.400000	3183.333333	0.546064	2901.172485	186.290080	4.076405	0.003908	0.000000	0.000000	0.000000	0.000000	0.000000	190.370394
779.390000	707.300000	3183.333333	0.546058	2898.712972	145.971769	2.530881	0.002060	0.000000	0.000000	0.000000	0.000000	0.000000	148.504715
779.490000	707.200000	3083.333333	0.546053	2897.103271	112.605807	1.550429	0.001058	0.000000	0.000000	0.000000	0.000000	0.000000	114.157295
779.590000	707.100000	3170.000000	0.546047	2894.725342	85.540110	0.937077	0.000542	0.000000	0.000000	0.000000	0.000000	0.000000	86.477725
779.690000	707.000000	3056.666667	0.546041	2893.314209	64.022255	0.558086	0.000271	0.000000	0.000000	0.000000	0.000000	0.000000	64.580612
779.790000	706.900000	3073.333333	0.546036	2891.745809	47.218259	0.328369	0.000135	0.000000	0.000000	0.000000	0.000000	0.000000	47.546762
779.890000	706.800000	2996.666667	0.546030	2890.831706	34.327765	0.190079	0.000066	0.000000	0.000000	0.000000	0.000000	0.000000	34.517911
779.990000	706.700000	2946.666667	0.546024	2890.345459	24.605152	0.108877	0.000032	0.000000	0.000000	0.000000	0.000000	0.000000	24.714060
780.090000	706.600000	2930.000000	0.546019	2890.000000	17.388199	0.061242	0.000015	0.000000	0.000000	0.000000	0.000000	0.000000	17.449455
780.190000	706.500000	2890.000000	0.546013	2890.000000	12.122432	0.034150	0.000007	0.000000	0.000000	0.000000	0.000000	0.000000	12.156589
780.290000	706.400000	2830.000000	0.546007	2874.219971	8.331450	0.018661	0.000003	0.000000	0.000000	0.000000	0.000000	0.000000	8.350114
780.390000	706.300000	2886.666667	0.546001	2846.579997	5.652341	0.010130	0.000001	0.000000	0.000000	0.000000	0.000000	0.000000	5.662473
780.490000	706.200000	2876.666667	0.545996	2821.719971	3.779314	0.005376	0.000001	0.000000	0.000000	0.000000	0.000000	0.000000	3.784691
780.590000	706.100000	2716.666667	0.545990	2800.226644	2.494749	0.002841	0.000000	0.000000	0.000000	0.000000	0.000000	0.000000	2.497591
780.690000	706.000000	2746.666667	0.545984	2780.873413	1.623032	0.001467	0.000000	0.000000	0.000000	0.000000	0.000000	0.000000	1.624499
780.790000	705.900000	2770.000000	0.545979	2765.000000	1.042450	0.000754	0.000000	0.000000	0.000000	0.000000	0.000000	0.000000	1.043203
780.890000	705.800000	2940.000000	0.545973	2753.619995	0.659925	0.000379	0.000000	0.000000	0.000000	0.000000	0.000000	0.000000	0.660304
780.990000	705.700000	2783.333333	0.545967	2745.906576	0.412390	0.000189	0.000000	0.000000	0.000000	0.000000	0.000000	0.000000	0.412579
781.090000	705.600000	2696.666667	0.545962	2742.766724	0.254032	0.000092	0.000000	0.000000	0.000000	0.000000	0.000000	0.000000	0.254125
781.190000	705.500000	2700.000000	0.545956	2744.733276	0.154431	0.000045	0.000000	0.000000	0.000000	0.000000	0.000000	0.000000	0.154475
781.290000	705.400000	2740.000000	0.545950	2750.599976	0.092565	0.000021	0.000000	0.000000	0.000000	0.000000	0.000000	0.000000	0.092586
781.390000	705.300000	2746.666667	0.545945	2759.459839	0.054733	0.000010	0.000000	0.000000	0.000000	0.000000	0.000000	0.000000	0.054743
781.490000	705.200000	2793.333333	0.545939	2769.899902	0.031921	0.000005	0.000000	0.000000	0.000000	0.000000	0.000000	0.000000	0.031926
781.590000	705.100000	2946.666667	0.545933	2777.653198	0.018355	0.000002	0.000000	0.000000	0.000000	0.000000	0.000000	0.000000	0.018357
781.690000	705.000000	2863.333333	0.545928	2781.333211	0.010416	0.000001	0.000000	0.000000	0.000000	0.000000	0.000000	0.000000	0.010417
781.790000	704.900000	2806.666667	0.545922	2781.599935	0.005823	0.000000	0.000000	0.000000	0.000000	0.000000	0.000000	0.000000	0.005824
781.890000	704.800000	2733.333333	0.545916	2778.666585	0.003215	0.000000	0.000000	0.000000	0.000000	0.000000	0.000000	0.000000	0.003215
781.990000	704.700000	2793.333333	0.545910	2773.432007	0.001747	0.000000	0.000000	0.000000	0.000000	0.000000	0.000000	0.000000	0.001747
782.090000	704.600000	2750.000000	0.545905	2770.141398	0.000938	0.000000	0.000000	0.000000	0.000000	0.000000	0.000000	0.000000	0.000939
782.190000	704.500000	2703.333333	0.545899	2768.687948	0.000496	0.000000	0.000000	0.000000	0.000000	0.000000	0.000000	0.000000	0.000496
782.290000	704.400000	2796.666667	0.545893	2768.511963	0.000259	0.000000	0.000000	0.000000	0.000000	0.000000	0.000000	0.000000	0.000259
782.390000	704.300000	2790.000000	0.545888	2768.386637	0.000133	0.000000	0.000000	0.000000	0.000000	0.000000	0.000000	0.000000	0.000133
782.490000	704.200000	2810.000000	0.545882	2768.576050	0.000068	0.000000	0.000000	0.000000	0.000000	0.000000	0.000000	0.000000	0.000068
782.590000	704.100000	2946.666667	0.545876	2766.743978	0.000034	0.000000	0.000000	0.000000	0.000000	0.000000	0.000000	0.000000	0.000034
782.690000	704.000000	2930.000000	0.545871	2764.650675	0.000017	0.000000	0.000000	0.000000	0.000000	0.000000	0.000000	0.000000	0.000017
782.790000	703.900000	2696.666667	0.545865	2761.256104	0.000008	0.000000	0.000000	0.000000	0.000000	0.000000	0.000000	0.000000	0.000008
782.890000	703.800000	2846.666667	0.545859	2758.906657	0.000004	0.000000	0.000000	0.000000	0.000000	0.000000	0.000000	0.000000	0.000004
782.990000	703.700000	2690.000000	0.545854	2756.805420	0.000002	0.000000	0.000000	0.000000	0.000000	0.000000	0.000000	0.000000	0.000002
783.090000	703.600000	2826.666667	0.545848	2755.928141	0.000001	0.000000	0.000000	0.000000	0.000000	0.000000	0.000000	0.000000	0.000001
783.190000	703.500000	2713.333333	0.545842	2753.794759	0.000000	0.000000	0.000000	0.000000	0.000000	0.000000	0.000000	0.000000	0.000000
783.290000	703.400000	2726.666667	0.545837	2752.458700	0.000000	0.000000	0.000000	0.000000	0.000000	0.000000	0.000000	0.000000	0.000000
783.390000	703.300000	2773.333333	0.545831	2751.173299	0.000000	0.000000	0.000000	0.000000	0.000000	0.000000	0.000000	0.000000	0.000000
783.490000	703.200000	2726.666667	0.545825	2749.839884	0.000000	0.000000	0.000000	0.000000	0.000000	0.000000	0.000000	0.000000	0.000000
783.590000	703.100000	2853.333333	0.545819	2748.159993	0.000000	0.000000	0.000000	0.000000	0.000000	0.000000	0.000000	0.000000	0.000000
783.690000	703.000000	2713.333333	0.545814	2748.773397	0.000000	0.000000	0.000000	0.000000	0.000000	0.000000	0.000000	0.000000	0.000000
783.790000	702.900000	2576.666667	0.545808	2749.653320	0.000000	0.000000	0.000000	0.000000	0.000000	0.000000	0.000000	0.000000	0.000000
783.890000	702.800000	2826.666667	0.545802	2750.293376	0.000000	0.000000	0.000000	0.000000	0.000000	0.000000	0.000000	0.000000	0.000000
