# Supplementary material for: Enhancing the Longevity and Structural Stability of Humidity Sensors: Iron Thin Films with Nitride Bonding Synthesized via Magnetic Field-Assisted Sparking Discharge
Source: Sensors (Basel). 2024 Aug 23;24(17):5466. doi: 10.3390/s24175466 (PMC11397896; doi:10.3390/s24175466)
Supplement: Supplementary file 1 [file sensors-24-05466-s001.zip › XPS_7-1-2024/7.Fresh N2 magnet/N 1s]

Dataset N 1s:47(7-1-2024)
Dwell Time (s)	0.285714
Number of sweeps	2
Kinetic Energy(eV)	Binding Energy(eV)	Intensity(cps)	Transmission Value	Background(cps)	N 1s(cps)	N 1s(cps)	N 1s(cps)	N 1s(cps)	N 1s(cps)	N 1s(cps)	N 1s(cps)	Envelope(cps)
1073.890000	412.800000	1279.250000	0.586441	1248.723053	0.000000	0.000000	0.000000	0.000000	0.000000	0.000000	0.000000	0.000000
1073.990000	412.700000	1230.250000	0.586433	1246.175064	0.000000	0.000000	0.000000	0.000000	0.000000	0.000000	0.000000	0.000000
1074.090000	412.600000	1200.500000	0.586425	1242.905991	0.000000	0.000000	0.000000	0.000000	0.000000	0.000000	0.000000	0.000000
1074.190000	412.500000	1286.250000	0.586416	1239.826080	0.000000	0.000000	0.000000	0.000000	0.000000	0.000000	0.000000	0.000000
1074.290000	412.400000	1267.000000	0.586408	1238.867020	0.000000	0.000000	0.000000	0.000000	0.000000	0.000000	0.000000	0.000000
1074.390000	412.300000	1218.000000	0.586400	1239.350021	0.000000	0.000000	0.000000	0.000000	0.000000	0.000000	0.000000	0.000000
1074.490000	412.200000	1347.500000	0.586391	1241.611008	0.000000	0.000000	0.000000	0.000000	0.000000	0.000000	0.000000	0.000000
1074.590000	412.100000	1193.500000	0.586383	1245.104065	0.000000	0.000000	0.000000	0.000000	0.000000	0.000000	0.000000	0.000000
1074.690000	412.000000	1303.750000	0.586375	1248.666977	0.000000	0.000000	0.000000	0.000000	0.000000	0.000000	0.000000	0.000000
1074.790000	411.900000	1253.000000	0.586366	1250.913971	0.000000	0.000000	0.000000	0.000000	0.000000	0.000000	0.000000	0.000000
1074.890000	411.800000	1274.000000	0.586358	1252.412003	0.000000	0.000000	0.000000	0.000000	0.000000	0.000000	0.000000	0.000000
1074.990000	411.700000	1295.000000	0.586350	1253.020935	0.000000	0.000000	0.000000	0.000000	0.000000	0.000000	0.000000	0.000000
1075.090000	411.600000	1221.500000	0.586341	1253.251968	0.000000	0.000000	0.000000	0.000000	0.000000	0.000000	0.000000	0.000000
1075.190000	411.500000	1323.000000	0.586333	1252.964966	0.000000	0.000000	0.000000	0.000000	0.000000	0.000000	0.000000	0.000000
1075.290000	411.400000	1265.250000	0.586325	1252.481964	0.000000	0.000000	0.000000	0.000000	0.000000	0.000000	0.000000	0.000000
1075.390000	411.300000	1274.000000	0.586316	1252.033997	0.000000	0.000000	0.000000	0.000000	0.000000	0.000000	0.000000	0.000000
1075.490000	411.200000	1230.250000	0.586308	1250.935013	0.000000	0.000000	0.000000	0.000000	0.000000	0.000000	0.000000	0.000000
1075.590000	411.100000	1267.000000	0.586299	1249.933975	0.000000	0.000000	0.000000	0.000000	0.000000	0.000000	0.000000	0.000000
1075.690000	411.000000	1296.750000	0.586291	1249.955017	0.000000	0.000000	0.000000	0.000000	0.000000	0.000000	0.000000	0.000000
1075.790000	410.900000	1228.500000	0.586283	1251.236008	0.000000	0.000000	0.000000	0.000000	0.000000	0.000000	0.000000	0.000000
1075.890000	410.800000	1258.250000	0.586274	1252.796951	0.000000	0.000000	0.000000	0.000000	0.000000	0.000000	0.000000	0.000000
1075.990000	410.700000	1268.750000	0.586266	1255.351990	0.000000	0.000000	0.000000	0.000000	0.000000	0.000000	0.000000	0.000000
1076.090000	410.600000	1244.250000	0.586258	1256.989944	0.000000	0.000000	0.000000	0.000000	0.000000	0.000000	0.000000	0.000000
1076.190000	410.500000	1295.000000	0.586249	1256.577011	0.000000	0.000000	0.000000	0.000000	0.000000	0.000000	0.000000	0.000000
1076.290000	410.400000	1258.250000	0.586241	1254.308975	0.000000	0.000000	0.000000	0.000000	0.000000	0.000000	0.000000	0.000000
1076.390000	410.300000	1256.500000	0.586233	1250.927963	0.000000	0.000000	0.000000	0.000000	0.000000	0.000000	0.000001	0.000001
1076.490000	410.200000	1230.250000	0.586224	1246.419983	0.000000	0.000000	0.000000	0.000000	0.000000	0.000000	0.000002	0.000002
1076.590000	410.100000	1242.500000	0.586216	1242.723984	0.000000	0.000000	0.000000	0.000000	0.000000	0.000000	0.000004	0.000004
1076.690000	410.000000	1295.000000	0.586208	1240.932007	0.000000	0.000000	0.000000	0.000000	0.000000	0.000000	0.000012	0.000012
1076.790000	409.900000	1212.750000	0.586199	1240.274048	0.000000	0.000000	0.000000	0.000000	0.000000	0.000000	0.000030	0.000030
1076.890000	409.800000	1293.250000	0.586191	1241.354874	0.000000	0.000000	0.000000	0.000000	0.000000	0.000000	0.000076	0.000076
1076.990000	409.700000	1207.500000	0.586183	1243.810577	0.000000	0.000000	0.000000	0.000000	0.000000	0.000000	0.000187	0.000187
1077.090000	409.600000	1260.000000	0.586174	1246.241074	0.000000	0.000000	0.000000	0.000000	0.000000	0.000000	0.000448	0.000448
1077.190000	409.500000	1251.250000	0.586166	1251.250000	0.000000	0.000000	0.000000	0.000000	0.000000	0.000000	0.001045	0.001045
1077.290000	409.400000	1228.500000	0.586158	1250.831726	0.000000	0.000000	0.000000	0.000000	0.000000	0.000000	0.002370	0.002370
1077.390000	409.300000	1272.250000	0.586149	1250.413559	0.000000	0.000000	0.000000	0.000000	0.000000	0.000000	0.005236	0.005236
1077.490000	409.200000	1337.000000	0.586141	1249.995285	0.000000	0.000000	0.000000	0.000000	0.000000	0.000000	0.011237	0.011237
1077.590000	409.100000	1251.250000	0.586133	1249.577011	0.000000	0.000000	0.000000	0.000000	0.000000	0.000000	0.023527	0.023527
1077.690000	409.000000	1209.250000	0.586124	1249.158844	0.000000	0.000000	0.000000	0.000000	0.000000	0.000000	0.047818	0.047818
1077.790000	408.900000	1258.250000	0.586116	1248.740570	0.000000	0.000000	0.000000	0.000000	0.000000	0.000000	0.094885	0.094885
1077.890000	408.800000	1326.500000	0.586108	1248.322296	0.000000	0.000000	0.000000	0.000000	0.000000	0.000000	0.182720	0.182720
1077.990000	408.700000	1307.250000	0.586099	1247.904129	0.000000	0.000000	0.000000	0.000000	0.000000	0.000000	0.343623	0.343623
1078.090000	408.600000	1254.750000	0.586091	1247.485855	0.000000	0.000000	0.000000	0.000000	0.000000	0.000000	0.627467	0.627467
1078.190000	408.500000	1293.250000	0.586082	1247.067581	0.000000	0.000000	0.000000	0.000000	0.000000	0.000000	1.117949	1.117949
1078.290000	408.400000	1296.750000	0.586074	1246.649414	0.000000	0.000000	0.000000	0.000000	0.000000	0.000000	1.935847	1.935847
1078.390000	408.300000	1277.500000	0.586066	1246.231140	0.000000	0.000000	0.000000	0.000000	0.000000	0.000000	3.266305	3.266305
1078.490000	408.200000	1186.500000	0.586057	1245.812866	0.000000	0.000000	0.000000	0.000000	0.000000	0.000000	5.358928	5.358928
1078.590000	408.100000	1258.250000	0.586049	1245.394699	0.000000	0.000000	0.000000	0.000000	0.000000	0.000000	8.557691	8.557691
1078.690000	408.000000	1307.250000	0.586041	1244.976425	0.000000	0.000000	0.000000	0.000000	0.000000	0.000000	13.285952	13.285952
1078.790000	407.900000	1314.250000	0.586032	1244.558151	0.000000	0.000000	0.000000	0.000000	0.000000	0.000000	20.048964	20.048964
1078.890000	407.800000	1261.750000	0.586024	1244.139984	0.000000	0.000000	0.000000	0.000000	0.000000	0.000000	29.382154	29.382154
1078.990000	407.700000	1277.500000	0.586016	1243.721710	0.000000	0.000000	0.000000	0.000000	0.000000	0.000000	41.771507	41.771507
1079.090000	407.600000	1305.500000	0.586007	1243.303436	0.000000	0.000000	0.000000	0.000000	0.000000	0.000000	57.543427	57.543427
1079.190000	407.500000	1345.750000	0.585999	1242.885269	0.000000	0.000000	0.000000	0.000000	0.000000	0.000000	76.672543	76.672543
1079.290000	407.400000	1345.750000	0.585991	1242.466995	0.000000	0.000000	0.000000	0.000000	0.000000	0.000000	98.636049	98.636049
1079.390000	407.300000	1333.500000	0.585982	1242.048721	0.000000	0.000000	0.000000	0.000000	0.000000	0.000000	122.240034	122.240034
1079.490000	407.200000	1450.750000	0.585974	1241.630554	0.000000	0.000000	0.000000	0.000000	0.000000	0.000000	145.580782	145.580782
1079.590000	407.100000	1380.750000	0.585966	1241.212280	0.000000	0.000000	0.000000	0.000000	0.000000	0.000000	166.266102	166.266102
1079.690000	407.000000	1408.750000	0.585957	1240.794006	0.000000	0.000000	0.000000	0.000000	0.000000	0.000001	181.654932	181.654932
1079.790000	406.900000	1396.500000	0.585949	1240.375839	0.000000	0.000000	0.000000	0.000000	0.000000	0.000002	189.651644	189.651644
1079.890000	406.800000	1447.250000	0.585941	1239.957565	0.000000	0.000000	0.000000	0.000000	0.000000	0.000005	188.966942	188.966942
1079.990000	406.700000	1449.000000	0.585932	1239.539291	0.000000	0.000000	0.000000	0.000000	0.000000	0.000013	179.755556	179.755569
1080.090000	406.600000	1401.750000	0.585924	1239.121017	0.000000	0.000000	0.000000	0.000000	0.000000	0.000032	163.398279	163.398306
1080.190000	406.500000	1440.250000	0.585916	1238.702850	0.000000	0.000000	0.000000	0.000000	0.000000	0.000077	142.151878	142.151958
1080.290000	406.400000	1361.500000	0.585907	1238.284576	0.000000	0.000000	0.000000	0.000000	0.000000	0.000178	118.632074	118.632248
1080.390000	406.300000	1317.750000	0.585899	1237.866302	0.000000	0.000000	0.000000	0.000000	0.000000	0.000400	95.177405	95.177806
1080.490000	406.200000	1317.750000	0.585891	1237.448135	0.000000	0.000000	0.000000	0.000000	0.000000	0.000879	73.591558	73.592439
1080.590000	406.100000	1261.750000	0.585882	1237.029861	0.000000	0.000000	0.000000	0.000000	0.000000	0.001895	54.952990	54.954886
1080.690000	406.000000	1284.500000	0.585874	1236.611588	0.000000	0.000000	0.000000	0.000000	0.000001	0.003976	39.703602	39.707578
1080.790000	405.900000	1293.250000	0.585865	1236.193420	0.000000	0.000000	0.000000	0.000000	0.000002	0.008123	27.802457	27.810583
1080.890000	405.800000	1307.250000	0.585857	1235.775146	0.000000	0.000000	0.000000	0.000000	0.000005	0.016229	18.888572	18.904805
1080.990000	405.700000	1316.000000	0.585849	1235.356873	0.000000	0.000000	0.000000	0.000000	0.000013	0.031789	12.466374	12.498176
1081.090000	405.600000	1309.000000	0.585840	1234.938705	0.000000	0.000000	0.000000	0.000000	0.000031	0.060645	7.995938	8.056614
1081.190000	405.500000	1351.000000	0.585832	1234.520432	0.000000	0.000000	0.000000	0.000000	0.000074	0.112773	4.988761	5.101608
1081.290000	405.400000	1225.000000	0.585824	1234.102158	0.000000	0.000000	0.000000	0.000000	0.000173	0.204946	3.027755	3.232875
1081.390000	405.300000	1270.500000	0.585815	1233.683990	0.000000	0.000000	0.000000	0.000000	0.000394	0.364999	1.788515	2.153909
1081.490000	405.200000	1331.750000	0.585807	1233.265717	0.000000	0.000000	0.000000	0.000000	0.000878	0.633624	1.028303	1.662804
1081.590000	405.100000	1233.750000	0.585799	1232.847443	0.000000	0.000000	0.000000	0.000000	0.001914	1.072778	0.575458	1.650150
1081.690000	405.000000	1214.500000	0.585790	1232.429276	0.000000	0.000000	0.000000	0.000000	0.004080	1.774102	0.313702	2.091884
1081.790000	404.900000	1307.250000	0.585782	1232.011002	0.000000	0.000000	0.000000	0.000000	0.008465	2.872339	0.166353	3.047157
1081.890000	404.800000	1204.000000	0.585774	1231.592728	0.000000	0.000000	0.000000	0.000000	0.017137	4.534010	0.085996	4.637143
1081.990000	404.700000	1214.500000	0.585765	1231.174561	0.000000	0.000000	0.000000	0.000000	0.033969	6.979214	0.043216	7.056399
1082.090000	404.600000	1268.750000	0.585757	1230.756287	0.000000	0.000000	0.000000	0.000000	0.065845	10.481690	0.021171	10.568707
1082.190000	404.500000	1321.250000	0.585749	1230.338013	0.000000	0.000000	0.000000	0.000000	0.124363	15.378041	0.010081	15.512485
1082.290000	404.400000	1286.250000	0.585740	1229.919846	0.000000	0.000000	0.000000	0.000000	0.229216	21.969054	0.004679	22.202948
1082.390000	404.300000	1281.000000	0.585732	1229.501572	0.000000	0.000000	0.000000	0.000000	0.413385	30.545562	0.002111	30.961056
1082.490000	404.200000	1337.000000	0.585724	1229.083298	0.000000	0.000000	0.000000	0.000000	0.729168	41.308365	0.000927	42.038462
1082.590000	404.100000	1277.500000	0.585715	1228.665131	0.000000	0.000000	0.000000	0.000000	1.254121	54.306226	0.000396	55.560744
1082.690000	404.000000	1298.500000	0.585707	1228.246857	0.000000	0.000000	0.000000	0.000000	2.105146	69.213413	0.000165	71.318728
1082.790000	403.900000	1328.250000	0.585699	1227.828583	0.000000	0.000000	0.000000	0.000001	3.454984	85.388677	0.000067	88.843729
1082.890000	403.800000	1340.500000	0.585690	1227.410416	0.000000	0.000000	0.000000	0.000003	5.543586	101.793371	0.000026	107.336989
1082.990000	403.700000	1375.500000	0.585682	1226.992142	0.000000	0.000000	0.000000	0.000006	8.673903	116.985641	0.000010	125.659565
1083.090000	403.600000	1356.250000	0.585674	1226.573868	0.000000	0.000000	0.000000	0.000016	13.238789	129.393148	0.000004	142.631956
1083.190000	403.500000	1415.750000	0.585665	1226.155701	0.000000	0.000000	0.000000	0.000038	19.725807	137.548088	0.000001	157.273933
1083.290000	403.400000	1456.000000	0.585657	1225.737427	0.000000	0.000000	0.000000	0.000089	28.684178	140.391010	0.000000	169.075272
1083.390000	403.300000	1391.250000	0.585648	1225.319153	0.000000	0.000000	0.000000	0.000202	40.614922	137.402824	0.000000	178.017946
1083.490000	403.200000	1445.500000	0.585640	1224.900986	0.000000	0.000000	0.000000	0.000450	55.967222	129.123476	0.000000	185.091152
1083.590000	403.100000	1436.750000	0.585632	1224.482712	0.000000	0.000000	0.000000	0.000980	75.012979	116.624672	0.000000	191.638632
1083.690000	403.000000	1424.500000	0.585623	1224.064438	0.000000	0.000000	0.000000	0.002089	97.669986	101.380812	0.000000	199.052887
1083.790000	402.900000	1382.500000	0.585615	1223.646271	0.000000	0.000000	0.000000	0.004333	123.253996	84.963814	0.000000	208.222149
1083.890000	402.800000	1435.000000	0.585607	1223.227997	0.000000	0.000000	0.000001	0.008771	150.514900	68.808491	0.000000	219.332163
1083.990000	402.700000	1494.500000	0.585598	1222.809723	0.000000	0.000000	0.000002	0.017382	177.531393	53.943010	0.000000	231.491787
1084.090000	402.600000	1454.250000	0.585590	1222.391556	0.000000	0.000000	0.000006	0.033684	201.824713	40.999336	0.000000	242.857735
1084.190000	402.500000	1503.250000	0.585582	1221.973282	0.000000	0.000000	0.000015	0.063604	220.799433	30.294215	0.000000	251.157257
1084.290000	402.400000	1415.750000	0.585573	1221.555008	0.000000	0.000000	0.000036	0.117205	232.169453	21.772044	0.000000	254.058739
1084.390000	402.300000	1487.500000	0.585565	1221.136841	0.000000	0.000000	0.000086	0.211336	234.389557	15.228920	0.000000	249.829910
1084.490000	402.200000	1405.250000	0.585557	1220.718567	0.000000	0.000000	0.000199	0.372684	227.054302	10.372730	0.000000	237.799915
1084.590000	402.100000	1436.750000	0.585548	1220.300293	0.000000	0.000000	0.000447	0.640841	211.303314	6.902097	0.000000	218.846691
1084.690000	402.000000	1363.250000	0.585540	1219.882126	0.000000	0.000000	0.000984	1.075468	189.113367	4.480786	0.000000	194.670597
1084.790000	401.900000	1449.000000	0.585532	1219.463852	0.000000	0.000000	0.002127	1.764721	163.003397	2.836590	0.000000	167.606840
1084.890000	401.800000	1333.500000	0.585523	1219.045578	0.000000	0.000000	0.004471	2.830863	135.553703	1.750806	0.000000	140.139843
1084.990000	401.700000	1340.500000	0.585515	1218.627411	0.000000	0.000000	0.009155	4.428352	108.995025	1.058023	0.000000	114.490551
1085.090000	401.600000	1303.750000	0.585507	1218.209137	0.000000	0.000000	0.018325	6.757374	84.879566	0.624471	0.000000	92.279736
1085.190000	401.500000	1331.750000	0.585498	1217.790863	0.000000	0.000000	0.035964	10.066361	64.130733	0.359458	0.000000	74.592522
1085.290000	401.400000	1293.250000	0.585490	1217.372589	0.000000	0.000000	0.068772	14.634434	47.116165	0.201688	0.000000	62.021059
1085.390000	401.300000	1317.750000	0.585482	1216.954422	0.000000	0.000000	0.128176	20.716377	33.677353	0.110910	0.000000	54.632816
1085.490000	401.200000	1330.000000	0.585473	1216.536148	0.000000	0.000000	0.233416	28.540072	23.432990	0.059600	0.000000	52.266079
1085.590000	401.100000	1307.250000	0.585465	1216.117874	0.000000	0.000000	0.416528	38.242821	15.888837	0.031216	0.000000	54.579400
1085.690000	401.000000	1251.250000	0.585457	1215.699707	0.000000	0.000000	0.724803	49.780288	10.523177	0.015924	0.000000	61.044188
1085.790000	400.900000	1205.750000	0.585448	1215.281433	0.000000	0.000000	1.230028	62.802305	6.799647	0.007966	0.000000	70.839946
1085.890000	400.800000	1351.000000	0.585440	1214.863159	0.000000	0.000000	2.038652	76.670346	4.284697	0.003896	0.000000	82.997594
1085.990000	400.700000	1338.750000	0.585431	1214.444992	0.000000	0.000000	3.307719	90.404392	2.634628	0.001856	0.000000	96.348594
1086.090000	400.600000	1354.500000	0.585423	1214.026718	0.000000	0.000000	5.234258	102.742719	1.585540	0.000860	0.000000	109.563382
1086.190000	400.500000	1380.750000	0.585415	1213.608444	0.000000	0.000000	8.077234	112.365816	0.931793	0.000391	0.000000	121.375235
1086.290000	400.400000	1326.500000	0.585406	1213.190277	0.000000	0.000000	12.160668	118.113598	0.534045	0.000174	0.000000	130.808481
1086.390000	400.300000	1373.750000	0.585398	1212.772003	0.000000	0.000000	17.885042	119.203623	0.298651	0.000075	0.000000	137.387390
1086.490000	400.200000	1365.000000	0.585390	1212.353729	0.000000	0.000001	25.621413	115.436888	0.163616	0.000032	0.000000	141.221951
1086.590000	400.100000	1319.500000	0.585381	1211.935562	0.000000	0.000002	35.726038	107.396604	0.087563	0.000013	0.000000	143.210220
1086.690000	400.000000	1354.500000	0.585373	1211.517288	0.000000	0.000007	48.458332	96.091018	0.045673	0.000005	0.000000	144.595032
1086.790000	399.900000	1375.500000	0.585365	1211.099014	0.000000	0.000021	63.905114	82.802062	0.023229	0.000002	0.000000	146.730434
1086.890000	399.800000	1393.000000	0.585356	1210.680847	0.000000	0.000062	81.729728	68.841329	0.011580	0.000001	0.000000	150.582685
1086.990000	399.700000	1429.750000	0.585348	1210.262573	0.000000	0.000175	101.204446	55.340749	0.005642	0.000000	0.000000	156.551020
1087.090000	399.600000	1368.500000	0.585340	1209.844299	0.000000	0.000480	121.130596	43.087201	0.002677	0.000000	0.000000	164.220955
1087.190000	399.500000	1396.500000	0.585331	1209.426132	0.000000	0.001267	139.816311	32.548262	0.001237	0.000000	0.000000	172.367083
1087.290000	399.400000	1307.250000	0.585323	1209.007858	0.000000	0.003227	155.367868	23.908413	0.000561	0.000000	0.000000	179.280071
1087.390000	399.300000	1368.500000	0.585315	1208.589584	0.000000	0.007923	165.979847	17.086024	0.000248	0.000000	0.000000	183.074043
1087.490000	399.200000	1382.500000	0.585306	1208.171417	0.000002	0.018765	170.296915	11.886545	0.000107	0.000000	0.000000	182.202341
1087.590000	399.100000	1417.500000	0.585298	1207.753143	0.000005	0.042876	167.593849	8.058516	0.000045	0.000000	0.000000	175.695290
1087.690000	399.000000	1358.000000	0.585290	1207.334869	0.000017	0.094515	158.364212	5.336325	0.000018	0.000000	0.000000	163.795084
1087.790000	398.900000	1300.250000	0.585281	1206.916702	0.000052	0.201026	143.827164	3.447575	0.000007	0.000000	0.000000	147.475819
1087.890000	398.800000	1356.250000	0.585273	1206.498428	0.000153	0.412561	125.714666	2.172100	0.000003	0.000000	0.000000	128.299492
1087.990000	398.700000	1365.000000	0.585265	1206.080154	0.000433	0.816989	105.925215	1.335438	0.000001	0.000000	0.000000	108.078074
1088.090000	398.600000	1314.250000	0.585256	1205.661987	0.001184	1.561052	86.228923	0.803564	0.000000	0.000000	0.000000	88.594725
1088.190000	398.500000	1351.000000	0.585248	1205.243713	0.003122	2.877635	67.940928	0.472171	0.000000	0.000000	0.000000	71.293861
1088.290000	398.400000	1354.500000	0.585239	1204.825439	0.007938	5.116382	51.892056	0.270579	0.000000	0.000000	0.000000	57.286959
1088.390000	398.300000	1281.000000	0.585231	1204.407272	0.019462	8.770407	38.518852	0.151297	0.000000	0.000000	0.000000	47.460015
1088.490000	398.200000	1272.250000	0.585223	1203.988998	0.046024	14.485362	27.810453	0.082877	0.000000	0.000000	0.000000	42.424713
1088.590000	398.100000	1232.000000	0.585214	1203.570724	0.104991	23.029614	19.541973	0.044347	0.000000	0.000000	0.000000	42.720924
1088.690000	398.000000	1207.500000	0.585206	1203.152557	0.231059	35.198282	13.371363	0.023128	0.000000	0.000000	0.000000	48.823834
1088.790000	397.900000	1342.250000	0.585198	1202.734283	0.490612	51.625063	8.934102	0.011762	0.000000	0.000000	0.000000	61.061538
1088.890000	397.800000	1307.250000	0.585189	1202.316010	1.005118	72.493175	5.825650	0.005863	0.000000	0.000000	0.000000	79.329800
1088.990000	397.700000	1373.750000	0.585181	1201.897842	1.986850	97.180669	3.704942	0.002856	0.000000	0.000000	0.000000	102.875319
1089.090000	397.600000	1303.750000	0.585173	1201.479568	3.789320	123.949539	2.297503	0.001355	0.000000	0.000000	0.000000	130.037716
1089.190000	397.500000	1330.000000	0.585164	1201.061295	6.971827	149.868103	1.393981	0.000626	0.000000	0.000000	0.000000	158.234543
1089.290000	397.400000	1387.750000	0.585156	1200.643127	12.371123	171.174265	0.826508	0.000284	0.000000	0.000000	0.000000	184.372177
1089.390000	397.300000	1428.000000	0.585148	1200.224854	21.162352	184.149569	0.478096	0.000126	0.000000	0.000000	0.000000	205.790144
1089.490000	397.200000	1415.750000	0.585139	1199.806580	34.876002	186.270231	0.269618	0.000054	0.000000	0.000000	0.000000	221.415909
1089.590000	397.100000	1519.000000	0.585131	1199.388412	55.319954	177.111891	0.148875	0.000023	0.000000	0.000000	0.000000	232.580730
1089.690000	397.000000	1482.250000	0.585123	1198.970139	84.342244	158.507193	0.080384	0.000009	0.000000	0.000000	0.000000	242.929806
1089.790000	396.900000	1449.000000	0.585114	1198.551865	123.374493	133.865267	0.042329	0.000004	0.000000	0.000000	0.000000	257.282070
1089.890000	396.800000	1498.000000	0.585106	1198.133698	172.740042	107.045781	0.021714	0.000001	0.000000	0.000000	0.000000	279.807526
1089.990000	396.700000	1524.250000	0.585098	1197.715424	230.818634	81.345860	0.010909	0.000001	0.000000	0.000000	0.000000	312.175423
1090.090000	396.600000	1597.750000	0.585089	1197.297150	293.337902	58.949273	0.005362	0.000000	0.000000	0.000000	0.000000	352.292549
1090.190000	396.500000	1580.250000	0.585081	1196.878983	353.247578	40.862668	0.002569	0.000000	0.000000	0.000000	0.000000	394.112812
1090.290000	396.400000	1662.500000	0.585073	1196.460709	401.659821	27.162718	0.001198	0.000000	0.000000	0.000000	0.000000	428.823727
1090.390000	396.300000	1634.500000	0.585064	1196.042435	429.983406	17.348967	0.000547	0.000000	0.000000	0.000000	0.000000	447.332909
1090.490000	396.200000	1627.500000	0.585056	1195.624268	432.641705	10.662783	0.000245	0.000000	0.000000	0.000000	0.000000	443.304726
1090.590000	396.100000	1550.500000	0.585048	1195.205994	409.102768	6.312904	0.000107	0.000000	0.000000	0.000000	0.000000	415.415783
1090.690000	396.000000	1618.750000	0.585039	1194.787720	364.076878	3.603081	0.000045	0.000000	0.000000	0.000000	0.000000	367.680004
1090.790000	395.900000	1468.250000	0.585031	1194.369446	305.767506	1.983454	0.000019	0.000000	0.000000	0.000000	0.000000	307.750996
1090.890000	395.800000	1480.500000	0.585022	1193.951279	243.184792	1.053441	0.000008	0.000000	0.000000	0.000000	0.000000	244.238220
1090.990000	395.700000	1328.250000	0.585014	1193.533005	183.837091	0.539904	0.000003	0.000000	0.000000	0.000000	0.000000	184.376997
1091.090000	395.600000	1398.250000	0.585006	1193.114731	132.555571	0.267041	0.000001	0.000000	0.000000	0.000000	0.000000	132.822613
1091.190000	395.500000	1244.250000	0.584997	1192.696564	91.442694	0.127468	0.000000	0.000000	0.000000	0.000000	0.000000	91.570160
1091.290000	395.400000	1240.750000	0.584989	1192.278290	60.500904	0.058718	0.000000	0.000000	0.000000	0.000000	0.000000	60.559624
1091.390000	395.300000	1239.000000	0.584981	1191.860016	38.465603	0.026101	0.000000	0.000000	0.000000	0.000000	0.000000	38.491705
1091.490000	395.200000	1221.500000	0.584972	1191.441849	23.534492	0.011195	0.000000	0.000000	0.000000	0.000000	0.000000	23.545687
1091.590000	395.100000	1274.000000	0.584964	1191.023575	13.870993	0.004633	0.000000	0.000000	0.000000	0.000000	0.000000	13.875626
1091.690000	395.000000	1265.250000	0.584956	1190.605301	7.881192	0.001850	0.000000	0.000000	0.000000	0.000000	0.000000	7.883041
1091.790000	394.900000	1174.250000	0.584947	1190.187134	4.318811	0.000712	0.000000	0.000000	0.000000	0.000000	0.000000	4.319524
1091.890000	394.800000	1155.000000	0.584939	1189.768860	2.283249	0.000265	0.000000	0.000000	0.000000	0.000000	0.000000	2.283513
1091.990000	394.700000	1153.250000	0.584931	1189.350586	1.164746	0.000095	0.000000	0.000000	0.000000	0.000000	0.000000	1.164841
1092.090000	394.600000	1267.000000	0.584922	1188.932419	0.573363	0.000033	0.000000	0.000000	0.000000	0.000000	0.000000	0.573396
1092.190000	394.500000	1191.750000	0.584914	1188.514145	0.272366	0.000011	0.000000	0.000000	0.000000	0.000000	0.000000	0.272377
1092.290000	394.400000	1226.750000	0.584906	1188.095871	0.124849	0.000004	0.000000	0.000000	0.000000	0.000000	0.000000	0.124852
1092.390000	394.300000	1282.750000	0.584897	1187.677704	0.055220	0.000001	0.000000	0.000000	0.000000	0.000000	0.000000	0.055221
1092.490000	394.200000	1179.500000	0.584889	1187.259430	0.023564	0.000000	0.000000	0.000000	0.000000	0.000000	0.000000	0.023564
1092.590000	394.100000	1197.000000	0.584881	1186.841156	0.009701	0.000000	0.000000	0.000000	0.000000	0.000000	0.000000	0.009701
1092.690000	394.000000	1163.750000	0.584872	1186.422989	0.003852	0.000000	0.000000	0.000000	0.000000	0.000000	0.000000	0.003852
1092.790000	393.900000	1176.000000	0.584864	1186.004715	0.001475	0.000000	0.000000	0.000000	0.000000	0.000000	0.000000	0.001475
1092.890000	393.800000	1214.500000	0.584856	1185.586441	0.000545	0.000000	0.000000	0.000000	0.000000	0.000000	0.000000	0.000545
1092.990000	393.700000	1183.000000	0.584847	1185.168274	0.000194	0.000000	0.000000	0.000000	0.000000	0.000000	0.000000	0.000194
1093.090000	393.600000	1184.750000	0.584839	1184.750000	0.000067	0.000000	0.000000	0.000000	0.000000	0.000000	0.000000	0.000067
1093.190000	393.500000	1169.000000	0.584831	1180.038971	0.000022	0.000000	0.000000	0.000000	0.000000	0.000000	0.000000	0.000022
1093.290000	393.400000	1151.500000	0.584822	1178.975021	0.000007	0.000000	0.000000	0.000000	0.000000	0.000000	0.000000	0.000007
1093.390000	393.300000	1207.500000	0.584814	1177.725433	0.000002	0.000000	0.000000	0.000000	0.000000	0.000000	0.000000	0.000002
1093.490000	393.200000	1172.500000	0.584805	1176.793823	0.000001	0.000000	0.000000	0.000000	0.000000	0.000000	0.000000	0.000001
1093.590000	393.100000	1223.250000	0.584797	1175.150848	0.000000	0.000000	0.000000	0.000000	0.000000	0.000000	0.000000	0.000000
1093.690000	393.000000	1202.250000	0.584789	1172.194839	0.000000	0.000000	0.000000	0.000000	0.000000	0.000000	0.000000	0.000000
1093.790000	392.900000	1172.500000	0.584780	1168.521164	0.000000	0.000000	0.000000	0.000000	0.000000	0.000000	0.000000	0.000000
1093.890000	392.800000	1167.250000	0.584772	1165.642059	0.000000	0.000000	0.000000	0.000000	0.000000	0.000000	0.000000	0.000000
1093.990000	392.700000	1106.000000	0.584764	1162.670563	0.000000	0.000000	0.000000	0.000000	0.000000	0.000000	0.000000	0.000000
1094.090000	392.600000	1263.500000	0.584755	1161.349731	0.000000	0.000000	0.000000	0.000000	0.000000	0.000000	0.000000	0.000000
1094.190000	392.500000	1254.750000	0.584747	1162.407379	0.000000	0.000000	0.000000	0.000000	0.000000	0.000000	0.000000	0.000000
1094.290000	392.400000	1163.750000	0.584739	1165.834641	0.000000	0.000000	0.000000	0.000000	0.000000	0.000000	0.000000	0.000000
1094.390000	392.300000	1305.500000	0.584730	1170.329269	0.000000	0.000000	0.000000	0.000000	0.000000	0.000000	0.000000	0.000000
1094.490000	392.200000	1260.000000	0.584722	1176.715424	0.000000	0.000000	0.000000	0.000000	0.000000	0.000000	0.000000	0.000000
1094.590000	392.100000	1181.250000	0.584714	1183.655930	0.000000	0.000000	0.000000	0.000000	0.000000	0.000000	0.000000	0.000000
1094.690000	392.000000	1184.750000	0.584705	1190.240753	0.000000	0.000000	0.000000	0.000000	0.000000	0.000000	0.000000	0.000000
1094.790000	391.900000	1216.250000	0.584697	1195.303192	0.000000	0.000000	0.000000	0.000000	0.000000	0.000000	0.000000	0.000000
1094.890000	391.800000	1209.250000	0.584689	1199.081116	0.000000	0.000000	0.000000	0.000000	0.000000	0.000000	0.000000	0.000000
