# Supplementary material for: Enhancing the Longevity and Structural Stability of Humidity Sensors: Iron Thin Films with Nitride Bonding Synthesized via Magnetic Field-Assisted Sparking Discharge
Source: Sensors (Basel). 2024 Aug 23;24(17):5466. doi: 10.3390/s24175466 (PMC11397896; doi:10.3390/s24175466)
Supplement: Supplementary file 1 [file sensors-24-05466-s001.zip › XPS_7-1-2024/7.Fresh N2 magnet/O 1s]

Dataset O 1s:46(7-1-2024)
Dwell Time (s)	0.260870
Number of sweeps	2
Kinetic Energy(eV)	Binding Energy(eV)	Intensity(cps)	Transmission Value	Background(cps)	O 1s(cps)	O 1s(cps)	O 1s(cps)	O 1s(cps)	Envelope(cps)
940.890000	545.800000	2767.666667	0.557542	2803.163371	0.000000	0.000000	0.000000	0.000000	0.000000
940.990000	545.700000	2752.333333	0.557552	2808.300140	0.000000	0.000000	0.000000	0.000000	0.000000
941.090000	545.600000	2884.583333	0.557562	2813.544067	0.000000	0.000000	0.000000	0.000000	0.000000
941.190000	545.500000	2865.416667	0.557571	2818.018707	0.000000	0.000000	0.000000	0.000000	0.000000
941.290000	545.400000	2827.083333	0.557581	2819.961110	0.000000	0.000000	0.000000	0.000000	0.000000
941.390000	545.300000	2794.500000	0.557591	2817.684133	0.000000	0.000000	0.000000	0.000000	0.000000
941.490000	545.200000	2823.250000	0.557601	2811.417765	0.000000	0.000000	0.000000	0.000000	0.000000
941.590000	545.100000	2832.833333	0.557610	2803.354991	0.000000	0.000000	0.000000	0.000000	0.000000
941.690000	545.000000	2773.416667	0.557620	2794.178060	0.000000	0.000000	0.000000	0.000000	0.000000
941.790000	544.900000	2921.000000	0.557630	2783.150909	0.000000	0.000000	0.000000	0.000000	0.000000
941.890000	544.800000	2784.916667	0.557640	2771.975423	0.000000	0.000000	0.000000	0.000000	0.000000
941.990000	544.700000	2754.250000	0.557650	2761.080933	0.000000	0.000000	0.000000	0.000000	0.000000
942.090000	544.600000	2758.083333	0.557659	2749.609243	0.000000	0.000000	0.000000	0.000000	0.000000
942.190000	544.500000	2765.750000	0.557669	2738.121877	0.000000	0.000000	0.000000	0.000000	0.000000
942.290000	544.400000	2811.750000	0.557679	2729.241384	0.000000	0.000000	0.000000	0.000000	0.000000
942.390000	544.300000	2646.916667	0.557689	2721.480194	0.000000	0.000000	0.000000	0.000000	0.000000
942.490000	544.200000	2758.083333	0.557698	2714.224843	0.000000	0.000000	0.000000	0.000000	0.000000
942.590000	544.100000	2714.000000	0.557708	2707.245575	0.000000	0.000000	0.000000	0.000000	0.000000
942.690000	544.000000	2735.083333	0.557718	2700.231211	0.000000	0.000000	0.000000	0.000000	0.000000
942.790000	543.900000	2792.583333	0.557728	2690.605764	0.000000	0.000000	0.000000	0.000000	0.000000
942.890000	543.800000	2708.250000	0.557737	2679.963725	0.000000	0.000000	0.000000	0.000000	0.000000
942.990000	543.700000	2648.833333	0.557747	2668.857259	0.000000	0.000000	0.000000	0.000000	0.000000
943.090000	543.600000	2623.916667	0.557757	2658.267863	0.000000	0.000000	0.000000	0.000000	0.000000
943.190000	543.500000	2652.666667	0.557767	2647.605469	0.000000	0.000000	0.000000	0.000000	0.000000
943.290000	543.400000	2761.916667	0.557776	2637.749329	0.000000	0.000000	0.000000	0.000000	0.000000
943.390000	543.300000	2646.916667	0.557786	2628.086446	0.000000	0.000000	0.000000	0.000000	0.000000
943.490000	543.200000	2625.833333	0.557796	2619.613057	0.000000	0.000000	0.000000	0.000000	0.000000
943.590000	543.100000	2556.833333	0.557806	2610.719462	0.000000	0.000000	0.000000	0.000000	0.000000
943.690000	543.000000	2641.166667	0.557815	2601.903076	0.000000	0.000000	0.000000	0.000000	0.000000
943.790000	542.900000	2677.583333	0.557825	2593.332591	0.000000	0.000000	0.000000	0.000000	0.000000
943.890000	542.800000	2679.500000	0.557835	2584.241292	0.000000	0.000000	0.000000	0.000000	0.000000
943.990000	542.700000	2612.416667	0.557845	2571.501027	0.000000	0.000000	0.000000	0.000000	0.000000
944.090000	542.600000	2637.333333	0.557854	2557.856710	0.000000	0.000000	0.000000	0.000000	0.000000
944.190000	542.500000	2499.333333	0.557864	2544.189229	0.000000	0.000000	0.000000	0.000000	0.000000
944.290000	542.400000	2472.500000	0.557874	2530.989451	0.000000	0.000000	0.000000	0.000000	0.000000
944.390000	542.300000	2507.000000	0.557884	2519.346029	0.000000	0.000000	0.000000	0.000000	0.000000
944.490000	542.200000	2512.750000	0.557894	2512.678640	0.000000	0.000000	0.000000	0.000000	0.000000
944.590000	542.100000	2474.416667	0.557903	2506.984792	0.000000	0.000000	0.000000	0.000000	0.000000
944.690000	542.000000	2570.250000	0.557913	2500.391337	0.000000	0.000000	0.000000	0.000000	0.000000
944.790000	541.900000	2485.916667	0.557923	2491.942749	0.000000	0.000000	0.000000	0.000000	0.000000
944.890000	541.800000	2510.833333	0.557933	2481.040771	0.000000	0.000000	0.000000	0.000000	0.000000
944.990000	541.700000	2462.916667	0.557942	2465.293315	0.000000	0.000000	0.000000	0.000000	0.000000
945.090000	541.600000	2495.500000	0.557952	2449.123077	0.000000	0.000000	0.000000	0.000000	0.000000
945.190000	541.500000	2353.666667	0.557962	2434.477142	0.000000	0.000000	0.000000	0.000000	0.000000
945.290000	541.400000	2370.916667	0.557972	2421.616384	0.000000	0.000000	0.000000	0.000000	0.000000
945.390000	541.300000	2464.833333	0.557981	2410.755117	0.000000	0.000000	0.000000	0.000000	0.000000
945.490000	541.200000	2388.166667	0.557991	2403.089854	0.000000	0.000000	0.000000	0.000000	0.000000
945.590000	541.100000	2401.583333	0.558001	2395.611064	0.000000	0.000000	0.000000	0.000000	0.000000
945.690000	541.000000	2510.833333	0.558011	2387.117554	0.000000	0.000000	0.000000	0.000000	0.000000
945.790000	540.900000	2370.916667	0.558020	2378.069773	0.000000	0.000000	0.000000	0.000000	0.000000
945.890000	540.800000	2401.583333	0.558030	2369.065277	0.000000	0.000000	0.000000	0.000000	0.000000
945.990000	540.700000	2315.333333	0.558040	2360.012115	0.000000	0.000000	0.000000	0.000000	0.000000
946.090000	540.600000	2342.166667	0.558050	2352.217702	0.000000	0.000000	0.000000	0.000000	0.000000
946.190000	540.500000	2340.250000	0.558059	2345.973094	0.000000	0.000000	0.000000	0.000000	0.000000
946.290000	540.400000	2462.916667	0.558069	2340.634644	0.000000	0.000000	0.000000	0.000000	0.000000
946.390000	540.300000	2378.583333	0.558079	2335.864502	0.000000	0.000000	0.000000	0.000000	0.000000
946.490000	540.200000	2319.166667	0.558089	2331.647929	0.000000	0.000000	0.000000	0.000000	0.000000
946.590000	540.100000	2305.750000	0.558098	2326.613403	0.000000	0.000000	0.000000	0.000000	0.000000
946.690000	540.000000	2330.666667	0.558108	2320.699860	0.000000	0.000000	0.000000	0.000000	0.000000
946.790000	539.900000	2301.916667	0.558118	2314.750753	0.000000	0.000000	0.000000	0.000000	0.000000
946.890000	539.800000	2315.333333	0.558128	2307.247630	0.000000	0.000000	0.000000	0.000000	0.000000
946.990000	539.700000	2357.500000	0.558137	2297.822693	0.000000	0.000000	0.000000	0.000000	0.000000
947.090000	539.600000	2290.416667	0.558147	2288.546092	0.000000	0.000000	0.000000	0.000000	0.000000
947.190000	539.500000	2202.250000	0.558157	2279.407298	0.000000	0.000000	0.000000	0.000000	0.000000
947.290000	539.400000	2261.666667	0.558167	2269.778107	0.000000	0.000000	0.000000	0.000000	0.000000
947.390000	539.300000	2317.250000	0.558177	2261.528625	0.000000	0.000000	0.000000	0.000000	0.000000
947.490000	539.200000	2240.583333	0.558186	2254.705414	0.000000	0.000000	0.000000	0.000000	0.000000
947.590000	539.100000	2250.166667	0.558196	2248.618032	0.000000	0.000000	0.000000	0.000000	0.000000
947.690000	539.000000	2213.750000	0.558206	2243.834086	0.000000	0.000000	0.000000	0.000000	0.000000
947.790000	538.900000	2213.750000	0.558216	2240.215302	0.000000	0.000000	0.000000	0.000000	0.000000
947.890000	538.800000	2305.750000	0.558225	2237.716054	0.000000	0.000000	0.000000	0.000000	0.000000
947.990000	538.700000	2315.333333	0.558235	2237.746704	0.000000	0.000000	0.000000	0.000000	0.000000
948.090000	538.600000	2190.750000	0.558245	2238.697316	0.000000	0.000000	0.000000	0.000000	0.000000
948.190000	538.500000	2278.916667	0.558255	2239.832062	0.000000	0.000000	0.000000	0.000000	0.000000
948.290000	538.400000	2229.083333	0.558264	2241.702637	0.000000	0.000000	0.000000	0.000000	0.000000
948.390000	538.300000	2263.583333	0.558274	2243.634745	0.000000	0.000000	0.000000	0.000000	0.000000
948.490000	538.200000	2236.750000	0.558284	2243.236064	0.000000	0.000000	0.000000	0.000000	0.000000
948.590000	538.100000	2288.500000	0.558294	2243.389313	0.000000	0.000000	0.000000	0.000001	0.000001
948.690000	538.000000	2196.500000	0.558303	2245.045339	0.000000	0.000000	0.000000	0.000002	0.000002
948.790000	537.900000	2215.666667	0.558313	2247.790955	0.000000	0.000000	0.000000	0.000005	0.000005
948.890000	537.800000	2259.750000	0.558323	2251.335805	0.000000	0.000000	0.000000	0.000010	0.000010
948.990000	537.700000	2259.750000	0.558333	2256.722687	0.000000	0.000000	0.000000	0.000023	0.000023
949.090000	537.600000	2244.416667	0.558342	2244.416667	0.000000	0.000000	0.000000	0.000050	0.000050
949.190000	537.500000	2326.833333	0.558352	2244.203288	0.000000	0.000000	0.000000	0.000107	0.000107
949.290000	537.400000	2292.333333	0.558362	2244.071330	0.000000	0.000000	0.000000	0.000226	0.000226
949.390000	537.300000	2353.666667	0.558372	2243.779104	0.000000	0.000000	0.000001	0.000467	0.000468
949.490000	537.200000	2370.916667	0.558381	2243.437744	0.000000	0.000000	0.000002	0.000956	0.000958
949.590000	537.100000	2188.833333	0.558391	2243.550751	0.000000	0.000000	0.000004	0.001925	0.001929
949.690000	537.000000	2211.833333	0.558401	2243.601054	0.000000	0.000000	0.000009	0.003797	0.003806
949.790000	536.900000	2238.666667	0.558411	2243.578359	0.000000	0.000000	0.000020	0.007383	0.007403
949.890000	536.800000	2208.000000	0.558421	2243.628428	0.000000	0.000000	0.000044	0.014164	0.014209
949.990000	536.700000	2332.583333	0.558430	2243.358429	0.000000	0.000000	0.000096	0.026605	0.026701
950.090000	536.600000	2269.333333	0.558440	2243.242849	0.000000	0.000000	0.000206	0.049196	0.049402
950.190000	536.500000	2244.416667	0.558450	2243.185059	0.000000	0.000000	0.000433	0.089923	0.090356
950.290000	536.400000	2194.583333	0.558460	2243.248230	0.000000	0.000000	0.000894	0.160997	0.161891
950.390000	536.300000	2234.833333	0.558469	2243.204946	0.000000	0.000000	0.001822	0.283475	0.285297
950.490000	536.200000	2286.583333	0.558479	2243.025492	0.000000	0.000001	0.003646	0.493070	0.496716
950.590000	536.100000	2303.833333	0.558489	2242.797373	0.000000	0.000001	0.007155	0.841713	0.848870
950.690000	536.000000	2298.083333	0.558499	2242.578145	0.000000	0.000003	0.013877	1.412134	1.426014
950.790000	535.900000	2255.916667	0.558508	2242.460225	0.000000	0.000007	0.026461	2.337153	2.363621
950.890000	535.800000	2300.000000	0.558518	2242.225789	0.000000	0.000016	0.049411	3.803727	3.853153
950.990000	535.700000	2342.166667	0.558528	2241.879283	0.000000	0.000035	0.091195	6.081723	6.172953
951.090000	535.600000	2309.583333	0.558538	2241.609751	0.000000	0.000078	0.165702	9.581923	9.747703
951.190000	535.500000	2355.583333	0.558547	2241.218089	0.000000	0.000169	0.294933	14.864264	15.159366
951.290000	535.400000	2390.083333	0.558557	2240.733775	0.000000	0.000364	0.517949	22.648697	23.167011
951.390000	535.300000	2462.916667	0.558567	2240.059245	0.000000	0.000769	0.896228	33.972800	34.869798
951.490000	535.200000	2416.916667	0.558577	2239.494914	0.000000	0.001592	1.521360	50.204666	51.727619
951.590000	535.100000	2432.250000	0.558586	2238.885661	0.000000	0.003254	2.543268	72.858777	75.405301
951.690000	535.000000	2484.000000	0.558596	2238.139303	0.000000	0.006541	4.190456	103.991296	108.188297
951.790000	534.900000	2415.000000	0.558606	2237.561401	0.000000	0.012885	6.783200	146.206402	153.002488
951.890000	534.800000	2595.166667	0.558616	2236.521647	0.000000	0.025037	10.799597	201.812006	212.636642
951.990000	534.700000	2556.833333	0.558625	2235.571737	0.000000	0.047961	16.946991	273.678744	290.673690
952.090000	534.600000	2708.250000	0.558635	2234.232035	0.000000	0.089949	26.152188	364.948764	391.190889
952.190000	534.500000	2846.250000	0.558645	2232.536001	0.000000	0.166250	39.661238	477.534184	517.361666
952.290000	534.400000	2938.250000	0.558655	2230.598745	0.000000	0.303425	59.266020	612.897451	672.466899
952.390000	534.300000	3110.750000	0.558664	2228.216482	0.000000	0.542443	87.133822	771.567012	859.243281
952.490000	534.200000	3369.500000	0.558674	2225.169983	0.000000	0.954477	125.819665	951.386528	1078.160680
952.590000	534.100000	3503.666667	0.558684	2221.772766	0.000000	1.658030	178.894509	1147.836029	1328.388509
952.690000	534.000000	3795.000000	0.558694	2217.626851	0.000001	2.826435	250.224349	1353.918991	1606.969762
952.790000	533.900000	4212.833333	0.558704	2212.410767	0.000003	4.737668	343.628801	1559.379715	1907.746165
952.890000	533.800000	4404.500000	0.558713	2206.693990	0.000008	7.832396	463.919258	1751.909022	2223.660655
952.990000	533.700000	4734.166667	0.558723	2200.126506	0.000023	12.730243	615.429512	1917.737305	2545.897196
953.090000	533.600000	5188.416667	0.558733	2192.391520	0.000060	20.332935	800.967618	2042.960541	2864.261098
953.190000	533.500000	5364.750000	0.558743	2184.189067	0.000153	32.003612	1022.661575	2117.712880	3172.378133
953.290000	533.400000	5686.750000	0.558752	2175.150177	0.000384	49.583083	1280.219274	2134.745290	3464.548136
953.390000	533.300000	6083.500000	0.558762	2165.083934	0.000943	75.463354	1569.279373	2091.025543	3735.769104
953.490000	533.200000	6213.833333	0.558772	2154.661825	0.002261	113.089958	1881.883097	1992.575511	3987.551066
953.590000	533.100000	6353.750000	0.558782	2143.858582	0.005283	166.915547	2205.623820	1847.761307	4220.305806
953.690000	533.000000	6694.916667	0.558791	2132.164856	0.012039	241.941352	2523.529846	1668.059301	4433.542460
953.790000	532.900000	6762.000000	0.558801	2120.272257	0.026825	345.004592	2815.721608	1468.040441	4628.793518
953.890000	532.800000	6961.333333	0.558811	2107.845276	0.058656	484.460985	3060.033437	1260.816533	4805.369710
953.990000	532.700000	7116.583333	0.558821	2094.994344	0.125356	667.897560	3236.471822	1057.866404	4962.361369
954.090000	532.600000	7038.000000	0.558830	2082.309998	0.261305	904.779439	3330.685628	868.142375	5103.868551
954.190000	532.500000	7227.750000	0.558840	2069.114665	0.531556	1205.035380	3332.223501	697.352214	5235.142904
954.290000	532.400000	7317.833333	0.558850	2055.658691	1.055715	1574.786280	3240.810994	548.983332	5365.636271
954.390000	532.300000	7643.666667	0.558860	2041.345459	2.056058	2018.704834	3066.789734	424.024451	5511.575277
954.490000	532.200000	7793.166667	0.558869	2026.619507	3.919390	2537.988373	2824.375387	321.234369	5687.517415
954.590000	532.100000	7946.500000	0.558879	2011.469604	7.295232	3125.181620	2533.341532	238.955582	5904.773641
954.690000	532.000000	8222.500000	0.558889	1995.585510	13.259313	3765.204163	2215.927073	174.844316	6169.234802
954.790000	531.900000	8465.916667	0.558899	1979.047709	23.540433	4434.672526	1892.083171	125.605233	6475.901469
954.890000	531.800000	8763.000000	0.558908	1961.719096	40.890235	5099.872843	1578.892654	88.654775	6808.310242
954.990000	531.700000	9159.750000	0.558918	1943.346049	69.547946	5720.567281	1288.938329	61.679050	7140.732585
955.090000	531.600000	9259.416667	0.558928	1924.677734	115.633703	6251.776876	1030.286245	42.148819	7439.845825
955.190000	531.500000	9510.500000	0.558938	1905.330912	187.779711	6649.189473	807.418177	28.302962	7672.690409
955.290000	531.400000	9623.583333	0.558948	1885.652323	297.873063	6881.285360	620.762990	18.741272	7818.663106
955.390000	531.300000	9776.916667	0.558957	1865.539958	461.600810	6924.950358	468.212660	12.201098	7866.964884
955.490000	531.200000	9799.916667	0.558967	1845.323242	699.668615	6772.409241	346.982207	7.802658	7826.862752
955.590000	531.100000	9600.583333	0.558977	1825.563700	1036.127843	6443.633993	252.809842	4.918997	7737.490682
955.690000	531.000000	9472.166667	0.558987	1806.083049	1496.858526	5966.296488	180.845861	3.053032	7647.053589
955.790000	530.900000	9546.916667	0.558996	1786.367961	2108.594208	5378.486735	127.245759	1.860047	7616.187113
955.890000	530.800000	9537.333333	0.559006	1766.631816	2894.396189	4727.237467	88.169745	1.116044	7710.919393
955.990000	530.700000	9740.500000	0.559016	1746.336955	3869.005747	4054.844035	60.004168	0.660578	7984.515137
956.090000	530.600000	10192.833333	0.559026	1724.851196	5029.781616	3398.155945	40.171716	0.383424	8468.492188
956.190000	530.500000	10643.250000	0.559035	1702.177816	6347.559672	2785.571309	26.502212	0.218803	9159.852010
956.290000	530.400000	11432.916667	0.559045	1677.455811	7763.036723	2235.215169	17.183454	0.123525	10015.559448
956.390000	530.300000	12368.250000	0.559055	1650.311768	9185.308675	1757.955109	10.954966	0.068312	10954.287191
956.490000	530.200000	13261.416667	0.559065	1620.849569	10495.888468	1356.483164	6.883888	0.037069	11859.293579
956.590000	530.100000	14114.333333	0.559074	1589.163737	11560.487305	1026.694132	4.255086	0.019945	12591.456502
956.690000	530.000000	14547.500000	0.559084	1556.311808	12256.509644	763.119769	2.583706	0.010512	13022.223592
956.790000	529.900000	14553.250000	0.559094	1523.371908	12499.442464	557.877805	1.546127	0.005430	13058.872355
956.890000	529.800000	14072.166667	0.559104	1491.575643	12258.096883	400.414584	0.911351	0.002778	12659.426107
956.990000	529.700000	13200.083333	0.559113	1461.914103	11563.456828	282.436345	0.526973	0.001395	11846.420654
957.090000	529.600000	11973.416667	0.559123	1435.289469	10499.892131	196.331552	0.300152	0.000686	10696.525472
957.190000	529.500000	10907.750000	0.559133	1411.300252	9189.891642	134.050194	0.168736	0.000333	9324.110718
957.290000	529.400000	9278.583333	0.559143	1391.378337	7767.772705	89.958767	0.092920	0.000160	7857.824219
957.390000	529.300000	7890.916667	0.559152	1374.921021	6352.099121	59.522274	0.050356	0.000075	6411.672078
957.490000	529.200000	6480.250000	0.559162	1361.995219	5033.878398	38.718196	0.026983	0.000034	5072.623515
957.590000	529.100000	5385.833333	0.559172	1351.808248	3872.516907	24.744766	0.014160	0.000016	3897.275879
957.690000	529.000000	4285.666667	0.559182	1344.380697	2897.273295	15.589375	0.007302	0.000007	2912.869843
957.790000	528.900000	3438.500000	0.559192	1339.079213	2110.868378	9.667640	0.003723	0.000003	2120.539683
957.890000	528.800000	2865.416667	0.559201	1335.215230	1498.594920	5.885950	0.001862	0.000001	1504.482727
957.990000	528.700000	2393.916667	0.559211	1332.535126	1037.412094	3.529714	0.000913	0.000001	1040.942790
958.090000	528.600000	2091.083333	0.559221	1330.614833	700.590332	2.087459	0.000443	0.000000	702.678263
958.190000	528.500000	1807.416667	0.559231	1329.407674	462.240040	1.210708	0.000211	0.000000	463.450942
958.290000	528.400000	1663.666667	0.559240	1328.561412	298.307396	0.690634	0.000098	0.000000	298.998128
958.390000	528.300000	1583.166667	0.559250	1327.916829	188.067272	0.389566	0.000045	0.000000	188.456888
958.490000	528.200000	1521.833333	0.559260	1327.425964	115.819232	0.215255	0.000021	0.000000	116.034512
958.590000	528.100000	1433.666667	0.559270	1327.157018	69.664630	0.116777	0.000009	0.000000	69.781417
958.690000	528.000000	1424.083333	0.559279	1326.911585	40.961490	0.062780	0.000004	0.000000	41.024274
958.790000	527.900000	1447.083333	0.559289	1326.607544	23.582964	0.033059	0.000002	0.000000	23.616025
958.890000	527.800000	1355.083333	0.559299	1326.535365	13.284210	0.017072	0.000001	0.000000	13.301283
958.990000	527.700000	1311.000000	0.559309	1326.574671	7.309451	0.008727	0.000000	0.000000	7.318179
959.090000	527.600000	1360.833333	0.559318	1326.487869	3.927312	0.004380	0.000000	0.000000	3.931692
959.190000	527.500000	1357.000000	0.559328	1326.410660	2.060357	0.002153	0.000000	0.000000	2.062510
959.290000	527.400000	1357.000000	0.559338	1326.333333	1.057977	0.001045	0.000000	0.000000	1.059023
959.390000	527.300000	1326.333333	0.559348	1326.333333	0.532732	0.000500	0.000000	0.000000	0.533232
959.490000	527.200000	1326.333333	0.559357	1326.333333	0.261901	0.000234	0.000000	0.000000	0.262135
959.590000	527.100000	1272.666667	0.559367	1281.146022	0.125652	0.000108	0.000000	0.000000	0.125759
959.690000	527.000000	1249.666667	0.559377	1262.914642	0.058799	0.000049	0.000000	0.000000	0.058848
959.790000	526.900000	1228.583333	0.559387	1246.921987	0.026891	0.000022	0.000000	0.000000	0.026913
959.890000	526.800000	1201.750000	0.559396	1234.793315	0.012070	0.000010	0.000000	0.000000	0.012079
959.990000	526.700000	1222.833333	0.559406	1226.528625	0.005297	0.000004	0.000000	0.000000	0.005301
960.090000	526.600000	1197.916667	0.559416	1221.836629	0.002267	0.000002	0.000000	0.000000	0.002269
960.190000	526.500000	1217.083333	0.559426	1218.678060	0.000946	0.000001	0.000000	0.000000	0.000946
960.290000	526.400000	1272.666667	0.559435	1216.362712	0.000385	0.000000	0.000000	0.000000	0.000385
960.390000	526.300000	1215.166667	0.559445	1214.477982	0.000153	0.000000	0.000000	0.000000	0.000153
960.490000	526.200000	1203.666667	0.559455	1214.066549	0.000060	0.000000	0.000000	0.000000	0.000060
960.590000	526.100000	1136.583333	0.559465	1214.898305	0.000023	0.000000	0.000000	0.000000	0.000023
960.690000	526.000000	1222.833333	0.559475	1217.770732	0.000009	0.000000	0.000000	0.000000	0.000009
960.790000	525.900000	1234.333333	0.559484	1221.564524	0.000003	0.000000	0.000000	0.000000	0.000003
960.890000	525.800000	1280.333333	0.559494	1226.198964	0.000001	0.000000	0.000000	0.000000	0.000001
960.990000	525.700000	1322.500000	0.559504	1230.079559	0.000000	0.000000	0.000000	0.000000	0.000000
961.090000	525.600000	1219.000000	0.559514	1232.700353	0.000000	0.000000	0.000000	0.000000	0.000000
961.190000	525.500000	1238.166667	0.559523	1233.923187	0.000000	0.000000	0.000000	0.000000	0.000000
961.290000	525.400000	1213.250000	0.559533	1234.300110	0.000000	0.000000	0.000000	0.000000	0.000000
961.390000	525.300000	1257.333333	0.559543	1232.623611	0.000000	0.000000	0.000000	0.000000	0.000000
961.490000	525.200000	1253.500000	0.559553	1228.541102	0.000000	0.000000	0.000000	0.000000	0.000000
961.590000	525.100000	1245.833333	0.559562	1223.079936	0.000000	0.000000	0.000000	0.000000	0.000000
961.690000	525.000000	1199.833333	0.559572	1216.761276	0.000000	0.000000	0.000000	0.000000	0.000000
961.790000	524.900000	1192.166667	0.559582	1210.014689	0.000000	0.000000	0.000000	0.000000	0.000000
961.890000	524.800000	1215.166667	0.559592	1205.123352	0.000000	0.000000	0.000000	0.000000	0.000000
961.990000	524.700000	1161.500000	0.559601	1203.406026	0.000000	0.000000	0.000000	0.000000	0.000000
962.090000	524.600000	1173.000000	0.559611	1203.053319	0.000000	0.000000	0.000000	0.000000	0.000000
962.190000	524.500000	1236.250000	0.559621	1202.501272	0.000000	0.000000	0.000000	0.000000	0.000000
962.290000	524.400000	1236.250000	0.559631	1201.611959	0.000000	0.000000	0.000000	0.000000	0.000000
962.390000	524.300000	1207.500000	0.559640	1198.253932	0.000000	0.000000	0.000000	0.000000	0.000000
962.490000	524.200000	1226.666667	0.559650	1192.457957	0.000000	0.000000	0.000000	0.000000	0.000000
962.590000	524.100000	1165.333333	0.559660	1186.784582	0.000000	0.000000	0.000000	0.000000	0.000000
962.690000	524.000000	1121.250000	0.559670	1183.595362	0.000000	0.000000	0.000000	0.000000	0.000000
962.790000	523.900000	1150.000000	0.559679	1182.644633	0.000000	0.000000	0.000000	0.000000	0.000000
962.890000	523.800000	1217.083333	0.559689	1185.266713	0.000000	0.000000	0.000000	0.000000	0.000000
962.990000	523.700000	1182.583333	0.559699	1190.771281	0.000000	0.000000	0.000000	0.000000	0.000000
963.090000	523.600000	1226.666667	0.559709	1197.640701	0.000000	0.000000	0.000000	0.000000	0.000000
963.190000	523.500000	1174.916667	0.559719	1203.743291	0.000000	0.000000	0.000000	0.000000	0.000000
963.290000	523.400000	1228.583333	0.559728	1209.002660	0.000000	0.000000	0.000000	0.000000	0.000000
963.390000	523.300000	1213.250000	0.559738	1212.774694	0.000000	0.000000	0.000000	0.000000	0.000000
963.490000	523.200000	1196.000000	0.559748	1214.169963	0.000000	0.000000	0.000000	0.000000	0.000000
963.590000	523.100000	1270.750000	0.559758	1213.096634	0.000000	0.000000	0.000000	0.000000	0.000000
963.690000	523.000000	1207.500000	0.559767	1210.551295	0.000000	0.000000	0.000000	0.000000	0.000000
963.790000	522.900000	1205.583333	0.559777	1207.684016	0.000000	0.000000	0.000000	0.000000	0.000000
963.890000	522.800000	1186.416667	0.559787	1204.678696	0.000000	0.000000	0.000000	0.000000	0.000000
