# Supplementary material for: Enhancing the Longevity and Structural Stability of Humidity Sensors: Iron Thin Films with Nitride Bonding Synthesized via Magnetic Field-Assisted Sparking Discharge
Source: Sensors (Basel). 2024 Aug 23;24(17):5466. doi: 10.3390/s24175466 (PMC11397896; doi:10.3390/s24175466)
Supplement: Supplementary file 1 [file sensors-24-05466-s001.zip › XPS_7-1-2024/7.Fresh N2 magnet/survey]

Dataset wide:44(7-1-2024)
Dwell Time (s)	0.100000
Number of sweeps	1
Kinetic Energy(eV)	Binding Energy(eV)	Intensity(cps)	Transmission Value	Background(cps)
283.690000	1203.000000	95030.000000	4.361546	95206.132812
284.690000	1202.000000	95820.000000	4.360870	95204.580078
285.690000	1201.000000	95240.000000	4.360194	95215.205078
286.690000	1200.000000	94580.000000	4.359518	95233.437500
287.690000	1199.000000	97760.000000	4.358842	95257.929688
288.690000	1198.000000	96520.000000	4.358166	95286.621094
289.690000	1197.000000	95550.000000	4.357490	95305.966797
290.690000	1196.000000	96790.000000	4.356814	95289.355469
291.690000	1195.000000	96620.000000	4.356138	95237.597656
292.690000	1194.000000	96420.000000	4.355462	95151.445312
293.690000	1193.000000	96160.000000	4.354786	95038.095703
294.690000	1192.000000	95740.000000	4.354110	94904.775391
295.690000	1191.000000	97190.000000	4.353434	94763.076172
296.690000	1190.000000	96450.000000	4.352758	94612.431641
297.690000	1189.000000	95450.000000	4.352082	94438.203125
298.690000	1188.000000	94790.000000	4.351406	94217.656250
299.690000	1187.000000	95410.000000	4.350730	93954.765625
300.690000	1186.000000	93360.000000	4.350054	93663.300781
301.690000	1185.000000	93230.000000	4.349378	93355.156250
302.690000	1184.000000	93300.000000	4.348702	93072.470703
303.690000	1183.000000	93840.000000	4.348026	92866.074219
304.690000	1182.000000	91450.000000	4.347350	92756.005859
305.690000	1181.000000	92110.000000	4.346674	92738.544922
306.690000	1180.000000	93110.000000	4.345998	92813.291016
307.690000	1179.000000	93030.000000	4.345322	92942.978516
308.690000	1178.000000	93900.000000	4.344646	93100.302734
309.690000	1177.000000	92450.000000	4.343970	93258.984375
310.690000	1176.000000	94530.000000	4.342086	93413.085938
311.690000	1175.000000	93790.000000	4.339862	93554.052734
312.690000	1174.000000	94730.000000	4.337639	93699.072266
313.690000	1173.000000	94960.000000	4.335415	93839.189453
314.690000	1172.000000	94990.000000	4.333191	93980.996094
315.690000	1171.000000	95260.000000	4.330967	94122.753906
316.690000	1170.000000	96470.000000	4.328743	94267.626953
317.690000	1169.000000	94110.000000	4.326520	94400.849609
318.690000	1168.000000	94580.000000	4.324296	94521.884766
319.690000	1167.000000	96440.000000	4.322072	94622.548828
320.690000	1166.000000	96230.000000	4.319848	94697.050781
321.690000	1165.000000	95110.000000	4.317624	94732.626953
322.690000	1164.000000	96700.000000	4.315401	94738.164062
323.690000	1163.000000	95370.000000	4.313177	94710.634766
324.690000	1162.000000	94870.000000	4.310953	94645.908203
325.690000	1161.000000	94780.000000	4.308729	94542.236328
326.690000	1160.000000	94810.000000	4.306505	94418.896484
327.690000	1159.000000	96880.000000	4.304281	94276.748047
328.690000	1158.000000	95220.000000	4.302058	94137.500000
329.690000	1157.000000	93900.000000	4.299834	94033.076172
330.690000	1156.000000	93260.000000	4.297610	93989.326172
331.690000	1155.000000	93410.000000	4.295386	93996.279297
332.690000	1154.000000	94440.000000	4.293162	94058.447266
333.690000	1153.000000	95480.000000	4.290939	94158.623047
334.690000	1152.000000	95510.000000	4.288715	94271.416016
335.690000	1151.000000	94320.000000	4.286491	94378.359375
336.690000	1150.000000	94140.000000	4.284267	94480.625000
337.690000	1149.000000	95560.000000	4.282043	94559.326172
338.690000	1148.000000	95060.000000	4.279820	94609.472656
339.690000	1147.000000	95900.000000	4.277596	94636.728516
340.690000	1146.000000	96150.000000	4.275372	94632.167969
341.690000	1145.000000	94690.000000	4.273148	94601.025391
342.690000	1144.000000	94670.000000	4.270924	94561.542969
343.690000	1143.000000	94290.000000	4.268700	94532.148438
344.690000	1142.000000	93680.000000	4.266477	94507.236328
345.690000	1141.000000	95370.000000	4.264253	94510.839844
346.690000	1140.000000	97250.000000	4.262029	94534.130859
347.690000	1139.000000	96760.000000	4.259805	94581.435547
348.690000	1138.000000	94210.000000	4.257581	94650.175781
349.690000	1137.000000	93820.000000	4.255358	94747.568359
350.690000	1136.000000	95370.000000	4.253134	94856.523438
351.690000	1135.000000	95860.000000	4.250910	94975.507812
352.690000	1134.000000	95530.000000	4.248686	95085.097656
353.690000	1133.000000	95360.000000	4.246462	95164.804688
354.690000	1132.000000	94790.000000	4.244239	95200.068359
355.690000	1131.000000	95690.000000	4.242015	95180.644531
356.690000	1130.000000	95440.000000	4.239791	95105.800781
357.690000	1129.000000	95950.000000	4.237567	94986.337891
358.690000	1128.000000	95310.000000	4.235343	94852.900391
359.690000	1127.000000	94030.000000	4.233120	94735.244141
360.690000	1126.000000	95610.000000	4.231518	94664.833984
361.690000	1125.000000	94260.000000	4.230093	94669.238281
362.690000	1124.000000	93710.000000	4.228667	94745.898438
363.690000	1123.000000	95410.000000	4.227242	94867.138672
364.690000	1122.000000	95370.000000	4.225816	95000.742188
365.690000	1121.000000	95550.000000	4.224390	95115.917969
366.690000	1120.000000	95300.000000	4.222965	95182.333984
367.690000	1119.000000	95070.000000	4.221539	95198.056641
368.690000	1118.000000	95340.000000	4.220114	95169.013672
369.690000	1117.000000	95350.000000	4.218688	95109.179688
370.690000	1116.000000	96410.000000	4.217263	95029.277344
371.690000	1115.000000	97050.000000	4.215837	94918.505859
372.690000	1114.000000	95300.000000	4.214411	94768.789062
373.690000	1113.000000	94860.000000	4.212986	94581.718750
374.690000	1112.000000	94710.000000	4.211560	94363.007812
375.690000	1111.000000	95980.000000	4.210135	94125.292969
376.690000	1110.000000	94840.000000	4.208709	93918.818359
377.690000	1109.000000	93050.000000	4.207283	93786.210938
378.690000	1108.000000	92960.000000	4.205858	93743.798828
379.690000	1107.000000	95170.000000	4.204432	93795.214844
380.690000	1106.000000	95040.000000	4.203007	93932.958984
381.690000	1105.000000	94250.000000	4.201581	94111.435547
382.690000	1104.000000	94600.000000	4.200156	94284.570312
383.690000	1103.000000	94970.000000	4.198730	94441.240234
384.690000	1102.000000	94210.000000	4.197304	94571.044922
385.690000	1101.000000	95710.000000	4.195879	94672.177734
386.690000	1100.000000	95020.000000	4.194453	94770.195312
387.690000	1099.000000	94250.000000	4.193028	94883.837891
388.690000	1098.000000	95130.000000	4.191602	95007.802734
389.690000	1097.000000	95000.000000	4.190177	95143.808594
390.690000	1096.000000	95450.000000	4.188751	95278.037109
391.690000	1095.000000	95920.000000	4.187325	95395.781250
392.690000	1094.000000	96150.000000	4.185900	95486.171875
393.690000	1093.000000	95780.000000	4.184474	95547.441406
394.690000	1092.000000	95360.000000	4.183049	95568.222656
395.690000	1091.000000	96210.000000	4.181623	95571.240234
396.690000	1090.000000	95220.000000	4.180197	95550.839844
397.690000	1089.000000	97120.000000	4.178772	95520.869141
398.690000	1088.000000	95560.000000	4.177346	95479.804688
399.690000	1087.000000	95070.000000	4.175921	95445.820312
400.690000	1086.000000	95570.000000	4.174495	95400.068359
401.690000	1085.000000	95760.000000	4.173070	95366.015625
402.690000	1084.000000	97100.000000	4.171644	95333.505859
403.690000	1083.000000	96200.000000	4.170218	95334.531250
404.690000	1082.000000	93940.000000	4.168793	95362.685547
405.690000	1081.000000	95800.000000	4.167367	95436.328125
406.690000	1080.000000	96290.000000	4.165942	95539.609375
407.690000	1079.000000	95600.000000	4.164516	95675.947266
408.690000	1078.000000	96430.000000	4.163091	95803.798828
409.690000	1077.000000	97040.000000	4.161665	95918.906250
410.690000	1076.000000	96100.000000	4.160433	96010.937500
411.690000	1075.000000	95790.000000	4.159256	96069.121094
412.690000	1074.000000	96150.000000	4.158079	96087.382812
413.690000	1073.000000	96680.000000	4.156902	96080.263672
414.690000	1072.000000	95960.000000	4.155725	96057.041016
415.690000	1071.000000	95940.000000	4.154548	96015.634766
416.690000	1070.000000	97400.000000	4.153371	95988.691406
417.690000	1069.000000	95060.000000	4.152194	95988.593750
418.690000	1068.000000	96190.000000	4.151017	96029.082031
419.690000	1067.000000	96890.000000	4.149840	96099.218750
420.690000	1066.000000	97920.000000	4.148663	96201.542969
421.690000	1065.000000	97630.000000	4.147486	96301.835938
422.690000	1064.000000	98120.000000	4.146309	96390.917969
423.690000	1063.000000	98230.000000	4.145132	96434.580078
424.690000	1062.000000	97000.000000	4.143954	96443.281250
425.690000	1061.000000	96350.000000	4.142777	96420.761719
426.690000	1060.000000	96470.000000	4.141600	96386.660156
427.690000	1059.000000	96860.000000	4.140423	96348.984375
428.690000	1058.000000	96490.000000	4.139246	96355.146484
429.690000	1057.000000	95490.000000	4.138069	96388.056641
430.690000	1056.000000	98040.000000	4.136892	96437.841797
431.690000	1055.000000	96950.000000	4.135715	96507.158203
432.690000	1054.000000	96050.000000	4.134538	96585.957031
433.690000	1053.000000	97130.000000	4.133361	96636.904297
434.690000	1052.000000	98110.000000	4.132184	96691.513672
435.690000	1051.000000	95870.000000	4.131007	96757.382812
436.690000	1050.000000	96610.000000	4.129830	96819.218750
437.690000	1049.000000	98100.000000	4.128653	96875.839844
438.690000	1048.000000	98120.000000	4.127476	96942.841797
439.690000	1047.000000	99070.000000	4.126299	96983.007812
440.690000	1046.000000	98860.000000	4.125122	97010.029297
441.690000	1045.000000	96400.000000	4.123945	97034.873047
442.690000	1044.000000	98210.000000	4.122767	97080.781250
443.690000	1043.000000	98020.000000	4.121590	97139.804688
444.690000	1042.000000	97810.000000	4.120413	97245.625000
445.690000	1041.000000	96560.000000	4.119236	97363.115234
446.690000	1040.000000	98030.000000	4.118059	97485.703125
447.690000	1039.000000	97770.000000	4.116882	97583.193359
448.690000	1038.000000	97950.000000	4.115705	97667.480469
449.690000	1037.000000	97800.000000	4.114528	97710.634766
450.690000	1036.000000	97800.000000	4.113351	97747.949219
451.690000	1035.000000	97110.000000	4.112174	97780.634766
452.690000	1034.000000	97880.000000	4.110997	97826.718750
453.690000	1033.000000	99070.000000	4.109820	97875.869141
454.690000	1032.000000	98710.000000	4.108643	97953.515625
455.690000	1031.000000	97550.000000	4.107466	98044.716797
456.690000	1030.000000	98050.000000	4.106289	98162.744141
457.690000	1029.000000	97730.000000	4.105112	98306.064453
458.690000	1028.000000	98320.000000	4.103935	98479.726562
459.690000	1027.000000	99250.000000	4.102758	98662.441406
460.690000	1026.000000	98990.000000	4.101019	98850.283203
461.690000	1025.000000	98980.000000	4.099123	99026.796875
462.690000	1024.000000	98980.000000	4.097227	99183.740234
463.690000	1023.000000	100450.000000	4.095330	99308.984375
464.690000	1022.000000	100050.000000	4.093434	99406.650391
465.690000	1021.000000	99460.000000	4.091538	99481.621094
466.690000	1020.000000	99410.000000	4.089641	99532.167969
467.690000	1019.000000	100930.000000	4.087745	99557.900391
468.690000	1018.000000	100600.000000	4.085848	99578.183594
469.690000	1017.000000	100600.000000	4.083952	99600.976562
470.690000	1016.000000	100440.000000	4.082056	99628.291016
471.690000	1015.000000	99950.000000	4.080159	99678.632812
472.690000	1014.000000	99290.000000	4.078263	99764.140625
473.690000	1013.000000	99410.000000	4.076367	99871.181641
474.690000	1012.000000	101320.000000	4.074470	99989.306641
475.690000	1011.000000	100030.000000	4.072574	100102.353516
476.690000	1010.000000	100850.000000	4.070677	100182.617188
477.690000	1009.000000	100450.000000	4.068781	100221.464844
478.690000	1008.000000	101040.000000	4.066885	100219.853516
479.690000	1007.000000	100480.000000	4.064988	100190.732422
480.690000	1006.000000	100860.000000	4.063092	100158.085938
481.690000	1005.000000	100090.000000	4.061196	100152.138672
482.690000	1004.000000	99590.000000	4.059299	100173.544922
483.690000	1003.000000	100490.000000	4.057403	100229.326172
484.690000	1002.000000	100240.000000	4.055507	100307.509766
485.690000	1001.000000	101390.000000	4.053610	100389.902344
486.690000	1000.000000	103540.000000	4.051714	100454.677734
487.690000	999.000000	101960.000000	4.049817	100490.781250
488.690000	998.000000	104840.000000	4.047921	100490.009766
489.690000	997.000000	103610.000000	4.046025	100445.771484
490.690000	996.000000	103920.000000	4.044128	100361.835938
491.690000	995.000000	105400.000000	4.042232	100229.765625
492.690000	994.000000	104360.000000	4.040336	100069.189453
493.690000	993.000000	102420.000000	4.038439	99878.242188
494.690000	992.000000	101480.000000	4.036543	99682.949219
495.690000	991.000000	101970.000000	4.034646	99483.759766
496.690000	990.000000	100690.000000	4.032750	99317.500000
497.690000	989.000000	98320.000000	4.030854	99170.585938
498.690000	988.000000	99460.000000	4.028957	99053.037109
499.690000	987.000000	98970.000000	4.027061	98937.832031
500.690000	986.000000	99310.000000	4.025165	98834.873047
501.690000	985.000000	98230.000000	4.023268	98713.886719
502.690000	984.000000	98800.000000	4.021372	98583.466797
503.690000	983.000000	100020.000000	4.019476	98440.888672
504.690000	982.000000	99800.000000	4.017579	98303.544922
505.690000	981.000000	100850.000000	4.015683	98161.347656
506.690000	980.000000	102680.000000	4.013786	98018.056641
507.690000	979.000000	104450.000000	4.011890	97862.626953
508.690000	978.000000	107200.000000	4.009994	97684.990234
509.690000	977.000000	107770.000000	4.008097	97467.500000
510.690000	976.000000	109710.000000	4.007377	97201.308594
511.690000	975.000000	111520.000000	4.006989	96885.498047
512.690000	974.000000	109660.000000	4.006601	96523.691406
513.690000	973.000000	108020.000000	4.006213	96117.236328
514.690000	972.000000	106220.000000	4.005825	95677.792969
515.690000	971.000000	101230.000000	4.005438	95214.394531
516.690000	970.000000	100780.000000	4.005050	94723.681641
517.690000	969.000000	99640.000000	4.004662	94207.792969
518.690000	968.000000	96520.000000	4.004274	93683.603516
519.690000	967.000000	95580.000000	4.003886	93161.845703
520.690000	966.000000	92570.000000	4.003498	92660.781250
521.690000	965.000000	91780.000000	4.003110	92223.935547
522.690000	964.000000	90690.000000	4.002722	91869.013672
523.690000	963.000000	91530.000000	4.002334	91594.580078
524.690000	962.000000	91690.000000	4.001946	91387.900391
525.690000	961.000000	91270.000000	4.001558	91237.402344
526.690000	960.000000	90860.000000	4.001170	91093.798828
527.690000	959.000000	91260.000000	4.000782	90939.794922
528.690000	958.000000	90880.000000	4.000394	90765.117188
529.690000	957.000000	91070.000000	4.000006	90590.000000
530.690000	956.000000	89550.000000	3.999618	90411.318359
531.690000	955.000000	90370.000000	3.999230	90256.640625
532.690000	954.000000	90770.000000	3.998842	90136.503906
533.690000	953.000000	89960.000000	3.998454	90065.937500
534.690000	952.000000	90120.000000	3.998066	90027.480469
535.690000	951.000000	89940.000000	3.997678	90027.832031
536.690000	950.000000	89920.000000	3.997290	90061.523438
537.690000	949.000000	89860.000000	3.996902	90122.685547
538.690000	948.000000	91260.000000	3.996514	90193.564453
539.690000	947.000000	91800.000000	3.996126	90274.853516
540.690000	946.000000	91300.000000	3.995738	90360.234375
541.690000	945.000000	90350.000000	3.995350	90436.708984
542.690000	944.000000	92840.000000	3.994962	90503.378906
543.690000	943.000000	91460.000000	3.994574	90567.880859
544.690000	942.000000	90640.000000	3.994186	90628.066406
545.690000	941.000000	91710.000000	3.993798	90680.576172
546.690000	940.000000	90870.000000	3.993410	90727.558594
547.690000	939.000000	91550.000000	3.993022	90756.591797
548.690000	938.000000	91190.000000	3.992634	90749.296875
549.690000	937.000000	90840.000000	3.992246	90707.080078
550.690000	936.000000	91830.000000	3.991858	90621.240234
551.690000	935.000000	91060.000000	3.991470	90510.117188
552.690000	934.000000	89900.000000	3.991082	90391.123047
553.690000	933.000000	90500.000000	3.990694	90306.523438
554.690000	932.000000	89020.000000	3.990306	90255.966797
555.690000	931.000000	90680.000000	3.989918	90265.800781
556.690000	930.000000	92870.000000	3.989530	90306.123047
557.690000	929.000000	92080.000000	3.989142	90367.978516
558.690000	928.000000	93400.000000	3.988754	90404.033203
559.690000	927.000000	93120.000000	3.988366	90414.902344
560.690000	926.000000	94260.000000	3.987622	90378.994141
561.690000	925.000000	91580.000000	3.986777	90322.275391
562.690000	924.000000	92670.000000	3.985933	90245.507812
563.690000	923.000000	91760.000000	3.985088	90190.732422
564.690000	922.000000	89250.000000	3.984244	90158.828125
565.690000	921.000000	90420.000000	3.983399	90158.974609
566.690000	920.000000	90300.000000	3.982555	90177.392578
567.690000	919.000000	90100.000000	3.981710	90216.240234
568.690000	918.000000	90160.000000	3.980865	90240.673828
569.690000	917.000000	90640.000000	3.980021	90248.476562
570.690000	916.000000	91270.000000	3.979176	90229.531250
571.690000	915.000000	90450.000000	3.978332	90188.750000
572.690000	914.000000	90960.000000	3.977487	90123.955078
573.690000	913.000000	89900.000000	3.976643	90044.462891
574.690000	912.000000	91250.000000	3.975798	89947.832031
575.690000	911.000000	91070.000000	3.974954	89843.144531
576.690000	910.000000	93170.000000	3.974109	89726.562500
577.690000	909.000000	91480.000000	3.973264	89593.896484
578.690000	908.000000	92940.000000	3.972420	89447.246094
579.690000	907.000000	92660.000000	3.971575	89284.853516
580.690000	906.000000	93470.000000	3.970731	89102.910156
581.690000	905.000000	92710.000000	3.969886	88901.289062
582.690000	904.000000	93410.000000	3.969042	88689.921875
583.690000	903.000000	92150.000000	3.968197	88476.005859
584.690000	902.000000	91950.000000	3.967353	88271.777344
585.690000	901.000000	93370.000000	3.966508	88073.261719
586.690000	900.000000	91860.000000	3.965663	87872.568359
587.690000	899.000000	92220.000000	3.964819	87648.330078
588.690000	898.000000	92940.000000	3.963974	87385.351562
589.690000	897.000000	91070.000000	3.963130	87065.771484
590.690000	896.000000	91830.000000	3.962285	86690.878906
591.690000	895.000000	90370.000000	3.961441	86279.453125
592.690000	894.000000	91120.000000	3.960596	85851.708984
593.690000	893.000000	91540.000000	3.959752	85413.769531
594.690000	892.000000	91890.000000	3.958907	84961.738281
595.690000	891.000000	90840.000000	3.958062	84491.503906
596.690000	890.000000	90990.000000	3.957218	83976.718750
597.690000	889.000000	89760.000000	3.956373	83413.779297
598.690000	888.000000	87050.000000	3.955529	82804.257812
599.690000	887.000000	82720.000000	3.954684	82181.699219
600.690000	886.000000	80600.000000	3.953840	81568.500977
601.690000	885.000000	80900.000000	3.952995	81003.720703
602.690000	884.000000	80240.000000	3.952151	80496.738281
603.690000	883.000000	79970.000000	3.951306	80061.494141
604.690000	882.000000	79770.000000	3.950462	79684.091797
605.690000	881.000000	78740.000000	3.949617	79348.540039
606.690000	880.000000	79180.000000	3.948772	79022.451172
607.690000	879.000000	79000.000000	3.947928	78686.235352
608.690000	878.000000	79560.000000	3.947083	78328.378906
609.690000	877.000000	78200.000000	3.946239	77950.078125
610.690000	876.000000	77410.000000	3.946477	77559.570312
611.690000	875.000000	77130.000000	3.947021	77191.342773
612.690000	874.000000	76260.000000	3.947565	76871.972656
613.690000	873.000000	75880.000000	3.948109	76612.905273
614.690000	872.000000	76570.000000	3.948653	76411.181641
615.690000	871.000000	76760.000000	3.949197	76273.398438
616.690000	870.000000	75780.000000	3.949741	76174.833984
617.690000	869.000000	76330.000000	3.950286	76112.363281
618.690000	868.000000	75140.000000	3.950830	76073.706055
619.690000	867.000000	76310.000000	3.951374	76048.735352
620.690000	866.000000	76420.000000	3.951918	76020.605469
621.690000	865.000000	77140.000000	3.952462	75987.998047
622.690000	864.000000	76120.000000	3.953006	75918.662109
623.690000	863.000000	77280.000000	3.953550	75805.463867
624.690000	862.000000	77190.000000	3.954094	75659.052734
625.690000	861.000000	76260.000000	3.954638	75478.427734
626.690000	860.000000	77780.000000	3.955182	75261.000977
627.690000	859.000000	77530.000000	3.955726	75033.505859
628.690000	858.000000	77820.000000	3.956270	74807.558594
629.690000	857.000000	77690.000000	3.956814	74577.524414
630.690000	856.000000	78070.000000	3.957358	74342.944336
631.690000	855.000000	78720.000000	3.957902	74106.816406
632.690000	854.000000	78070.000000	3.958446	73844.765625
633.690000	853.000000	79640.000000	3.958990	73543.999023
634.690000	852.000000	78700.000000	3.959534	73197.167969
635.690000	851.000000	78080.000000	3.960078	72803.901367
636.690000	850.000000	79900.000000	3.960622	72359.228516
637.690000	849.000000	80650.000000	3.961166	71887.622070
638.690000	848.000000	79550.000000	3.961710	71394.145508
639.690000	847.000000	79650.000000	3.962254	70884.873047
640.690000	846.000000	78420.000000	3.962798	70363.291016
641.690000	845.000000	78970.000000	3.963342	69834.340820
642.690000	844.000000	78290.000000	3.963886	69278.437500
643.690000	843.000000	76560.000000	3.964430	68695.405273
644.690000	842.000000	76410.000000	3.964974	68088.710938
645.690000	841.000000	76420.000000	3.965518	67459.335938
646.690000	840.000000	75820.000000	3.966062	66808.886719
647.690000	839.000000	74040.000000	3.966606	66150.478516
648.690000	838.000000	72890.000000	3.967151	65489.829102
649.690000	837.000000	71970.000000	3.967695	64816.337891
650.690000	836.000000	70410.000000	3.968239	64126.181641
651.690000	835.000000	70610.000000	3.968783	63412.817383
652.690000	834.000000	66910.000000	3.969327	62666.845703
653.690000	833.000000	64240.000000	3.969871	61880.805664
654.690000	832.000000	61390.000000	3.970415	61084.130859
655.690000	831.000000	59980.000000	3.970959	60290.468750
656.690000	830.000000	60910.000000	3.971503	59534.916992
657.690000	829.000000	58250.000000	3.972047	58853.681641
658.690000	828.000000	57620.000000	3.972591	58278.603516
659.690000	827.000000	57250.000000	3.973135	57785.385742
660.690000	826.000000	57850.000000	3.972404	57380.400391
661.690000	825.000000	56450.000000	3.971314	57027.880859
662.690000	824.000000	57170.000000	3.970224	56697.480469
663.690000	823.000000	56630.000000	3.969133	56359.199219
664.690000	822.000000	56280.000000	3.968043	56044.721680
665.690000	821.000000	54980.000000	3.966953	55744.482422
666.690000	820.000000	55170.000000	3.965863	55489.360352
667.690000	819.000000	54990.000000	3.964772	55284.521484
668.690000	818.000000	55300.000000	3.963682	55144.921875
669.690000	817.000000	55800.000000	3.962592	55032.001953
670.690000	816.000000	55330.000000	3.961502	54953.837891
671.690000	815.000000	54470.000000	3.960411	54871.318359
672.690000	814.000000	55570.000000	3.959321	54795.278320
673.690000	813.000000	55200.000000	3.958231	54713.398438
674.690000	812.000000	54470.000000	3.957141	54650.717773
675.690000	811.000000	54080.000000	3.956050	54589.477539
676.690000	810.000000	55360.000000	3.954960	54568.159180
677.690000	809.000000	54990.000000	3.953870	54573.120117
678.690000	808.000000	54910.000000	3.952780	54620.761719
679.690000	807.000000	53960.000000	3.951689	54707.397461
680.690000	806.000000	54360.000000	3.950599	54838.398438
681.690000	805.000000	55620.000000	3.949509	54990.717773
682.690000	804.000000	55150.000000	3.948419	55159.599609
683.690000	803.000000	55500.000000	3.947328	55324.160156
684.690000	802.000000	55250.000000	3.946238	55450.000000
685.690000	801.000000	55710.000000	3.945148	55537.119141
686.690000	800.000000	55920.000000	3.944058	55575.615234
687.690000	799.000000	56080.000000	3.942967	55568.071289
688.690000	798.000000	55450.000000	3.941877	55519.775391
689.690000	797.000000	55730.000000	3.940787	55482.148438
690.690000	796.000000	53830.000000	3.939697	55443.515625
691.690000	795.000000	56260.000000	3.938606	55416.147461
692.690000	794.000000	56920.000000	3.937516	55406.640625
693.690000	793.000000	57460.000000	3.936426	55407.329102
694.690000	792.000000	58160.000000	3.935336	55381.469727
695.690000	791.000000	59790.000000	3.934245	55348.193359
696.690000	790.000000	59900.000000	3.933155	55308.334961
697.690000	789.000000	60350.000000	3.932065	55250.908203
698.690000	788.000000	59650.000000	3.930975	55182.846680
699.690000	787.000000	62290.000000	3.929884	55106.904297
700.690000	786.000000	61930.000000	3.928606	55006.406250
701.690000	785.000000	62030.000000	3.927274	54869.072266
702.690000	784.000000	62560.000000	3.925942	54695.102539
703.690000	783.000000	60470.000000	3.924610	54483.388672
704.690000	782.000000	59910.000000	3.923278	54235.805664
705.690000	781.000000	59310.000000	3.921947	53962.871094
706.690000	780.000000	56960.000000	3.920615	53678.486328
707.690000	779.000000	55430.000000	3.919283	53394.335938
708.690000	778.000000	54030.000000	3.917951	53121.958008
709.690000	777.000000	52880.000000	3.916619	52887.167969
710.690000	776.000000	52000.000000	3.915287	52687.675781
711.690000	775.000000	52820.000000	3.913956	52520.341797
712.690000	774.000000	53430.000000	3.912624	52384.389648
713.690000	773.000000	51970.000000	3.911292	52252.202148
714.690000	772.000000	52550.000000	3.909960	52086.328125
715.690000	771.000000	53700.000000	3.908628	51881.767578
716.690000	770.000000	52640.000000	3.907296	51636.567383
717.690000	769.000000	52090.000000	3.905965	51339.501953
718.690000	768.000000	51540.000000	3.904633	51031.533203
719.690000	767.000000	49830.000000	3.903301	50739.389648
720.690000	766.000000	50670.000000	3.901969	50484.755859
721.690000	765.000000	49890.000000	3.900637	50279.897461
722.690000	764.000000	49790.000000	3.899306	50136.259766
723.690000	763.000000	50230.000000	3.897974	50034.077148
724.690000	762.000000	49840.000000	3.896642	49965.678711
725.690000	761.000000	50890.000000	3.895310	49910.908203
726.690000	760.000000	50070.000000	3.893978	49864.243164
727.690000	759.000000	49730.000000	3.892646	49834.321289
728.690000	758.000000	49470.000000	3.891315	49816.904297
729.690000	757.000000	50110.000000	3.889983	49825.395508
730.690000	756.000000	49330.000000	3.888651	49872.626953
731.690000	755.000000	49730.000000	3.887319	49945.888672
732.690000	754.000000	50280.000000	3.885987	50017.104492
733.690000	753.000000	50340.000000	3.884655	50081.235352
734.690000	752.000000	50110.000000	3.883324	50108.325195
735.690000	751.000000	51470.000000	3.881992	50078.178711
736.690000	750.000000	51560.000000	3.880660	49994.570312
737.690000	749.000000	50980.000000	3.879328	49876.381836
738.690000	748.000000	51460.000000	3.877996	49734.589844
739.690000	747.000000	50590.000000	3.876664	49581.230469
740.690000	746.000000	50740.000000	3.875333	49420.498047
741.690000	745.000000	51810.000000	3.874001	49256.103516
742.690000	744.000000	52790.000000	3.872669	49080.087891
743.690000	743.000000	53460.000000	3.871337	48881.464844
744.690000	742.000000	53960.000000	3.870005	53960.000000
745.690000	741.000000	53720.000000	3.868673	52956.386719
746.690000	740.000000	52410.000000	3.867342	51952.778320
747.690000	739.000000	51550.000000	3.866010	50949.165039
748.690000	738.000000	52070.000000	3.864678	49945.556641
749.690000	737.000000	53060.000000	3.863346	48941.943359
750.690000	736.000000	52700.000000	3.862014	47938.334961
751.690000	735.000000	54160.000000	3.860683	46934.721680
752.690000	734.000000	55310.000000	3.859351	45931.113281
753.690000	733.000000	55730.000000	3.858019	44927.500000
754.690000	732.000000	55370.000000	3.856687	43923.886719
755.690000	731.000000	55360.000000	3.855355	42920.278320
756.690000	730.000000	54810.000000	3.854023	41916.665039
757.690000	729.000000	56170.000000	3.852692	40913.054199
758.690000	728.000000	57720.000000	3.851360	39909.443359
759.690000	727.000000	60310.000000	3.850028	38905.832520
760.690000	726.000000	62960.000000	3.850115	37902.221680
761.690000	725.000000	64640.000000	3.850601	36898.610840
762.690000	724.000000	64620.000000	3.851088	35895.000000
763.690000	723.000000	60380.000000	3.851575	34891.389160
764.690000	722.000000	53110.000000	3.852062	33887.778320
765.690000	721.000000	49380.000000	3.852548	32884.165039
766.690000	720.000000	48840.000000	3.853035	31880.554199
767.690000	719.000000	50130.000000	3.853522	30876.943359
768.690000	718.000000	48570.000000	3.854009	29873.332520
769.690000	717.000000	46500.000000	3.854495	28869.721680
770.690000	716.000000	45900.000000	3.854982	27866.110840
771.690000	715.000000	47180.000000	3.855469	26862.500000
772.690000	714.000000	50300.000000	3.855956	25858.886719
773.690000	713.000000	56610.000000	3.856442	24855.275879
774.690000	712.000000	63190.000000	3.856929	23851.665039
775.690000	711.000000	67590.000000	3.857416	22848.054199
776.690000	710.000000	60790.000000	3.857903	21844.443359
777.690000	709.000000	39620.000000	3.858389	20840.832520
778.690000	708.000000	24630.000000	3.858876	19837.221680
779.690000	707.000000	19630.000000	3.859363	18833.609619
780.690000	706.000000	17830.000000	3.859850	17829.998779
781.690000	705.000000	16820.000000	3.860337	18460.974121
782.690000	704.000000	17080.000000	3.860823	17854.796143
783.690000	703.000000	17170.000000	3.861310	17484.576416
784.690000	702.000000	17350.000000	3.861797	17293.839111
785.690000	701.000000	17240.000000	3.862284	17217.280273
786.690000	700.000000	16840.000000	3.862770	17195.999756
787.690000	699.000000	17320.000000	3.863257	17176.960449
788.690000	698.000000	17590.000000	3.863744	17140.799561
789.690000	697.000000	17260.000000	3.864231	17087.440186
790.690000	696.000000	16980.000000	3.864717	17021.600342
791.690000	695.000000	16590.000000	3.865204	16963.759766
792.690000	694.000000	16640.000000	3.865691	16930.799561
793.690000	693.000000	16960.000000	3.866178	16928.079834
794.690000	692.000000	16940.000000	3.866664	16949.520264
795.690000	691.000000	17040.000000	3.867151	16994.239502
796.690000	690.000000	16660.000000	3.867638	17037.600098
797.690000	689.000000	17600.000000	3.868125	17065.920410
798.690000	688.000000	17390.000000	3.868611	17075.200195
799.690000	687.000000	17060.000000	3.869098	17073.599854
800.690000	686.000000	16660.000000	3.869585	17060.799561
801.690000	685.000000	16940.000000	3.870072	17049.200439
802.690000	684.000000	17120.000000	3.870558	17048.559570
803.690000	683.000000	17170.000000	3.871045	17056.080322
804.690000	682.000000	17120.000000	3.871532	17067.519531
805.690000	681.000000	16860.000000	3.872019	17079.360352
806.690000	680.000000	17390.000000	3.872506	17098.239746
807.690000	679.000000	16750.000000	3.872992	17118.320312
808.690000	678.000000	17520.000000	3.873479	17149.440918
809.690000	677.000000	16770.000000	3.873966	17191.920166
810.690000	676.000000	17110.000000	3.873047	17244.880371
811.690000	675.000000	17570.000000	3.871733	17295.600586
812.690000	674.000000	17320.000000	3.870418	17339.360352
813.690000	673.000000	17710.000000	3.869104	17368.720703
814.690000	672.000000	17240.000000	3.867789	17381.199951
815.690000	671.000000	17450.000000	3.866474	17386.080322
816.690000	670.000000	17370.000000	3.865160	17391.199951
817.690000	669.000000	17240.000000	3.863845	17407.440186
818.690000	668.000000	17150.000000	3.862531	17427.760010
819.690000	667.000000	17600.000000	3.861216	17451.439209
820.690000	666.000000	17570.000000	3.859901	17460.799561
821.690000	665.000000	17950.000000	3.858587	17451.519775
822.690000	664.000000	17490.000000	3.857272	17418.559570
823.690000	663.000000	17200.000000	3.855958	17379.200439
824.690000	662.000000	16970.000000	3.854643	17340.319824
825.690000	661.000000	17380.000000	3.853328	17321.920166
826.690000	660.000000	18070.000000	3.852014	17324.719238
827.690000	659.000000	17530.000000	3.850699	17350.559082
828.690000	658.000000	17230.000000	3.849384	17387.279053
829.690000	657.000000	17510.000000	3.848070	17421.199951
830.690000	656.000000	17740.000000	3.846755	17445.520020
831.690000	655.000000	17320.000000	3.845441	17469.039307
832.690000	654.000000	17450.000000	3.844126	17484.399414
833.690000	653.000000	17470.000000	3.842811	17495.920410
834.690000	652.000000	17700.000000	3.841497	17524.320068
835.690000	651.000000	16940.000000	3.840182	17560.880127
836.690000	650.000000	17760.000000	3.838868	17583.120117
837.690000	649.000000	18350.000000	3.837553	17606.879883
838.690000	648.000000	17000.000000	3.836238	17625.679932
839.690000	647.000000	18080.000000	3.834924	17622.159424
840.690000	646.000000	17570.000000	3.833609	17605.279541
841.690000	645.000000	17330.000000	3.832294	17597.120361
842.690000	644.000000	17420.000000	3.830980	17575.839844
843.690000	643.000000	17800.000000	3.829665	17544.639893
844.690000	642.000000	17840.000000	3.828351	17508.239746
845.690000	641.000000	17460.000000	3.827036	17475.440674
846.690000	640.000000	17150.000000	3.825721	17441.920166
847.690000	639.000000	18350.000000	3.824407	17430.240479
848.690000	638.000000	17140.000000	3.823092	17447.919922
849.690000	637.000000	17380.000000	3.821778	17500.240479
850.690000	636.000000	17200.000000	3.820463	17563.759766
851.690000	635.000000	18320.000000	3.819148	17635.040283
852.690000	634.000000	17810.000000	3.817834	17698.959961
853.690000	633.000000	17840.000000	3.816519	17748.719482
854.690000	632.000000	17640.000000	3.815205	17785.439453
855.690000	631.000000	17450.000000	3.813890	17821.040039
856.690000	630.000000	17910.000000	3.812575	17850.400391
857.690000	629.000000	18160.000000	3.811261	17868.719482
858.690000	628.000000	18010.000000	3.809946	17875.999756
859.690000	627.000000	17770.000000	3.808631	17852.879639
860.690000	626.000000	18350.000000	3.807317	17806.960449
861.690000	625.000000	18420.000000	3.806002	17747.280273
862.690000	624.000000	17830.000000	3.804688	17699.439697
863.690000	623.000000	17050.000000	3.803373	17671.519775
864.690000	622.000000	17770.000000	3.802058	17685.279541
865.690000	621.000000	17480.000000	3.800744	17729.680176
866.690000	620.000000	17770.000000	3.799429	17797.359619
867.690000	619.000000	17950.000000	3.798115	17862.719727
868.690000	618.000000	18160.000000	3.796800	17909.119873
869.690000	617.000000	18650.000000	3.795485	17930.720215
870.690000	616.000000	17560.000000	3.795252	17932.559814
871.690000	615.000000	17610.000000	3.795324	17928.399658
872.690000	614.000000	17600.000000	3.795395	17928.640137
873.690000	613.000000	18140.000000	3.795467	17940.960693
874.690000	612.000000	18330.000000	3.795538	17958.560791
875.690000	611.000000	17860.000000	3.795610	17985.520020
876.690000	610.000000	17560.000000	3.795681	17997.760010
877.690000	609.000000	18500.000000	3.795753	17988.800049
878.690000	608.000000	18290.000000	3.795825	17965.067139
879.690000	607.000000	17770.000000	3.795896	17935.679932
880.690000	606.000000	17530.000000	3.795968	17891.119385
881.690000	605.000000	18130.000000	3.796039	17850.426025
882.690000	604.000000	17640.000000	3.796111	17821.679688
883.690000	603.000000	17800.000000	3.796183	17801.199951
884.690000	602.000000	18790.000000	3.796254	17789.626465
885.690000	601.000000	18930.000000	3.796326	17789.360352
886.690000	600.000000	18130.000000	3.796397	17807.039795
887.690000	599.000000	17400.000000	3.796469	17849.306641
888.690000	598.000000	17680.000000	3.796541	17921.279297
889.690000	597.000000	17880.000000	3.796612	18015.599365
890.690000	596.000000	18480.000000	3.796684	18139.226074
891.690000	595.000000	17860.000000	3.796755	18269.439697
892.690000	594.000000	18610.000000	3.796827	18385.068359
893.690000	593.000000	18760.000000	3.796899	18478.485107
894.690000	592.000000	18730.000000	3.796970	18545.611572
895.690000	591.000000	18920.000000	3.797042	18583.966064
896.690000	590.000000	18190.000000	3.797113	18605.068359
897.690000	589.000000	18430.000000	3.797185	18622.913818
898.690000	588.000000	19440.000000	3.797256	18628.303223
899.690000	587.000000	19370.000000	3.797328	18632.354736
900.690000	586.000000	18520.000000	3.797400	18625.548096
901.690000	585.000000	18810.000000	3.797471	18609.565430
902.690000	584.000000	18300.000000	3.797543	18584.650879
903.690000	583.000000	18330.000000	3.797614	18566.031494
904.690000	582.000000	18650.000000	3.797686	18551.628418
905.690000	581.000000	18670.000000	3.797758	18548.800049
906.690000	580.000000	18530.000000	3.797829	18553.786621
907.690000	579.000000	18430.000000	3.797901	18559.919434
908.690000	578.000000	18600.000000	3.797972	18566.639404
909.690000	577.000000	19600.000000	3.798044	18564.986572
910.690000	576.000000	19110.000000	3.796924	18560.554199
911.690000	575.000000	18270.000000	3.795468	18562.702637
912.690000	574.000000	18350.000000	3.794012	18582.312012
913.690000	573.000000	18370.000000	3.792556	18612.902832
914.690000	572.000000	18770.000000	3.791100	18658.793945
915.690000	571.000000	19690.000000	3.789644	18707.923584
916.690000	570.000000	19670.000000	3.788188	18739.891357
917.690000	569.000000	19230.000000	3.786732	18739.096680
918.690000	568.000000	19000.000000	3.785276	18711.594238
919.690000	567.000000	18730.000000	3.783820	18669.171143
920.690000	566.000000	18040.000000	3.782364	18627.010498
921.690000	565.000000	18400.000000	3.780907	18605.913086
922.690000	564.000000	18520.000000	3.779451	18617.768555
923.690000	563.000000	18540.000000	3.777995	18655.338135
924.690000	562.000000	19110.000000	3.776539	18707.598877
925.690000	561.000000	19530.000000	3.775083	18755.457764
926.690000	560.000000	19180.000000	3.773627	18786.534424
927.690000	559.000000	18820.000000	3.772171	18798.000488
928.690000	558.000000	19750.000000	3.770715	18789.948730
929.690000	557.000000	20260.000000	3.769259	18756.859131
930.690000	556.000000	21300.000000	3.767803	18700.040283
931.690000	555.000000	21240.000000	3.766347	18613.927002
932.690000	554.000000	21540.000000	3.764891	18485.416260
933.690000	553.000000	20580.000000	3.763435	18307.801514
934.690000	552.000000	20350.000000	3.761979	18077.514648
935.690000	551.000000	19660.000000	3.760523	17807.724609
936.690000	550.000000	19300.000000	3.759067	17508.840332
937.690000	549.000000	18690.000000	3.757611	17198.139648
938.690000	548.000000	18770.000000	3.756155	16885.660400
939.690000	547.000000	17850.000000	3.754699	16582.788086
940.690000	546.000000	18000.000000	3.753243	16273.685303
941.690000	545.000000	17190.000000	3.751787	15955.155029
942.690000	544.000000	16900.000000	3.750331	15615.157471
943.690000	543.000000	15790.000000	3.748875	15265.904541
944.690000	542.000000	15520.000000	3.747418	14912.440186
945.690000	541.000000	14560.000000	3.745962	14560.000000
946.690000	540.000000	13470.000000	3.744506	14111.250000
947.690000	539.000000	13970.000000	3.743050	13662.500000
948.690000	538.000000	13800.000000	3.741594	13213.750000
949.690000	537.000000	14110.000000	3.740138	12765.000000
950.690000	536.000000	14400.000000	3.738682	12316.250000
951.690000	535.000000	15930.000000	3.737226	11867.500000
952.690000	534.000000	22450.000000	3.735770	11418.750000
953.690000	533.000000	35900.000000	3.734314	10970.000000
954.690000	532.000000	49260.000000	3.732858	10521.250000
955.690000	531.000000	57520.000000	3.731402	10072.500000
956.690000	530.000000	66510.000000	3.729946	9623.750000
957.690000	529.000000	45390.000000	3.728490	9175.000000
958.690000	528.000000	14550.000000	3.727034	8726.250000
959.690000	527.000000	8540.000000	3.725578	8277.500000
960.690000	526.000000	7610.000000	3.724122	7828.750000
961.690000	525.000000	7380.000000	3.722666	7380.000000
962.690000	524.000000	6890.000000	3.721210	7504.924316
963.690000	523.000000	7210.000000	3.719754	7311.279907
964.690000	522.000000	7000.000000	3.718298	7189.209595
965.690000	521.000000	7330.000000	3.716842	7118.400269
966.690000	520.000000	7100.000000	3.715385	7072.720337
967.690000	519.000000	7030.000000	3.713929	7033.760376
968.690000	518.000000	7160.000000	3.712473	7003.280029
969.690000	517.000000	6400.000000	3.711017	6978.160400
970.690000	516.000000	7210.000000	3.710301	6957.440186
971.690000	515.000000	6950.000000	3.709794	6938.720093
972.690000	514.000000	7010.000000	3.709287	6928.959961
973.690000	513.000000	6880.000000	3.708779	6916.799927
974.690000	512.000000	6960.000000	3.708272	6908.160400
975.690000	511.000000	6860.000000	3.707765	6908.400269
976.690000	510.000000	6810.000000	3.707257	6926.480103
977.690000	509.000000	6530.000000	3.706750	6949.520264
978.690000	508.000000	7240.000000	3.706242	6975.679932
979.690000	507.000000	7260.000000	3.705735	7002.719727
980.690000	506.000000	7020.000000	3.705228	7020.880127
981.690000	505.000000	7350.000000	3.704720	7026.079712
982.690000	504.000000	6710.000000	3.704213	7032.160034
983.690000	503.000000	6630.000000	3.703706	7041.760254
984.690000	502.000000	7070.000000	3.703198	7047.680054
985.690000	501.000000	7410.000000	3.702691	7052.559814
986.690000	500.000000	7350.000000	3.702184	7054.240112
987.690000	499.000000	7040.000000	3.701676	7049.039917
988.690000	498.000000	6780.000000	3.701169	7045.679932
989.690000	497.000000	6720.000000	3.700662	7050.560303
990.690000	496.000000	7130.000000	3.700154	7067.360229
991.690000	495.000000	7140.000000	3.699647	7095.599976
992.690000	494.000000	7250.000000	3.699140	7127.440186
993.690000	493.000000	7230.000000	3.698632	7150.000000
994.690000	492.000000	7300.000000	3.698125	7163.840332
995.690000	491.000000	6980.000000	3.697618	7162.960205
996.690000	490.000000	7180.000000	3.697110	7148.079834
997.690000	489.000000	7280.000000	3.696603	7127.600098
998.690000	488.000000	7000.000000	3.696096	7107.039795
999.690000	487.000000	7200.000000	3.695588	7088.159790
1000.690000	486.000000	7030.000000	3.695081	7082.080078
1001.690000	485.000000	6720.000000	3.694573	7088.800049
1002.690000	484.000000	7220.000000	3.694066	7104.559937
1003.690000	483.000000	7140.000000	3.693559	7128.320312
1004.690000	482.000000	7110.000000	3.693051	7150.400391
1005.690000	481.000000	7500.000000	3.692544	7160.000000
1006.690000	480.000000	7150.000000	3.692037	7162.960205
1007.690000	479.000000	7070.000000	3.691529	7160.399780
1008.690000	478.000000	7180.000000	3.691022	7157.680054
1009.690000	477.000000	6900.000000	3.690515	7164.080200
1010.690000	476.000000	7180.000000	3.689336	7184.400024
1011.690000	475.000000	7120.000000	3.687968	7205.839844
1012.690000	474.000000	7560.000000	3.686600	7229.840088
1013.690000	473.000000	7260.000000	3.685232	7248.959961
1014.690000	472.000000	7240.000000	3.683863	7260.399780
1015.690000	471.000000	7230.000000	3.682495	7260.319824
1016.690000	470.000000	7230.000000	3.681127	7258.800049
1017.690000	469.000000	7090.000000	3.679759	7249.600220
1018.690000	468.000000	7560.000000	3.678391	7236.240234
1019.690000	467.000000	7200.000000	3.677023	7219.279785
1020.690000	466.000000	7300.000000	3.675655	7207.520142
1021.690000	465.000000	7000.000000	3.674287	7201.680298
1022.690000	464.000000	6920.000000	3.672919	7205.599976
1023.690000	463.000000	7300.000000	3.671551	7219.920044
1024.690000	462.000000	7220.000000	3.670182	7238.480225
1025.690000	461.000000	7460.000000	3.668814	7250.319824
1026.690000	460.000000	7530.000000	3.667446	7252.160034
1027.690000	459.000000	7140.000000	3.666078	7253.120117
1028.690000	458.000000	6960.000000	3.664710	7251.279907
1029.690000	457.000000	7380.000000	3.663342	7258.480225
1030.690000	456.000000	6940.000000	3.661974	7279.199829
1031.690000	455.000000	7450.000000	3.660606	7313.040161
1032.690000	454.000000	7340.000000	3.659238	7344.639893
1033.690000	453.000000	7680.000000	3.657869	7373.919678
1034.690000	452.000000	7440.000000	3.656501	7397.119751
1035.690000	451.000000	7220.000000	3.655133	7419.840088
1036.690000	450.000000	7320.000000	3.653765	7442.959595
1037.690000	449.000000	7470.000000	3.652397	7474.320068
1038.690000	448.000000	7540.000000	3.651029	7513.839722
1039.690000	447.000000	7390.000000	3.649661	7547.919922
1040.690000	446.000000	7830.000000	3.648293	7563.439941
1041.690000	445.000000	7840.000000	3.646925	7557.360229
1042.690000	444.000000	7640.000000	3.645556	7527.119751
1043.690000	443.000000	7520.000000	3.644188	7476.959839
1044.690000	442.000000	7220.000000	3.642820	7424.879761
1045.690000	441.000000	7070.000000	3.641452	7381.359863
1046.690000	440.000000	7370.000000	3.640084	7348.400269
1047.690000	439.000000	7470.000000	3.638716	7328.800049
1048.690000	438.000000	7300.000000	3.637348	7315.919800
1049.690000	437.000000	7460.000000	3.635980	7304.080200
1050.690000	436.000000	7190.000000	3.634612	7297.039795
1051.690000	435.000000	7220.000000	3.633243	7299.760132
1052.690000	434.000000	7210.000000	3.631875	7311.439819
1053.690000	433.000000	7230.000000	3.630507	7338.240356
1054.690000	432.000000	7280.000000	3.629139	7377.919922
1055.690000	431.000000	7480.000000	3.627771	7416.480103
1056.690000	430.000000	7860.000000	3.626403	7448.800049
1057.690000	429.000000	7480.000000	3.625035	7478.959961
1058.690000	428.000000	7210.000000	3.623667	7504.080200
1059.690000	427.000000	7450.000000	3.622299	7523.359985
1060.690000	426.000000	7660.000000	3.622221	7545.040283
1061.690000	425.000000	7540.000000	3.622506	7566.400146
1062.690000	424.000000	7640.000000	3.622792	7575.440063
1063.690000	423.000000	7750.000000	3.623078	7566.160278
1064.690000	422.000000	7610.000000	3.623364	7538.480225
1065.690000	421.000000	7630.000000	3.623650	7496.400146
1066.690000	420.000000	7290.000000	3.623936	7444.400024
1067.690000	419.000000	7350.000000	3.624222	7392.799683
1068.690000	418.000000	7350.000000	3.624508	7358.720093
1069.690000	417.000000	7010.000000	3.624794	7341.279907
1070.690000	416.000000	7380.000000	3.625079	7331.119995
1071.690000	415.000000	7610.000000	3.625365	7330.000000
1072.690000	414.000000	7170.000000	3.625651	7337.839966
1073.690000	413.000000	7300.000000	3.625937	7337.520142
1074.690000	412.000000	7790.000000	3.626223	7345.999756
1075.690000	411.000000	6800.000000	3.626509	7375.039673
1076.690000	410.000000	7330.000000	3.626795	7330.000000
1077.690000	409.000000	7320.000000	3.627081	7330.000000
1078.690000	408.000000	7590.000000	3.627366	7330.000000
1079.690000	407.000000	7810.000000	3.627652	7330.000000
1080.690000	406.000000	8010.000000	3.627938	7330.000000
1081.690000	405.000000	7920.000000	3.628224	7330.000000
1082.690000	404.000000	7580.000000	3.628510	7330.000000
1083.690000	403.000000	7920.000000	3.628796	7330.000000
1084.690000	402.000000	7840.000000	3.629082	7330.000000
1085.690000	401.000000	7810.000000	3.629368	7330.000000
1086.690000	400.000000	7670.000000	3.629653	7330.000000
1087.690000	399.000000	7710.000000	3.629939	7330.000000
1088.690000	398.000000	7530.000000	3.630225	7330.000000
1089.690000	397.000000	8810.000000	3.630511	7330.000000
1090.690000	396.000000	8910.000000	3.630797	7330.000000
1091.690000	395.000000	7480.000000	3.631083	7330.000000
1092.690000	394.000000	7220.000000	3.631369	7330.000000
1093.690000	393.000000	7330.000000	3.631655	7330.000000
1094.690000	392.000000	7090.000000	3.631940	7138.114014
1095.690000	391.000000	6800.000000	3.632226	7092.279663
1096.690000	390.000000	6920.000000	3.632512	7063.468628
1097.690000	389.000000	6990.000000	3.632798	7047.119751
1098.690000	388.000000	7240.000000	3.633084	7042.000122
1099.690000	387.000000	7100.000000	3.633370	7037.280273
1100.690000	386.000000	7180.000000	3.631929	7027.280273
1101.690000	385.000000	6980.000000	3.630000	7014.799805
1102.690000	384.000000	6770.000000	3.628072	7011.439819
1103.690000	383.000000	6690.000000	3.626144	7010.960083
1104.690000	382.000000	7330.000000	3.624216	7014.080200
1105.690000	381.000000	7220.000000	3.622287	7021.279907
1106.690000	380.000000	6950.000000	3.620359	7031.359863
1107.690000	379.000000	6910.000000	3.618431	7031.679688
1108.690000	378.000000	7130.000000	3.616502	7025.839844
1109.690000	377.000000	7000.000000	3.614574	7014.719849
1110.690000	376.000000	7010.000000	3.612646	7000.800171
1111.690000	375.000000	6890.000000	3.610718	6979.920044
1112.690000	374.000000	7260.000000	3.608789	6960.399780
1113.690000	373.000000	6980.000000	3.606861	6953.439941
1114.690000	372.000000	6560.000000	3.604933	6967.680054
1115.690000	371.000000	6660.000000	3.603005	6999.680176
1116.690000	370.000000	7110.000000	3.601076	7052.800293
1117.690000	369.000000	7300.000000	3.599148	7120.880127
1118.690000	368.000000	7280.000000	3.597220	7184.720459
1119.690000	367.000000	7410.000000	3.595292	7232.239990
1120.690000	366.000000	7250.000000	3.593363	7263.680420
1121.690000	365.000000	7180.000000	3.591435	7273.679810
1122.690000	364.000000	7450.000000	3.589507	7268.560181
1123.690000	363.000000	7260.000000	3.587578	7261.519775
1124.690000	362.000000	7150.000000	3.585650	7257.999878
1125.690000	361.000000	7270.000000	3.583722	7260.079956
1126.690000	360.000000	7130.000000	3.581794	7280.559692
1127.690000	359.000000	7040.000000	3.579865	7312.080078
1128.690000	358.000000	7710.000000	3.577937	7349.600220
1129.690000	357.000000	7430.000000	3.576009	7393.599854
1130.690000	356.000000	7400.000000	3.574081	7447.680054
1131.690000	355.000000	7220.000000	3.572152	7496.560059
1132.690000	354.000000	7670.000000	3.570224	7544.799805
1133.690000	353.000000	7710.000000	3.568296	7592.479858
1134.690000	352.000000	7620.000000	3.566367	7636.320190
1135.690000	351.000000	7700.000000	3.564439	7663.839722
1136.690000	350.000000	7900.000000	3.562511	7689.039917
1137.690000	349.000000	7430.000000	3.560583	7710.479736
1138.690000	348.000000	7830.000000	3.558654	7729.520264
1139.690000	347.000000	7730.000000	3.556726	7744.559937
1140.690000	346.000000	7760.000000	3.554798	7765.999756
1141.690000	345.000000	7610.000000	3.552870	7776.160278
1142.690000	344.000000	8070.000000	3.550941	7771.439819
1143.690000	343.000000	7890.000000	3.549013	7747.600098
1144.690000	342.000000	7930.000000	3.547085	7714.400024
1145.690000	341.000000	7380.000000	3.545157	7672.399902
1146.690000	340.000000	7650.000000	3.543228	7641.119995
1147.690000	339.000000	7380.000000	3.541300	7629.519653
1148.690000	338.000000	7440.000000	3.539372	7644.959717
1149.690000	337.000000	7690.000000	3.537443	7675.759888
1150.690000	336.000000	7780.000000	3.535515	7708.399658
1151.690000	335.000000	8090.000000	3.533587	7727.279663
1152.690000	334.000000	7800.000000	3.531659	7727.199707
1153.690000	333.000000	7600.000000	3.529730	7701.840210
1154.690000	332.000000	7930.000000	3.527802	7660.640259
1155.690000	331.000000	7500.000000	3.525874	7627.200317
1156.690000	330.000000	7240.000000	3.523946	7618.240356
1157.690000	329.000000	7380.000000	3.522017	7634.479980
1158.690000	328.000000	7720.000000	3.520089	7678.240356
1159.690000	327.000000	7860.000000	3.518161	7747.200317
1160.690000	326.000000	7720.000000	3.516232	7823.040161
1161.690000	325.000000	8050.000000	3.514304	7887.280273
1162.690000	324.000000	8210.000000	3.512376	7940.159912
1163.690000	323.000000	7890.000000	3.510448	7987.600098
1164.690000	322.000000	7770.000000	3.508519	8023.280029
1165.690000	321.000000	8150.000000	3.506591	8050.400391
1166.690000	320.000000	8230.000000	3.504663	8078.640137
1167.690000	319.000000	7980.000000	3.502735	8106.160278
1168.690000	318.000000	8140.000000	3.500806	8118.560181
1169.690000	317.000000	8400.000000	3.498878	8121.040039
1170.690000	316.000000	8000.000000	3.496950	8116.400146
1171.690000	315.000000	8180.000000	3.495022	8108.640137
1172.690000	314.000000	7900.000000	3.493093	8096.799927
1173.690000	313.000000	8240.000000	3.491165	8098.959961
1174.690000	312.000000	7950.000000	3.489237	8118.800049
1175.690000	311.000000	7920.000000	3.487308	8156.640015
1176.690000	310.000000	8250.000000	3.485380	8203.280029
1177.690000	309.000000	8470.000000	3.483452	8262.880249
1178.690000	308.000000	8070.000000	3.481524	8316.640015
1179.690000	307.000000	8680.000000	3.479595	8352.080078
1180.690000	306.000000	8370.000000	3.477667	8356.959839
1181.690000	305.000000	8480.000000	3.475739	8327.440186
1182.690000	304.000000	8540.000000	3.473811	8258.159790
1183.690000	303.000000	8150.000000	3.471882	8154.240112
1184.690000	302.000000	8240.000000	3.469954	8022.000122
1185.690000	301.000000	7790.000000	3.468026	7877.200317
1186.690000	300.000000	7340.000000	3.466097	7727.760010
1187.690000	299.000000	7630.000000	3.464169	7572.960205
1188.690000	298.000000	7810.000000	3.462241	7422.799683
1189.690000	297.000000	7270.000000	3.460313	7290.319824
1190.690000	296.000000	6970.000000	3.460958	7182.639771
1191.690000	295.000000	6800.000000	3.462330	7107.651978
1192.690000	294.000000	6730.000000	3.463701	7080.487671
1193.690000	293.000000	6960.000000	3.465073	6960.000000
1194.690000	292.000000	7020.000000	3.466444	6898.181763
1195.690000	291.000000	7540.000000	3.467816	6836.363525
1196.690000	290.000000	7750.000000	3.469187	6774.545288
1197.690000	289.000000	8870.000000	3.470559	6712.727051
1198.690000	288.000000	9970.000000	3.471930	6650.908813
1199.690000	287.000000	11160.000000	3.473302	6589.091187
1200.690000	286.000000	17510.000000	3.474673	6527.272949
1201.690000	285.000000	24990.000000	3.476044	6465.454712
1202.690000	284.000000	17470.000000	3.477416	6403.636475
1203.690000	283.000000	7850.000000	3.478787	6341.818237
1204.690000	282.000000	6280.000000	3.480159	6280.000000
1205.690000	281.000000	5760.000000	3.481530	6225.046387
1206.690000	280.000000	6180.000000	3.482902	6134.305420
1207.690000	279.000000	5680.000000	3.484273	6077.913208
1208.690000	278.000000	6100.000000	3.485645	6060.350952
1209.690000	277.000000	5960.000000	3.487016	6068.366699
1210.690000	276.000000	6200.000000	3.488388	6093.840332
1211.690000	275.000000	6320.000000	3.489759	6125.919800
1212.690000	274.000000	5970.000000	3.491131	6158.640137
1213.690000	273.000000	6210.000000	3.492502	6185.839844
1214.690000	272.000000	6250.000000	3.493874	6214.000244
1215.690000	271.000000	6230.000000	3.495245	6250.559692
1216.690000	270.000000	6110.000000	3.496617	6288.399658
1217.690000	269.000000	6460.000000	3.497988	6324.559937
1218.690000	268.000000	6350.000000	3.499360	6356.479492
1219.690000	267.000000	6380.000000	3.500731	6374.959717
1220.690000	266.000000	6660.000000	3.502103	6369.919434
1221.690000	265.000000	6480.000000	3.503474	6350.559692
1222.690000	264.000000	6260.000000	3.504845	6322.879639
1223.690000	263.000000	6150.000000	3.506217	6296.719971
1224.690000	262.000000	6030.000000	3.507588	6277.600098
1225.690000	261.000000	6340.000000	3.508960	6273.280029
1226.690000	260.000000	6170.000000	3.510331	6277.520142
1227.690000	259.000000	6520.000000	3.511703	6280.319824
1228.690000	258.000000	6360.000000	3.513074	6268.560181
1229.690000	257.000000	6430.000000	3.514446	6245.599976
1230.690000	256.000000	5960.000000	3.515817	6208.640137
1231.690000	255.000000	6150.000000	3.517189	6158.079834
1232.690000	254.000000	6460.000000	3.518560	6109.840088
1233.690000	253.000000	5730.000000	3.519932	6078.320312
1234.690000	252.000000	5940.000000	3.521303	6062.880249
1235.690000	251.000000	5940.000000	3.522675	6066.879883
1236.690000	250.000000	6070.000000	3.524046	6097.280273
1237.690000	249.000000	6130.000000	3.525418	6140.319824
1238.690000	248.000000	6250.000000	3.526789	6184.080200
1239.690000	247.000000	6360.000000	3.528161	6223.200073
1240.690000	246.000000	6200.000000	3.529063	6250.319824
1241.690000	245.000000	6350.000000	3.529832	6256.799927
1242.690000	244.000000	6400.000000	3.530602	6245.120239
1243.690000	243.000000	6200.000000	3.531371	6219.520264
1244.690000	242.000000	6200.000000	3.532141	6184.479980
1245.690000	241.000000	6070.000000	3.532911	6151.439819
1246.690000	240.000000	6070.000000	3.533680	6127.120361
1247.690000	239.000000	6190.000000	3.534450	6119.680176
1248.690000	238.000000	5890.000000	3.535219	6136.719971
1249.690000	237.000000	5990.000000	3.535989	6178.399658
1250.690000	236.000000	6110.000000	3.536759	6229.599609
1251.690000	235.000000	6660.000000	3.537528	6288.319702
1252.690000	234.000000	6340.000000	3.538298	6348.720093
1253.690000	233.000000	6340.000000	3.539068	6395.999756
1254.690000	232.000000	6680.000000	3.539837	6424.799805
1255.690000	231.000000	6340.000000	3.540607	6446.160278
1256.690000	230.000000	6230.000000	3.541376	6453.439941
1257.690000	229.000000	6600.000000	3.542146	6440.399780
1258.690000	228.000000	6820.000000	3.542916	6416.320190
1259.690000	227.000000	6420.000000	3.543685	6389.920044
1260.690000	226.000000	6090.000000	3.544455	6358.560181
1261.690000	225.000000	6160.000000	3.545224	6331.920166
1262.690000	224.000000	6140.000000	3.545994	6315.599976
1263.690000	223.000000	6550.000000	3.546764	6305.280151
1264.690000	222.000000	6370.000000	3.547533	6293.840332
1265.690000	221.000000	6450.000000	3.548303	6284.479980
1266.690000	220.000000	6120.000000	3.549072	6273.919678
1267.690000	219.000000	6170.000000	3.549842	6267.039795
1268.690000	218.000000	6230.000000	3.550612	6273.120117
1269.690000	217.000000	5990.000000	3.551381	6294.079590
1270.690000	216.000000	6530.000000	3.552151	6323.839722
1271.690000	215.000000	6510.000000	3.552920	6360.319824
1272.690000	214.000000	6280.000000	3.553690	6397.760010
1273.690000	213.000000	6470.000000	3.554460	6426.239624
1274.690000	212.000000	6440.000000	3.555229	6444.959717
1275.690000	211.000000	6570.000000	3.555999	6455.679932
1276.690000	210.000000	6570.000000	3.556768	6462.639771
1277.690000	209.000000	6210.000000	3.557538	6468.959961
1278.690000	208.000000	6550.000000	3.558308	6480.559692
1279.690000	207.000000	6480.000000	3.559077	6503.679810
1280.690000	206.000000	6470.000000	3.559847	6543.120117
1281.690000	205.000000	6520.000000	3.560616	6597.279663
1282.690000	204.000000	6490.000000	3.561386	6662.080078
1283.690000	203.000000	6860.000000	3.562156	6733.599854
1284.690000	202.000000	6850.000000	3.562925	6799.279785
1285.690000	201.000000	7010.000000	3.563695	6849.439697
1286.690000	200.000000	6960.000000	3.564464	6874.719849
1287.690000	199.000000	6920.000000	3.565234	6875.999756
1288.690000	198.000000	6890.000000	3.566004	6849.600220
1289.690000	197.000000	7060.000000	3.566773	6810.079956
1290.690000	196.000000	6620.000000	3.567543	6767.999878
1291.690000	195.000000	6680.000000	3.568312	6738.159790
1292.690000	194.000000	6330.000000	3.569082	6721.119995
1293.690000	193.000000	6750.000000	3.569852	6729.039917
1294.690000	192.000000	6650.000000	3.570621	6751.679688
1295.690000	191.000000	7120.000000	3.571391	6779.680176
1296.690000	190.000000	7000.000000	3.572161	6803.519897
1297.690000	189.000000	6570.000000	3.572930	6827.119751
1298.690000	188.000000	6510.000000	3.573700	6837.760010
1299.690000	187.000000	7140.000000	3.574469	6835.679932
1300.690000	186.000000	7230.000000	3.573959	6825.679932
1301.690000	185.000000	6750.000000	3.573088	6810.479736
1302.690000	184.000000	6450.000000	3.572217	6783.439941
1303.690000	183.000000	6660.000000	3.571345	6749.519653
1304.690000	182.000000	6940.000000	3.570474	6715.440063
1305.690000	181.000000	6980.000000	3.569603	6685.440063
1306.690000	180.000000	6530.000000	3.568732	6662.239990
1307.690000	179.000000	6310.000000	3.567860	6655.759888
1308.690000	178.000000	6370.000000	3.566989	6670.719604
1309.690000	177.000000	6670.000000	3.566118	6696.319580
1310.690000	176.000000	7210.000000	3.565247	6725.520020
1311.690000	175.000000	6870.000000	3.564376	6757.119751
1312.690000	174.000000	6490.000000	3.563504	6783.519897
1313.690000	173.000000	6880.000000	3.562633	6799.119873
1314.690000	172.000000	6920.000000	3.561762	6816.480103
1315.690000	171.000000	6570.000000	3.560891	6834.639893
1316.690000	170.000000	6890.000000	3.560019	6847.839966
1317.690000	169.000000	6840.000000	3.559148	6851.359863
1318.690000	168.000000	7240.000000	3.558277	6842.080078
1319.690000	167.000000	6990.000000	3.557406	6814.639893
1320.690000	166.000000	6630.000000	3.556535	6778.560181
1321.690000	165.000000	6470.000000	3.555663	6742.399902
1322.690000	164.000000	6640.000000	3.554792	6716.159668
1323.690000	163.000000	6860.000000	3.553921	6712.799683
1324.690000	162.000000	6490.000000	3.553050	6736.640015
1325.690000	161.000000	6720.000000	3.552178	6779.279785
1326.690000	160.000000	6800.000000	3.551307	6832.971191
1327.690000	159.000000	6960.000000	3.550436	6895.074463
1328.690000	158.000000	6990.000000	3.549565	6950.948486
1329.690000	157.000000	7040.000000	3.548694	6988.834229
1330.690000	156.000000	7380.000000	3.547822	7014.571533
1331.690000	155.000000	8650.000000	3.546951	7035.645752
1332.690000	154.000000	8300.000000	3.546080	7045.817261
1333.690000	153.000000	7300.000000	3.545209	7054.125977
1334.690000	152.000000	6810.000000	3.544337	7066.731567
1335.690000	151.000000	7140.000000	3.543466	7068.994141
1336.690000	150.000000	7290.000000	3.542595	7049.748535
1337.690000	149.000000	7190.000000	3.541724	7014.754028
1338.690000	148.000000	7010.000000	3.540853	6963.931274
1339.690000	147.000000	6930.000000	3.539981	6900.079956
1340.690000	146.000000	6770.000000	3.539110	6844.799805
1341.690000	145.000000	6350.000000	3.538239	6812.479858
1342.690000	144.000000	6640.000000	3.537368	6805.999756
1343.690000	143.000000	6840.000000	3.536496	6818.479614
1344.690000	142.000000	7390.000000	3.535625	6853.759766
1345.690000	141.000000	6620.000000	3.534754	6900.960083
1346.690000	140.000000	6710.000000	3.533883	6949.039917
1347.690000	139.000000	6980.000000	3.533011	6987.520142
1348.690000	138.000000	7150.000000	3.532140	7017.520142
1349.690000	137.000000	7330.000000	3.531269	7027.119751
1350.690000	136.000000	7170.000000	3.530398	7015.919800
1351.690000	135.000000	7010.000000	3.529527	6991.439819
1352.690000	134.000000	6830.000000	3.528655	6968.159790
1353.690000	133.000000	6630.000000	3.527784	6953.759766
1354.690000	132.000000	6890.000000	3.526913	6957.359619
1355.690000	131.000000	6930.000000	3.526042	6978.239746
1356.690000	130.000000	7200.000000	3.528134	7011.839600
1357.690000	129.000000	7130.000000	3.531063	7048.880005
1358.690000	128.000000	7090.000000	3.533991	7085.119629
1359.690000	127.000000	7030.000000	3.536920	7121.679688
1360.690000	126.000000	7040.000000	3.539849	7163.280029
1361.690000	125.000000	7190.000000	3.542777	7206.799927
1362.690000	124.000000	7310.000000	3.545706	7253.040161
1363.690000	123.000000	7370.000000	3.548634	7306.480103
1364.690000	122.000000	7220.000000	3.551563	7357.279663
1365.690000	121.000000	7640.000000	3.554492	7397.680054
1366.690000	120.000000	7570.000000	3.557420	7435.279541
1367.690000	119.000000	6980.000000	3.560349	7463.119507
1368.690000	118.000000	7570.000000	3.563277	7463.280029
1369.690000	117.000000	8020.000000	3.566206	7439.279785
1370.690000	116.000000	7500.000000	3.569134	7396.640015
1371.690000	115.000000	7370.000000	3.572063	7332.879639
1372.690000	114.000000	7090.000000	3.574992	7267.839966
1373.690000	113.000000	6820.000000	3.577920	7223.439941
1374.690000	112.000000	7190.000000	3.580849	7209.679565
1375.690000	111.000000	7060.000000	3.583777	7229.039917
1376.690000	110.000000	7280.000000	3.586706	7282.337036
1377.690000	109.000000	7330.000000	3.589635	7353.457031
1378.690000	108.000000	7600.000000	3.592563	7431.901245
1379.690000	107.000000	7470.000000	3.595492	7470.000000
1380.690000	106.000000	7570.000000	3.598420	7536.666870
1381.690000	105.000000	7610.000000	3.601349	7603.333130
1382.690000	104.000000	9340.000000	3.604278	7670.000000
1383.690000	103.000000	9620.000000	3.607206	7736.666870
1384.690000	102.000000	8710.000000	3.610135	7803.333130
1385.690000	101.000000	8520.000000	3.613063	7870.000000
1386.690000	100.000000	8280.000000	3.615992	7936.666870
1387.690000	99.000000	8490.000000	3.618920	8003.333130
1388.690000	98.000000	8070.000000	3.621849	8070.000000
1389.690000	97.000000	7490.000000	3.624778	7751.026611
1390.690000	96.000000	8040.000000	3.627706	7719.862061
1391.690000	95.000000	8650.000000	3.630635	7664.561157
1392.690000	94.000000	9840.000000	3.633563	7587.061157
1393.690000	93.000000	9210.000000	3.636492	7470.500488
1394.690000	92.000000	7870.000000	3.639421	7324.085693
1395.690000	91.000000	7250.000000	3.642349	7151.286011
1396.690000	90.000000	6860.000000	3.645278	6971.651611
1397.690000	89.000000	6540.000000	3.648206	6799.520264
1398.690000	88.000000	6280.000000	3.651135	6653.291626
1399.690000	87.000000	6580.000000	3.654063	6545.525513
1400.690000	86.000000	6300.000000	3.656992	6474.559937
1401.690000	85.000000	6410.000000	3.659921	6424.000244
1402.690000	84.000000	6670.000000	3.662849	6382.559814
1403.690000	83.000000	6350.000000	3.665778	6354.080200
1404.690000	82.000000	5920.000000	3.668706	6319.039917
1405.690000	81.000000	6760.000000	3.671635	6279.760132
1406.690000	80.000000	6070.000000	3.674564	6251.519775
1407.690000	79.000000	5960.000000	3.677492	6235.679932
1408.690000	78.000000	6250.000000	3.680421	6218.159790
1409.690000	77.000000	6370.000000	3.683349	6212.160034
1410.690000	76.000000	6190.000000	3.686278	6214.639893
1411.690000	75.000000	6130.000000	3.689206	6211.359863
1412.690000	74.000000	6320.000000	3.692135	6202.720337
1413.690000	73.000000	6150.000000	3.695064	6195.440063
1414.690000	72.000000	6170.000000	3.697992	6183.759766
1415.690000	71.000000	6240.000000	3.700921	6160.113525
1416.690000	70.000000	6210.000000	3.703849	6128.605347
1417.690000	69.000000	5970.000000	3.706778	6082.200317
1418.690000	68.000000	6100.000000	3.709707	6010.324097
1419.690000	67.000000	6160.000000	3.712635	5903.406372
1420.690000	66.000000	6190.000000	3.715564	5770.073853
1421.690000	65.000000	6350.000000	3.718492	5606.657715
1422.690000	64.000000	6390.000000	3.721421	5421.312256
1423.690000	63.000000	6450.000000	3.724350	5225.949707
1424.690000	62.000000	6440.000000	3.727278	5036.467285
1425.690000	61.000000	6790.000000	3.730207	4853.649597
1426.690000	60.000000	7290.000000	3.733135	4685.307007
1427.690000	59.000000	7260.000000	3.736064	4525.914917
1428.690000	58.000000	8490.000000	3.738992	4363.743591
1429.690000	57.000000	10810.000000	3.741921	4180.278625
1430.690000	56.000000	13360.000000	3.744850	3956.515808
1431.690000	55.000000	11730.000000	3.747778	3685.016174
1432.690000	54.000000	6540.000000	3.750707	3366.272888
1433.690000	53.000000	3340.000000	3.753635	3019.106140
1434.690000	52.000000	2340.000000	3.756564	2672.091370
1435.690000	51.000000	1910.000000	3.759493	2364.051514
1436.690000	50.000000	1660.000000	3.762421	2109.217072
1437.690000	49.000000	1850.000000	3.765350	1922.782898
1438.690000	48.000000	1710.000000	3.768278	1799.040070
1439.690000	47.000000	1690.000000	3.771207	1724.479980
1440.690000	46.000000	1580.000000	3.774135	1673.200073
1441.690000	45.000000	1820.000000	3.777064	1638.320007
1442.690000	44.000000	1530.000000	3.779993	1610.079956
1443.690000	43.000000	1540.000000	3.782921	1585.839996
1444.690000	42.000000	1570.000000	3.785850	1564.079895
1445.690000	41.000000	1510.000000	3.788778	1553.119965
1446.690000	40.000000	1470.000000	3.791707	1551.119995
1447.690000	39.000000	1520.000000	3.794636	1555.119934
1448.690000	38.000000	1610.000000	3.797564	1561.679993
1449.690000	37.000000	1650.000000	3.800493	1571.920013
1450.690000	36.000000	1510.000000	3.803421	1580.559998
1451.690000	35.000000	1650.000000	3.806350	1587.119904
1452.690000	34.000000	1590.000000	3.809278	1596.959991
1453.690000	33.000000	1550.000000	3.812207	1617.440033
1454.690000	32.000000	1500.000000	3.815136	1644.777985
1455.690000	31.000000	1720.000000	3.818064	1679.322510
1456.690000	30.000000	1700.000000	3.820993	1719.662018
1457.690000	29.000000	1680.000000	3.823921	1754.048157
1458.690000	28.000000	2030.000000	3.826850	1769.532166
1459.690000	27.000000	2040.000000	3.829779	1768.072205
1460.690000	26.000000	2610.000000	3.830423	1755.502625
1461.690000	25.000000	2660.000000	3.830423	1733.737488
1462.690000	24.000000	2850.000000	3.830423	1711.862640
1463.690000	23.000000	2830.000000	3.830423	1696.803741
1464.690000	22.000000	3220.000000	3.830423	1688.338928
1465.690000	21.000000	2550.000000	3.830423	1669.754181
1466.690000	20.000000	2270.000000	3.830423	1638.974915
1467.690000	19.000000	1630.000000	3.830423	1596.515503
1468.690000	18.000000	1340.000000	3.830423	1549.290314
1469.690000	17.000000	1200.000000	3.830423	1497.557068
1470.690000	16.000000	1480.000000	3.830423	1457.287140
1471.690000	15.000000	1430.000000	3.830423	1431.091919
1472.690000	14.000000	1470.000000	3.830423	1420.000000
1473.690000	13.000000	1370.000000	3.830423	1418.479919
1474.690000	12.000000	1550.000000	3.830423	1428.013306
1475.690000	11.000000	1350.000000	3.830423	1454.199982
1476.690000	10.000000	1140.000000	3.830423	1498.399963
1477.690000	9.000000	1460.000000	3.830423	1551.973267
1478.690000	8.000000	1800.000000	3.830423	1602.920074
1479.690000	7.000000	2010.000000	3.830423	1642.799988
1480.690000	6.000000	2490.000000	3.830423	1638.253326
1481.690000	5.000000	2100.000000	3.830423	1570.160065
1482.690000	4.000000	1770.000000	3.830423	1433.720093
1483.690000	3.000000	1550.000000	3.830423	1239.013367
1484.690000	2.000000	1080.000000	3.830423	995.599976
1485.690000	1.000000	550.000000	3.830423	742.519989
1486.690000	0.000000	140.000000	3.830423	510.413322
1487.690000	-1.000000	10.000000	3.830423	334.480019
1488.690000	-2.000000	20.000000	3.830423	215.760002
