# Supplementary material for: Enhancing the Longevity and Structural Stability of Humidity Sensors: Iron Thin Films with Nitride Bonding Synthesized via Magnetic Field-Assisted Sparking Discharge
Source: Sensors (Basel). 2024 Aug 23;24(17):5466. doi: 10.3390/s24175466 (PMC11397896; doi:10.3390/s24175466)
Supplement: Supplementary file 1 [file sensors-24-05466-s001.zip › XPS_7-1-2024/8.Fresh O2 magnet/C 1s]

Dataset C 1s:55(7-1-2024)
Dwell Time (s)	0.250000
Number of sweeps	2
Kinetic Energy(eV)	Binding Energy(eV)	Intensity(cps)	Transmission Value	Background(cps)	C 1s(cps)	C 1s(cps)	C 1s(cps)	C 1s(cps)	Envelope(cps)
1183.790000	302.900000	1270.000000	0.567264	1250.400024	0.000000	0.000000	0.000000	0.000000	0.000000
1183.890000	302.800000	1232.000000	0.567243	1248.336060	0.000000	0.000000	0.000000	0.000000	0.000000
1183.990000	302.700000	1240.000000	0.567223	1246.384033	0.000000	0.000000	0.000000	0.000000	0.000000
1184.090000	302.600000	1236.000000	0.567203	1244.735962	0.000000	0.000000	0.000000	0.000000	0.000000
1184.190000	302.500000	1340.000000	0.567183	1244.885376	0.000000	0.000000	0.000000	0.000000	0.000000
1184.290000	302.400000	1218.000000	0.567162	1246.832031	0.000000	0.000000	0.000000	0.000000	0.000000
1184.390000	302.300000	1256.000000	0.567142	1250.149292	0.000000	0.000000	0.000000	0.000000	0.000000
1184.490000	302.200000	1258.000000	0.567122	1253.589355	0.000000	0.000000	0.000000	0.000000	0.000000
1184.590000	302.100000	1282.000000	0.567101	1257.088013	0.000000	0.000000	0.000000	0.000000	0.000000
1184.690000	302.000000	1250.000000	0.567081	1259.237305	0.000000	0.000000	0.000000	0.000000	0.000000
1184.790000	301.900000	1324.000000	0.567061	1259.093262	0.000000	0.000000	0.000000	0.000000	0.000000
1184.890000	301.800000	1304.000000	0.567041	1256.991943	0.000000	0.000000	0.000000	0.000000	0.000000
1184.990000	301.700000	1344.000000	0.567020	1253.573242	0.000000	0.000000	0.000000	0.000000	0.000000
1185.090000	301.600000	1252.000000	0.567000	1248.373291	0.000000	0.000000	0.000000	0.000000	0.000000
1185.190000	301.500000	1268.000000	0.566980	1243.007935	0.000000	0.000000	0.000000	0.000000	0.000000
1185.290000	301.400000	1174.000000	0.566960	1237.925293	0.000000	0.000000	0.000000	0.000000	0.000000
1185.390000	301.300000	1258.000000	0.566939	1232.629272	0.000000	0.000000	0.000000	0.000000	0.000000
1185.490000	301.200000	1230.000000	0.566919	1227.296021	0.000000	0.000000	0.000000	0.000000	0.000000
1185.590000	301.100000	1226.000000	0.566899	1222.037354	0.000000	0.000000	0.000000	0.000000	0.000000
1185.690000	301.000000	1244.000000	0.566878	1215.647949	0.000000	0.000000	0.000000	0.000000	0.000000
1185.790000	300.900000	1208.000000	0.566858	1209.056030	0.000000	0.000000	0.000000	0.000000	0.000000
1185.890000	300.800000	1174.000000	0.566838	1203.807983	0.000000	0.000000	0.000000	0.000000	0.000000
1185.990000	300.700000	1164.000000	0.566818	1199.359985	0.000000	0.000000	0.000000	0.000000	0.000000
1186.090000	300.600000	1226.000000	0.566797	1196.611084	0.000000	0.000000	0.000000	0.000000	0.000000
1186.190000	300.500000	1192.000000	0.566777	1196.425171	0.000000	0.000000	0.000000	0.000000	0.000000
1186.290000	300.400000	1196.000000	0.566757	1198.338257	0.000000	0.000000	0.000000	0.000000	0.000000
1186.390000	300.300000	1168.000000	0.566737	1200.286499	0.000000	0.000000	0.000000	0.000000	0.000000
1186.490000	300.200000	1236.000000	0.566716	1202.829834	0.000000	0.000000	0.000000	0.000000	0.000000
1186.590000	300.100000	1184.000000	0.566696	1204.774902	0.000000	0.000000	0.000000	0.000000	0.000000
1186.690000	300.000000	1298.000000	0.566676	1204.806274	0.000000	0.000000	0.000000	0.000000	0.000000
1186.790000	299.900000	1246.000000	0.566655	1203.147827	0.000000	0.000000	0.000000	0.000000	0.000000
1186.890000	299.800000	1182.000000	0.566635	1201.527466	0.000000	0.000000	0.000000	0.000000	0.000000
1186.990000	299.700000	1188.000000	0.566615	1200.057373	0.000000	0.000000	0.000000	0.000000	0.000000
1187.090000	299.600000	1170.000000	0.566595	1199.866577	0.000000	0.000000	0.000000	0.000000	0.000000
1187.190000	299.500000	1192.000000	0.566574	1201.990234	0.000000	0.000000	0.000000	0.000000	0.000000
1187.290000	299.400000	1284.000000	0.566554	1204.988403	0.000000	0.000000	0.000000	0.000000	0.000000
1187.390000	299.300000	1244.000000	0.566534	1207.517090	0.000000	0.000000	0.000000	0.000000	0.000000
1187.490000	299.200000	1236.000000	0.566514	1209.256226	0.000000	0.000000	0.000000	0.000000	0.000000
1187.590000	299.100000	1198.000000	0.566493	1209.082886	0.000000	0.000000	0.000000	0.000000	0.000000
1187.690000	299.000000	1236.000000	0.566473	1207.065063	0.000000	0.000000	0.000000	0.000000	0.000000
1187.790000	298.900000	1168.000000	0.566453	1204.883057	0.000000	0.000000	0.000000	0.000000	0.000000
1187.890000	298.800000	1174.000000	0.566432	1202.584717	0.000000	0.000000	0.000000	0.000000	0.000000
1187.990000	298.700000	1212.000000	0.566412	1199.562012	0.000000	0.000000	0.000000	0.000000	0.000000
1188.090000	298.600000	1228.000000	0.566392	1195.799072	0.000000	0.000000	0.000000	0.000000	0.000000
1188.190000	298.500000	1216.000000	0.566372	1190.981323	0.000000	0.000000	0.000000	0.000000	0.000000
1188.290000	298.400000	1264.000000	0.566351	1184.020752	0.000000	0.000000	0.000000	0.000000	0.000000
1188.390000	298.300000	1182.000000	0.566331	1176.853394	0.000000	0.000000	0.000000	0.000000	0.000000
1188.490000	298.200000	1122.000000	0.566311	1170.023071	0.000000	0.000000	0.000000	0.000000	0.000000
1188.590000	298.100000	1184.000000	0.566291	1164.842041	0.000000	0.000000	0.000000	0.000000	0.000000
1188.690000	298.000000	1130.000000	0.566270	1160.628418	0.000000	0.000000	0.000000	0.000000	0.000000
1188.790000	297.900000	1184.000000	0.566250	1158.454224	0.000000	0.000000	0.000000	0.000000	0.000000
1188.890000	297.800000	1216.000000	0.566230	1155.103394	0.000000	0.000000	0.000000	0.000000	0.000000
1188.990000	297.700000	1208.000000	0.566209	1150.911987	0.000000	0.000000	0.000000	0.000000	0.000000
1189.090000	297.600000	1134.000000	0.566189	1145.063965	0.000000	0.000000	0.000000	0.000000	0.000000
1189.190000	297.500000	1142.000000	0.566169	1139.455933	0.000000	0.000000	0.000000	0.000000	0.000000
1189.290000	297.400000	1178.000000	0.566149	1133.176025	0.000000	0.000000	0.000000	0.000000	0.000000
1189.390000	297.300000	1158.000000	0.566128	1129.504028	0.000000	0.000000	0.000000	0.000000	0.000000
1189.490000	297.200000	1068.000000	0.566108	1128.728027	0.000000	0.000000	0.000000	0.000000	0.000000
1189.590000	297.100000	1120.000000	0.566088	1130.255981	0.000000	0.000000	0.000000	0.000000	0.000000
1189.690000	297.000000	1150.000000	0.566067	1131.888062	0.000000	0.000000	0.000000	0.000000	0.000000
1189.790000	296.900000	1166.000000	0.566047	1134.056030	0.000000	0.000000	0.000000	0.000000	0.000000
1189.890000	296.800000	1146.000000	0.566027	1134.712036	0.000000	0.000000	0.000000	0.000000	0.000000
1189.990000	296.700000	1112.000000	0.566033	1132.176025	0.000000	0.000000	0.000000	0.000000	0.000000
1190.090000	296.600000	1178.000000	0.566045	1127.504028	0.000000	0.000000	0.000000	0.000000	0.000000
1190.190000	296.500000	1080.000000	0.566057	1122.385254	0.000000	0.000000	0.000000	0.000000	0.000000
1190.290000	296.400000	1104.000000	0.566070	1115.827637	0.000000	0.000000	0.000000	0.000000	0.000000
1190.390000	296.300000	1150.000000	0.566082	1109.111328	0.000000	0.000000	0.000000	0.000000	0.000000
1190.490000	296.200000	1158.000000	0.566095	1103.644287	0.000000	0.000000	0.000000	0.000000	0.000000
1190.590000	296.100000	1098.000000	0.566107	1099.738159	0.000000	0.000000	0.000000	0.000000	0.000000
1190.690000	296.000000	1064.000000	0.566119	1096.509277	0.000000	0.000000	0.000000	0.000000	0.000000
1190.790000	295.900000	1196.000000	0.566132	1096.389526	0.000000	0.000000	0.000000	0.000000	0.000000
1190.890000	295.800000	1046.000000	0.566144	1097.443115	0.000000	0.000000	0.000000	0.000000	0.000000
1190.990000	295.700000	1144.000000	0.566156	1100.517944	0.000000	0.000000	0.000000	0.000000	0.000000
1191.090000	295.600000	1056.000000	0.566169	1104.119019	0.000000	0.000000	0.000000	0.000000	0.000000
1191.190000	295.500000	1214.000000	0.566181	1108.121704	0.000000	0.000000	0.000000	0.000000	0.000000
1191.290000	295.400000	1122.000000	0.566193	1110.030396	0.000000	0.000000	0.000000	0.000000	0.000000
1191.390000	295.300000	1138.000000	0.566206	1112.452759	0.000000	0.000000	0.000000	0.000000	0.000000
1191.490000	295.200000	1050.000000	0.566218	1112.941040	0.000000	0.000000	0.000000	0.000000	0.000000
1191.590000	295.100000	1158.000000	0.566231	1112.334229	0.000000	0.000000	0.000000	0.000000	0.000000
1191.690000	295.000000	1124.000000	0.566243	1111.191162	0.000000	0.000000	0.000000	0.000000	0.000000
1191.790000	294.900000	1076.000000	0.566255	1110.711670	0.000000	0.000000	0.000000	0.000000	0.000000
1191.890000	294.800000	1114.000000	0.566268	1108.608032	0.000000	0.000000	0.000000	0.000000	0.000000
1191.990000	294.700000	1128.000000	0.566280	1106.543945	0.000000	0.000000	0.000000	0.000000	0.000000
1192.090000	294.600000	1098.000000	0.566292	1104.127930	0.000000	0.000000	0.000000	0.000000	0.000000
1192.190000	294.500000	1118.000000	0.566305	1101.952026	0.000000	0.000000	0.000000	0.000000	0.000000
1192.290000	294.400000	1058.000000	0.566317	1099.633667	0.000000	0.000000	0.000000	0.000000	0.000000
1192.390000	294.300000	1124.000000	0.566329	1098.549072	0.000000	0.000000	0.000000	0.000000	0.000000
1192.490000	294.200000	1092.000000	0.566342	1098.906250	0.000000	0.000000	0.000000	0.000000	0.000000
1192.590000	294.100000	1084.000000	0.566354	1101.217041	0.000000	0.000000	0.000000	0.000000	0.000000
1192.690000	294.000000	1074.000000	0.566366	1103.785522	0.000000	0.000000	0.000000	0.000000	0.000000
1192.790000	293.900000	1142.000000	0.566379	1106.478638	0.000000	0.000000	0.000000	0.000000	0.000000
1192.890000	293.800000	1190.000000	0.566391	1108.096313	0.000000	0.000000	0.000000	0.000000	0.000000
1192.990000	293.700000	1114.000000	0.566404	1106.990601	0.000000	0.000000	0.000000	0.000000	0.000000
1193.090000	293.600000	1142.000000	0.566416	1102.889526	0.000000	0.000000	0.000000	0.000000	0.000000
1193.190000	293.500000	1056.000000	0.566428	1096.416992	0.000000	0.000000	0.000000	0.000000	0.000000
1193.290000	293.400000	1116.000000	0.566441	1087.722290	0.000000	0.000000	0.000000	0.000000	0.000000
1193.390000	293.300000	1086.000000	0.566453	1078.245117	0.000000	0.000000	0.000000	0.000000	0.000000
1193.490000	293.200000	1044.000000	0.566465	1069.607300	0.000000	0.000000	0.000000	0.000000	0.000000
1193.590000	293.100000	1066.000000	0.566478	1062.512695	0.000000	0.000000	0.000000	0.000000	0.000000
1193.690000	293.000000	1030.000000	0.566490	1057.649292	0.000000	0.000000	0.000000	0.000000	0.000000
1193.790000	292.900000	1058.000000	0.566502	1055.559448	0.000000	0.000000	0.000000	0.000000	0.000000
1193.890000	292.800000	1040.000000	0.566515	1055.652588	0.000000	0.000000	0.000000	0.000000	0.000000
1193.990000	292.700000	1062.000000	0.566527	1057.783813	0.000000	0.000000	0.000000	0.000000	0.000000
1194.090000	292.600000	1138.000000	0.566539	1060.897217	0.000000	0.000000	0.000000	0.000001	0.000001
1194.190000	292.500000	1084.000000	0.566552	1064.928833	0.000000	0.000000	0.000000	0.000003	0.000003
1194.290000	292.400000	1054.000000	0.566564	1070.022705	0.000000	0.000000	0.000000	0.000007	0.000007
1194.390000	292.300000	1050.000000	0.566577	1075.966797	0.000000	0.000000	0.000000	0.000018	0.000018
1194.490000	292.200000	1180.000000	0.566589	1081.879272	0.000000	0.000000	0.000000	0.000042	0.000042
1194.590000	292.100000	1102.000000	0.566601	1088.400024	0.000000	0.000000	0.000000	0.000099	0.000099
1194.690000	292.000000	1086.000000	0.566614	1094.792969	0.000000	0.000000	0.000000	0.000228	0.000228
1194.790000	291.900000	1096.000000	0.566626	1099.554321	0.000000	0.000000	0.000000	0.000512	0.000512
1194.890000	291.800000	1134.000000	0.566638	1101.983765	0.000000	0.000000	0.000000	0.001127	0.001127
1194.990000	291.700000	1114.000000	0.566651	1102.339966	0.000000	0.000000	0.000000	0.002424	0.002424
1195.090000	291.600000	1160.000000	0.566663	1099.660034	0.000000	0.000000	0.000000	0.005100	0.005100
1195.190000	291.500000	1116.000000	0.566675	1094.264038	0.000000	0.000000	0.000000	0.010496	0.010496
1195.290000	291.400000	1092.000000	0.566688	1092.000000	0.000000	0.000000	0.000000	0.021135	0.021136
1195.390000	291.300000	1104.000000	0.566700	1091.985718	0.000000	0.000000	0.000000	0.041644	0.041644
1195.490000	291.200000	1034.000000	0.566712	1092.053833	0.000000	0.000000	0.000001	0.080298	0.080299
1195.590000	291.100000	1042.000000	0.566725	1092.112427	0.000000	0.000000	0.000002	0.151538	0.151540
1195.690000	291.000000	1140.000000	0.566737	1092.055420	0.000000	0.000000	0.000004	0.280025	0.280029
1195.790000	290.900000	1164.000000	0.566750	1091.969849	0.000000	0.000000	0.000010	0.507524	0.507534
1195.890000	290.800000	1158.000000	0.566762	1091.891113	0.000000	0.000000	0.000024	0.900557	0.900581
1195.990000	290.700000	1122.000000	0.566774	1091.854614	0.000000	0.000000	0.000055	1.563735	1.563790
1196.090000	290.600000	1096.000000	0.566787	1091.848633	0.000000	0.000000	0.000125	2.657338	2.657463
1196.190000	290.500000	1134.000000	0.566799	1091.797607	0.000000	0.000000	0.000277	4.419606	4.419883
1196.290000	290.400000	1030.000000	0.566811	1091.869263	0.000000	0.000000	0.000600	7.194156	7.194756
1196.390000	290.300000	1050.000000	0.566824	1091.917114	0.000000	0.000001	0.001273	11.461016	11.462289
1196.490000	290.200000	1100.000000	0.566836	1091.905884	0.000000	0.000002	0.002641	17.868086	17.870729
1196.590000	290.100000	1150.000000	0.566848	1091.835571	0.000000	0.000005	0.005362	27.257189	27.262556
1196.690000	290.000000	1172.000000	0.566861	1091.739136	0.000000	0.000013	0.010651	40.675594	40.686256
1196.790000	289.900000	1166.000000	0.566873	1091.649414	0.000000	0.000031	0.020706	59.360260	59.380997
1196.890000	289.800000	1194.000000	0.566885	1091.526489	0.000000	0.000074	0.039397	84.708992	84.748459
1196.990000	289.700000	1222.000000	0.566898	1091.370239	0.000000	0.000173	0.073386	118.116692	118.190254
1197.090000	289.600000	1374.000000	0.566910	1091.034424	0.000000	0.000399	0.133980	160.748871	160.883255
1197.190000	289.500000	1312.000000	0.566923	1090.771118	0.000000	0.000900	0.239739	213.302475	213.543121
1197.290000	289.400000	1274.000000	0.566935	1090.552246	0.000000	0.001986	0.419792	275.655823	276.077606
1197.390000	289.300000	1446.000000	0.566947	1090.130127	0.000000	0.004283	0.719390	346.486115	347.209778
1197.490000	289.200000	1546.000000	0.566960	1089.589355	0.000001	0.009037	1.206579	422.959229	424.174835
1197.590000	289.100000	1576.000000	0.566972	1089.012451	0.000002	0.018652	1.980706	500.607574	502.606934
1197.690000	289.000000	1640.000000	0.566984	1088.359253	0.000006	0.037666	3.182381	573.534180	576.754211
1197.790000	288.900000	1694.000000	0.566997	1087.641602	0.000014	0.074429	5.004096	635.036621	640.115173
1197.890000	288.800000	1802.000000	0.567009	1086.795410	0.000036	0.143932	7.699955	678.627075	686.471008
1197.990000	288.700000	1846.000000	0.567021	1085.896362	0.000088	0.272421	11.591932	699.255005	711.119446
1198.090000	288.600000	1806.000000	0.567034	1085.043335	0.000212	0.504852	17.068895	694.237427	711.811401
1198.190000	288.500000	1728.000000	0.567046	1084.281250	0.000499	0.917418	24.577616	664.292786	689.788330
1198.290000	288.400000	1770.000000	0.567058	1083.468750	0.001152	1.632840	34.594273	613.102478	649.330750
1198.390000	288.300000	1694.000000	0.567071	1082.744873	0.002602	2.843961	47.549339	546.416016	596.811890
1198.490000	288.200000	1624.000000	0.567083	1082.102539	0.005748	4.847789	63.749832	470.937531	539.540894
1198.590000	288.100000	1556.000000	0.567096	1081.539673	0.012419	8.087738	83.283089	393.151093	484.534332
1198.690000	288.000000	1560.000000	0.567108	1080.971313	0.026247	13.206331	105.885948	318.444214	437.562744
1198.790000	287.900000	1584.000000	0.567120	1080.374023	0.054264	21.105673	130.828125	250.653412	402.641479
1198.890000	287.800000	1448.000000	0.567133	1079.936279	0.109765	33.010067	156.840118	192.001312	381.961243
1198.990000	287.700000	1380.000000	0.567145	1079.578125	0.217267	50.520149	182.131271	143.306686	376.175354
1199.090000	287.600000	1492.000000	0.567157	1079.087402	0.420869	75.641701	204.538116	104.331062	384.931732
1199.190000	287.500000	1524.000000	0.567170	1078.558350	0.797941	110.765038	221.814499	74.169327	407.546814
1199.290000	287.400000	1442.000000	0.567182	1078.125244	1.481216	158.609451	232.023224	51.541275	443.655151
1199.390000	287.300000	1594.000000	0.567194	1077.512207	2.695762	221.963776	233.912338	35.024509	493.596375
1199.490000	287.200000	1718.000000	0.567207	1076.751953	4.806367	303.238861	227.211349	23.279202	558.535767
1199.590000	287.100000	1818.000000	0.567219	1075.872925	8.386032	403.999237	212.796326	15.137964	640.319519
1199.690000	287.000000	1854.000000	0.567232	1074.950195	14.319807	524.320801	192.341232	9.632859	740.614746
1199.790000	286.900000	2040.000000	0.567244	1073.807007	23.932232	662.025513	168.010864	5.999075	859.967712
1199.890000	286.800000	2108.000000	0.567256	1072.582153	39.147503	812.034546	142.050858	3.656635	996.889526
1199.990000	286.700000	2226.000000	0.567269	1071.216553	62.674603	966.049011	116.443703	2.181489	1147.348877
1200.090000	286.600000	2362.000000	0.567281	1069.688843	98.200951	1112.829956	92.696472	1.273759	1305.001099
1200.190000	286.500000	2548.000000	0.567293	1067.939941	150.563507	1239.286011	71.769699	0.727878	1462.347046
1200.290000	286.400000	2778.000000	0.567306	1065.917603	225.846817	1332.368286	54.116295	0.407032	1612.738403
1200.390000	286.300000	2734.000000	0.567318	1063.944824	331.335876	1381.451782	39.784542	0.223067	1752.795166
1200.490000	286.200000	2906.000000	0.567330	1061.766846	475.347046	1380.340454	28.545784	0.119823	1884.353149
1200.590000	286.100000	2952.000000	0.567343	1059.531982	666.527466	1329.193115	20.012733	0.063015	2015.796265
1200.690000	286.000000	3214.000000	0.567355	1056.985596	912.476013	1234.427368	13.719559	0.032434	2160.655273
1200.790000	285.900000	3376.000000	0.567367	1054.244873	1218.305542	1106.823120	9.197661	0.016338	2334.342773
1200.890000	285.800000	3550.000000	0.567380	1051.295898	1584.739624	959.476868	6.031983	0.008053	2550.256592
1200.990000	285.700000	3826.000000	0.567392	1048.018066	2005.738892	805.431824	3.870679	0.003883	2815.045166
1201.090000	285.600000	4190.000000	0.567405	1044.306885	2466.454834	655.814026	2.430653	0.001832	3124.701416
1201.190000	285.500000	4424.000000	0.567417	1040.315430	2942.123779	518.782593	1.493836	0.000845	3462.400879
1201.290000	285.400000	4662.000000	0.567429	1036.038574	3398.740967	399.280914	0.898546	0.000381	3798.920898
1201.390000	285.300000	5072.000000	0.567442	1031.273193	3796.186279	299.375305	0.528968	0.000168	4096.090332
1201.490000	285.200000	5286.000000	0.567454	1026.250000	4093.880859	218.910156	0.304753	0.000073	4313.095703
1201.590000	285.100000	5362.000000	0.567466	1021.131348	4258.072754	156.274857	0.171815	0.000031	4414.519531
1201.690000	285.000000	5478.000000	0.567479	1015.870605	4268.276855	109.033081	0.094830	0.000013	4377.404785
1201.790000	284.900000	5204.000000	0.567491	1010.926758	4123.030762	74.389946	0.051337	0.000005	4197.472168
1201.890000	284.800000	4990.000000	0.567503	1006.229980	3840.791016	49.638996	0.027213	0.000002	3890.457031
1201.990000	284.700000	4586.000000	0.567516	1002.004883	3453.887939	32.405327	0.014118	0.000001	3486.307373
1202.090000	284.600000	4114.000000	0.567528	998.331787	3002.460205	20.700726	0.007168	0.000000	3023.167969
1202.190000	284.500000	3494.000000	0.567540	995.386230	2527.072021	12.941612	0.003561	0.000000	2540.017334
1202.290000	284.400000	3080.000000	0.567553	992.926025	2062.764160	7.918735	0.001731	0.000000	2070.684570
1202.390000	284.300000	2698.000000	0.567565	990.913696	1635.583862	4.742385	0.000823	0.000000	1640.327148
1202.490000	284.200000	2178.000000	0.567578	989.512573	1261.623047	2.779730	0.000383	0.000000	1264.403198
1202.590000	284.100000	1914.000000	0.567590	988.421570	947.945923	1.594590	0.000174	0.000000	949.540710
1202.690000	284.000000	1632.000000	0.567602	987.662048	694.561523	0.895158	0.000077	0.000000	695.456726
1202.790000	283.900000	1468.000000	0.567615	987.095154	496.780243	0.492235	0.000034	0.000000	497.272522
1202.890000	283.800000	1336.000000	0.567627	986.683350	347.236359	0.265396	0.000014	0.000000	347.501770
1202.990000	283.700000	1206.000000	0.567639	986.424561	237.338730	0.140103	0.000006	0.000000	237.478836
1203.090000	283.600000	1186.000000	0.567652	986.189087	158.653030	0.072389	0.000002	0.000000	158.725418
1203.190000	283.500000	1138.000000	0.567664	986.009888	103.752861	0.036603	0.000001	0.000000	103.789467
1203.290000	283.400000	1050.000000	0.567676	985.934387	66.392296	0.018111	0.000000	0.000000	66.410408
1203.390000	283.300000	968.000000	0.567689	985.955566	41.577793	0.008768	0.000000	0.000000	41.586559
1203.490000	283.200000	986.000000	0.567701	985.955505	25.483789	0.004152	0.000000	0.000000	25.487942
1203.590000	283.100000	1014.000000	0.567713	985.922424	15.287480	0.001923	0.000000	0.000000	15.289404
1203.690000	283.000000	1018.000000	0.567726	985.884583	8.975719	0.000871	0.000000	0.000000	8.976591
1203.790000	282.900000	938.000000	0.567738	985.941101	5.157524	0.000386	0.000000	0.000000	5.157909
1203.890000	282.800000	964.000000	0.567751	985.966980	2.900119	0.000167	0.000000	0.000000	2.900287
1203.990000	282.700000	958.000000	0.567763	986.000000	1.597044	0.000071	0.000000	0.000000	1.597115
1204.090000	282.600000	986.000000	0.567775	986.000000	0.862437	0.000030	0.000000	0.000000	0.862466
1204.190000	282.500000	980.000000	0.567788	969.504028	0.456017	0.000012	0.000000	0.000000	0.456029
1204.290000	282.400000	990.000000	0.567800	967.184021	0.235995	0.000005	0.000000	0.000000	0.236000
1204.390000	282.300000	936.000000	0.567812	964.064026	0.119522	0.000002	0.000000	0.000000	0.119524
1204.490000	282.200000	976.000000	0.567825	960.591980	0.059233	0.000001	0.000000	0.000000	0.059234
1204.590000	282.100000	962.000000	0.567837	957.583984	0.028721	0.000000	0.000000	0.000000	0.028721
1204.690000	282.000000	928.000000	0.567849	956.351990	0.013624	0.000000	0.000000	0.000000	0.013624
1204.790000	281.900000	938.000000	0.567862	956.047974	0.006321	0.000000	0.000000	0.000000	0.006321
1204.890000	281.800000	972.000000	0.567874	957.532898	0.002868	0.000000	0.000000	0.000000	0.002868
1204.990000	281.700000	944.000000	0.567886	959.574768	0.001273	0.000000	0.000000	0.000000	0.001273
1205.090000	281.600000	998.000000	0.567899	961.613525	0.000552	0.000000	0.000000	0.000000	0.000552
1205.190000	281.500000	964.000000	0.567911	963.073181	0.000235	0.000000	0.000000	0.000000	0.000235
1205.290000	281.400000	946.000000	0.567924	964.209839	0.000098	0.000000	0.000000	0.000000	0.000098
1205.390000	281.300000	966.000000	0.567936	964.120605	0.000040	0.000000	0.000000	0.000000	0.000040
1205.490000	281.200000	1040.000000	0.567948	964.261536	0.000016	0.000000	0.000000	0.000000	0.000016
1205.590000	281.100000	940.000000	0.567961	963.608643	0.000006	0.000000	0.000000	0.000000	0.000006
1205.690000	281.000000	1018.000000	0.567973	962.465881	0.000002	0.000000	0.000000	0.000000	0.000002
1205.790000	280.900000	942.000000	0.567985	960.673218	0.000001	0.000000	0.000000	0.000000	0.000001
1205.890000	280.800000	950.000000	0.567998	959.181519	0.000000	0.000000	0.000000	0.000000	0.000000
1205.990000	280.700000	940.000000	0.568010	957.158752	0.000000	0.000000	0.000000	0.000000	0.000000
1206.090000	280.600000	970.000000	0.568022	955.868896	0.000000	0.000000	0.000000	0.000000	0.000000
1206.190000	280.500000	962.000000	0.568035	954.880005	0.000000	0.000000	0.000000	0.000000	0.000000
1206.290000	280.400000	964.000000	0.568047	955.615967	0.000000	0.000000	0.000000	0.000000	0.000000
1206.390000	280.300000	904.000000	0.568059	957.229309	0.000000	0.000000	0.000000	0.000000	0.000000
1206.490000	280.200000	974.000000	0.568072	959.383972	0.000000	0.000000	0.000000	0.000000	0.000000
1206.590000	280.100000	984.000000	0.568084	961.328003	0.000000	0.000000	0.000000	0.000000	0.000000
1206.690000	280.000000	954.000000	0.568097	962.917297	0.000000	0.000000	0.000000	0.000000	0.000000
1206.790000	279.900000	958.000000	0.568109	961.911987	0.000000	0.000000	0.000000	0.000000	0.000000
1206.890000	279.800000	1006.000000	0.568121	957.968018	0.000000	0.000000	0.000000	0.000000	0.000000
1206.990000	279.700000	1046.000000	0.568134	952.173340	0.000000	0.000000	0.000000	0.000000	0.000000
1207.090000	279.600000	940.000000	0.568146	946.047974	0.000000	0.000000	0.000000	0.000000	0.000000
1207.190000	279.500000	900.000000	0.568158	940.872009	0.000000	0.000000	0.000000	0.000000	0.000000
1207.290000	279.400000	1006.000000	0.568171	937.877319	0.000000	0.000000	0.000000	0.000000	0.000000
1207.390000	279.300000	976.000000	0.568183	939.263977	0.000000	0.000000	0.000000	0.000000	0.000000
1207.490000	279.200000	872.000000	0.568195	944.135986	0.000000	0.000000	0.000000	0.000000	0.000000
1207.590000	279.100000	974.000000	0.568208	950.621338	0.000000	0.000000	0.000000	0.000000	0.000000
1207.690000	279.000000	990.000000	0.568220	956.607971	0.000000	0.000000	0.000000	0.000000	0.000000
1207.790000	278.900000	968.000000	0.568232	961.919983	0.000000	0.000000	0.000000	0.000000	0.000000
