# Supplementary material for: Enhancing the Longevity and Structural Stability of Humidity Sensors: Iron Thin Films with Nitride Bonding Synthesized via Magnetic Field-Assisted Sparking Discharge
Source: Sensors (Basel). 2024 Aug 23;24(17):5466. doi: 10.3390/s24175466 (PMC11397896; doi:10.3390/s24175466)
Supplement: Supplementary file 1 [file sensors-24-05466-s001.zip › XPS_7-1-2024/8.Fresh O2 magnet/Fe 2p]

Dataset Fe 2p:52(7-1-2024)
Dwell Time (s)	0.150000
Number of sweeps	2
Kinetic Energy(eV)	Binding Energy(eV)	Intensity(cps)	Transmission Value	Background(cps)	Fe 2p(cps)	Fe 2p(cps)	Fe 2p(cps)	Fe 2p(cps)	Fe 2p(cps)	Fe 2p(cps)	Envelope(cps)
743.790000	742.900000	7246.666667	0.548081	7341.840007	0.000000	0.000000	0.000000	0.000000	0.000000	0.000000	0.000000
743.890000	742.800000	7463.333333	0.548075	7345.039876	0.000000	0.000000	0.000000	0.000000	0.000000	0.000000	0.000000
743.990000	742.700000	7430.000000	0.548070	7347.222493	0.000000	0.000000	0.000000	0.000000	0.000000	0.000000	0.000000
744.090000	742.600000	7363.333333	0.548064	7348.486328	0.000000	0.000000	0.000000	0.000000	0.000000	0.000000	0.000000
744.190000	742.500000	7273.333333	0.548058	7344.733073	0.000000	0.000000	0.000000	0.000000	0.000000	0.000000	0.000000
744.290000	742.400000	7376.666667	0.548053	7340.202637	0.000000	0.000000	0.000000	0.000000	0.000000	0.000000	0.000000
744.390000	742.300000	7240.000000	0.548047	7333.854980	0.000000	0.000000	0.000000	0.000000	0.000000	0.000000	0.000000
744.490000	742.200000	7456.666667	0.548041	7328.661296	0.000000	0.000000	0.000000	0.000000	0.000000	0.000000	0.000000
744.590000	742.100000	7440.000000	0.548036	7322.646484	0.000000	0.000000	0.000000	0.000000	0.000000	0.000000	0.000000
744.690000	742.000000	7523.333333	0.548030	7317.439779	0.000000	0.000000	0.000000	0.000000	0.000000	0.000000	0.000000
744.790000	741.900000	7466.666667	0.548024	7309.254557	0.000000	0.000000	0.000000	0.000000	0.000000	0.000000	0.000000
744.890000	741.800000	7323.333333	0.548019	7297.744141	0.000000	0.000000	0.000000	0.000000	0.000000	0.000000	0.000000
744.990000	741.700000	7380.000000	0.548013	7280.056966	0.000000	0.000000	0.000000	0.000000	0.000000	0.000000	0.000000
745.090000	741.600000	7356.666667	0.548007	7260.729980	0.000000	0.000000	0.000000	0.000000	0.000000	0.000000	0.000000
745.190000	741.500000	7116.666667	0.548002	7241.467285	0.000000	0.000000	0.000000	0.000000	0.000000	0.000000	0.000000
745.290000	741.400000	7123.333333	0.547996	7223.068034	0.000000	0.000000	0.000000	0.000000	0.000000	0.000000	0.000000
745.390000	741.300000	7240.000000	0.547990	7208.546549	0.000000	0.000000	0.000000	0.000000	0.000000	0.000000	0.000000
745.490000	741.200000	7156.666667	0.547985	7199.453125	0.000000	0.000000	0.000000	0.000000	0.000000	0.000000	0.000000
745.590000	741.100000	7440.000000	0.547979	7191.582845	0.000000	0.000000	0.000000	0.000000	0.000000	0.000000	0.000000
745.690000	741.000000	7253.333333	0.547973	7182.501628	0.000000	0.000000	0.000000	0.000000	0.000000	0.000000	0.000000
745.790000	740.900000	7156.666667	0.547968	7174.092611	0.000000	0.000000	0.000000	0.000000	0.000000	0.000000	0.000000
745.890000	740.800000	7090.000000	0.547962	7163.929850	0.000000	0.000000	0.000000	0.000000	0.000000	0.000000	0.000000
745.990000	740.700000	7163.333333	0.547956	7152.395833	0.000000	0.000000	0.000000	0.000000	0.000000	0.000000	0.000000
746.090000	740.600000	7330.000000	0.547951	7140.476888	0.000000	0.000000	0.000000	0.000000	0.000000	0.000000	0.000000
746.190000	740.500000	7196.666667	0.547945	7128.920085	0.000000	0.000000	0.000000	0.000000	0.000000	0.000000	0.000000
746.290000	740.400000	7063.333333	0.547939	7115.150553	0.000000	0.000000	0.000000	0.000000	0.000000	0.000000	0.000000
746.390000	740.300000	7283.333333	0.547934	7098.622233	0.000000	0.000000	0.000000	0.000000	0.000000	0.000000	0.000000
746.490000	740.200000	7313.333333	0.547928	7077.263997	0.000000	0.000000	0.000000	0.000000	0.000000	0.000000	0.000000
746.590000	740.100000	7293.333333	0.547922	7051.022949	0.000000	0.000000	0.000000	0.000000	0.000000	0.000000	0.000000
746.690000	740.000000	7070.000000	0.547917	7021.551921	0.000000	0.000000	0.000000	0.000000	0.000000	0.000000	0.000000
746.790000	739.900000	6936.666667	0.547911	6990.922038	0.000000	0.000000	0.000000	0.000000	0.000000	0.000000	0.000000
746.890000	739.800000	7280.000000	0.547905	6963.623047	0.000000	0.000000	0.000000	0.000000	0.000000	0.000000	0.000000
746.990000	739.700000	7050.000000	0.547900	6945.531413	0.000000	0.000000	0.000000	0.000000	0.000000	0.000000	0.000000
747.090000	739.600000	6840.000000	0.547894	6940.168457	0.000000	0.000000	0.000000	0.000000	0.000000	0.000000	0.000000
747.190000	739.500000	6866.666667	0.547888	6946.271159	0.000000	0.000000	0.000000	0.000000	0.000000	0.000000	0.000000
747.290000	739.400000	6983.333333	0.547883	6964.788411	0.000000	0.000000	0.000000	0.000000	0.000000	0.000000	0.000000
747.390000	739.300000	6946.666667	0.547877	6990.685221	0.000000	0.000000	0.000000	0.000000	0.000000	0.000000	0.000000
747.490000	739.200000	7270.000000	0.547871	7017.436523	0.000000	0.000000	0.000000	0.000000	0.000000	0.000000	0.000000
747.590000	739.100000	7113.333333	0.547865	7042.374674	0.000000	0.000000	0.000000	0.000000	0.000000	0.000000	0.000000
747.690000	739.000000	7026.666667	0.547860	7066.031087	0.000000	0.000000	0.000000	0.000000	0.000000	0.000000	0.000000
747.790000	738.900000	7256.666667	0.547854	7084.624023	0.000000	0.000000	0.000000	0.000000	0.000000	0.000000	0.000000
747.890000	738.800000	7143.333333	0.547848	7100.381673	0.000000	0.000000	0.000000	0.000000	0.000000	0.000000	0.000000
747.990000	738.700000	7283.333333	0.547843	7116.557617	0.000000	0.000000	0.000000	0.000000	0.000000	0.000000	0.000000
748.090000	738.600000	7100.000000	0.547837	7130.857747	0.000000	0.000000	0.000000	0.000000	0.000000	0.000000	0.000000
748.190000	738.500000	7216.666667	0.547831	7216.666667	0.000000	0.000000	0.000000	0.000000	0.000000	0.000000	0.000000
748.290000	738.400000	7373.333333	0.547826	7215.184733	0.000000	0.000000	0.000000	0.000000	0.000000	0.000000	0.000000
748.390000	738.300000	7293.333333	0.547820	7214.445801	0.000000	0.000000	0.000000	0.000000	0.000000	0.000000	0.000000
748.490000	738.200000	7373.333333	0.547814	7212.943522	0.000000	0.000000	0.000000	0.000000	0.000000	0.000000	0.000000
748.590000	738.100000	7206.666667	0.547809	7213.002930	0.000000	0.000000	0.000000	0.000000	0.000000	0.000000	0.000000
748.690000	738.000000	7150.000000	0.547803	7213.599447	0.000000	0.000000	0.000000	0.000000	0.000000	0.000000	0.000000
748.790000	737.900000	6993.333333	0.547797	7215.681966	0.000000	0.000000	0.000000	0.000000	0.000000	0.000000	0.000000
748.890000	737.800000	7046.666667	0.547792	7217.280273	0.000000	0.000000	0.000000	0.000000	0.000000	0.000000	0.000000
748.990000	737.700000	6983.333333	0.547786	7219.493001	0.000000	0.000000	0.000000	0.000000	0.000000	0.000000	0.000000
749.090000	737.600000	7196.666667	0.547780	7219.708659	0.000000	0.000000	0.000000	0.000000	0.000000	0.000000	0.000000
749.190000	737.500000	7126.666667	0.547775	7220.588379	0.000000	0.000000	0.000000	0.000000	0.000000	0.000000	0.000000
749.290000	737.400000	7226.666667	0.547769	7220.531413	0.000000	0.000000	0.000000	0.000000	0.000000	0.000000	0.000000
749.390000	737.300000	7283.333333	0.547763	7219.937337	0.000000	0.000000	0.000000	0.000000	0.000000	0.000000	0.000000
749.490000	737.200000	7073.333333	0.547758	7221.323242	0.000000	0.000000	0.000000	0.000000	0.000000	0.000000	0.000000
749.590000	737.100000	7056.666667	0.547752	7222.880046	0.000000	0.000000	0.000000	0.000000	0.000000	0.000000	0.000000
749.690000	737.000000	6933.333333	0.547746	7225.618490	0.000000	0.000000	0.000000	0.000000	0.000000	0.000000	0.000000
749.790000	736.900000	7183.333333	0.547741	7226.018066	0.000000	0.000000	0.000000	0.000000	0.000000	0.000000	0.000000
749.890000	736.800000	7256.666667	0.547735	7225.727539	0.000000	0.000000	0.000000	0.000000	0.000000	0.000000	0.000000
749.990000	736.700000	7366.666667	0.547729	7224.394531	0.000000	0.000000	0.000000	0.000000	0.000000	0.000000	0.000000
750.090000	736.600000	7316.666667	0.547724	7223.521322	0.000000	0.000000	0.000000	0.000000	0.000000	0.000000	0.000000
750.190000	736.500000	7466.666667	0.547718	7221.221517	0.000000	0.000000	0.000000	0.000000	0.000000	0.000000	0.000000
750.290000	736.400000	7363.333333	0.547712	7219.877930	0.000000	0.000000	0.000000	0.000000	0.000000	0.000000	0.000000
750.390000	736.300000	7196.666667	0.547707	7220.096842	0.000000	0.000000	0.000000	0.000000	0.000000	0.000000	0.000000
750.490000	736.200000	7203.333333	0.547701	7220.254720	0.000000	0.000000	0.000000	0.000000	0.000000	0.000000	0.000000
750.590000	736.100000	7130.000000	0.547695	7221.107585	0.000000	0.000000	0.000000	0.000000	0.000000	0.000000	0.000000
750.690000	736.000000	7330.000000	0.547690	7220.077311	0.000000	0.000000	0.000000	0.000000	0.000000	0.000000	0.000000
750.790000	735.900000	6946.666667	0.547684	7222.662760	0.000000	0.000000	0.000000	0.000000	0.000000	0.000000	0.000000
750.890000	735.800000	7346.666667	0.547678	7221.489258	0.000000	0.000000	0.000000	0.000000	0.000000	0.000000	0.000000
750.990000	735.700000	7490.000000	0.547673	7218.949382	0.000000	0.000000	0.000000	0.000000	0.000000	0.000000	0.000000
751.090000	735.600000	7283.333333	0.547667	7218.340658	0.000000	0.000000	0.000000	0.000000	0.000000	0.000000	0.000000
751.190000	735.500000	7106.666667	0.547661	7219.396159	0.000000	0.000000	0.000000	0.000000	0.000000	0.000000	0.000000
751.290000	735.400000	7336.666667	0.547655	7218.286133	0.000000	0.000000	0.000000	0.000000	0.000000	0.000000	0.000000
751.390000	735.300000	7460.000000	0.547650	7215.999349	0.000000	0.000000	0.000000	0.000000	0.000000	0.000000	0.000000
751.490000	735.200000	7510.000000	0.547644	7213.218587	0.000000	0.000000	0.000000	0.000000	0.000000	0.000000	0.000000
751.590000	735.100000	7333.333333	0.547638	7212.082520	0.000000	0.000000	0.000000	0.000000	0.000000	0.000000	0.000000
751.690000	735.000000	7413.333333	0.547633	7210.178223	0.000000	0.000000	0.000000	0.000000	0.000000	0.000000	0.000000
751.790000	734.900000	7306.666667	0.547627	7209.265951	0.000000	0.000000	0.000000	0.000000	0.000000	0.000000	0.000000
751.890000	734.800000	7313.333333	0.547621	7208.281250	0.000000	0.000000	0.000000	0.000000	0.000000	0.000000	0.000000
751.990000	734.700000	7403.333333	0.547616	7206.435547	0.000000	0.000000	0.000000	0.000000	0.000000	0.000000	0.000000
752.090000	734.600000	7350.000000	0.547610	7205.077311	0.000000	0.000000	0.000000	0.000000	0.000000	0.000000	0.000000
752.190000	734.500000	7400.000000	0.547604	7203.234049	0.000000	0.000000	0.000000	0.000000	0.000000	0.000000	0.000000
752.290000	734.400000	7566.666667	0.547599	7199.796549	0.000000	0.000000	0.000000	0.000000	0.000000	0.000000	0.000000
752.390000	734.300000	7596.666667	0.547593	7196.042480	0.000000	0.000000	0.000000	0.000000	0.000000	0.000000	0.000000
752.490000	734.200000	7610.000000	0.547587	7192.128092	0.000000	0.000000	0.000000	0.000000	0.000000	0.000000	0.000000
752.590000	734.100000	7466.666667	0.547582	7189.531250	0.000000	0.000000	0.000000	0.000000	0.000000	0.000000	0.000000
752.690000	734.000000	7450.000000	0.547576	7187.067871	0.000000	0.000000	0.000000	0.000000	0.000000	0.000000	0.000000
752.790000	733.900000	7493.333333	0.547570	7184.171549	0.000000	0.000000	0.000000	0.000000	0.000000	0.000000	0.000000
752.890000	733.800000	7733.333333	0.547565	7178.977865	0.000000	0.000000	0.000000	0.000000	0.000000	0.000000	0.000000
752.990000	733.700000	7783.333333	0.547559	7173.263346	0.000000	0.000000	0.000000	0.000000	0.000000	0.000000	0.000000
753.090000	733.600000	7533.333333	0.547553	7169.858398	0.000000	0.000000	0.000000	0.000000	0.000000	0.000000	0.000000
753.190000	733.500000	7563.333333	0.547548	7166.137695	0.000000	0.000000	0.000000	0.000000	0.000000	0.000000	0.000000
753.290000	733.400000	7716.666667	0.547542	7160.932617	0.000000	0.000000	0.000000	0.000000	0.000000	0.000000	0.000000
753.390000	733.300000	7443.333333	0.547536	7158.262533	0.000000	0.000000	0.000000	0.000000	0.000000	0.000000	0.000000
753.490000	733.200000	7530.000000	0.547531	7154.747721	0.000000	0.000000	0.000000	0.000000	0.000000	0.000000	0.000000
753.590000	733.100000	7296.666667	0.547525	7153.406576	0.000000	0.000000	0.000000	0.000000	0.000000	0.000000	0.000000
753.690000	733.000000	7496.666667	0.547519	7150.161947	0.000000	0.000000	0.000000	0.000000	0.000000	0.000000	0.000000
753.790000	732.900000	7490.000000	0.547514	7146.949870	0.000000	0.000000	0.000000	0.000000	0.000000	0.000000	0.000000
753.890000	732.800000	7526.666667	0.547508	7143.360189	0.000000	0.000000	0.000000	0.000000	0.000000	0.000000	0.000000
753.990000	732.700000	7680.000000	0.547502	7138.286947	0.000000	0.000000	0.000000	0.000000	0.000000	0.000000	0.000000
754.090000	732.600000	7530.000000	0.547497	7134.584961	0.000000	0.000000	0.000000	0.000000	0.000000	0.000000	0.000000
754.190000	732.500000	7256.666667	0.547491	7133.431803	0.000000	0.000000	0.000000	0.000000	0.000000	0.000000	0.000000
754.290000	732.400000	7370.000000	0.547485	7131.197103	0.000000	0.000000	0.000000	0.000000	0.000000	0.000000	0.000000
754.390000	732.300000	7440.000000	0.547480	7128.279622	0.000000	0.000000	0.000000	0.000000	0.000000	0.000000	0.000000
754.490000	732.200000	7680.000000	0.547474	7123.063965	0.000000	0.000000	0.000000	0.000000	0.000000	0.000000	0.000000
754.590000	732.100000	7650.000000	0.547468	7118.083496	0.000000	0.000000	0.000000	0.000000	0.000000	0.000000	0.000000
754.690000	732.000000	7560.000000	0.547462	7113.907878	0.000000	0.000000	0.000000	0.000000	0.000000	0.000000	0.000000
754.790000	731.900000	7633.333333	0.547457	7108.999023	0.000000	0.000000	0.000000	0.000000	0.000000	0.000000	0.000000
754.890000	731.800000	7503.333333	0.547451	7105.272624	0.000000	0.000000	0.000000	0.000000	0.000000	0.000000	0.000000
754.990000	731.700000	7316.666667	0.547445	7103.277181	0.000000	0.000000	0.000000	0.000000	0.000000	0.000000	0.000000
755.090000	731.600000	7690.000000	0.547440	7097.732747	0.000000	0.000000	0.000000	0.000000	0.000000	0.000000	0.000000
755.190000	731.500000	7666.666667	0.547434	7092.356771	0.000000	0.000000	0.000000	0.000000	0.000000	0.000000	0.000000
755.290000	731.400000	7526.666667	0.547428	7088.253581	0.000000	0.000000	0.000000	0.000000	0.000000	0.000000	0.000000
755.390000	731.300000	7580.000000	0.547423	7083.607585	0.000000	0.000000	0.000000	0.000000	0.000000	0.000000	0.000000
755.490000	731.200000	7630.000000	0.547417	7078.444824	0.000000	0.000000	0.000000	0.000000	0.000000	0.000000	0.000000
755.590000	731.100000	7536.666667	0.547411	7074.117025	0.000000	0.000000	0.000000	0.000000	0.000000	0.000000	0.000000
755.690000	731.000000	7293.333333	0.547406	7072.049154	0.000000	0.000000	0.000000	0.000000	0.000000	0.000001	0.000001
755.790000	730.900000	7616.666667	0.547400	7066.904297	0.000000	0.000000	0.000000	0.000000	0.000000	0.000002	0.000002
755.890000	730.800000	7250.000000	0.547394	7065.178223	0.000000	0.000000	0.000000	0.000000	0.000000	0.000005	0.000005
755.990000	730.700000	7556.666667	0.547389	7060.535482	0.000000	0.000000	0.000000	0.000000	0.000000	0.000011	0.000011
756.090000	730.600000	7383.333333	0.547383	7057.488607	0.000000	0.000000	0.000000	0.000000	0.000000	0.000022	0.000022
756.190000	730.500000	7363.333333	0.547377	7054.602865	0.000000	0.000000	0.000000	0.000000	0.000000	0.000045	0.000045
756.290000	730.400000	7343.333333	0.547372	7051.878255	0.000000	0.000000	0.000000	0.000000	0.000000	0.000091	0.000091
756.390000	730.300000	7390.000000	0.547366	7048.687337	0.000000	0.000000	0.000000	0.000000	0.000000	0.000183	0.000183
756.490000	730.200000	7333.333333	0.547360	7046.001790	0.000000	0.000000	0.000000	0.000000	0.000000	0.000358	0.000358
756.590000	730.100000	7570.000000	0.547355	7041.053060	0.000000	0.000000	0.000000	0.000000	0.000000	0.000697	0.000697
756.690000	730.000000	7486.666667	0.547349	7036.845703	0.000000	0.000000	0.000000	0.000000	0.000000	0.001328	0.001328
756.790000	729.900000	7636.666667	0.547343	7031.180827	0.000000	0.000000	0.000000	0.000000	0.000000	0.002515	0.002515
756.890000	729.800000	7660.000000	0.547338	7025.240885	0.000000	0.000000	0.000000	0.000000	0.000000	0.004668	0.004668
756.990000	729.700000	7530.000000	0.547332	7020.474447	0.000000	0.000000	0.000000	0.000000	0.000001	0.008587	0.008587
757.090000	729.600000	7526.666667	0.547326	7015.694987	0.000000	0.000000	0.000000	0.000000	0.000001	0.015512	0.015513
757.190000	729.500000	7783.333333	0.547321	7008.443197	0.000000	0.000000	0.000000	0.000000	0.000003	0.027727	0.027730
757.290000	729.400000	7706.666667	0.547315	7001.848145	0.000000	0.000000	0.000000	0.000000	0.000007	0.048750	0.048757
757.390000	729.300000	7703.333333	0.547309	6995.222168	0.000000	0.000000	0.000000	0.000000	0.000014	0.084694	0.084708
757.490000	729.200000	7493.333333	0.547304	6990.519206	0.000000	0.000000	0.000000	0.000000	0.000030	0.144930	0.144960
757.590000	729.100000	7280.000000	0.547298	6987.789714	0.000000	0.000000	0.000000	0.000000	0.000062	0.244783	0.244845
757.690000	729.000000	7453.333333	0.547292	6983.395996	0.000000	0.000000	0.000000	0.000000	0.000124	0.407680	0.407804
757.790000	728.900000	7740.000000	0.547287	6976.248372	0.000000	0.000000	0.000000	0.000000	0.000248	0.669563	0.669811
757.890000	728.800000	7660.000000	0.547281	6969.790853	0.000000	0.000000	0.000000	0.000000	0.000484	1.085312	1.085796
757.990000	728.700000	7723.333333	0.547275	6962.673340	0.000000	0.000000	0.000000	0.000000	0.000943	1.733666	1.734609
758.090000	728.600000	7676.666667	0.547270	6955.929362	0.000000	0.000000	0.000000	0.000000	0.001791	2.734922	2.736713
758.190000	728.500000	7740.000000	0.547264	6948.522949	0.000000	0.000000	0.000000	0.000000	0.003393	4.249782	4.253175
758.290000	728.400000	7826.666667	0.547258	6940.227051	0.000000	0.000000	0.000000	0.000000	0.006278	6.524408	6.530686
758.390000	728.300000	7646.666667	0.547252	6933.555501	0.000000	0.000000	0.000000	0.000001	0.011546	9.863238	9.874784
758.490000	728.200000	7853.333333	0.547247	6924.865723	0.000000	0.000000	0.000000	0.000001	0.020802	14.734839	14.755642
758.590000	728.100000	7903.333333	0.547241	6915.621745	0.000000	0.000000	0.000000	0.000002	0.037158	21.671414	21.708574
758.690000	728.000000	7806.666667	0.547235	6907.203776	0.000000	0.000000	0.000000	0.000005	0.065178	31.498032	31.563215
758.790000	727.900000	7990.000000	0.547230	6896.972656	0.000000	0.000000	0.000000	0.000012	0.113115	45.081199	45.194324
758.890000	727.800000	7986.666667	0.547224	6886.676432	0.000000	0.000000	0.000000	0.000024	0.193167	63.714027	63.907216
758.990000	727.700000	7883.333333	0.547218	6877.260742	0.000000	0.000000	0.000000	0.000050	0.325809	88.703874	89.029732
759.090000	727.600000	7986.666667	0.547213	6866.778158	0.000000	0.000000	0.000000	0.000103	0.541652	121.837985	122.379735
759.190000	727.500000	8076.666667	0.547207	6855.345866	0.000000	0.000000	0.000000	0.000208	0.888135	164.865735	165.754077
759.290000	727.400000	8060.000000	0.547201	6843.963216	0.000000	0.000000	0.000000	0.000414	1.437326	219.916560	221.354294
759.390000	727.300000	8183.333333	0.547196	6831.306152	0.000000	0.000000	0.000000	0.000811	2.291663	288.926620	291.219101
759.490000	727.200000	8363.333333	0.547190	6816.827393	0.000000	0.000000	0.000000	0.001566	3.610086	373.851293	377.462947
759.590000	727.100000	8376.666667	0.547184	6802.085775	0.000000	0.000000	0.000000	0.002974	5.598091	476.146240	481.747284
759.690000	727.000000	8200.000000	0.547179	6788.876139	0.000000	0.000000	0.000000	0.005584	8.583345	596.605021	605.193939
759.790000	726.900000	8520.000000	0.547173	6772.514648	0.000000	0.000000	0.000000	0.010289	12.946971	735.033824	747.991079
759.890000	726.800000	8430.000000	0.547167	6756.850586	0.000000	0.000000	0.000000	0.018773	19.318398	889.722900	909.060059
759.990000	726.700000	8596.666667	0.547162	6739.462077	0.000000	0.000000	0.000000	0.033569	28.346141	1057.395325	1085.775045
760.090000	726.600000	8420.000000	0.547156	6723.580322	0.000000	0.000000	0.000000	0.059519	41.151072	1232.742716	1273.953349
760.190000	726.500000	8613.333333	0.547150	6705.720215	0.000000	0.000000	0.000000	0.103504	58.757674	1408.537089	1467.398275
760.290000	726.400000	8516.666667	0.547145	6688.605957	0.000000	0.000000	0.000000	0.178121	82.933102	1576.154480	1659.265747
760.390000	726.300000	8650.000000	0.547139	6670.068766	0.000000	0.000000	0.000000	0.301263	115.197767	1725.420736	1840.919800
760.490000	726.200000	8910.000000	0.547133	6648.898112	0.000000	0.000000	0.000000	0.503101	157.980258	1847.046305	2005.529582
760.590000	726.100000	8713.333333	0.547128	6629.387207	0.000000	0.000000	0.000000	0.827257	213.301608	1931.476237	2145.605062
760.690000	726.000000	8893.333333	0.547122	6607.990316	0.000000	0.000000	0.000000	1.341110	284.013926	1973.139852	2258.494873
760.790000	725.900000	8676.666667	0.547116	6588.440348	0.000000	0.000000	0.000000	2.143682	372.322083	1967.714437	2342.180176
760.890000	725.800000	8966.666667	0.547110	6565.963542	0.000000	0.000000	0.000000	3.374672	480.780945	1916.408081	2400.563761
760.990000	725.700000	9050.000000	0.547105	6542.486979	0.000000	0.000000	0.000000	5.243133	610.956777	1822.888794	2439.088745
761.090000	725.600000	8986.666667	0.547099	6519.387614	0.000000	0.000000	0.000000	8.016798	763.780111	1694.458110	2466.255086
761.190000	725.500000	9180.000000	0.547093	6494.242350	0.000000	0.000000	0.000000	12.104812	938.738708	1540.213623	2491.057129
761.290000	725.400000	8920.000000	0.547088	6471.318359	0.000000	0.000000	0.000000	17.978288	1133.416545	1370.011698	2521.406657
761.390000	725.300000	9083.333333	0.547082	6446.634115	0.000000	0.000000	0.000000	26.375545	1343.454488	1193.639221	2563.469238
761.490000	725.200000	8970.000000	0.547076	6422.788900	0.000000	0.000000	0.000000	38.070876	1561.830953	1019.449666	2619.351400
761.590000	725.100000	8906.666667	0.547071	6399.318034	0.000000	0.000000	0.000000	54.228223	1779.271647	854.305013	2687.804972
761.690000	725.000000	9106.666667	0.547065	6373.734538	0.000000	0.000000	0.000000	76.038526	1984.852498	703.000946	2763.892008
761.790000	724.900000	9370.000000	0.547059	6345.419515	0.000000	0.000000	0.000000	105.091133	2165.628459	568.468475	2839.188029
761.890000	724.800000	9180.000000	0.547054	6318.634847	0.000000	0.000000	0.000000	143.010585	2310.569255	452.072398	2905.652262
761.990000	724.700000	9060.000000	0.547048	6292.732747	0.000000	0.000000	0.000000	191.637802	2407.436117	353.689270	2952.763265
762.090000	724.600000	9223.333333	0.547042	6265.041911	0.000000	0.000000	0.000000	252.788010	2450.810343	272.463837	2976.062215
762.190000	724.500000	9163.333333	0.547037	6237.657878	0.000000	0.000000	0.000000	328.027115	2434.769287	206.662598	2969.459025
762.290000	724.400000	8980.000000	0.547031	6211.750081	0.000000	0.000000	0.000000	418.698247	2362.886149	154.482574	2936.067098
762.390000	724.300000	9156.666667	0.547025	6183.927409	0.000000	0.000000	0.000000	525.138143	2239.144694	113.759855	2878.042603
762.490000	724.200000	8753.333333	0.547019	6159.657389	0.000000	0.000000	0.000000	647.040507	2074.084269	82.612254	2803.736979
762.590000	724.100000	8793.333333	0.547014	6134.781087	0.000000	0.000000	0.000000	782.310333	1878.590088	59.118252	2720.018717
762.690000	724.000000	8703.333333	0.547008	6110.521647	0.000000	0.000000	0.000000	927.566630	1665.367635	41.738679	2634.672852
762.790000	723.900000	8920.000000	0.547002	6083.985596	0.000000	0.000000	0.000000	1077.485148	1446.217957	29.049222	2552.752482
762.890000	723.800000	8533.333333	0.546997	6060.856120	0.000000	0.000000	0.000000	1224.891866	1231.264343	19.947901	2476.104126
762.990000	723.700000	8426.666667	0.546991	6038.518880	0.000000	0.000000	0.000000	1361.754049	1028.700358	13.510243	2403.964844
763.090000	723.600000	8456.666667	0.546985	6015.687663	0.000000	0.000000	0.000000	1478.869731	844.030406	9.025363	2331.925456
763.190000	723.500000	8546.666667	0.546980	5991.790365	0.000000	0.000000	0.000000	1568.016663	680.591838	5.947932	2254.556274
763.290000	723.400000	8340.000000	0.546974	5969.624023	0.000000	0.000000	0.000000	1622.056580	539.780070	3.865914	2165.702718
763.390000	723.300000	7990.000000	0.546968	5950.559082	0.000000	0.000000	0.000000	1636.547139	421.170019	2.479186	2060.196330
763.490000	723.200000	7933.333333	0.546963	5931.850993	0.000000	0.000000	0.000000	1610.410461	323.648300	1.567793	1935.626628
763.590000	723.100000	7800.000000	0.546957	5914.228516	0.000000	0.000000	0.000000	1545.591024	244.827347	0.978331	1791.396688
763.690000	723.000000	7456.666667	0.546951	5899.687907	0.000000	0.000000	0.000000	1447.671814	182.602793	0.601928	1630.876567
763.790000	722.900000	7363.333333	0.546946	5885.893962	0.000000	0.000000	0.000000	1323.900248	134.096514	0.365463	1458.362223
763.890000	722.800000	7196.666667	0.546940	5873.546956	0.000000	0.000000	0.000000	1183.172913	97.187297	0.218754	1280.578918
763.990000	722.700000	7153.333333	0.546934	5861.494548	0.000000	0.000000	0.000000	1034.263102	69.345277	0.129211	1103.737590
764.090000	722.600000	6853.333333	0.546928	5852.166341	0.000000	0.000000	0.000000	885.037028	48.875195	0.075237	933.987528
764.190000	722.500000	6740.000000	0.546923	5843.823242	0.000000	0.000000	0.000000	742.278798	33.910933	0.043227	776.232961
764.290000	722.400000	6923.333333	0.546917	5833.668620	0.000000	0.000000	0.000000	610.529327	23.250407	0.024484	633.804220
764.390000	722.300000	6813.333333	0.546911	5824.460042	0.000000	0.000000	0.000000	493.020579	15.697765	0.013681	508.732045
764.490000	722.200000	6810.000000	0.546906	5815.196940	0.000000	0.000000	0.000000	391.083120	10.469719	0.007537	401.560364
764.590000	722.100000	6730.000000	0.546900	5806.604004	0.000000	0.000000	0.000000	304.964294	6.878939	0.004095	311.847331
764.690000	722.000000	6686.666667	0.546894	5798.340658	0.000000	0.000000	0.000000	233.916880	4.463149	0.002194	238.382212
764.790000	721.900000	6736.666667	0.546889	5789.527995	0.000000	0.000000	0.000000	176.529363	2.853979	0.001159	179.384499
764.890000	721.800000	6520.000000	0.546883	5782.682292	0.000000	0.000000	0.000000	131.180089	1.801242	0.000605	132.981936
764.990000	721.700000	6436.666667	0.546877	5776.560872	0.000000	0.000000	0.000000	95.954030	1.121026	0.000311	97.075367
765.090000	721.600000	6593.333333	0.546872	5768.900960	0.000000	0.000000	0.000000	69.169604	0.688166	0.000158	69.857928
765.190000	721.500000	6700.000000	0.546866	5760.161133	0.000000	0.000000	0.000000	49.088806	0.416833	0.000079	49.505717
765.290000	721.400000	6833.333333	0.546860	5750.078939	0.000000	0.000000	0.000000	34.355211	0.248850	0.000039	34.604098
765.390000	721.300000	6643.333333	0.546855	5741.699626	0.000000	0.000000	0.000000	23.677972	0.146692	0.000019	23.824684
765.490000	721.200000	6673.333333	0.546849	5732.958577	0.000000	0.000000	0.000000	16.095041	0.085156	0.000009	16.180205
765.590000	721.100000	6580.000000	0.546843	5725.018311	0.000000	0.000000	0.000000	10.781123	0.048849	0.000004	10.829976
765.690000	721.000000	6643.333333	0.546837	5716.405029	0.000000	0.000000	0.000000	7.118806	0.027569	0.000002	7.146378
765.790000	720.900000	6666.666667	0.546832	5707.491048	0.000000	0.000000	0.000000	4.633652	0.015389	0.000001	4.649041
765.890000	720.800000	6573.333333	0.546826	5699.376221	0.000000	0.000000	0.000000	2.972315	0.008442	0.000000	2.980758
765.990000	720.700000	6506.666667	0.546820	5691.815999	0.000000	0.000000	0.000000	1.880071	0.004585	0.000000	1.884656
766.090000	720.600000	6610.000000	0.546815	5683.208415	0.000000	0.000000	0.000000	1.171561	0.002445	0.000000	1.174006
766.190000	720.500000	6643.333333	0.546809	5674.204915	0.000000	0.000000	0.000000	0.720089	0.001292	0.000000	0.721381
766.290000	720.400000	6876.666667	0.546803	5662.910563	0.000000	0.000000	0.000000	0.435875	0.000670	0.000000	0.436546
766.390000	720.300000	6696.666667	0.546798	5653.212891	0.000000	0.000000	0.000000	0.260301	0.000344	0.000000	0.260646
766.490000	720.200000	6956.666667	0.546792	5640.965169	0.000000	0.000000	0.000000	0.153035	0.000174	0.000000	0.153208
766.590000	720.100000	6733.333333	0.546786	5630.714925	0.000000	0.000000	0.000000	0.088782	0.000087	0.000000	0.088869
766.690000	720.000000	6766.666667	0.546781	5620.053304	0.000000	0.000000	0.000000	0.050722	0.000043	0.000000	0.050765
766.790000	719.900000	6600.000000	0.546775	5610.867920	0.000000	0.000000	0.000000	0.028580	0.000021	0.000000	0.028601
766.890000	719.800000	6933.333333	0.546769	5598.444010	0.000000	0.000000	0.000000	0.015879	0.000010	0.000000	0.015889
766.990000	719.700000	7163.333333	0.546764	5583.728841	0.000000	0.000000	0.000000	0.008689	0.000005	0.000000	0.008693
767.090000	719.600000	7070.000000	0.546758	5569.757487	0.000000	0.000000	0.000000	0.004689	0.000002	0.000000	0.004691
767.190000	719.500000	6806.666667	0.546752	5558.145345	0.000000	0.000000	0.000000	0.002491	0.000001	0.000000	0.002492
767.290000	719.400000	6853.333333	0.546746	5545.983073	0.000000	0.000000	0.000000	0.001306	0.000000	0.000000	0.001306
767.390000	719.300000	6893.333333	0.546741	5533.327637	0.000000	0.000000	0.000000	0.000673	0.000000	0.000000	0.000674
767.490000	719.200000	6666.666667	0.546735	5522.697347	0.000000	0.000000	0.000000	0.000343	0.000000	0.000000	0.000343
767.590000	719.100000	6853.333333	0.546729	5510.201823	0.000000	0.000000	0.000000	0.000172	0.000000	0.000000	0.000172
767.690000	719.000000	6926.666667	0.546724	5496.894938	0.000000	0.000000	0.000000	0.000085	0.000000	0.000000	0.000085
767.790000	718.900000	7200.000000	0.546718	5480.878092	0.000000	0.000000	0.000000	0.000041	0.000000	0.000000	0.000041
767.890000	718.800000	6843.333333	0.546712	5468.083496	0.000000	0.000000	0.000000	0.000020	0.000000	0.000000	0.000020
767.990000	718.700000	6900.000000	0.546707	5454.632975	0.000000	0.000000	0.000000	0.000009	0.000000	0.000000	0.000009
768.090000	718.600000	6943.333333	0.546701	5440.645345	0.000000	0.000000	0.000000	0.000004	0.000000	0.000000	0.000004
768.190000	718.500000	6836.666667	0.546695	5427.534993	0.000000	0.000000	0.000000	0.000002	0.000000	0.000000	0.000002
768.290000	718.400000	6606.666667	0.546690	5416.476237	0.000000	0.000000	0.000000	0.000001	0.000000	0.000000	0.000001
768.390000	718.300000	6566.666667	0.546684	5405.691732	0.000000	0.000000	0.000000	0.000000	0.000000	0.000000	0.000000
768.490000	718.200000	6733.333333	0.546678	5393.229167	0.000000	0.000000	0.000000	0.000000	0.000000	0.000000	0.000000
768.590000	718.100000	6683.333333	0.546673	5381.122233	0.000000	0.000000	0.000000	0.000000	0.000000	0.000000	0.000000
768.690000	718.000000	6480.000000	0.546667	5370.823568	0.000000	0.000000	0.000000	0.000000	0.000000	0.000000	0.000000
768.790000	717.900000	6570.000000	0.546661	5359.576823	0.000000	0.000000	0.000000	0.000000	0.000000	0.000000	0.000000
768.890000	717.800000	6486.666667	0.546655	5349.011637	0.000000	0.000000	0.000000	0.000000	0.000000	0.000000	0.000000
768.990000	717.700000	6400.000000	0.546650	5339.166667	0.000000	0.000000	0.000001	0.000000	0.000000	0.000000	0.000001
769.090000	717.600000	6516.666667	0.546644	5328.125000	0.000000	0.000000	0.000002	0.000000	0.000000	0.000000	0.000002
769.190000	717.500000	6400.000000	0.546638	5318.082682	0.000000	0.000000	0.000004	0.000000	0.000000	0.000000	0.000004
769.290000	717.400000	6390.000000	0.546633	5308.039551	0.000000	0.000000	0.000009	0.000000	0.000000	0.000000	0.000009
769.390000	717.300000	6353.333333	0.546627	5298.247884	0.000000	0.000000	0.000018	0.000000	0.000000	0.000000	0.000018
769.490000	717.200000	6430.000000	0.546621	5287.638753	0.000000	0.000000	0.000038	0.000000	0.000000	0.000000	0.000038
769.590000	717.100000	6473.333333	0.546616	5276.518962	0.000000	0.000000	0.000078	0.000000	0.000000	0.000000	0.000078
769.690000	717.000000	6476.666667	0.546610	5265.262451	0.000000	0.000000	0.000158	0.000000	0.000000	0.000000	0.000158
769.790000	716.900000	6353.333333	0.546604	5255.065511	0.000000	0.000000	0.000316	0.000000	0.000000	0.000000	0.000316
769.890000	716.800000	6200.000000	0.546599	5246.221517	0.000000	0.000000	0.000619	0.000000	0.000000	0.000000	0.000619
769.990000	716.700000	6323.333333	0.546593	5236.127116	0.000000	0.000000	0.001206	0.000000	0.000000	0.000000	0.001206
770.090000	716.600000	6100.000000	0.546587	5228.048910	0.000000	0.000000	0.002302	0.000000	0.000000	0.000000	0.002302
770.190000	716.500000	6020.000000	0.546582	5220.650228	0.000000	0.000000	0.004360	0.000000	0.000000	0.000000	0.004360
770.290000	716.400000	6023.333333	0.546576	5213.149007	0.000000	0.000001	0.008104	0.000000	0.000000	0.000000	0.008105
770.390000	716.300000	6400.000000	0.546570	5202.014160	0.000000	0.000001	0.014910	0.000000	0.000000	0.000000	0.014912
770.490000	716.200000	6056.666667	0.546565	5194.019775	0.000000	0.000003	0.026971	0.000000	0.000000	0.000000	0.026975
770.590000	716.100000	6130.000000	0.546559	5185.255534	0.000000	0.000007	0.048228	0.000000	0.000000	0.000000	0.048235
770.690000	716.000000	6266.666667	0.546553	5175.114746	0.000000	0.000015	0.084894	0.000000	0.000000	0.000000	0.084909
770.790000	715.900000	6103.333333	0.546547	5166.421712	0.000000	0.000032	0.147563	0.000000	0.000000	0.000000	0.147595
770.890000	715.800000	6063.333333	0.546542	5158.023275	0.000000	0.000066	0.252771	0.000000	0.000000	0.000000	0.252836
770.990000	715.700000	6206.666667	0.546536	5148.188883	0.000000	0.000135	0.427211	0.000000	0.000000	0.000000	0.427346
771.090000	715.600000	6186.666667	0.546530	5138.449300	0.000000	0.000270	0.712137	0.000000	0.000000	0.000000	0.712407
771.190000	715.500000	6406.666667	0.546525	5126.535645	0.000000	0.000541	1.170538	0.000000	0.000000	0.000000	1.171078
771.290000	715.400000	6480.000000	0.546519	5113.814290	0.000000	0.001053	1.898822	0.000000	0.000000	0.000000	1.899875
771.390000	715.300000	6426.666667	0.546513	5101.475423	0.000000	0.002049	3.035937	0.000000	0.000000	0.000000	3.037987
771.490000	715.200000	6473.333333	0.546508	5088.577474	0.000001	0.003876	4.792589	0.000000	0.000000	0.000000	4.796466
771.590000	715.100000	6226.666667	0.546502	5077.888184	0.000002	0.007340	7.454669	0.000000	0.000000	0.000000	7.462010
771.690000	715.000000	6693.333333	0.546496	5062.682699	0.000003	0.013527	11.451773	0.000000	0.000000	0.000000	11.465303
771.790000	714.900000	6613.333333	0.546491	5048.088379	0.000008	0.024857	17.330767	0.000000	0.000000	0.000000	17.355633
771.890000	714.800000	6810.000000	0.546485	5031.494548	0.000017	0.044624	25.905712	0.000000	0.000000	0.000000	25.950352
771.990000	714.700000	6776.666667	0.546479	5015.056966	0.000035	0.079611	38.144048	0.000000	0.000000	0.000000	38.223696
772.090000	714.600000	6710.000000	0.546474	4999.092611	0.000074	0.139199	55.471096	0.000000	0.000000	0.000000	55.610371
772.190000	714.500000	7033.333333	0.546468	4979.917806	0.000153	0.241179	79.482263	0.000000	0.000000	0.000000	79.723593
772.290000	714.400000	6990.000000	0.546462	4960.969238	0.000311	0.410685	112.404671	0.000000	0.000000	0.000000	112.815666
772.390000	714.300000	7000.000000	0.546456	4941.744792	0.000626	0.691283	156.661758	0.000000	0.000000	0.000000	157.353668
772.490000	714.200000	6823.333333	0.546451	4924.007161	0.001236	1.146290	215.340602	0.000000	0.000000	0.000000	216.488139
772.590000	714.100000	7186.666667	0.546445	4902.663574	0.002409	1.875096	291.692683	0.000000	0.000000	0.000000	293.570175
772.690000	714.000000	7193.333333	0.546439	4881.053060	0.004626	3.027524	389.422913	0.000000	0.000000	0.000000	392.455063
772.790000	713.900000	7360.000000	0.546434	4857.659505	0.008736	4.814207	512.150523	0.000000	0.000000	0.000000	516.973470
772.890000	713.800000	7290.000000	0.546428	4834.704590	0.016309	7.567721	663.318939	0.000000	0.000000	0.000000	670.902964
772.990000	713.700000	7510.000000	0.546422	4809.450277	0.029872	11.700870	845.708262	0.000000	0.000000	0.000000	857.438965
773.090000	713.600000	7453.333333	0.546417	4784.490560	0.054216	17.904900	1060.784200	0.000000	0.000000	0.000000	1078.743286
773.190000	713.500000	7556.666667	0.546411	4758.315023	0.096338	26.922808	1308.373006	0.000000	0.000000	0.000000	1335.392151
773.290000	713.400000	7633.333333	0.546405	4731.164551	0.170031	40.095908	1585.581156	0.000000	0.000000	0.000000	1625.847066
773.390000	713.300000	7646.666667	0.546400	4703.629557	0.293685	58.638395	1886.687826	0.000000	0.000000	0.000000	1945.619914
773.490000	713.200000	7873.333333	0.546394	4673.687337	0.503082	84.969482	2202.399902	0.000000	0.000000	0.000000	2287.872518
773.590000	713.100000	8060.000000	0.546388	4641.695150	0.845247	120.913811	2519.879964	0.000000	0.000000	0.000000	2641.638997
773.690000	713.000000	8083.333333	0.546383	4609.177246	1.404469	170.311050	2823.718465	0.000000	0.000000	0.000000	2995.433960
773.790000	712.900000	8210.000000	0.546377	4575.151367	2.295005	235.786769	3095.774536	0.000000	0.000000	0.000000	3333.856201
773.890000	712.800000	8463.333333	0.546371	4538.406169	3.700505	322.579422	3318.974202	0.000000	0.000000	0.000000	3645.254313
773.990000	712.700000	8353.333333	0.546365	4502.351074	5.880237	434.128011	3476.331787	0.000000	0.000000	0.000000	3916.339925
774.090000	712.600000	8630.000000	0.546360	4463.336995	9.203792	576.469828	3556.839600	0.000000	0.000000	0.000000	4142.513021
774.190000	712.500000	8830.000000	0.546354	4422.060140	14.219666	753.242696	3553.060710	0.000000	0.000000	0.000000	4320.523275
774.290000	712.400000	8820.000000	0.546348	4380.485433	21.610359	969.671326	3465.836182	0.000000	0.000000	0.000000	4457.117920
774.390000	712.300000	8866.666667	0.546343	4338.074544	32.454646	1228.027140	3302.146810	0.000000	0.000000	0.000000	4562.628581
774.490000	712.200000	8853.333333	0.546337	4295.386556	47.896516	1529.892171	3074.207153	0.000000	0.000000	0.000000	4651.995850
774.590000	712.100000	8970.000000	0.546331	4251.189372	69.906356	1873.447876	2798.683675	0.000000	0.000000	0.000000	4742.037760
774.690000	712.000000	9243.333333	0.546326	4203.988037	100.238692	2253.178711	2493.044637	0.000000	0.000000	0.000000	4846.461995
774.790000	711.900000	9393.333333	0.546320	4154.919840	142.017212	2659.847819	2175.162150	0.000000	0.000000	0.000000	4977.027181
774.890000	711.800000	9496.666667	0.546314	4104.408773	197.823079	3078.736369	1860.256551	0.000000	0.000000	0.000000	5136.815999
774.990000	711.700000	9533.333333	0.546309	4053.072103	271.818288	3491.219482	1560.910645	0.000000	0.000000	0.000000	5323.948568
775.090000	711.600000	9483.333333	0.546303	4001.721191	367.471441	3875.756836	1286.060384	0.000000	0.000000	0.000000	5529.288737
775.190000	711.500000	9853.333333	0.546297	3946.384277	489.315948	4206.765951	1041.185608	0.000000	0.000000	0.000000	5737.267660
775.290000	711.400000	9936.666667	0.546292	3889.735107	641.131541	4464.624430	828.939463	0.000000	0.000000	0.000000	5934.695638
775.390000	711.300000	9700.000000	0.546286	3834.787191	826.248728	4625.038656	649.274902	0.000000	0.000000	0.000000	6100.562337
775.490000	711.200000	9883.333333	0.546280	3777.585042	1047.207947	4682.016602	500.683289	0.000000	0.000000	0.000000	6229.907633
775.590000	711.100000	10050.000000	0.546274	3718.264974	1303.572286	4622.864990	380.190786	0.000000	0.000000	0.000000	6306.628011
775.690000	711.000000	10093.333333	0.546269	3657.973633	1593.922119	4460.463460	284.460246	0.000000	0.000000	0.000000	6338.846029
775.790000	710.900000	9836.666667	0.546263	3599.538981	1911.265259	4200.918783	209.713732	0.000000	0.000000	0.000000	6321.897786
775.890000	710.800000	9920.000000	0.546257	3539.763184	2246.967570	3868.659668	152.418607	0.000000	0.000000	0.000000	6268.046061
775.990000	710.700000	9810.000000	0.546252	3480.462240	2586.512248	3483.319906	109.203453	0.000000	0.000000	0.000000	6179.035645
776.090000	710.600000	9456.666667	0.546246	3423.942057	2912.471720	3070.501302	77.154007	0.000000	0.000000	0.000000	6060.126953
776.190000	710.500000	9106.666667	0.546240	3370.197347	3205.915324	2651.674398	53.765361	0.000000	0.000000	0.000000	5911.354980
776.290000	710.400000	8983.333333	0.546235	3317.110596	3445.343831	2245.396322	36.943525	0.000000	0.000000	0.000000	5727.683512
776.390000	710.300000	8723.333333	0.546229	3265.980632	3614.157715	1866.292725	25.052713	0.000000	0.000000	0.000000	5505.503337
776.490000	710.200000	8640.000000	0.546223	3215.155843	3697.375081	1523.509216	16.747141	0.000000	0.000000	0.000000	5237.631429
776.590000	710.100000	7956.666667	0.546218	3170.312907	3688.804932	1222.488505	11.050225	0.000000	0.000000	0.000000	4922.343750
776.690000	710.000000	7533.333333	0.546212	3129.049479	3589.085286	964.978739	7.187283	0.000000	0.000000	0.000000	4561.251221
776.790000	709.900000	7390.000000	0.546206	3088.751628	3405.883993	749.357452	4.614454	0.000000	0.000000	0.000000	4159.855550
776.890000	709.800000	6916.666667	0.546201	3052.549642	3155.102336	573.317413	2.920397	0.000000	0.000000	0.000000	3731.339925
776.990000	709.700000	6380.000000	0.546195	3021.080729	2853.916829	431.620534	1.824304	0.000000	0.000000	0.000000	3287.361654
777.090000	709.600000	5733.333333	0.546189	2995.430094	2524.007161	320.621033	1.123426	0.000000	0.000000	0.000000	2845.751546
777.190000	709.500000	5196.666667	0.546183	2974.612427	2183.865967	234.283625	0.682730	0.000000	0.000000	0.000000	2418.832397
777.290000	709.400000	4803.333333	0.546178	2957.317708	1850.511475	169.177310	0.409080	0.000000	0.000000	0.000000	2020.097860
777.390000	709.300000	4286.666667	0.546172	2944.745687	1537.596842	120.071704	0.241822	0.000000	0.000000	0.000000	1657.910360
777.490000	709.200000	4143.333333	0.546166	2933.410441	1253.070679	84.355125	0.140976	0.000000	0.000000	0.000000	1337.566833
777.590000	709.100000	3823.333333	0.546161	2924.994303	1003.252665	58.195788	0.081047	0.000000	0.000000	0.000000	1061.529541
777.690000	709.000000	3660.000000	0.546155	2918.043213	788.956553	39.783169	0.045969	0.000000	0.000000	0.000000	828.785706
777.790000	708.900000	3466.666667	0.546149	2912.854818	610.273794	26.704019	0.025696	0.000000	0.000000	0.000000	637.003479
777.890000	708.800000	3290.000000	0.546144	2909.288127	464.311523	17.754863	0.014179	0.000000	0.000000	0.000000	482.080587
777.990000	708.700000	3223.333333	0.546138	2906.317952	347.647985	11.598996	0.007705	0.000000	0.000000	0.000000	359.254684
778.090000	708.600000	3193.333333	0.546132	2903.603516	256.388931	7.499871	0.004136	0.000000	0.000000	0.000000	263.892949
778.190000	708.500000	3253.333333	0.546127	2900.296224	186.044782	4.769482	0.002184	0.000000	0.000000	0.000000	190.816447
778.290000	708.400000	3240.000000	0.546121	2897.083537	133.180669	2.998579	0.001142	0.000000	0.000000	0.000000	136.180394
778.390000	708.300000	3076.666667	0.546115	2895.384928	93.722534	1.856572	0.000586	0.000000	0.000000	0.000000	95.579694
778.490000	708.200000	3150.000000	0.546110	2892.977091	65.187066	1.134637	0.000298	0.000000	0.000000	0.000000	66.322002
778.590000	708.100000	3033.333333	0.546104	2891.649577	44.525642	0.684043	0.000149	0.000000	0.000000	0.000000	45.209834
778.690000	708.000000	2986.666667	0.546098	2890.750936	30.094770	0.406256	0.000074	0.000000	0.000000	0.000000	30.501099
778.790000	707.900000	3153.333333	0.546092	2888.267415	19.975499	0.238508	0.000036	0.000000	0.000000	0.000000	20.214041
778.890000	707.800000	3076.666667	0.546087	2886.485596	13.110367	0.137610	0.000017	0.000000	0.000000	0.000000	13.247994
778.990000	707.700000	2900.000000	0.546081	2886.357625	8.459215	0.078681	0.000008	0.000000	0.000000	0.000000	8.537904
779.090000	707.600000	3100.000000	0.546075	2884.337158	5.390173	0.044086	0.000004	0.000000	0.000000	0.000000	5.434262
779.190000	707.500000	3123.333333	0.546070	2882.076823	3.381757	0.024552	0.000002	0.000000	0.000000	0.000000	3.406310
779.290000	707.400000	2956.666667	0.546064	2881.371257	2.091378	0.013355	0.000001	0.000000	0.000000	0.000000	2.104734
779.390000	707.300000	2833.333333	0.546058	2881.825562	1.276139	0.007245	0.000000	0.000000	0.000000	0.000000	1.283384
779.490000	707.200000	3070.000000	0.546053	2880.045776	0.765635	0.003824	0.000000	0.000000	0.000000	0.000000	0.769460
779.590000	707.100000	3100.000000	0.546047	2877.965495	0.454479	0.002021	0.000000	0.000000	0.000000	0.000000	0.456500
779.690000	707.000000	3103.333333	0.546041	2875.834147	0.264392	0.001038	0.000000	0.000000	0.000000	0.000000	0.265429
779.790000	706.900000	2880.000000	0.546036	2875.794881	0.152724	0.000533	0.000000	0.000000	0.000000	0.000000	0.153257
779.890000	706.800000	3073.333333	0.546030	2873.926595	0.086193	0.000266	0.000000	0.000000	0.000000	0.000000	0.086460
779.990000	706.700000	2936.666667	0.546024	2873.333333	0.048416	0.000133	0.000000	0.000000	0.000000	0.000000	0.048549
780.090000	706.600000	2873.333333	0.546019	2873.333333	0.026565	0.000065	0.000000	0.000000	0.000000	0.000000	0.026630
780.190000	706.500000	3010.000000	0.546013	2963.626709	0.014473	0.000031	0.000000	0.000000	0.000000	0.000000	0.014505
780.290000	706.400000	2970.000000	0.546007	2958.586629	0.007722	0.000015	0.000000	0.000000	0.000000	0.000000	0.007737
780.390000	706.300000	2983.333333	0.546001	2954.453328	0.004078	0.000007	0.000000	0.000000	0.000000	0.000000	0.004085
780.490000	706.200000	2936.666667	0.545996	2948.346761	0.002116	0.000003	0.000000	0.000000	0.000000	0.000000	0.002120
780.590000	706.100000	2953.333333	0.545990	2940.373332	0.001083	0.000001	0.000000	0.000000	0.000000	0.000000	0.001084
780.690000	706.000000	2956.666667	0.545984	2932.239990	0.000547	0.000001	0.000000	0.000000	0.000000	0.000000	0.000547
780.790000	705.900000	2903.333333	0.545979	2926.853231	0.000271	0.000000	0.000000	0.000000	0.000000	0.000000	0.000271
780.890000	705.800000	2830.000000	0.545973	2923.306681	0.000133	0.000000	0.000000	0.000000	0.000000	0.000000	0.000133
780.990000	705.700000	2923.333333	0.545967	2922.080078	0.000064	0.000000	0.000000	0.000000	0.000000	0.000000	0.000064
781.090000	705.600000	2980.000000	0.545962	2922.506714	0.000031	0.000000	0.000000	0.000000	0.000000	0.000000	0.000031
781.190000	705.500000	2956.666667	0.545956	2924.826660	0.000014	0.000000	0.000000	0.000000	0.000000	0.000000	0.000014
781.290000	705.400000	2893.333333	0.545950	2925.093384	0.000007	0.000000	0.000000	0.000000	0.000000	0.000000	0.000007
781.390000	705.300000	2976.666667	0.545945	2926.186727	0.000003	0.000000	0.000000	0.000000	0.000000	0.000000	0.000003
781.490000	705.200000	2783.333333	0.545939	2927.226766	0.000001	0.000000	0.000000	0.000000	0.000000	0.000000	0.000001
781.590000	705.100000	3013.333333	0.545933	2928.506673	0.000001	0.000000	0.000000	0.000000	0.000000	0.000000	0.000001
781.690000	705.000000	2926.666667	0.545928	2926.640015	0.000000	0.000000	0.000000	0.000000	0.000000	0.000000	0.000000
781.790000	704.900000	2970.000000	0.545922	2923.173421	0.000000	0.000000	0.000000	0.000000	0.000000	0.000000	0.000000
781.890000	704.800000	2930.000000	0.545916	2916.506551	0.000000	0.000000	0.000000	0.000000	0.000000	0.000000	0.000000
781.990000	704.700000	2876.666667	0.545910	2908.400065	0.000000	0.000000	0.000000	0.000000	0.000000	0.000000	0.000000
782.090000	704.600000	2943.333333	0.545905	2898.986613	0.000000	0.000000	0.000000	0.000000	0.000000	0.000000	0.000000
782.190000	704.500000	2903.333333	0.545899	2894.853312	0.000000	0.000000	0.000000	0.000000	0.000000	0.000000	0.000000
782.290000	704.400000	2710.000000	0.545893	2896.879883	0.000000	0.000000	0.000000	0.000000	0.000000	0.000000	0.000000
782.390000	704.300000	2883.333333	0.545888	2902.853394	0.000000	0.000000	0.000000	0.000000	0.000000	0.000000	0.000000
782.490000	704.200000	3003.333333	0.545882	2910.559896	0.000000	0.000000	0.000000	0.000000	0.000000	0.000000	0.000000
782.590000	704.100000	2990.000000	0.545876	2921.226603	0.000000	0.000000	0.000000	0.000000	0.000000	0.000000	0.000000
782.690000	704.000000	2903.333333	0.545871	2929.920044	0.000000	0.000000	0.000000	0.000000	0.000000	0.000000	0.000000
782.790000	703.900000	2936.666667	0.545865	2935.440063	0.000000	0.000000	0.000000	0.000000	0.000000	0.000000	0.000000
782.890000	703.800000	2946.666667	0.545859	2940.506592	0.000000	0.000000	0.000000	0.000000	0.000000	0.000000	0.000000
782.990000	703.700000	2886.666667	0.545854	2947.199910	0.000000	0.000000	0.000000	0.000000	0.000000	0.000000	0.000000
783.090000	703.600000	2876.666667	0.545848	2951.013387	0.000000	0.000000	0.000000	0.000000	0.000000	0.000000	0.000000
783.190000	703.500000	3080.000000	0.545842	2951.119995	0.000000	0.000000	0.000000	0.000000	0.000000	0.000000	0.000000
783.290000	703.400000	3033.333333	0.545837	2947.066650	0.000000	0.000000	0.000000	0.000000	0.000000	0.000000	0.000000
783.390000	703.300000	2970.000000	0.545831	2938.480021	0.000000	0.000000	0.000000	0.000000	0.000000	0.000000	0.000000
783.490000	703.200000	2866.666667	0.545825	2924.666748	0.000000	0.000000	0.000000	0.000000	0.000000	0.000000	0.000000
783.590000	703.100000	2863.333333	0.545819	2910.399984	0.000000	0.000000	0.000000	0.000000	0.000000	0.000000	0.000000
783.690000	703.000000	2870.000000	0.545814	2898.986613	0.000000	0.000000	0.000000	0.000000	0.000000	0.000000	0.000000
783.790000	702.900000	2896.666667	0.545808	2891.199951	0.000000	0.000000	0.000000	0.000000	0.000000	0.000000	0.000000
