# Supplementary material for: Enhancing the Longevity and Structural Stability of Humidity Sensors: Iron Thin Films with Nitride Bonding Synthesized via Magnetic Field-Assisted Sparking Discharge
Source: Sensors (Basel). 2024 Aug 23;24(17):5466. doi: 10.3390/s24175466 (PMC11397896; doi:10.3390/s24175466)
Supplement: Supplementary file 1 [file sensors-24-05466-s001.zip › XPS_7-1-2024/8.Fresh O2 magnet/N 1s]

Dataset N 1s:54(7-1-2024)
Dwell Time (s)	0.285714
Number of sweeps	2
Kinetic Energy(eV)	Binding Energy(eV)	Intensity(cps)	Transmission Value	Background(cps)	N 1s(cps)	N 1s(cps)	Envelope(cps)
1073.790000	412.900000	1174.250000	0.586450	1107.393036	0.000000	0.000000	0.000000
1073.890000	412.800000	1079.750000	0.586441	1100.032547	0.000000	0.000000	0.000000
1073.990000	412.700000	1034.250000	0.586433	1091.002487	0.000000	0.000000	0.000000
1074.090000	412.600000	1085.000000	0.586425	1081.919983	0.000000	0.000000	0.000000
1074.190000	412.500000	1102.500000	0.586416	1076.820480	0.000000	0.000000	0.000000
1074.290000	412.400000	1113.000000	0.586408	1075.261566	0.000000	0.000000	0.000000
1074.390000	412.300000	1107.750000	0.586400	1077.299316	0.000000	0.000000	0.000000
1074.490000	412.200000	1051.750000	0.586391	1082.695648	0.000000	0.000000	0.000000
1074.590000	412.100000	1072.750000	0.586383	1089.277054	0.000000	0.000000	0.000000
1074.690000	412.000000	1121.750000	0.586375	1095.132462	0.000000	0.000000	0.000000
1074.790000	411.900000	1118.250000	0.586366	1100.623322	0.000000	0.000000	0.000000
1074.890000	411.800000	1170.750000	0.586358	1105.567413	0.000000	0.000000	0.000000
1074.990000	411.700000	1093.750000	0.586350	1109.530869	0.000000	0.000000	0.000000
1075.090000	411.600000	1107.750000	0.586341	1112.916046	0.000000	0.000000	0.000000
1075.190000	411.500000	1127.000000	0.586333	1116.360077	0.000000	0.000000	0.000000
1075.290000	411.400000	1111.250000	0.586325	1119.361588	0.000000	0.000000	0.000000
1075.390000	411.300000	1127.000000	0.586316	1121.668823	0.000000	0.000000	0.000000
1075.490000	411.200000	1137.500000	0.586308	1123.323654	0.000000	0.000000	0.000000
1075.590000	411.100000	1135.750000	0.586299	1124.913971	0.000000	0.000000	0.000000
1075.690000	411.000000	1113.000000	0.586291	1113.000000	0.000000	0.000000	0.000000
1075.790000	410.900000	1118.250000	0.586283	1113.048920	0.000000	0.000000	0.000000
1075.890000	410.800000	1100.750000	0.586274	1113.097946	0.000000	0.000000	0.000000
1075.990000	410.700000	1151.500000	0.586266	1113.146866	0.000000	0.000001	0.000001
1076.090000	410.600000	1162.000000	0.586258	1113.195786	0.000000	0.000002	0.000002
1076.190000	410.500000	1153.250000	0.586249	1113.244705	0.000000	0.000005	0.000005
1076.290000	410.400000	1181.250000	0.586241	1113.293732	0.000000	0.000012	0.000012
1076.390000	410.300000	1163.750000	0.586233	1113.342651	0.000000	0.000028	0.000028
1076.490000	410.200000	1128.750000	0.586224	1113.391571	0.000000	0.000067	0.000067
1076.590000	410.100000	1135.750000	0.586216	1113.440598	0.000000	0.000155	0.000155
1076.690000	410.000000	1132.250000	0.586208	1113.489517	0.000000	0.000349	0.000349
1076.790000	409.900000	1139.250000	0.586199	1113.538437	0.000000	0.000771	0.000771
1076.890000	409.800000	1120.000000	0.586191	1113.587463	0.000000	0.001669	0.001669
1076.990000	409.700000	1051.750000	0.586183	1113.636383	0.000000	0.003522	0.003522
1077.090000	409.600000	1099.000000	0.586174	1113.685303	0.000000	0.007252	0.007252
1077.190000	409.500000	1162.000000	0.586166	1113.734222	0.000000	0.014576	0.014576
1077.290000	409.400000	1093.750000	0.586158	1113.783249	0.000000	0.028635	0.028635
1077.390000	409.300000	1155.000000	0.586149	1113.832169	0.000000	0.055227	0.055227
1077.490000	409.200000	1123.500000	0.586141	1113.881088	0.000000	0.104025	0.104025
1077.590000	409.100000	1100.750000	0.586133	1113.930115	0.000000	0.191283	0.191283
1077.690000	409.000000	1104.250000	0.586124	1113.979034	0.000000	0.343507	0.343507
1077.790000	408.900000	1135.750000	0.586116	1114.027954	0.000000	0.602813	0.602813
1077.890000	408.800000	1155.000000	0.586108	1114.076874	0.000000	1.035822	1.035822
1077.990000	408.700000	1167.250000	0.586099	1114.125900	0.000000	1.742010	1.742010
1078.090000	408.600000	1149.750000	0.586091	1114.174820	0.000000	2.860969	2.860969
1078.190000	408.500000	1116.500000	0.586082	1114.223740	0.000000	4.589312	4.589312
1078.290000	408.400000	1160.250000	0.586074	1114.272766	0.000000	7.191022	7.191022
1078.390000	408.300000	1113.000000	0.586066	1114.321686	0.000000	11.009933	11.009933
1078.490000	408.200000	1088.500000	0.586057	1114.370605	0.000000	16.493205	16.493205
1078.590000	408.100000	1144.500000	0.586049	1114.419632	0.000000	24.105074	24.105074
1078.690000	408.000000	1191.750000	0.586041	1114.468552	0.000000	34.358256	34.358256
1078.790000	407.900000	1225.000000	0.586032	1114.517471	0.000000	47.733299	47.733299
1078.890000	407.800000	1197.000000	0.586024	1114.566391	0.000000	64.588434	64.588434
1078.990000	407.700000	1190.000000	0.586016	1114.615417	0.000000	85.059670	85.059670
1079.090000	407.600000	1223.250000	0.586007	1114.664337	0.000000	108.818906	108.818906
1079.190000	407.500000	1198.750000	0.585999	1114.713257	0.000000	134.991381	134.991381
1079.290000	407.400000	1237.250000	0.585991	1114.762283	0.000000	162.109732	162.109732
1079.390000	407.300000	1358.000000	0.585982	1114.811203	0.000000	188.123878	188.123878
1079.490000	407.200000	1365.000000	0.585974	1114.860123	0.000000	210.569506	210.569506
1079.590000	407.100000	1274.000000	0.585966	1114.909042	0.000000	226.897556	226.897556
1079.690000	407.000000	1305.500000	0.585957	1114.958069	0.000000	235.176838	235.176838
1079.790000	406.900000	1333.500000	0.585949	1115.006989	0.000000	234.344429	234.344429
1079.890000	406.800000	1426.250000	0.585941	1115.055908	0.000000	224.507195	224.507195
1079.990000	406.700000	1328.250000	0.585932	1115.104935	0.000000	206.911465	206.911465
1080.090000	406.600000	1342.250000	0.585924	1115.153854	0.000000	183.619423	183.619423
1080.190000	406.500000	1288.000000	0.585916	1115.202774	0.000000	157.220581	157.220581
1080.290000	406.400000	1191.750000	0.585907	1115.251801	0.000000	130.124994	130.124994
1080.390000	406.300000	1251.250000	0.585899	1115.300720	0.000000	104.287961	104.287961
1080.490000	406.200000	1184.750000	0.585891	1115.349640	0.000000	81.068217	81.068217
1080.590000	406.100000	1155.000000	0.585882	1115.398560	0.000000	61.236889	61.236889
1080.690000	406.000000	1242.500000	0.585874	1115.447586	0.000000	45.030874	45.030874
1080.790000	405.900000	1190.000000	0.585865	1115.496506	0.000000	32.254340	32.254340
1080.890000	405.800000	1125.250000	0.585857	1115.545425	0.000000	22.520422	22.520422
1080.990000	405.700000	1130.500000	0.585849	1115.594452	0.000000	15.335918	15.335918
1081.090000	405.600000	1183.000000	0.585840	1115.643372	0.000000	10.191031	10.191031
1081.190000	405.500000	1177.750000	0.585832	1115.692291	0.000000	6.627815	6.627815
1081.290000	405.400000	1165.500000	0.585824	1115.741211	0.000000	4.210587	4.210587
1081.390000	405.300000	1144.500000	0.585815	1115.790237	0.000000	2.612774	2.612774
1081.490000	405.200000	1128.750000	0.585807	1115.839157	0.000000	1.583460	1.583460
1081.590000	405.100000	1121.750000	0.585799	1115.888077	0.000000	0.937226	0.937226
1081.690000	405.000000	1139.250000	0.585790	1115.937103	0.000000	0.543119	0.543119
1081.790000	404.900000	1158.500000	0.585782	1115.986023	0.000000	0.308133	0.308133
1081.890000	404.800000	1125.250000	0.585774	1116.034943	0.000000	0.170762	0.170762
1081.990000	404.700000	1120.000000	0.585765	1116.083969	0.000000	0.092409	0.092409
1082.090000	404.600000	1111.250000	0.585757	1116.132889	0.000000	0.048815	0.048815
1082.190000	404.500000	1104.250000	0.585749	1116.181808	0.000000	0.025193	0.025193
1082.290000	404.400000	1079.750000	0.585740	1116.230728	0.000000	0.012772	0.012772
1082.390000	404.300000	1053.500000	0.585732	1116.279755	0.000000	0.006322	0.006322
1082.490000	404.200000	1121.750000	0.585724	1116.328674	0.000000	0.003054	0.003054
1082.590000	404.100000	1163.750000	0.585715	1116.377594	0.000000	0.001439	0.001439
1082.690000	404.000000	1158.500000	0.585707	1116.426620	0.000000	0.000661	0.000661
1082.790000	403.900000	1134.000000	0.585699	1116.475540	0.000000	0.000299	0.000299
1082.890000	403.800000	1141.000000	0.585690	1116.524460	0.000000	0.000132	0.000132
1082.990000	403.700000	1156.750000	0.585682	1116.573380	0.000000	0.000057	0.000057
1083.090000	403.600000	1158.500000	0.585674	1116.622406	0.000000	0.000024	0.000024
1083.190000	403.500000	1134.000000	0.585665	1116.671326	0.000001	0.000010	0.000011
1083.290000	403.400000	1191.750000	0.585657	1116.720245	0.000002	0.000004	0.000006
1083.390000	403.300000	1121.750000	0.585648	1116.769272	0.000005	0.000002	0.000007
1083.490000	403.200000	1137.500000	0.585640	1116.818192	0.000013	0.000001	0.000013
1083.590000	403.100000	1121.750000	0.585632	1116.867111	0.000030	0.000000	0.000031
1083.690000	403.000000	1167.250000	0.585623	1116.916031	0.000071	0.000000	0.000071
1083.790000	402.900000	1190.000000	0.585615	1116.965057	0.000160	0.000000	0.000160
1083.890000	402.800000	1099.000000	0.585607	1117.013977	0.000354	0.000000	0.000354
1083.990000	402.700000	1176.000000	0.585598	1117.062897	0.000769	0.000000	0.000769
1084.090000	402.600000	1205.750000	0.585590	1117.111923	0.001629	0.000000	0.001629
1084.190000	402.500000	1200.500000	0.585582	1117.160843	0.003361	0.000000	0.003361
1084.290000	402.400000	1162.000000	0.585573	1117.209763	0.006759	0.000000	0.006759
1084.390000	402.300000	1099.000000	0.585565	1117.258789	0.013341	0.000000	0.013341
1084.490000	402.200000	1153.250000	0.585557	1117.307709	0.025732	0.000000	0.025732
1084.590000	402.100000	1184.750000	0.585548	1117.356628	0.048399	0.000000	0.048399
1084.690000	402.000000	1230.250000	0.585540	1117.405548	0.088804	0.000000	0.088804
1084.790000	401.900000	1179.500000	0.585532	1117.454575	0.159371	0.000000	0.159371
1084.890000	401.800000	1128.750000	0.585523	1117.503494	0.279994	0.000000	0.279994
1084.990000	401.700000	1123.500000	0.585515	1117.552414	0.480235	0.000000	0.480235
1085.090000	401.600000	1205.750000	0.585507	1117.601440	0.803767	0.000000	0.803767
1085.190000	401.500000	1142.750000	0.585498	1117.650360	1.313147	0.000000	1.313147
1085.290000	401.400000	1085.000000	0.585490	1117.699280	2.100684	0.000000	2.100684
1085.390000	401.300000	1184.750000	0.585482	1117.748199	3.281517	0.000000	3.281517
1085.490000	401.200000	1195.250000	0.585473	1117.797226	5.000332	0.000000	5.000332
1085.590000	401.100000	1130.500000	0.585465	1117.846146	7.431977	0.000000	7.431977
1085.690000	401.000000	1149.750000	0.585457	1117.895065	10.781470	0.000000	10.781470
1085.790000	400.900000	1116.500000	0.585448	1117.944092	15.252589	0.000000	15.252589
1085.890000	400.800000	1247.750000	0.585440	1117.993011	21.007872	0.000000	21.007872
1085.990000	400.700000	1235.500000	0.585431	1118.041931	28.139055	0.000000	28.139055
1086.090000	400.600000	1202.250000	0.585423	1118.090958	36.615985	0.000000	36.615985
1086.190000	400.500000	1167.250000	0.585415	1118.139877	46.226302	0.000000	46.226302
1086.290000	400.400000	1177.750000	0.585406	1118.188797	56.500038	0.000000	56.500038
1086.390000	400.300000	1144.500000	0.585398	1118.237717	66.730593	0.000000	66.730593
1086.490000	400.200000	1240.750000	0.585390	1118.286743	76.027161	0.000000	76.027161
1086.590000	400.100000	1198.750000	0.585381	1118.335663	83.388991	0.000000	83.388991
1086.690000	400.000000	1239.000000	0.585373	1118.384583	87.931005	0.000000	87.931005
1086.790000	399.900000	1153.250000	0.585365	1118.433609	89.084963	0.000000	89.084963
1086.890000	399.800000	1176.000000	0.585356	1118.482529	86.704595	0.000000	86.704595
1086.990000	399.700000	1209.250000	0.585348	1118.531448	81.091642	0.000000	81.091642
1087.090000	399.600000	1176.000000	0.585340	1118.580368	72.942090	0.000000	72.942090
1087.190000	399.500000	1202.250000	0.585331	1118.629395	63.214204	0.000000	63.214204
1087.290000	399.400000	1214.500000	0.585323	1118.678314	52.880726	0.000000	52.880726
1087.390000	399.300000	1172.500000	0.585315	1118.727234	42.773419	0.000000	42.773419
1087.490000	399.200000	1146.250000	0.585306	1118.776260	33.524873	0.000000	33.524873
1087.590000	399.100000	1135.750000	0.585298	1118.825180	25.506228	0.000000	25.506228
1087.690000	399.000000	1190.000000	0.585290	1118.874100	18.859934	0.000000	18.859934
1087.790000	398.900000	1176.000000	0.585281	1118.923126	13.566710	0.000000	13.566710
1087.890000	398.800000	1170.750000	0.585273	1118.972046	9.507249	0.000000	9.507249
1087.990000	398.700000	1099.000000	0.585265	1119.020966	6.500639	0.000000	6.500639
1088.090000	398.600000	1127.000000	0.585256	1119.069885	4.337174	0.000000	4.337174
1088.190000	398.500000	1216.250000	0.585248	1119.118912	2.822744	0.000000	2.822744
1088.290000	398.400000	1104.250000	0.585239	1119.167831	1.792067	0.000000	1.792067
1088.390000	398.300000	1146.250000	0.585231	1119.216751	1.112778	0.000000	1.112778
1088.490000	398.200000	1144.500000	0.585223	1119.265778	0.675726	0.000000	0.675726
1088.590000	398.100000	1139.250000	0.585214	1119.314697	0.400513	0.000000	0.400513
1088.690000	398.000000	1130.500000	0.585206	1119.363617	0.231630	0.000000	0.231630
1088.790000	397.900000	1188.250000	0.585198	1119.412537	0.130938	0.000000	0.130938
1088.890000	397.800000	1134.000000	0.585189	1119.461563	0.072457	0.000000	0.072457
1088.990000	397.700000	1184.750000	0.585181	1119.510483	0.039179	0.000000	0.039179
1089.090000	397.600000	1163.750000	0.585173	1119.559402	0.020663	0.000000	0.020663
1089.190000	397.500000	1148.000000	0.585164	1119.608429	0.010630	0.000000	0.010630
1089.290000	397.400000	1141.000000	0.585156	1119.657349	0.005356	0.000000	0.005356
1089.390000	397.300000	1072.750000	0.585148	1119.706268	0.002642	0.000000	0.002642
1089.490000	397.200000	1183.000000	0.585139	1119.755295	0.001271	0.000000	0.001271
1089.590000	397.100000	1095.500000	0.585131	1119.804214	0.000595	0.000000	0.000595
1089.690000	397.000000	1184.750000	0.585123	1119.853134	0.000273	0.000000	0.000273
1089.790000	396.900000	1151.500000	0.585114	1119.902054	0.000122	0.000000	0.000122
1089.890000	396.800000	1107.750000	0.585106	1119.951080	0.000054	0.000000	0.000054
1089.990000	396.700000	1120.000000	0.585098	1120.000000	0.000023	0.000000	0.000023
1090.090000	396.600000	1148.000000	0.585089	1124.575806	0.000010	0.000000	0.000010
1090.190000	396.500000	1148.000000	0.585081	1119.929932	0.000004	0.000000	0.000004
1090.290000	396.400000	1193.500000	0.585073	1112.201370	0.000002	0.000000	0.000002
1090.390000	396.300000	1176.000000	0.585064	1102.391800	0.000001	0.000000	0.000001
1090.490000	396.200000	1160.250000	0.585056	1093.469193	0.000000	0.000000	0.000000
1090.590000	396.100000	1015.000000	0.585048	1086.014709	0.000000	0.000000	0.000000
1090.690000	396.000000	1118.250000	0.585039	1081.676880	0.000000	0.000000	0.000000
1090.790000	395.900000	1167.250000	0.585031	1080.805832	0.000000	0.000000	0.000000
1090.890000	395.800000	1172.500000	0.585022	1082.133820	0.000000	0.000000	0.000000
1090.990000	395.700000	1116.500000	0.585014	1084.064758	0.000000	0.000000	0.000000
1091.090000	395.600000	1067.500000	0.585006	1086.976654	0.000000	0.000000	0.000000
1091.190000	395.500000	1093.750000	0.584997	1089.557007	0.000000	0.000000	0.000000
1091.290000	395.400000	1153.250000	0.584989	1091.382950	0.000000	0.000000	0.000000
1091.390000	395.300000	1165.500000	0.584981	1093.619156	0.000000	0.000000	0.000000
1091.490000	395.200000	1078.000000	0.584972	1096.125488	0.000000	0.000000	0.000000
1091.590000	395.100000	1106.000000	0.584964	1098.314056	0.000000	0.000000	0.000000
1091.690000	395.000000	1121.750000	0.584956	1100.515549	0.000000	0.000000	0.000000
1091.790000	394.900000	1083.250000	0.584947	1102.836349	0.000000	0.000000	0.000000
1091.890000	394.800000	1170.750000	0.584939	1104.072586	0.000000	0.000000	0.000000
1091.990000	394.700000	1107.750000	0.584931	1104.490112	0.000000	0.000000	0.000000
1092.090000	394.600000	1113.000000	0.584922	1103.640961	0.000000	0.000000	0.000000
1092.190000	394.500000	1128.750000	0.584914	1101.789490	0.000000	0.000000	0.000000
1092.290000	394.400000	1085.000000	0.584906	1099.326202	0.000000	0.000000	0.000000
1092.390000	394.300000	1160.250000	0.584897	1097.889053	0.000000	0.000000	0.000000
1092.490000	394.200000	1055.250000	0.584889	1097.590195	0.000000	0.000000	0.000000
1092.590000	394.100000	1121.750000	0.584881	1100.137436	0.000000	0.000000	0.000000
1092.690000	394.000000	1058.750000	0.584872	1105.097015	0.000000	0.000000	0.000000
1092.790000	393.900000	1123.500000	0.584864	1111.760986	0.000000	0.000000	0.000000
1092.890000	393.800000	1141.000000	0.584856	1118.645523	0.000000	0.000000	0.000000
1092.990000	393.700000	1125.250000	0.584847	1125.400497	0.000000	0.000000	0.000000
1093.090000	393.600000	1146.250000	0.584839	1130.458023	0.000000	0.000000	0.000000
1093.190000	393.500000	1125.250000	0.584831	1133.089966	0.000000	0.000000	0.000000
1093.290000	393.400000	1144.500000	0.584822	1133.160034	0.000000	0.000000	0.000000
1093.390000	393.300000	1137.500000	0.584814	1130.163971	0.000000	0.000000	0.000000
1093.490000	393.200000	1132.250000	0.584805	1124.157959	0.000000	0.000000	0.000000
1093.590000	393.100000	1142.750000	0.584797	1115.422058	0.000000	0.000000	0.000000
1093.690000	393.000000	1132.250000	0.584789	1106.112045	0.000000	0.000000	0.000000
1093.790000	392.900000	1057.000000	0.584780	1097.487976	0.000000	0.000000	0.000000
1093.890000	392.800000	1176.000000	0.584772	1092.322037	0.000000	0.000000	0.000000
1093.990000	392.700000	1013.250000	0.584764	1090.880081	0.000000	0.000000	0.000000
1094.090000	392.600000	1118.250000	0.584755	1093.399979	0.000000	0.000000	0.000000
1094.190000	392.500000	1114.750000	0.584747	1097.390030	0.000000	0.000000	0.000000
1094.290000	392.400000	1130.500000	0.584739	1101.422058	0.000000	0.000000	0.000000
1094.390000	392.300000	1104.250000	0.584730	1102.430038	0.000000	0.000000	0.000000
1094.490000	392.200000	1114.750000	0.584722	1100.413971	0.000000	0.000000	0.000000
1094.590000	392.100000	1106.000000	0.584714	1095.430038	0.000000	0.000000	0.000000
1094.690000	392.000000	1102.500000	0.584705	1090.194031	0.000000	0.000000	0.000000
1094.790000	391.900000	1053.500000	0.584697	1085.364014	0.000000	0.000000	0.000000
