# Supplementary material for: Enhancing the Longevity and Structural Stability of Humidity Sensors: Iron Thin Films with Nitride Bonding Synthesized via Magnetic Field-Assisted Sparking Discharge
Source: Sensors (Basel). 2024 Aug 23;24(17):5466. doi: 10.3390/s24175466 (PMC11397896; doi:10.3390/s24175466)
Supplement: Supplementary file 1 [file sensors-24-05466-s001.zip › XPS_7-1-2024/8.Fresh O2 magnet/O 1s]

Dataset O 1s:53(7-1-2024)
Dwell Time (s)	0.260870
Number of sweeps	2
Kinetic Energy(eV)	Binding Energy(eV)	Intensity(cps)	Transmission Value	Background(cps)	O 1s(cps)	O 1s(cps)	O 1s(cps)	O 1s(cps)	O 1s(cps)	Envelope(cps)
940.790000	545.900000	2706.333333	0.557532	2693.384369	0.000000	0.000000	0.000000	0.000000	0.000000	0.000000
940.890000	545.800000	2719.750000	0.557542	2693.162099	0.000000	0.000000	0.000000	0.000000	0.000000	0.000000
940.990000	545.700000	2639.250000	0.557552	2694.112712	0.000000	0.000000	0.000000	0.000000	0.000000	0.000000
941.090000	545.600000	2827.083333	0.557562	2696.773163	0.000000	0.000000	0.000000	0.000000	0.000000	0.000000
941.190000	545.500000	2687.166667	0.557571	2701.840678	0.000000	0.000000	0.000000	0.000000	0.000000	0.000000
941.290000	545.400000	2681.416667	0.557581	2709.591807	0.000000	0.000000	0.000000	0.000000	0.000000	0.000000
941.390000	545.300000	2708.250000	0.557591	2717.020762	0.000000	0.000000	0.000000	0.000000	0.000000	0.000000
941.490000	545.200000	2775.333333	0.557601	2722.402730	0.000000	0.000000	0.000000	0.000000	0.000000	0.000000
941.590000	545.100000	2769.583333	0.557610	2723.890066	0.000000	0.000000	0.000000	0.000000	0.000000	0.000000
941.690000	545.000000	2735.083333	0.557620	2719.995433	0.000000	0.000000	0.000000	0.000000	0.000000	0.000000
941.790000	544.900000	2696.750000	0.557630	2709.829285	0.000000	0.000000	0.000000	0.000000	0.000000	0.000000
941.890000	544.800000	2719.750000	0.557640	2695.753296	0.000000	0.000000	0.000000	0.000000	0.000000	0.000000
941.990000	544.700000	2671.833333	0.557650	2678.602966	0.000000	0.000000	0.000000	0.000000	0.000000	0.000000
942.090000	544.600000	2689.083333	0.557659	2660.486816	0.000000	0.000000	0.000000	0.000000	0.000000	0.000000
942.190000	544.500000	2733.166667	0.557669	2643.218333	0.000000	0.000000	0.000000	0.000000	0.000000	0.000000
942.290000	544.400000	2566.416667	0.557679	2627.073598	0.000000	0.000000	0.000000	0.000000	0.000000	0.000000
942.390000	544.300000	2643.083333	0.557689	2610.764618	0.000000	0.000000	0.000000	0.000000	0.000000	0.000000
942.490000	544.200000	2623.916667	0.557698	2595.211355	0.000000	0.000000	0.000000	0.000000	0.000000	0.000000
942.590000	544.100000	2566.416667	0.557708	2577.953166	0.000000	0.000000	0.000000	0.000000	0.000000	0.000000
942.690000	544.000000	2602.833333	0.557718	2558.424082	0.000000	0.000000	0.000000	0.000000	0.000000	0.000000
942.790000	543.900000	2648.833333	0.557728	2537.191945	0.000000	0.000000	0.000000	0.000000	0.000000	0.000000
942.890000	543.800000	2512.750000	0.557737	2515.559723	0.000000	0.000000	0.000000	0.000000	0.000000	0.000000
942.990000	543.700000	2470.583333	0.557747	2492.132497	0.000000	0.000000	0.000000	0.000000	0.000000	0.000000
943.090000	543.600000	2516.583333	0.557757	2470.505422	0.000000	0.000000	0.000000	0.000000	0.000000	0.000000
943.190000	543.500000	2378.583333	0.557767	2450.063395	0.000000	0.000000	0.000000	0.000000	0.000000	0.000000
943.290000	543.400000	2478.250000	0.557776	2431.588806	0.000000	0.000000	0.000000	0.000000	0.000000	0.000000
943.390000	543.300000	2399.666667	0.557786	2415.357269	0.000000	0.000000	0.000000	0.000000	0.000000	0.000000
943.490000	543.200000	2374.750000	0.557796	2402.733287	0.000000	0.000000	0.000000	0.000000	0.000000	0.000000
943.590000	543.100000	2365.166667	0.557806	2390.850047	0.000000	0.000000	0.000000	0.000000	0.000000	0.000000
943.690000	543.000000	2395.833333	0.557815	2380.254801	0.000000	0.000000	0.000000	0.000000	0.000000	0.000000
943.790000	542.900000	2372.833333	0.557825	2369.138041	0.000000	0.000000	0.000000	0.000000	0.000000	0.000000
943.890000	542.800000	2401.583333	0.557835	2355.951365	0.000000	0.000000	0.000000	0.000000	0.000000	0.000000
943.990000	542.700000	2370.916667	0.557845	2339.283946	0.000000	0.000000	0.000000	0.000000	0.000000	0.000000
944.090000	542.600000	2282.750000	0.557854	2320.562052	0.000000	0.000000	0.000000	0.000000	0.000000	0.000000
944.190000	542.500000	2296.166667	0.557864	2300.659322	0.000000	0.000000	0.000000	0.000000	0.000000	0.000000
944.290000	542.400000	2269.333333	0.557874	2280.955933	0.000000	0.000000	0.000000	0.000000	0.000000	0.000000
944.390000	542.300000	2292.333333	0.557884	2262.832062	0.000000	0.000000	0.000000	0.000000	0.000000	0.000000
944.490000	542.200000	2265.500000	0.557894	2249.078013	0.000000	0.000000	0.000000	0.000000	0.000000	0.000000
944.590000	542.100000	2093.000000	0.557903	2239.004049	0.000000	0.000000	0.000000	0.000000	0.000000	0.000000
944.690000	542.000000	2257.833333	0.557913	2230.693268	0.000000	0.000000	0.000000	0.000000	0.000000	0.000000
944.790000	541.900000	2277.000000	0.557923	2223.195292	0.000000	0.000000	0.000000	0.000000	0.000000	0.000000
944.890000	541.800000	2244.416667	0.557933	2215.451884	0.000000	0.000000	0.000000	0.000000	0.000000	0.000000
944.990000	541.700000	2231.000000	0.557942	2205.439453	0.000000	0.000000	0.000000	0.000000	0.000000	0.000000
945.090000	541.600000	2144.750000	0.557952	2193.172740	0.000000	0.000000	0.000000	0.000000	0.000000	0.000000
945.190000	541.500000	2194.583333	0.557962	2179.878672	0.000000	0.000000	0.000000	0.000000	0.000000	0.000000
945.290000	541.400000	2156.250000	0.557972	2166.783946	0.000000	0.000000	0.000000	0.000000	0.000000	0.000000
945.390000	541.300000	2139.000000	0.557981	2154.823964	0.000000	0.000000	0.000000	0.000000	0.000000	0.000000
945.490000	541.200000	2135.166667	0.557991	2142.633993	0.000000	0.000000	0.000000	0.000000	0.000000	0.000000
945.590000	541.100000	2185.000000	0.558001	2131.133993	0.000000	0.000000	0.000000	0.000000	0.000000	0.000000
945.690000	541.000000	2108.333333	0.558011	2121.305461	0.000000	0.000000	0.000000	0.000000	0.000000	0.000000
945.790000	540.900000	2060.416667	0.558020	2111.491903	0.000000	0.000000	0.000000	0.000000	0.000000	0.000000
945.890000	540.800000	2129.416667	0.558030	2100.789266	0.000000	0.000000	0.000000	0.000000	0.000000	0.000000
945.990000	540.700000	2094.916667	0.558040	2091.650706	0.000000	0.000000	0.000000	0.000000	0.000000	0.000000
946.090000	540.600000	2043.166667	0.558050	2082.604095	0.000000	0.000000	0.000000	0.000000	0.000000	0.000000
946.190000	540.500000	2114.083333	0.558059	2070.751272	0.000000	0.000000	0.000000	0.000000	0.000000	0.000000
946.290000	540.400000	2112.166667	0.558069	2058.438700	0.000000	0.000000	0.000000	0.000000	0.000000	0.000000
946.390000	540.300000	2008.666667	0.558079	2046.831309	0.000000	0.000000	0.000000	0.000000	0.000000	0.000000
946.490000	540.200000	1997.166667	0.558089	2035.055461	0.000000	0.000000	0.000000	0.000000	0.000000	0.000000
946.590000	540.100000	2025.916667	0.558098	2024.398682	0.000000	0.000000	0.000000	0.000000	0.000000	0.000000
946.690000	540.000000	2027.833333	0.558108	2018.050659	0.000000	0.000000	0.000000	0.000000	0.000000	0.000000
946.790000	539.900000	1949.250000	0.558118	2013.511912	0.000000	0.000000	0.000000	0.000000	0.000000	0.000000
946.890000	539.800000	2070.000000	0.558128	2010.169444	0.000000	0.000000	0.000000	0.000000	0.000000	0.000000
946.990000	539.700000	1987.583333	0.558137	2007.332581	0.000000	0.000000	0.000000	0.000000	0.000000	0.000000
947.090000	539.600000	2024.000000	0.558147	2004.250753	0.000000	0.000000	0.000000	0.000000	0.000000	0.000000
947.190000	539.500000	2010.583333	0.558157	1999.221375	0.000000	0.000000	0.000000	0.000000	0.000000	0.000000
947.290000	539.400000	1970.333333	0.558167	1993.133993	0.000000	0.000000	0.000000	0.000000	0.000000	0.000000
947.390000	539.300000	2001.000000	0.558177	1985.727966	0.000000	0.000000	0.000000	0.000000	0.000000	0.000000
947.490000	539.200000	1989.500000	0.558186	1978.413890	0.000000	0.000000	0.000000	0.000000	0.000000	0.000000
947.590000	539.100000	1951.166667	0.558196	1971.115255	0.000000	0.000000	0.000000	0.000000	0.000000	0.000000
947.690000	539.000000	1968.416667	0.558206	1964.077260	0.000000	0.000000	0.000000	0.000000	0.000001	0.000001
947.790000	538.900000	1962.666667	0.558216	1959.124624	0.000000	0.000000	0.000000	0.000000	0.000001	0.000001
947.890000	538.800000	1912.833333	0.558225	1956.901342	0.000000	0.000000	0.000000	0.000000	0.000003	0.000003
947.990000	538.700000	1970.333333	0.558235	1955.444656	0.000000	0.000000	0.000000	0.000000	0.000006	0.000006
948.090000	538.600000	1983.750000	0.558245	1956.441360	0.000000	0.000000	0.000000	0.000000	0.000014	0.000014
948.190000	538.500000	1891.750000	0.558255	1959.968079	0.000000	0.000000	0.000000	0.000000	0.000030	0.000030
948.290000	538.400000	1956.916667	0.558264	1962.544067	0.000000	0.000000	0.000000	0.000000	0.000063	0.000063
948.390000	538.300000	2033.583333	0.558274	1962.620692	0.000000	0.000000	0.000000	0.000000	0.000130	0.000130
948.490000	538.200000	2010.583333	0.558284	1963.095998	0.000000	0.000000	0.000000	0.000000	0.000266	0.000266
948.590000	538.100000	1876.416667	0.558294	1961.654755	0.000000	0.000000	0.000000	0.000000	0.000532	0.000532
948.690000	538.000000	1991.416667	0.558303	1958.128036	0.000000	0.000000	0.000000	0.000000	0.001043	0.001043
948.790000	537.900000	1962.666667	0.558313	1955.015325	0.000000	0.000000	0.000000	0.000001	0.002023	0.002023
948.890000	537.800000	1928.166667	0.558323	1954.724035	0.000000	0.000000	0.000000	0.000001	0.003855	0.003856
948.990000	537.700000	1916.666667	0.558333	1916.666667	0.000000	0.000000	0.000000	0.000004	0.007194	0.007198
949.090000	537.600000	1991.416667	0.558342	1916.527573	0.000000	0.000000	0.000000	0.000008	0.013276	0.013284
949.190000	537.500000	1978.000000	0.558352	1916.410589	0.000000	0.000000	0.000000	0.000019	0.024110	0.024129
949.290000	537.400000	1958.833333	0.558362	1916.326009	0.000000	0.000000	0.000000	0.000043	0.042890	0.042933
949.390000	537.300000	1909.000000	0.558372	1916.329987	0.000000	0.000000	0.000000	0.000096	0.075303	0.075399
949.490000	537.200000	1989.500000	0.558381	1916.184575	0.000000	0.000000	0.000000	0.000210	0.130236	0.130447
949.590000	537.100000	1983.750000	0.558391	1916.047002	0.000000	0.000000	0.000000	0.000454	0.220961	0.221416
949.690000	537.000000	1974.166667	0.558401	1915.924403	0.000000	0.000000	0.000000	0.000963	0.369258	0.370222
949.790000	536.900000	1985.666667	0.558411	1915.778290	0.000000	0.000000	0.000000	0.001999	0.608157	0.610157
949.890000	536.800000	2052.750000	0.558421	1915.506887	0.000000	0.000000	0.000000	0.004097	0.983933	0.988031
949.990000	536.700000	1956.916667	0.558430	1915.408035	0.000000	0.000000	0.000000	0.008278	1.565893	1.574172
950.090000	536.600000	1974.166667	0.558440	1915.275024	0.000000	0.000000	0.000001	0.016368	2.456291	2.472660
950.190000	536.500000	1960.750000	0.558450	1915.164124	0.000000	0.000000	0.000002	0.031864	3.788572	3.820439
950.290000	536.400000	2045.083333	0.558460	1914.896581	0.000000	0.000000	0.000006	0.061323	5.742955	5.804284
950.390000	536.300000	2071.916667	0.558469	1914.577098	0.000000	0.000000	0.000013	0.115513	8.578554	8.694080
950.490000	536.200000	2033.583333	0.558479	1914.324997	0.000000	0.000000	0.000029	0.213798	12.605968	12.819795
950.590000	536.100000	2024.000000	0.558489	1914.087636	0.000000	0.000000	0.000063	0.391922	18.193800	18.585786
950.690000	536.000000	2045.083333	0.558499	1913.808980	0.000000	0.000001	0.000136	0.703673	25.858704	26.562515
950.790000	535.900000	2073.833333	0.558508	1913.475108	0.000000	0.000002	0.000291	1.240529	36.150689	37.391509
950.890000	535.800000	2066.166667	0.558518	1913.152466	0.000000	0.000004	0.000608	2.163083	49.619706	51.783399
950.990000	535.700000	2112.166667	0.558528	1912.742788	0.000000	0.000010	0.001250	3.702353	66.959411	70.663023
951.090000	535.600000	2146.666667	0.558538	1912.267131	0.000000	0.000022	0.002541	6.221773	88.780855	95.005189
951.190000	535.500000	2116.000000	0.558547	1911.844467	0.000000	0.000049	0.005055	10.318765	115.483020	125.806884
951.290000	535.400000	2108.333333	0.558557	1911.432917	0.000000	0.000107	0.009876	16.835772	147.367951	164.213698
951.390000	535.300000	2142.833333	0.558567	1910.955388	0.000000	0.000230	0.019111	26.970865	184.376191	211.366400
951.490000	535.200000	2192.666667	0.558577	1910.383570	0.000000	0.000486	0.036230	42.570949	225.867933	268.475586
951.590000	535.100000	2292.333333	0.558586	1909.626333	0.000000	0.001005	0.067282	66.196163	270.690152	336.954597
951.690000	535.000000	2317.250000	0.558596	1908.820079	0.000000	0.002055	0.123955	101.076237	317.044175	418.246404
951.790000	534.900000	2438.000000	0.558606	1907.789449	0.000000	0.004132	0.223953	151.870243	362.486425	514.584757
951.890000	534.800000	2541.500000	0.558616	1906.565796	0.000000	0.008141	0.396360	224.944096	404.161992	629.510590
951.990000	534.700000	2595.166667	0.558625	1905.239548	0.000000	0.015819	0.694307	327.167273	438.888678	766.766103
952.090000	534.600000	2802.166667	0.558635	1903.530528	0.000000	0.030305	1.195265	467.749872	463.832836	932.808291
952.190000	534.500000	3049.416667	0.558645	1901.364217	0.000000	0.056840	2.017701	659.105331	476.957745	1138.137583
952.290000	534.400000	3340.750000	0.558655	1898.659546	0.000000	0.105058	3.360973	911.786199	476.781537	1392.033681
952.390000	534.300000	3752.833333	0.558664	1895.194712	0.000000	0.191758	5.512841	1238.849269	463.335595	1707.889445
952.490000	534.200000	4176.416667	0.558674	1890.947255	0.000000	0.342839	8.874753	1655.649633	438.114419	2102.981781
952.590000	534.100000	4580.833333	0.558684	1885.951335	0.000000	0.603277	14.067992	2171.336497	403.170348	2589.178019
952.690000	534.000000	5196.083333	0.558694	1879.819967	0.000001	1.048030	21.984233	2792.930074	361.362062	3177.324453
952.790000	533.900000	5782.583333	0.558704	1872.603923	0.000004	1.786704	33.739936	3524.177246	315.863543	3875.567383
952.890000	533.800000	6614.416667	0.558713	1863.852580	0.000010	2.995013	50.914646	4356.121012	269.521306	4679.551961
952.990000	533.700000	7687.750000	0.558723	1853.122335	0.000028	4.951699	75.774466	5268.639648	224.766353	5574.131795
953.090000	533.600000	8490.833333	0.558733	1840.903585	0.000075	8.048727	110.789883	6230.686523	183.377060	6532.902181
953.190000	533.500000	9483.666667	0.558743	1826.847717	0.000197	12.856263	159.108470	7195.365540	146.494226	7513.825134
953.290000	533.400000	10281.000000	0.558752	1811.308024	0.000506	20.236550	225.273801	8105.834147	114.743841	8466.088867
953.390000	533.300000	11170.333333	0.558762	1794.115112	0.001259	31.354555	313.301446	8898.421672	88.169686	9331.248617
953.490000	533.200000	11766.416667	0.558772	1775.801025	0.003044	47.723226	427.791981	9506.113566	66.467420	10048.099731
953.590000	533.100000	12283.916667	0.558782	1756.509888	0.007247	71.521913	574.627874	9881.542521	49.235435	10576.935018
953.690000	533.000000	12577.166667	0.558791	1736.647868	0.016790	105.570069	757.777985	9989.806112	35.854412	10889.025065
953.790000	532.900000	12665.333333	0.558801	1716.590251	0.037771	153.031997	980.109563	9811.626302	25.635095	10970.441284
953.890000	532.800000	12625.083333	0.558811	1696.571004	0.083233	218.232033	1243.764002	9374.113444	18.030382	10854.223714
953.990000	532.700000	12322.250000	0.558821	1677.072103	0.179264	306.465220	1546.704727	8715.096436	12.487259	10580.933065
954.090000	532.600000	12036.666667	0.558830	1658.059855	0.375593	422.533109	1882.534348	7886.162435	8.493968	10200.099447
954.190000	532.500000	11409.916667	0.558840	1640.162231	0.766853	572.424772	2240.975932	6956.072327	5.684459	9775.924642
954.290000	532.400000	11061.083333	0.558850	1622.870117	1.535221	762.437518	2605.892232	5986.774312	3.748462	9360.387004
954.390000	532.300000	10714.166667	0.558860	1606.183512	2.995633	996.450714	2956.842509	5032.934570	2.429194	8991.652344
954.490000	532.200000	10192.833333	0.558869	1590.420614	5.688926	1277.426046	3270.594899	4138.035136	1.548089	8693.292480
954.590000	532.100000	9753.916667	0.558879	1575.433553	10.574857	1606.139877	3521.349508	3329.747182	0.972395	8468.784180
954.690000	532.000000	9719.416667	0.558889	1560.482992	19.201204	1977.886292	3689.382589	2625.486125	0.600751	8312.557129
954.790000	531.900000	9803.750000	0.558899	1545.351807	33.969269	2383.129567	3760.265096	2031.150065	0.364625	8208.879313
954.890000	531.800000	9625.500000	0.558908	1530.521037	58.638693	2807.084208	3723.636220	1541.125407	0.218123	8130.703084
954.990000	531.700000	9393.583333	0.558918	1516.088949	99.016703	3228.413493	3586.019694	1147.880600	0.128503	8061.458822
955.090000	531.600000	9531.583333	0.558928	1501.378906	163.075195	3621.645549	3360.410339	841.135437	0.074269	7986.341024
955.190000	531.500000	9537.333333	0.558938	1486.633301	261.708848	3958.304586	3064.465027	605.133746	0.042292	7889.654175
955.290000	531.400000	9251.750000	0.558948	1472.384644	410.410374	4210.299459	2723.127563	427.570822	0.023762	7771.431966
955.390000	531.300000	9035.166667	0.558957	1458.507060	627.879481	4357.651632	2360.474436	297.878298	0.013078	7643.897359
955.490000	531.200000	8845.416667	0.558967	1444.952820	935.618774	4385.708150	1998.011993	203.839149	0.007086	7523.185262
955.590000	531.100000	8655.666667	0.558977	1431.722392	1358.386495	4289.473328	1653.550003	137.016223	0.003795	7438.429850
955.690000	531.000000	8649.916667	0.558987	1418.479797	1921.342753	4081.579569	1339.020020	90.839445	0.001990	7432.783732
955.790000	530.900000	9169.333333	0.558996	1404.264364	2642.451152	3779.535411	1062.144511	59.219124	0.001026	7543.350972
955.890000	530.800000	9374.416667	0.559006	1389.649780	3528.774017	3407.433014	826.458677	37.909581	0.000523	7800.575500
955.990000	530.700000	9723.250000	0.559016	1374.372599	4572.242961	2995.067281	630.736056	23.924721	0.000261	8221.971232
956.090000	530.600000	10212.000000	0.559026	1358.175456	5736.062988	2569.233409	472.359745	14.869079	0.000128	8792.525838
956.190000	530.500000	10794.666667	0.559035	1340.886149	6953.244588	2153.282115	347.914921	9.068827	0.000062	9463.510783
956.290000	530.400000	11415.666667	0.559045	1322.431681	8128.528117	1765.220637	251.715749	5.446068	0.000030	10150.910929
956.390000	530.300000	11902.500000	0.559055	1303.056315	9144.752645	1416.541606	178.793157	3.227809	0.000014	10743.314412
956.490000	530.200000	12347.166667	0.559065	1282.834920	9885.800741	1114.143219	125.139256	1.875828	0.000006	11126.958455
956.590000	530.100000	12364.416667	0.559074	1262.548014	10258.562459	859.748184	86.114284	1.071098	0.000003	11205.495931
956.690000	530.000000	12241.750000	0.559084	1242.452026	10205.651978	650.759338	58.191986	0.605500	0.000001	10915.208903
956.790000	529.900000	11695.500000	0.559094	1223.320923	9737.215088	483.716761	38.755185	0.335303	0.000001	10260.022420
956.890000	529.800000	10580.000000	0.559104	1206.197266	8920.107707	353.638190	25.402450	0.182028	0.000000	9299.330688
956.990000	529.700000	9474.083333	0.559113	1191.067952	7854.505615	253.834974	16.351709	0.098066	0.000000	8124.790243
957.090000	529.600000	8189.916667	0.559123	1178.261007	6659.502787	179.051487	10.367131	0.051754	0.000000	6848.973429
957.190000	529.500000	6882.750000	0.559133	1167.823222	5448.068848	124.470912	6.476370	0.026749	0.000000	5579.042786
957.290000	529.400000	5681.000000	0.559143	1159.565552	4308.496806	84.989621	3.973347	0.013698	0.000000	4397.473470
957.390000	529.300000	4609.583333	0.559152	1153.253560	3301.322164	57.037050	2.397738	0.006890	0.000000	3360.763631
957.490000	529.200000	3706.833333	0.559162	1148.581451	2454.837280	37.740842	1.427756	0.003390	0.000000	2494.009155
957.590000	529.100000	2982.333333	0.559172	1145.226349	1772.873617	24.550909	0.835040	0.001648	0.000000	1798.261144
957.690000	529.000000	2399.666667	0.559182	1142.931122	1245.743139	15.691023	0.479368	0.000790	0.000000	1261.914429
957.790000	528.900000	2052.750000	0.559192	1141.266439	852.894440	9.885821	0.272050	0.000370	0.000000	863.052633
957.890000	528.800000	1920.500000	0.559201	1139.840871	568.852137	6.130910	0.151694	0.000171	0.000000	575.134883
957.990000	528.700000	1606.166667	0.559211	1138.987590	369.624879	3.732825	0.082846	0.000078	0.000000	373.440636
958.090000	528.600000	1462.416667	0.559221	1138.395884	234.510978	2.238586	0.044778	0.000035	0.000000	236.794375
958.190000	528.500000	1314.833333	0.559231	1138.072891	145.270997	1.323953	0.023799	0.000015	0.000000	146.618756
958.290000	528.400000	1307.166667	0.559240	1137.763468	87.682287	0.767914	0.012381	0.000007	0.000000	88.462585
958.390000	528.300000	1301.416667	0.559250	1137.463989	51.676636	0.438057	0.006363	0.000003	0.000000	52.121062
958.490000	528.200000	1230.500000	0.559260	1137.293777	29.776294	0.247106	0.003221	0.000001	0.000000	30.026623
958.590000	528.100000	1205.583333	0.559270	1137.168722	16.732241	0.136546	0.001597	0.000000	0.000000	16.870383
958.690000	528.000000	1192.166667	0.559279	1137.068115	9.164880	0.074078	0.000780	0.000000	0.000000	9.239737
958.790000	527.900000	1196.000000	0.559289	1136.960256	4.909170	0.039826	0.000376	0.000000	0.000000	4.949372
958.890000	527.800000	1192.166667	0.559299	1136.859299	2.569926	0.020973	0.000177	0.000000	0.000000	2.591077
958.990000	527.700000	1240.083333	0.559309	1136.670486	1.309099	0.010831	0.000082	0.000000	0.000000	1.320012
959.090000	527.600000	1105.916667	0.559318	1136.726639	0.651379	0.005537	0.000038	0.000000	0.000000	0.656953
959.190000	527.500000	1182.583333	0.559328	1136.642761	0.317333	0.002779	0.000017	0.000000	0.000000	0.320129
959.290000	527.400000	1169.166667	0.559338	1136.583333	0.150545	0.001366	0.000007	0.000000	0.000000	0.151919
959.390000	527.300000	1136.583333	0.559348	1136.583333	0.069547	0.000663	0.000003	0.000000	0.000000	0.070213
959.490000	527.200000	1117.416667	0.559357	1136.767232	0.031440	0.000317	0.000001	0.000000	0.000000	0.031759
959.590000	527.100000	1144.250000	0.559367	1127.904638	0.013892	0.000148	0.000001	0.000000	0.000000	0.014041
959.690000	527.000000	1111.666667	0.559377	1119.011276	0.005959	0.000068	0.000000	0.000000	0.000000	0.006027
959.790000	526.900000	1140.416667	0.559387	1110.823329	0.002497	0.000031	0.000000	0.000000	0.000000	0.002528
959.890000	526.800000	1090.583333	0.559396	1103.248611	0.001026	0.000014	0.000000	0.000000	0.000000	0.001040
959.990000	526.700000	1059.916667	0.559406	1097.069280	0.000410	0.000006	0.000000	0.000000	0.000000	0.000416
960.090000	526.600000	1096.333333	0.559416	1092.392726	0.000159	0.000003	0.000000	0.000000	0.000000	0.000162
960.190000	526.500000	1069.500000	0.559426	1090.092702	0.000061	0.000001	0.000000	0.000000	0.000000	0.000062
960.290000	526.400000	1090.583333	0.559435	1088.957957	0.000023	0.000000	0.000000	0.000000	0.000000	0.000023
960.390000	526.300000	1146.166667	0.559445	1088.911982	0.000008	0.000000	0.000000	0.000000	0.000000	0.000008
960.490000	526.200000	1056.083333	0.559455	1090.920598	0.000003	0.000000	0.000000	0.000000	0.000000	0.000003
960.590000	526.100000	1059.916667	0.559465	1094.937948	0.000001	0.000000	0.000000	0.000000	0.000000	0.000001
960.690000	526.000000	1069.500000	0.559475	1099.737335	0.000000	0.000000	0.000000	0.000000	0.000000	0.000000
960.790000	525.900000	1128.916667	0.559484	1105.303319	0.000000	0.000000	0.000000	0.000000	0.000000	0.000000
960.890000	525.800000	1151.916667	0.559494	1111.237335	0.000000	0.000000	0.000000	0.000000	0.000000	0.000000
960.990000	525.700000	1096.333333	0.559504	1114.932627	0.000000	0.000000	0.000000	0.000000	0.000000	0.000000
961.090000	525.600000	1155.750000	0.559514	1115.300659	0.000000	0.000000	0.000000	0.000000	0.000000	0.000000
961.190000	525.500000	1105.916667	0.559523	1112.893361	0.000000	0.000000	0.000000	0.000000	0.000000	0.000000
961.290000	525.400000	1102.083333	0.559533	1108.170715	0.000000	0.000000	0.000000	0.000000	0.000000	0.000000
961.390000	525.300000	1105.916667	0.559543	1099.737335	0.000000	0.000000	0.000000	0.000000	0.000000	0.000000
961.490000	525.200000	1130.833333	0.559553	1088.927307	0.000000	0.000000	0.000000	0.000000	0.000000	0.000000
961.590000	525.100000	1058.000000	0.559562	1076.722010	0.000000	0.000000	0.000000	0.000000	0.000000	0.000000
961.690000	525.000000	1042.666667	0.559572	1063.290019	0.000000	0.000000	0.000000	0.000000	0.000000	0.000000
961.790000	524.900000	1079.083333	0.559582	1049.183263	0.000000	0.000000	0.000000	0.000000	0.000000	0.000000
961.890000	524.800000	1065.666667	0.559592	1037.713913	0.000000	0.000000	0.000000	0.000000	0.000000	0.000000
961.990000	524.700000	985.166667	0.559601	1031.105250	0.000000	0.000000	0.000000	0.000000	0.000000	0.000000
962.090000	524.600000	933.416667	0.559611	1029.893997	0.000000	0.000000	0.000000	0.000000	0.000000	0.000000
962.190000	524.500000	1002.416667	0.559621	1033.558640	0.000000	0.000000	0.000000	0.000000	0.000000	0.000000
962.290000	524.400000	1081.000000	0.559631	1040.673375	0.000000	0.000000	0.000000	0.000000	0.000000	0.000000
962.390000	524.300000	1100.166667	0.559640	1048.002660	0.000000	0.000000	0.000000	0.000000	0.000000	0.000000
962.490000	524.200000	1073.333333	0.559650	1052.525965	0.000000	0.000000	0.000000	0.000000	0.000000	0.000000
962.590000	524.100000	1059.916667	0.559660	1052.679331	0.000000	0.000000	0.000000	0.000000	0.000000	0.000000
962.690000	524.000000	1052.250000	0.559670	1049.137288	0.000000	0.000000	0.000000	0.000000	0.000000	0.000000
962.790000	523.900000	1042.666667	0.559679	1043.341314	0.000000	0.000000	0.000000	0.000000	0.000000	0.000000
962.890000	523.800000	1031.166667	0.559689	1038.342702	0.000000	0.000000	0.000000	0.000000	0.000000	0.000000
962.990000	523.700000	990.916667	0.559699	1035.368032	0.000000	0.000000	0.000000	0.000000	0.000000	0.000000
963.090000	523.600000	1059.916667	0.559709	1036.134628	0.000000	0.000000	0.000000	0.000000	0.000000	0.000000
963.190000	523.500000	996.666667	0.559719	1040.412618	0.000000	0.000000	0.000000	0.000000	0.000000	0.000000
963.290000	523.400000	1048.416667	0.559728	1047.772669	0.000000	0.000000	0.000000	0.000000	0.000000	0.000000
963.390000	523.300000	1038.833333	0.559738	1055.101954	0.000000	0.000000	0.000000	0.000000	0.000000	0.000000
963.490000	523.200000	1119.333333	0.559748	1061.971375	0.000000	0.000000	0.000000	0.000000	0.000000	0.000000
963.590000	523.100000	1086.750000	0.559758	1067.077377	0.000000	0.000000	0.000000	0.000000	0.000000	0.000000
963.690000	523.000000	1050.333333	0.559767	1070.282038	0.000000	0.000000	0.000000	0.000000	0.000000	0.000000
963.790000	522.900000	1069.500000	0.559777	1071.401342	0.000000	0.000000	0.000000	0.000000	0.000000	0.000000
