# Supplementary material for: Enhancing the Longevity and Structural Stability of Humidity Sensors: Iron Thin Films with Nitride Bonding Synthesized via Magnetic Field-Assisted Sparking Discharge
Source: Sensors (Basel). 2024 Aug 23;24(17):5466. doi: 10.3390/s24175466 (PMC11397896; doi:10.3390/s24175466)
Supplement: Supplementary file 1 [file sensors-24-05466-s001.zip › XPS_7-1-2024/8.Fresh O2 magnet/survey]

Dataset wide:51(7-1-2024)
Dwell Time (s)	0.100000
Number of sweeps	1
Kinetic Energy(eV)	Binding Energy(eV)	Intensity(cps)	Transmission Value	Background(cps)
283.690000	1203.000000	84280.000000	4.361546	84460.292969
284.690000	1202.000000	83730.000000	4.360870	84521.484375
285.690000	1201.000000	84990.000000	4.360194	84591.425781
286.690000	1200.000000	84910.000000	4.359518	84650.126953
287.690000	1199.000000	85160.000000	4.358842	84652.548828
288.690000	1198.000000	85210.000000	4.358166	84589.736328
289.690000	1197.000000	85330.000000	4.357490	84462.128906
290.690000	1196.000000	85700.000000	4.356814	84277.705078
291.690000	1195.000000	85360.000000	4.356138	84064.414062
292.690000	1194.000000	83540.000000	4.355462	83864.082031
293.690000	1193.000000	82950.000000	4.354786	83664.736328
294.690000	1192.000000	84160.000000	4.354110	83474.443359
295.690000	1191.000000	85050.000000	4.353434	83278.671875
296.690000	1190.000000	85280.000000	4.352758	83070.302734
297.690000	1189.000000	84230.000000	4.352082	82828.652344
298.690000	1188.000000	83940.000000	4.351406	82592.441406
299.690000	1187.000000	83860.000000	4.350730	82374.365234
300.690000	1186.000000	81940.000000	4.350054	82221.923828
301.690000	1185.000000	81030.000000	4.349378	82143.818359
302.690000	1184.000000	82390.000000	4.348702	82161.455078
303.690000	1183.000000	83430.000000	4.348026	82250.937500
304.690000	1182.000000	82520.000000	4.347350	82386.992188
305.690000	1181.000000	82900.000000	4.346674	82527.890625
306.690000	1180.000000	82320.000000	4.345998	82654.072266
307.690000	1179.000000	83060.000000	4.345322	82738.632812
308.690000	1178.000000	83330.000000	4.344646	82785.732422
309.690000	1177.000000	82820.000000	4.343970	82814.726562
310.690000	1176.000000	82650.000000	4.342086	82842.958984
311.690000	1175.000000	82350.000000	4.339862	82892.539062
312.690000	1174.000000	82480.000000	4.337639	82978.076172
313.690000	1173.000000	83460.000000	4.335415	83094.804688
314.690000	1172.000000	85100.000000	4.333191	83222.626953
315.690000	1171.000000	83610.000000	4.330967	83348.164062
316.690000	1170.000000	84290.000000	4.328743	83451.943359
317.690000	1169.000000	84550.000000	4.326520	83524.609375
318.690000	1168.000000	84180.000000	4.324296	83570.126953
319.690000	1167.000000	83640.000000	4.322072	83604.726562
320.690000	1166.000000	83270.000000	4.319848	83631.748047
321.690000	1165.000000	84990.000000	4.317624	83662.353516
322.690000	1164.000000	83430.000000	4.315401	83690.771484
323.690000	1163.000000	84320.000000	4.313177	83703.544922
324.690000	1162.000000	84060.000000	4.310953	83678.603516
325.690000	1161.000000	83660.000000	4.308729	83622.490234
326.690000	1160.000000	83280.000000	4.306505	83518.144531
327.690000	1159.000000	83920.000000	4.304281	83389.394531
328.690000	1158.000000	83160.000000	4.302058	83261.162109
329.690000	1157.000000	82970.000000	4.299834	83174.335938
330.690000	1156.000000	82020.000000	4.297610	83122.822266
331.690000	1155.000000	83570.000000	4.295386	83131.123047
332.690000	1154.000000	84120.000000	4.293162	83183.662109
333.690000	1153.000000	84590.000000	4.290939	83259.570312
334.690000	1152.000000	84950.000000	4.288715	83325.712891
335.690000	1151.000000	84380.000000	4.286491	83379.902344
336.690000	1150.000000	84880.000000	4.284267	83410.771484
337.690000	1149.000000	82990.000000	4.282043	83417.001953
338.690000	1148.000000	83930.000000	4.279820	83407.226562
339.690000	1147.000000	84270.000000	4.277596	83388.847656
340.690000	1146.000000	83840.000000	4.275372	83372.773438
341.690000	1145.000000	83000.000000	4.273148	83368.173828
342.690000	1144.000000	84350.000000	4.270924	83381.025391
343.690000	1143.000000	83750.000000	4.268700	83422.968750
344.690000	1142.000000	82580.000000	4.266477	83498.115234
345.690000	1141.000000	85060.000000	4.264253	83598.281250
346.690000	1140.000000	84320.000000	4.262029	83699.384766
347.690000	1139.000000	84560.000000	4.259805	83798.125000
348.690000	1138.000000	85210.000000	4.257581	83880.898438
349.690000	1137.000000	84700.000000	4.255358	83930.136719
350.690000	1136.000000	84700.000000	4.253134	83958.046875
351.690000	1135.000000	83240.000000	4.250910	83976.308594
352.690000	1134.000000	84030.000000	4.248686	83984.638672
353.690000	1133.000000	83920.000000	4.246462	83977.148438
354.690000	1132.000000	84640.000000	4.244239	83991.279297
355.690000	1131.000000	84620.000000	4.242015	84007.001953
356.690000	1130.000000	84550.000000	4.239791	84048.574219
357.690000	1129.000000	83080.000000	4.237567	84131.142578
358.690000	1128.000000	83820.000000	4.235343	84262.363281
359.690000	1127.000000	84680.000000	4.233120	84402.919922
360.690000	1126.000000	85160.000000	4.231518	84562.802734
361.690000	1125.000000	85590.000000	4.230093	84711.308594
362.690000	1124.000000	84740.000000	4.228667	84816.699219
363.690000	1123.000000	85480.000000	4.227242	84878.906250
364.690000	1122.000000	85850.000000	4.225816	84921.992188
365.690000	1121.000000	85750.000000	4.224390	84948.427734
366.690000	1120.000000	86110.000000	4.222965	84961.083984
367.690000	1119.000000	85170.000000	4.221539	84982.099609
368.690000	1118.000000	85880.000000	4.220114	85011.855469
369.690000	1117.000000	85820.000000	4.218688	85027.236328
370.690000	1116.000000	86250.000000	4.217263	85012.851562
371.690000	1115.000000	86570.000000	4.215837	84980.468750
372.690000	1114.000000	84730.000000	4.214411	84932.539062
373.690000	1113.000000	84950.000000	4.212986	84865.468750
374.690000	1112.000000	85110.000000	4.211560	84819.414062
375.690000	1111.000000	83970.000000	4.210135	84822.060547
376.690000	1110.000000	84290.000000	4.208709	84875.185547
377.690000	1109.000000	84890.000000	4.207283	84961.464844
378.690000	1108.000000	85830.000000	4.205858	85087.841797
379.690000	1107.000000	86230.000000	4.204432	85215.878906
380.690000	1106.000000	85690.000000	4.203007	85320.800781
381.690000	1105.000000	85140.000000	4.201581	85385.048828
382.690000	1104.000000	85870.000000	4.200156	85420.986328
383.690000	1103.000000	85410.000000	4.198730	85425.292969
384.690000	1102.000000	86240.000000	4.197304	85411.650391
385.690000	1101.000000	85690.000000	4.195879	85398.369141
386.690000	1100.000000	84790.000000	4.194453	85400.078125
387.690000	1099.000000	86400.000000	4.193028	85420.966797
388.690000	1098.000000	86310.000000	4.191602	85443.232422
389.690000	1097.000000	85790.000000	4.190177	85468.652344
390.690000	1096.000000	85680.000000	4.188751	85481.689453
391.690000	1095.000000	85530.000000	4.187325	85476.289062
392.690000	1094.000000	86560.000000	4.185900	85438.583984
393.690000	1093.000000	85830.000000	4.184474	85408.730469
394.690000	1092.000000	84120.000000	4.183049	85368.564453
395.690000	1091.000000	85880.000000	4.181623	85326.796875
396.690000	1090.000000	85420.000000	4.180197	85282.402344
397.690000	1089.000000	85290.000000	4.178772	85248.681641
398.690000	1088.000000	85460.000000	4.177346	85191.640625
399.690000	1087.000000	85340.000000	4.175921	85155.595703
400.690000	1086.000000	84020.000000	4.174495	85138.154297
401.690000	1085.000000	85550.000000	4.173070	85148.642578
402.690000	1084.000000	85700.000000	4.171644	85175.283203
403.690000	1083.000000	85790.000000	4.170218	85235.439453
404.690000	1082.000000	85200.000000	4.168793	85270.800781
405.690000	1081.000000	85640.000000	4.167367	85281.757812
406.690000	1080.000000	85620.000000	4.165942	85264.160156
407.690000	1079.000000	84660.000000	4.164516	85232.685547
408.690000	1078.000000	85350.000000	4.163091	85179.638672
409.690000	1077.000000	85870.000000	4.161665	85173.681641
410.690000	1076.000000	83450.000000	4.160433	85216.640625
411.690000	1075.000000	85680.000000	4.159256	85316.201172
412.690000	1074.000000	87600.000000	4.158079	85464.003906
413.690000	1073.000000	87720.000000	4.156902	85649.003906
414.690000	1072.000000	86390.000000	4.155725	85811.738281
415.690000	1071.000000	86030.000000	4.154548	85949.638672
416.690000	1070.000000	85960.000000	4.153371	86040.166016
417.690000	1069.000000	86350.000000	4.152194	86079.892578
418.690000	1068.000000	86620.000000	4.151017	86089.404297
419.690000	1067.000000	85380.000000	4.149840	86094.345703
420.690000	1066.000000	87120.000000	4.148663	86097.851562
421.690000	1065.000000	86140.000000	4.147486	86112.285156
422.690000	1064.000000	87050.000000	4.146309	86133.037109
423.690000	1063.000000	86860.000000	4.145132	86149.873047
424.690000	1062.000000	85410.000000	4.143954	86153.408203
425.690000	1061.000000	87910.000000	4.142777	86135.605469
426.690000	1060.000000	88030.000000	4.141600	86104.345703
427.690000	1059.000000	86790.000000	4.140423	86070.283203
428.690000	1058.000000	86120.000000	4.139246	86051.582031
429.690000	1057.000000	85200.000000	4.138069	86052.363281
430.690000	1056.000000	87330.000000	4.136892	86085.771484
431.690000	1055.000000	87580.000000	4.135715	86147.939453
432.690000	1054.000000	87280.000000	4.134538	86252.255859
433.690000	1053.000000	85730.000000	4.133361	86370.068359
434.690000	1052.000000	87020.000000	4.132184	86515.937500
435.690000	1051.000000	85960.000000	4.131007	86679.814453
436.690000	1050.000000	87060.000000	4.129830	87060.000000
437.690000	1049.000000	87310.000000	4.128653	87125.810547
438.690000	1048.000000	88410.000000	4.127476	87191.611328
439.690000	1047.000000	88230.000000	4.126299	87257.421875
440.690000	1046.000000	88730.000000	4.125122	87323.222656
441.690000	1045.000000	89780.000000	4.123945	87389.033203
442.690000	1044.000000	88730.000000	4.122767	87454.833984
443.690000	1043.000000	88630.000000	4.121590	87520.644531
444.690000	1042.000000	87130.000000	4.120413	87586.455078
445.690000	1041.000000	88260.000000	4.119236	87652.255859
446.690000	1040.000000	88030.000000	4.118059	87718.066406
447.690000	1039.000000	88080.000000	4.116882	87783.867188
448.690000	1038.000000	87970.000000	4.115705	87849.677734
449.690000	1037.000000	87860.000000	4.114528	87915.488281
450.690000	1036.000000	88160.000000	4.113351	87981.289062
451.690000	1035.000000	87580.000000	4.112174	88047.099609
452.690000	1034.000000	88050.000000	4.110997	88112.900391
453.690000	1033.000000	87550.000000	4.109820	88178.710938
454.690000	1032.000000	88780.000000	4.108643	88244.511719
455.690000	1031.000000	87880.000000	4.107466	88310.322266
456.690000	1030.000000	88250.000000	4.106289	88376.132812
457.690000	1029.000000	87720.000000	4.105112	88441.933594
458.690000	1028.000000	89060.000000	4.103935	88507.744141
459.690000	1027.000000	88710.000000	4.102758	88573.544922
460.690000	1026.000000	89340.000000	4.101019	88639.355469
461.690000	1025.000000	87450.000000	4.099123	88705.166016
462.690000	1024.000000	88400.000000	4.097227	88770.966797
463.690000	1023.000000	89360.000000	4.095330	88836.777344
464.690000	1022.000000	90750.000000	4.093434	88902.578125
465.690000	1021.000000	91460.000000	4.091538	88968.388672
466.690000	1020.000000	88650.000000	4.089641	89034.189453
467.690000	1019.000000	89100.000000	4.087745	89100.000000
468.690000	1018.000000	88380.000000	4.085848	89035.468750
469.690000	1017.000000	88890.000000	4.083952	89147.509766
470.690000	1016.000000	89920.000000	4.082056	89277.382812
471.690000	1015.000000	91290.000000	4.080159	89418.535156
472.690000	1014.000000	90110.000000	4.078263	89567.988281
473.690000	1013.000000	89200.000000	4.076367	89706.572266
474.690000	1012.000000	90240.000000	4.074470	89861.953125
475.690000	1011.000000	89230.000000	4.072574	90011.210938
476.690000	1010.000000	90580.000000	4.070677	90151.064453
477.690000	1009.000000	90610.000000	4.068781	90270.097656
478.690000	1008.000000	91420.000000	4.066885	90367.949219
479.690000	1007.000000	90780.000000	4.064988	90417.246094
480.690000	1006.000000	90480.000000	4.063092	90433.144531
481.690000	1005.000000	91570.000000	4.061196	90424.746094
482.690000	1004.000000	90190.000000	4.059299	90402.470703
483.690000	1003.000000	91960.000000	4.057403	90376.083984
484.690000	1002.000000	91690.000000	4.055507	90359.326172
485.690000	1001.000000	92850.000000	4.053610	90350.371094
486.690000	1000.000000	91640.000000	4.051714	90343.964844
487.690000	999.000000	93320.000000	4.049817	90327.841797
488.690000	998.000000	93330.000000	4.047921	90288.261719
489.690000	997.000000	93200.000000	4.046025	90209.658203
490.690000	996.000000	92370.000000	4.044128	90083.154297
491.690000	995.000000	92970.000000	4.042232	89918.115234
492.690000	994.000000	92600.000000	4.040336	89727.324219
493.690000	993.000000	92080.000000	4.038439	89526.767578
494.690000	992.000000	90210.000000	4.036543	89335.117188
495.690000	991.000000	88550.000000	4.034646	89162.626953
496.690000	990.000000	89040.000000	4.032750	88984.892578
497.690000	989.000000	90430.000000	4.030854	88794.306641
498.690000	988.000000	88890.000000	4.028957	88578.720703
499.690000	987.000000	88580.000000	4.027061	88336.064453
500.690000	986.000000	87470.000000	4.025165	88064.062500
501.690000	985.000000	87900.000000	4.023268	87788.876953
502.690000	984.000000	88330.000000	4.021372	87512.500000
503.690000	983.000000	91910.000000	4.019476	87238.623047
504.690000	982.000000	92320.000000	4.017579	86953.369141
505.690000	981.000000	91610.000000	4.015683	86650.830078
506.690000	980.000000	92930.000000	4.013786	86316.865234
507.690000	979.000000	95650.000000	4.011890	85953.417969
508.690000	978.000000	98500.000000	4.009994	85560.107422
509.690000	977.000000	97100.000000	4.008097	85150.576172
510.690000	976.000000	98350.000000	4.007377	84734.570312
511.690000	975.000000	100720.000000	4.006989	84319.462891
512.690000	974.000000	99170.000000	4.006601	83907.773438
513.690000	973.000000	95340.000000	4.006213	83509.814453
514.690000	972.000000	91570.000000	4.005825	83111.572266
515.690000	971.000000	89260.000000	4.005438	82706.914062
516.690000	970.000000	87840.000000	4.005050	82282.421875
517.690000	969.000000	85630.000000	4.004662	81827.250977
518.690000	968.000000	82780.000000	4.004274	81318.212891
519.690000	967.000000	81240.000000	4.003886	80781.342773
520.690000	966.000000	79750.000000	4.003498	80221.713867
521.690000	965.000000	80050.000000	4.003110	79670.932617
522.690000	964.000000	78490.000000	4.002722	79151.250000
523.690000	963.000000	78370.000000	4.002334	78712.543945
524.690000	962.000000	77640.000000	4.001946	78344.814453
525.690000	961.000000	78420.000000	4.001558	78067.875977
526.690000	960.000000	77840.000000	4.001170	77877.680664
527.690000	959.000000	77370.000000	4.000782	77779.785156
528.690000	958.000000	76750.000000	4.000394	77726.040039
529.690000	957.000000	78210.000000	4.000006	77716.381836
530.690000	956.000000	78840.000000	3.999618	77717.607422
531.690000	955.000000	78280.000000	3.999230	77704.799805
532.690000	954.000000	78130.000000	3.998842	77655.961914
533.690000	953.000000	77380.000000	3.998454	77600.869141
534.690000	952.000000	76930.000000	3.998066	77535.781250
535.690000	951.000000	78650.000000	3.997678	77482.539062
536.690000	950.000000	79740.000000	3.997290	77457.666016
537.690000	949.000000	79000.000000	3.996902	77470.073242
538.690000	948.000000	77510.000000	3.996514	77508.261719
539.690000	947.000000	78630.000000	3.996126	77581.401367
540.690000	946.000000	77470.000000	3.995738	77687.958984
541.690000	945.000000	77390.000000	3.995350	77823.491211
542.690000	944.000000	80320.000000	3.994962	77980.668945
543.690000	943.000000	79260.000000	3.994574	78150.942383
544.690000	942.000000	79690.000000	3.994186	78318.608398
545.690000	941.000000	79640.000000	3.993798	78470.649414
546.690000	940.000000	81380.000000	3.993410	78600.903320
547.690000	939.000000	81440.000000	3.993022	78704.282227
548.690000	938.000000	80680.000000	3.992634	78781.479492
549.690000	937.000000	80720.000000	3.992246	78818.071289
550.690000	936.000000	79190.000000	3.991858	78803.066406
551.690000	935.000000	79220.000000	3.991470	78732.045898
552.690000	934.000000	78770.000000	3.991082	78618.198242
553.690000	933.000000	79280.000000	3.990694	78464.916992
554.690000	932.000000	78790.000000	3.990306	78316.147461
555.690000	931.000000	77190.000000	3.989918	78201.181641
556.690000	930.000000	77880.000000	3.989530	78139.990234
557.690000	929.000000	80230.000000	3.989142	78126.103516
558.690000	928.000000	79370.000000	3.988754	78155.273438
559.690000	927.000000	80060.000000	3.988366	78188.833008
560.690000	926.000000	80450.000000	3.987622	78205.971680
561.690000	925.000000	78240.000000	3.986777	78185.317383
562.690000	924.000000	79340.000000	3.985933	78120.791016
563.690000	923.000000	79570.000000	3.985088	78031.494141
564.690000	922.000000	77590.000000	3.984244	77941.777344
565.690000	921.000000	77310.000000	3.983399	77867.011719
566.690000	920.000000	77700.000000	3.982555	77828.613281
567.690000	919.000000	77690.000000	3.981710	77838.315430
568.690000	918.000000	77800.000000	3.980865	77872.207031
569.690000	917.000000	78400.000000	3.980021	77921.840820
570.690000	916.000000	77640.000000	3.979176	77972.939453
571.690000	915.000000	78180.000000	3.978332	78003.476562
572.690000	914.000000	78450.000000	3.977487	78009.506836
573.690000	913.000000	78600.000000	3.976643	78000.839844
574.690000	912.000000	78910.000000	3.975798	77969.936523
575.690000	911.000000	78110.000000	3.974954	77916.948242
576.690000	910.000000	78940.000000	3.974109	77848.657227
577.690000	909.000000	78830.000000	3.973264	77757.373047
578.690000	908.000000	80550.000000	3.972420	77639.721680
579.690000	907.000000	79670.000000	3.971575	77493.520508
580.690000	906.000000	79330.000000	3.970731	77329.516602
581.690000	905.000000	79310.000000	3.969886	77152.670898
582.690000	904.000000	79410.000000	3.969042	76969.179688
583.690000	903.000000	79100.000000	3.968197	76782.656250
584.690000	902.000000	79750.000000	3.967353	76603.886719
585.690000	901.000000	79380.000000	3.966508	76414.194336
586.690000	900.000000	79590.000000	3.965663	76207.734375
587.690000	899.000000	78540.000000	3.964819	75979.882812
588.690000	898.000000	78810.000000	3.963974	75722.670898
589.690000	897.000000	79190.000000	3.963130	75427.958984
590.690000	896.000000	80180.000000	3.962285	75117.109375
591.690000	895.000000	79010.000000	3.961441	74790.507812
592.690000	894.000000	78290.000000	3.960596	74446.904297
593.690000	893.000000	77920.000000	3.959752	74094.257812
594.690000	892.000000	78570.000000	3.958907	73727.402344
595.690000	891.000000	78620.000000	3.958062	73321.030273
596.690000	890.000000	77430.000000	3.957218	72867.045898
597.690000	889.000000	77130.000000	3.956373	72372.114258
598.690000	888.000000	75140.000000	3.955529	71819.208984
599.690000	887.000000	72860.000000	3.954684	71235.986328
600.690000	886.000000	70110.000000	3.953840	70654.155273
601.690000	885.000000	69530.000000	3.952995	70112.128906
602.690000	884.000000	69390.000000	3.952151	69614.746094
603.690000	883.000000	69540.000000	3.951306	69215.209961
604.690000	882.000000	67750.000000	3.950462	68896.962891
605.690000	881.000000	68920.000000	3.949617	68659.843750
606.690000	880.000000	69160.000000	3.948772	68461.079102
607.690000	879.000000	69240.000000	3.947928	68297.998047
608.690000	878.000000	67820.000000	3.947083	68120.839844
609.690000	877.000000	68220.000000	3.946239	67926.718750
610.690000	876.000000	67730.000000	3.946477	67690.078125
611.690000	875.000000	67750.000000	3.947021	67441.718750
612.690000	874.000000	67020.000000	3.947565	67187.958984
613.690000	873.000000	66400.000000	3.948109	66949.360352
614.690000	872.000000	66990.000000	3.948653	66740.478516
615.690000	871.000000	66180.000000	3.949197	66583.759766
616.690000	870.000000	66230.000000	3.949741	66466.718750
617.690000	869.000000	66580.000000	3.950286	66384.638672
618.690000	868.000000	66070.000000	3.950830	66326.123047
619.690000	867.000000	66630.000000	3.951374	66275.649414
620.690000	866.000000	66090.000000	3.951918	66221.845703
621.690000	865.000000	66030.000000	3.952462	66161.054688
622.690000	864.000000	66360.000000	3.953006	66081.406250
623.690000	863.000000	67270.000000	3.953550	65991.015625
624.690000	862.000000	66640.000000	3.954094	65892.592773
625.690000	861.000000	66430.000000	3.954638	65780.634766
626.690000	860.000000	66690.000000	3.955182	65649.790039
627.690000	859.000000	67170.000000	3.955726	65505.488281
628.690000	858.000000	67810.000000	3.956270	65340.029297
629.690000	857.000000	67570.000000	3.956814	65150.673828
630.690000	856.000000	67140.000000	3.957358	64938.525391
631.690000	855.000000	69460.000000	3.957902	64705.561523
632.690000	854.000000	68300.000000	3.958446	64446.245117
633.690000	853.000000	68560.000000	3.958990	64152.207031
634.690000	852.000000	69760.000000	3.959534	63819.868164
635.690000	851.000000	68640.000000	3.960078	63455.122070
636.690000	850.000000	69190.000000	3.960622	63065.664062
637.690000	849.000000	69470.000000	3.961166	62664.853516
638.690000	848.000000	69470.000000	3.961710	62272.309570
639.690000	847.000000	68820.000000	3.962254	61898.471680
640.690000	846.000000	69390.000000	3.962798	61538.168945
641.690000	845.000000	68190.000000	3.963342	61185.292969
642.690000	844.000000	66990.000000	3.963886	60825.327148
643.690000	843.000000	66690.000000	3.964430	60442.099609
644.690000	842.000000	66730.000000	3.964974	60024.663086
645.690000	841.000000	65700.000000	3.965518	59572.075195
646.690000	840.000000	64820.000000	3.966062	59082.495117
647.690000	839.000000	64480.000000	3.966606	58557.114258
648.690000	838.000000	63660.000000	3.967151	58000.727539
649.690000	837.000000	63170.000000	3.967695	57411.386719
650.690000	836.000000	61820.000000	3.968239	56791.357422
651.690000	835.000000	63160.000000	3.968783	56143.164062
652.690000	834.000000	59150.000000	3.969327	55480.742188
653.690000	833.000000	56970.000000	3.969871	54806.044922
654.690000	832.000000	55310.000000	3.970415	54141.459961
655.690000	831.000000	52950.000000	3.970959	53495.410156
656.690000	830.000000	52850.000000	3.971503	52881.284180
657.690000	829.000000	52510.000000	3.972047	52305.859375
658.690000	828.000000	51700.000000	3.972591	51786.914062
659.690000	827.000000	50810.000000	3.973135	51325.590820
660.690000	826.000000	50510.000000	3.972404	50930.532227
661.690000	825.000000	50220.000000	3.971314	50597.680664
662.690000	824.000000	51640.000000	3.970224	50321.162109
663.690000	823.000000	50450.000000	3.969133	50098.242188
664.690000	822.000000	49270.000000	3.968043	49915.478516
665.690000	821.000000	49770.000000	3.966953	49760.800781
666.690000	820.000000	49330.000000	3.965863	49631.362305
667.690000	819.000000	49410.000000	3.964772	49513.398438
668.690000	818.000000	50060.000000	3.963682	49392.441406
669.690000	817.000000	49340.000000	3.962592	49275.678711
670.690000	816.000000	49050.000000	3.961502	49171.616211
671.690000	815.000000	48670.000000	3.960411	49086.875000
672.690000	814.000000	48690.000000	3.959321	49045.620117
673.690000	813.000000	48810.000000	3.958231	49051.044922
674.690000	812.000000	49210.000000	3.957141	49096.679688
675.690000	811.000000	49250.000000	3.956050	49168.110352
676.690000	810.000000	50280.000000	3.954960	49255.727539
677.690000	809.000000	50210.000000	3.953870	49332.963867
678.690000	808.000000	49720.000000	3.952780	49393.027344
679.690000	807.000000	49280.000000	3.951689	49429.438477
680.690000	806.000000	49560.000000	3.950599	49445.971680
681.690000	805.000000	50650.000000	3.949509	49431.601562
682.690000	804.000000	49840.000000	3.948419	49402.084961
683.690000	803.000000	49470.000000	3.947328	49374.067383
684.690000	802.000000	48700.000000	3.946238	49360.102539
685.690000	801.000000	49170.000000	3.945148	49361.962891
686.690000	800.000000	49510.000000	3.944058	49405.004883
687.690000	799.000000	49130.000000	3.942967	49477.543945
688.690000	798.000000	50030.000000	3.941877	49565.366211
689.690000	797.000000	49550.000000	3.940787	49661.186523
690.690000	796.000000	49650.000000	3.939697	49764.843750
691.690000	795.000000	49780.000000	3.938606	49852.275391
692.690000	794.000000	51550.000000	3.937516	49932.416992
693.690000	793.000000	51010.000000	3.936426	50001.137695
694.690000	792.000000	51820.000000	3.935336	50050.961914
695.690000	791.000000	51920.000000	3.934245	50071.035156
696.690000	790.000000	52400.000000	3.933155	50063.115234
697.690000	789.000000	53390.000000	3.932065	50011.884766
698.690000	788.000000	54510.000000	3.930975	49926.953125
699.690000	787.000000	55090.000000	3.929884	49820.322266
700.690000	786.000000	54760.000000	3.928606	49707.128906
701.690000	785.000000	55040.000000	3.927274	49596.855469
702.690000	784.000000	55410.000000	3.925942	49504.418945
703.690000	783.000000	55110.000000	3.924610	49412.416992
704.690000	782.000000	53690.000000	3.923278	49303.325195
705.690000	781.000000	52990.000000	3.921947	49158.525391
706.690000	780.000000	50360.000000	3.920615	48968.549805
707.690000	779.000000	49800.000000	3.919283	48728.608398
708.690000	778.000000	48590.000000	3.917951	48468.588867
709.690000	777.000000	47810.000000	3.916619	48208.320312
710.690000	776.000000	47870.000000	3.915287	47970.971680
711.690000	775.000000	47710.000000	3.913956	47770.166016
712.690000	774.000000	46990.000000	3.912624	47609.458008
713.690000	773.000000	47750.000000	3.911292	47452.607422
714.690000	772.000000	47850.000000	3.909960	47298.466797
715.690000	771.000000	48150.000000	3.908628	47125.131836
716.690000	770.000000	48480.000000	3.907296	46932.993164
717.690000	769.000000	47060.000000	3.905965	46711.494141
718.690000	768.000000	47170.000000	3.904633	46512.221680
719.690000	767.000000	45260.000000	3.903301	46325.429688
720.690000	766.000000	46820.000000	3.901969	46178.935547
721.690000	765.000000	46370.000000	3.900637	46065.908203
722.690000	764.000000	46100.000000	3.899306	46011.704102
723.690000	763.000000	45530.000000	3.897974	45966.562500
724.690000	762.000000	46490.000000	3.896642	45945.361328
725.690000	761.000000	46080.000000	3.895310	45934.697266
726.690000	760.000000	45510.000000	3.893978	45934.609375
727.690000	759.000000	46030.000000	3.892646	45927.421875
728.690000	758.000000	46000.000000	3.891315	45946.489258
729.690000	757.000000	45320.000000	3.889983	45970.874023
730.690000	756.000000	46650.000000	3.888651	45998.208008
731.690000	755.000000	46870.000000	3.887319	46032.910156
732.690000	754.000000	45930.000000	3.885987	46068.979492
733.690000	753.000000	46370.000000	3.884655	46084.653320
734.690000	752.000000	45920.000000	3.883324	46095.776367
735.690000	751.000000	46860.000000	3.881992	46090.644531
736.690000	750.000000	46440.000000	3.880660	46057.626953
737.690000	749.000000	47550.000000	3.879328	46004.750977
738.690000	748.000000	45890.000000	3.877996	45942.397461
739.690000	747.000000	46600.000000	3.876664	45862.114258
740.690000	746.000000	47850.000000	3.875333	45773.168945
741.690000	745.000000	46530.000000	3.874001	45673.398438
742.690000	744.000000	48300.000000	3.872669	45550.878906
743.690000	743.000000	48920.000000	3.871337	45384.594727
744.690000	742.000000	49130.000000	3.870005	49130.000000
745.690000	741.000000	49050.000000	3.868673	48279.165039
746.690000	740.000000	48650.000000	3.867342	47428.334961
747.690000	739.000000	48680.000000	3.866010	46577.500000
748.690000	738.000000	47480.000000	3.864678	45726.665039
749.690000	737.000000	46940.000000	3.863346	44875.834961
750.690000	736.000000	48140.000000	3.862014	44025.000000
751.690000	735.000000	49120.000000	3.860683	43174.165039
752.690000	734.000000	50070.000000	3.859351	42323.334961
753.690000	733.000000	50250.000000	3.858019	41472.500000
754.690000	732.000000	50690.000000	3.856687	40621.667480
755.690000	731.000000	48480.000000	3.855355	39770.832520
756.690000	730.000000	49210.000000	3.854023	38920.000000
757.690000	729.000000	49960.000000	3.852692	38069.167480
758.690000	728.000000	52360.000000	3.851360	37218.332520
759.690000	727.000000	55080.000000	3.850028	36367.500000
760.690000	726.000000	57930.000000	3.850115	35516.665039
761.690000	725.000000	59670.000000	3.850601	34665.832520
762.690000	724.000000	57280.000000	3.851088	33815.000000
763.690000	723.000000	52220.000000	3.851575	32964.165039
764.690000	722.000000	45540.000000	3.852062	32113.332520
765.690000	721.000000	43490.000000	3.852548	31262.500000
766.690000	720.000000	44660.000000	3.853035	30411.665039
767.690000	719.000000	45240.000000	3.853522	29560.832520
768.690000	718.000000	43730.000000	3.854009	28710.000000
769.690000	717.000000	43260.000000	3.854495	27859.165039
770.690000	716.000000	41770.000000	3.854982	27008.332520
771.690000	715.000000	42080.000000	3.855469	26157.500000
772.690000	714.000000	46810.000000	3.855956	25306.665039
773.690000	713.000000	52340.000000	3.856442	24455.832520
774.690000	712.000000	58120.000000	3.856929	23605.000000
775.690000	711.000000	61170.000000	3.857416	22754.165039
776.690000	710.000000	53680.000000	3.857903	21903.332520
777.690000	709.000000	34320.000000	3.858389	21052.500000
778.690000	708.000000	21550.000000	3.858876	20201.666260
779.690000	707.000000	19160.000000	3.859363	19350.832520
780.690000	706.000000	18500.000000	3.859850	18499.998779
781.690000	705.000000	19020.000000	3.860337	19285.390625
782.690000	704.000000	18920.000000	3.860823	18856.488037
783.690000	703.000000	18420.000000	3.861310	18592.633057
784.690000	702.000000	17630.000000	3.861797	18436.879883
785.690000	701.000000	18410.000000	3.862284	18364.799805
786.690000	700.000000	19130.000000	3.862770	18350.079346
787.690000	699.000000	18390.000000	3.863257	18358.320312
788.690000	698.000000	18710.000000	3.863744	18356.986084
789.690000	697.000000	18730.000000	3.864231	18361.280518
790.690000	696.000000	17770.000000	3.864717	18356.960449
791.690000	695.000000	18490.000000	3.865204	18341.226807
792.690000	694.000000	18360.000000	3.865691	18330.400391
793.690000	693.000000	18120.000000	3.866178	18340.799561
794.690000	692.000000	19380.000000	3.866664	18358.507080
795.690000	691.000000	18480.000000	3.867151	18395.920410
796.690000	690.000000	18200.000000	3.867638	18450.239258
797.690000	689.000000	18480.000000	3.868125	18508.986816
798.690000	688.000000	18690.000000	3.868611	18566.719971
799.690000	687.000000	18660.000000	3.869098	18621.679688
800.690000	686.000000	18800.000000	3.869585	18662.906494
801.690000	685.000000	18850.000000	3.870072	18695.839844
802.690000	684.000000	18400.000000	3.870558	18722.800293
803.690000	683.000000	18860.000000	3.871045	18742.160645
804.690000	682.000000	18850.000000	3.871532	18767.760010
805.690000	681.000000	18510.000000	3.872019	18802.640381
806.690000	680.000000	19070.000000	3.872506	18837.440186
807.690000	679.000000	18800.000000	3.872992	18870.479736
808.690000	678.000000	18920.000000	3.873479	18904.160156
809.690000	677.000000	18760.000000	3.873966	18914.720459
810.690000	676.000000	19340.000000	3.873047	18896.960449
811.690000	675.000000	19240.000000	3.871733	18862.399902
812.690000	674.000000	18510.000000	3.870418	18816.480713
813.690000	673.000000	18660.000000	3.869104	18756.560059
814.690000	672.000000	18690.000000	3.867789	18712.000732
815.690000	671.000000	18320.000000	3.866474	18694.479980
816.690000	670.000000	18710.000000	3.865160	18697.440186
817.690000	669.000000	18970.000000	3.863845	18722.320557
818.690000	668.000000	18760.000000	3.862531	18777.600098
819.690000	667.000000	18310.000000	3.861216	18841.999512
820.690000	666.000000	19120.000000	3.859901	18908.399658
821.690000	665.000000	18940.000000	3.858587	18970.000000
822.690000	664.000000	19360.000000	3.857272	19009.599609
823.690000	663.000000	19400.000000	3.855958	19015.198975
824.690000	662.000000	18680.000000	3.854643	18994.799805
825.690000	661.000000	19080.000000	3.853328	18948.719482
826.690000	660.000000	19040.000000	3.852014	18890.639648
827.690000	659.000000	18830.000000	3.850699	18847.359619
828.690000	658.000000	18430.000000	3.849384	18834.799805
829.690000	657.000000	18300.000000	3.848070	18852.239990
830.690000	656.000000	19200.000000	3.846755	18903.280029
831.690000	655.000000	19050.000000	3.845441	18984.000244
832.690000	654.000000	19090.000000	3.844126	19077.680664
833.690000	653.000000	19200.000000	3.842811	19167.919922
834.690000	652.000000	19160.000000	3.841497	19251.120605
835.690000	651.000000	19390.000000	3.840182	19320.639648
836.690000	650.000000	19420.000000	3.838868	19364.239502
837.690000	649.000000	19650.000000	3.837553	19377.679443
838.690000	648.000000	19620.000000	3.836238	19364.160156
839.690000	647.000000	19210.000000	3.834924	19332.239990
840.690000	646.000000	19200.000000	3.833609	19280.639648
841.690000	645.000000	19320.000000	3.832294	19226.560059
842.690000	644.000000	18980.000000	3.830980	19176.479492
843.690000	643.000000	19160.000000	3.829665	19135.520020
844.690000	642.000000	18850.000000	3.828351	19093.599854
845.690000	641.000000	19700.000000	3.827036	19067.359619
846.690000	640.000000	18590.000000	3.825721	19047.280273
847.690000	639.000000	19230.000000	3.824407	19044.720459
848.690000	638.000000	18630.000000	3.823092	19057.199707
849.690000	637.000000	18720.000000	3.821778	19085.200195
850.690000	636.000000	19630.000000	3.820463	19110.880127
851.690000	635.000000	19310.000000	3.819148	19137.840576
852.690000	634.000000	19210.000000	3.817834	19148.239746
853.690000	633.000000	19450.000000	3.816519	19149.599609
854.690000	632.000000	18510.000000	3.815205	19152.239990
855.690000	631.000000	19050.000000	3.813890	19162.480469
856.690000	630.000000	19250.000000	3.812575	19177.359619
857.690000	629.000000	19370.000000	3.811261	19205.760498
858.690000	628.000000	19390.000000	3.809946	19238.320312
859.690000	627.000000	19160.000000	3.808631	19268.000488
860.690000	626.000000	19250.000000	3.807317	19297.680664
861.690000	625.000000	19200.000000	3.806002	19325.200195
862.690000	624.000000	19340.000000	3.804688	19344.160156
863.690000	623.000000	19560.000000	3.803373	19354.479980
864.690000	622.000000	19500.000000	3.802058	19357.840576
865.690000	621.000000	19350.000000	3.800744	19352.800293
866.690000	620.000000	19520.000000	3.799429	19354.400635
867.690000	619.000000	18850.000000	3.798115	19375.200195
868.690000	618.000000	19160.000000	3.796800	19419.520264
869.690000	617.000000	19520.000000	3.795485	19486.719971
870.690000	616.000000	19560.000000	3.795252	19571.679688
871.690000	615.000000	20030.000000	3.795324	19656.960449
872.690000	614.000000	19780.000000	3.795395	19733.120117
873.690000	613.000000	19760.000000	3.795467	19798.399658
874.690000	612.000000	19760.000000	3.795538	19849.599609
875.690000	611.000000	19800.000000	3.795610	19886.400146
876.690000	610.000000	20090.000000	3.795681	19915.760498
877.690000	609.000000	19950.000000	3.795753	19935.839844
878.690000	608.000000	20180.000000	3.795825	19943.759766
879.690000	607.000000	20000.000000	3.795896	19943.759766
880.690000	606.000000	19670.000000	3.795968	19948.000488
881.690000	605.000000	19660.000000	3.796039	19950.639648
882.690000	604.000000	20230.000000	3.796111	19953.280029
883.690000	603.000000	20190.000000	3.796183	19960.959473
884.690000	602.000000	19880.000000	3.796254	19977.359619
885.690000	601.000000	19700.000000	3.796326	19991.120605
886.690000	600.000000	20260.000000	3.796397	20008.640137
887.690000	599.000000	19890.000000	3.796469	20040.479736
888.690000	598.000000	19990.000000	3.796541	20084.799805
889.690000	597.000000	20030.000000	3.796612	20125.920410
890.690000	596.000000	20350.000000	3.796684	20166.319580
891.690000	595.000000	20470.000000	3.796755	20204.880371
892.690000	594.000000	19730.000000	3.796827	20221.519775
893.690000	593.000000	20900.000000	3.796899	20209.119873
894.690000	592.000000	20220.000000	3.796970	20187.440186
895.690000	591.000000	19660.000000	3.797042	20149.320068
896.690000	590.000000	20600.000000	3.797113	20103.000488
897.690000	589.000000	20790.000000	3.797185	20059.920654
898.690000	588.000000	20410.000000	3.797256	20038.320312
899.690000	587.000000	19560.000000	3.797328	20033.559570
900.690000	586.000000	20100.000000	3.797400	20067.280273
901.690000	585.000000	20890.000000	3.797471	20125.880127
902.690000	584.000000	20560.000000	3.797543	20218.959961
903.690000	583.000000	19950.000000	3.797614	20333.079834
904.690000	582.000000	20330.000000	3.797686	20451.918945
905.690000	581.000000	21090.000000	3.797758	20554.960938
906.690000	580.000000	20640.000000	3.797829	20642.199707
907.690000	579.000000	20880.000000	3.797901	20694.040527
908.690000	578.000000	20720.000000	3.797972	20702.719727
909.690000	577.000000	20850.000000	3.798044	20679.040527
910.690000	576.000000	20590.000000	3.796924	20628.479004
911.690000	575.000000	20690.000000	3.795468	20552.600098
912.690000	574.000000	20570.000000	3.794012	20462.199707
913.690000	573.000000	20270.000000	3.792556	20369.039307
914.690000	572.000000	20150.000000	3.791100	20281.040039
915.690000	571.000000	19950.000000	3.789644	20195.399170
916.690000	570.000000	20590.000000	3.788188	20124.479980
917.690000	569.000000	20810.000000	3.786732	20072.280273
918.690000	568.000000	19950.000000	3.785276	20041.600342
919.690000	567.000000	19700.000000	3.783820	20019.431152
920.690000	566.000000	20160.000000	3.782364	20013.020020
921.690000	565.000000	19990.000000	3.780907	20004.860840
922.690000	564.000000	20190.000000	3.779451	19979.073486
923.690000	563.000000	20260.000000	3.777995	19922.237549
924.690000	562.000000	19850.000000	3.776539	19839.345703
925.690000	561.000000	20710.000000	3.775083	19718.508301
926.690000	560.000000	21520.000000	3.773627	19564.716797
927.690000	559.000000	21510.000000	3.772171	19388.461914
928.690000	558.000000	21640.000000	3.770715	19199.600830
929.690000	557.000000	22230.000000	3.769259	18997.741699
930.690000	556.000000	22430.000000	3.767803	18796.408691
931.690000	555.000000	22570.000000	3.766347	18600.850830
932.690000	554.000000	22380.000000	3.764891	18410.260010
933.690000	553.000000	21780.000000	3.763435	18217.225342
934.690000	552.000000	21260.000000	3.761979	18018.471680
935.690000	551.000000	20320.000000	3.760523	17799.139404
936.690000	550.000000	19540.000000	3.759067	17552.672119
937.690000	549.000000	18890.000000	3.757611	17279.270020
938.690000	548.000000	18100.000000	3.756155	16984.320068
939.690000	547.000000	18530.000000	3.754699	16669.190674
940.690000	546.000000	17870.000000	3.753243	16338.472900
941.690000	545.000000	17070.000000	3.751787	15987.296143
942.690000	544.000000	15760.000000	3.750331	15600.721436
943.690000	543.000000	15540.000000	3.748875	15175.566406
944.690000	542.000000	14960.000000	3.747418	14714.813232
945.690000	541.000000	14460.000000	3.745962	14236.380615
946.690000	540.000000	13360.000000	3.744506	13762.926025
947.690000	539.000000	12950.000000	3.743050	13329.246826
948.690000	538.000000	12200.000000	3.741594	12200.000000
949.690000	537.000000	12820.000000	3.740138	11739.166260
950.690000	536.000000	13490.000000	3.738682	11278.333740
951.690000	535.000000	15740.000000	3.737226	10817.500000
952.690000	534.000000	28050.000000	3.735770	10356.666260
953.690000	533.000000	57100.000000	3.734314	9895.833130
954.690000	532.000000	69620.000000	3.732858	9435.000000
955.690000	531.000000	62340.000000	3.731402	8974.166870
956.690000	530.000000	63200.000000	3.729946	8513.333740
957.690000	529.000000	38830.000000	3.728490	8052.500000
958.690000	528.000000	12420.000000	3.727034	7591.666870
959.690000	527.000000	7650.000000	3.725578	7130.833740
960.690000	526.000000	6670.000000	3.724122	6670.000000
961.690000	525.000000	6540.000000	3.722666	7120.749512
962.690000	524.000000	6700.000000	3.721210	6868.755493
963.690000	523.000000	6680.000000	3.719754	6712.722778
964.690000	522.000000	6460.000000	3.718298	6625.256958
965.690000	521.000000	6580.000000	3.716842	6577.120361
966.690000	520.000000	6630.000000	3.715385	6557.600098
967.690000	519.000000	6400.000000	3.713929	6557.120361
968.690000	518.000000	6450.000000	3.712473	6557.839966
969.690000	517.000000	6870.000000	3.711017	6559.520264
970.690000	516.000000	6470.000000	3.710301	6571.920166
971.690000	515.000000	6270.000000	3.709794	6585.440063
972.690000	514.000000	6820.000000	3.709287	6592.319946
973.690000	513.000000	6750.000000	3.708779	6599.199829
974.690000	512.000000	6650.000000	3.708272	6609.600220
975.690000	511.000000	6310.000000	3.707765	6610.000000
976.690000	510.000000	6680.000000	3.707257	6602.640381
977.690000	509.000000	6760.000000	3.706750	6588.320312
978.690000	508.000000	6610.000000	3.706242	6564.320068
979.690000	507.000000	6630.000000	3.705735	6525.839844
980.690000	506.000000	6540.000000	3.705228	6487.440186
981.690000	505.000000	6170.000000	3.704720	6454.799805
982.690000	504.000000	6500.000000	3.704213	6441.279907
983.690000	503.000000	6130.000000	3.703706	6450.720215
984.690000	502.000000	6470.000000	3.703198	6484.479980
985.690000	501.000000	6560.000000	3.702691	6532.399902
986.690000	500.000000	6560.000000	3.702184	6588.240356
987.690000	499.000000	6750.000000	3.701676	6629.600220
988.690000	498.000000	6980.000000	3.701169	6648.800049
989.690000	497.000000	6650.000000	3.700662	6645.839844
990.690000	496.000000	6540.000000	3.700154	6623.839722
991.690000	495.000000	6580.000000	3.699647	6580.800171
992.690000	494.000000	6730.000000	3.699140	6533.599854
993.690000	493.000000	6360.000000	3.698632	6491.119995
994.690000	492.000000	6210.000000	3.698125	6453.839722
995.690000	491.000000	6480.000000	3.697618	6420.559692
996.690000	490.000000	6620.000000	3.697110	6398.880005
997.690000	489.000000	6190.000000	3.696603	6383.919678
998.690000	488.000000	6380.000000	3.696096	6376.079712
999.690000	487.000000	6260.000000	3.695588	6375.200195
1000.690000	486.000000	6440.000000	3.695081	6382.080078
1001.690000	485.000000	6530.000000	3.694573	6400.559692
1002.690000	484.000000	6080.000000	3.694066	6429.119873
1003.690000	483.000000	6430.000000	3.693559	6454.160156
1004.690000	482.000000	6850.000000	3.693051	6476.480103
1005.690000	481.000000	6400.000000	3.692544	6500.720215
1006.690000	480.000000	6410.000000	3.692037	6511.359863
1007.690000	479.000000	6880.000000	3.691529	6510.399780
1008.690000	478.000000	6320.000000	3.691022	6513.040161
1009.690000	477.000000	6280.000000	3.690515	6519.359741
1010.690000	476.000000	6460.000000	3.689336	6519.920044
1011.690000	475.000000	6840.000000	3.687968	6524.639893
1012.690000	474.000000	6650.000000	3.686600	6537.200317
1013.690000	473.000000	6300.000000	3.685232	6552.479858
1014.690000	472.000000	6450.000000	3.683863	6565.360107
1015.690000	471.000000	6630.000000	3.682495	6580.960083
1016.690000	470.000000	6640.000000	3.681127	6596.640015
1017.690000	469.000000	6630.000000	3.679759	6599.600220
1018.690000	468.000000	6830.000000	3.678391	6585.839844
1019.690000	467.000000	6720.000000	3.677023	6567.280273
1020.690000	466.000000	6270.000000	3.675655	6543.439941
1021.690000	465.000000	6450.000000	3.674287	6516.640015
1022.690000	464.000000	6490.000000	3.672919	6501.920166
1023.690000	463.000000	6310.000000	3.671551	6504.160156
1024.690000	462.000000	6590.000000	3.670182	6508.880005
1025.690000	461.000000	6870.000000	3.668814	6521.840210
1026.690000	460.000000	6210.000000	3.667446	6540.079956
1027.690000	459.000000	6520.000000	3.666078	6552.000122
1028.690000	458.000000	6620.000000	3.664710	6555.280151
1029.690000	457.000000	6670.000000	3.663342	6561.519775
1030.690000	456.000000	6620.000000	3.661974	6561.040039
1031.690000	455.000000	6640.000000	3.660606	6555.359497
1032.690000	454.000000	6350.000000	3.659238	6554.879761
1033.690000	453.000000	6310.000000	3.657869	6560.719604
1034.690000	452.000000	6670.000000	3.656501	6565.599976
1035.690000	451.000000	6970.000000	3.655133	6576.079712
1036.690000	450.000000	6530.000000	3.653765	6599.199829
1037.690000	449.000000	6170.000000	3.652397	6627.200317
1038.690000	448.000000	6680.000000	3.651029	6655.440063
1039.690000	447.000000	6730.000000	3.649661	6682.399902
1040.690000	446.000000	7010.000000	3.648293	6706.640015
1041.690000	445.000000	6700.000000	3.646925	6714.160156
1042.690000	444.000000	6860.000000	3.645556	6707.919922
1043.690000	443.000000	6760.000000	3.644188	6700.560303
1044.690000	442.000000	6270.000000	3.642820	6704.320068
1045.690000	441.000000	6550.000000	3.641452	6715.200195
1046.690000	440.000000	6970.000000	3.640084	6742.239990
1047.690000	439.000000	6670.000000	3.638716	6780.800171
1048.690000	438.000000	6920.000000	3.637348	6815.679932
1049.690000	437.000000	6870.000000	3.635980	6832.000122
1050.690000	436.000000	7120.000000	3.634612	6830.640259
1051.690000	435.000000	6840.000000	3.633243	6805.040283
1052.690000	434.000000	6730.000000	3.631875	6764.479980
1053.690000	433.000000	6580.000000	3.630507	6722.559814
1054.690000	432.000000	6630.000000	3.629139	6687.600098
1055.690000	431.000000	6860.000000	3.627771	6666.160278
1056.690000	430.000000	6420.000000	3.626403	6670.720215
1057.690000	429.000000	6220.000000	3.625035	6691.439819
1058.690000	428.000000	6900.000000	3.623667	6711.040039
1059.690000	427.000000	7250.000000	3.622299	6725.199585
1060.690000	426.000000	6810.000000	3.622221	6730.079956
1061.690000	425.000000	6530.000000	3.622506	6715.520020
1062.690000	424.000000	6700.000000	3.622792	6688.479614
1063.690000	423.000000	6650.000000	3.623078	6667.279663
1064.690000	422.000000	6570.000000	3.623364	6660.960083
1065.690000	421.000000	6430.000000	3.623650	6666.160278
1066.690000	420.000000	6690.000000	3.623936	6682.720337
1067.690000	419.000000	6900.000000	3.624222	6708.880005
1068.690000	418.000000	6700.000000	3.624508	6731.040039
1069.690000	417.000000	6880.000000	3.624794	6735.759888
1070.690000	416.000000	6850.000000	3.625079	6728.720093
1071.690000	415.000000	6480.000000	3.625365	6714.559937
1072.690000	414.000000	6800.000000	3.625651	6691.119995
1073.690000	413.000000	6830.000000	3.625937	6669.982910
1074.690000	412.000000	6480.000000	3.626223	6664.977417
1075.690000	411.000000	6390.000000	3.626509	6675.942993
1076.690000	410.000000	6610.000000	3.626795	6700.479736
1077.690000	409.000000	6980.000000	3.627081	6980.000000
1078.690000	408.000000	6770.000000	3.627366	6952.307739
1079.690000	407.000000	8070.000000	3.627652	6924.615479
1080.690000	406.000000	7790.000000	3.627938	6896.923218
1081.690000	405.000000	7060.000000	3.628224	6869.230957
1082.690000	404.000000	7140.000000	3.628510	6841.538696
1083.690000	403.000000	6900.000000	3.628796	6813.846436
1084.690000	402.000000	6810.000000	3.629082	6786.153564
1085.690000	401.000000	7090.000000	3.629368	6758.461304
1086.690000	400.000000	7260.000000	3.629653	6730.769043
1087.690000	399.000000	7280.000000	3.629939	6703.076782
1088.690000	398.000000	6530.000000	3.630225	6675.384521
1089.690000	397.000000	6870.000000	3.630511	6647.692261
1090.690000	396.000000	6620.000000	3.630797	6620.000000
1091.690000	395.000000	6720.000000	3.631083	6813.679810
1092.690000	394.000000	6960.000000	3.631369	6801.359863
1093.690000	393.000000	6790.000000	3.631655	6793.599854
1094.690000	392.000000	6850.000000	3.631940	6783.839722
1095.690000	391.000000	6900.000000	3.632226	6763.280029
1096.690000	390.000000	6910.000000	3.632512	6747.360229
1097.690000	389.000000	6210.000000	3.632798	6741.199951
1098.690000	388.000000	6630.000000	3.633084	6745.679932
1099.690000	387.000000	6770.000000	3.633370	6757.680054
1100.690000	386.000000	7110.000000	3.631929	6782.399902
1101.690000	385.000000	6730.000000	3.630000	6801.439819
1102.690000	384.000000	6960.000000	3.628072	6813.839722
1103.690000	383.000000	6690.000000	3.626144	6820.000000
1104.690000	382.000000	6740.000000	3.624216	6826.480103
1105.690000	381.000000	6860.000000	3.622287	6829.119873
1106.690000	380.000000	6830.000000	3.620359	6834.879761
1107.690000	379.000000	6910.000000	3.618431	6842.080078
1108.690000	378.000000	6850.000000	3.616502	6853.839722
1109.690000	377.000000	6810.000000	3.614574	6864.959717
1110.690000	376.000000	6970.000000	3.612646	6885.360107
1111.690000	375.000000	6690.000000	3.610718	6913.839722
1112.690000	374.000000	6930.000000	3.608789	6951.920166
1113.690000	373.000000	6900.000000	3.606861	6984.240112
1114.690000	372.000000	7370.000000	3.604933	7012.559814
1115.690000	371.000000	6790.000000	3.603005	7017.360229
1116.690000	370.000000	7550.000000	3.601076	6999.039917
1117.690000	369.000000	6870.000000	3.599148	6955.839844
1118.690000	368.000000	7030.000000	3.597220	6910.960083
1119.690000	367.000000	6500.000000	3.595292	6869.840088
1120.690000	366.000000	6540.000000	3.593363	6851.600342
1121.690000	365.000000	6970.000000	3.591435	6859.520264
1122.690000	364.000000	6780.000000	3.589507	6898.959961
1123.690000	363.000000	7020.000000	3.587578	6956.159668
1124.690000	362.000000	7100.000000	3.585650	7024.240112
1125.690000	361.000000	6900.000000	3.583722	7091.679688
1126.690000	360.000000	7340.000000	3.581794	7155.360107
1127.690000	359.000000	7070.000000	3.579865	7203.200073
1128.690000	358.000000	7540.000000	3.577937	7233.120117
1129.690000	357.000000	7450.000000	3.576009	7249.840088
1130.690000	356.000000	7010.000000	3.574081	7259.120483
1131.690000	355.000000	7220.000000	3.572152	7258.560181
1132.690000	354.000000	7350.000000	3.570224	7261.439819
1133.690000	353.000000	7080.000000	3.568296	7273.519897
1134.690000	352.000000	7290.000000	3.566367	7287.600098
1135.690000	351.000000	7460.000000	3.564439	7301.679688
1136.690000	350.000000	7330.000000	3.562511	7319.359741
1137.690000	349.000000	7320.000000	3.560583	7333.519897
1138.690000	348.000000	7300.000000	3.558654	7341.359863
1139.690000	347.000000	7340.000000	3.556726	7345.759888
1140.690000	346.000000	7350.000000	3.554798	7346.879883
1141.690000	345.000000	7420.000000	3.552870	7340.479736
1142.690000	344.000000	7430.000000	3.550941	7327.760010
1143.690000	343.000000	7310.000000	3.549013	7309.840088
1144.690000	342.000000	7250.000000	3.547085	7293.120117
1145.690000	341.000000	7040.000000	3.545157	7274.719849
1146.690000	340.000000	7510.000000	3.543228	7262.479858
1147.690000	339.000000	7150.000000	3.541300	7261.199951
1148.690000	338.000000	7260.000000	3.539372	7274.479980
1149.690000	337.000000	7160.000000	3.537443	7295.599976
1150.690000	336.000000	7330.000000	3.535515	7331.279907
1151.690000	335.000000	7240.000000	3.533587	7371.359863
1152.690000	334.000000	7460.000000	3.531659	7406.480103
1153.690000	333.000000	7750.000000	3.529730	7431.359863
1154.690000	332.000000	7520.000000	3.527802	7449.119873
1155.690000	331.000000	7380.000000	3.525874	7458.079834
1156.690000	330.000000	7450.000000	3.523946	7474.240112
1157.690000	329.000000	7090.000000	3.522017	7508.079834
1158.690000	328.000000	7610.000000	3.520089	7561.439819
1159.690000	327.000000	7670.000000	3.518161	7629.359741
1160.690000	326.000000	7580.000000	3.516232	7702.160034
1161.690000	325.000000	7930.000000	3.514304	7759.840088
1162.690000	324.000000	8040.000000	3.512376	7789.600220
1163.690000	323.000000	8150.000000	3.510448	7786.000366
1164.690000	322.000000	7840.000000	3.508519	7757.680054
1165.690000	321.000000	7310.000000	3.506591	7719.280396
1166.690000	320.000000	7470.000000	3.504663	7682.640381
1167.690000	319.000000	7810.000000	3.502735	7659.840088
1168.690000	318.000000	7770.000000	3.500806	7666.240234
1169.690000	317.000000	7350.000000	3.498878	7699.680176
1170.690000	316.000000	7650.000000	3.496950	7753.120117
1171.690000	315.000000	7900.000000	3.495022	7826.079712
1172.690000	314.000000	7880.000000	3.493093	7915.440063
1173.690000	313.000000	7980.000000	3.491165	8002.800293
1174.690000	312.000000	8120.000000	3.489237	8080.319824
1175.690000	311.000000	8330.000000	3.487308	8144.960327
1176.690000	310.000000	8340.000000	3.485380	8190.800171
1177.690000	309.000000	8190.000000	3.483452	8208.720093
1178.690000	308.000000	8390.000000	3.481524	8208.480225
1179.690000	307.000000	7850.000000	3.479595	8190.880127
1180.690000	306.000000	8370.000000	3.477667	8149.920044
1181.690000	305.000000	8410.000000	3.475739	8082.639771
1182.690000	304.000000	8000.000000	3.473811	7995.120239
1183.690000	303.000000	7860.000000	3.471882	7879.920044
1184.690000	302.000000	7760.000000	3.469954	7740.319824
1185.690000	301.000000	7870.000000	3.468026	7589.760132
1186.690000	300.000000	7360.000000	3.466097	7440.319824
1187.690000	299.000000	6940.000000	3.464169	7293.999634
1188.690000	298.000000	7150.000000	3.462241	7163.839722
1189.690000	297.000000	6920.000000	3.460313	7053.519897
1190.690000	296.000000	7240.000000	3.460958	6961.140747
1191.690000	295.000000	6870.000000	3.462330	6885.650635
1192.690000	294.000000	6520.000000	3.463701	6831.257935
1193.690000	293.000000	6510.000000	3.465073	6510.000000
1194.690000	292.000000	6960.000000	3.466444	6459.091187
1195.690000	291.000000	6940.000000	3.467816	6408.181763
1196.690000	290.000000	7650.000000	3.469187	6357.272949
1197.690000	289.000000	9210.000000	3.470559	6306.363525
1198.690000	288.000000	10360.000000	3.471930	6255.454712
1199.690000	287.000000	11780.000000	3.473302	6204.545288
1200.690000	286.000000	18400.000000	3.474673	6153.636475
1201.690000	285.000000	26150.000000	3.476044	6102.727051
1202.690000	284.000000	19010.000000	3.477416	6051.818237
1203.690000	283.000000	7900.000000	3.478787	6000.908813
1204.690000	282.000000	5950.000000	3.480159	5950.000000
1205.690000	281.000000	5490.000000	3.481530	6016.094971
1206.690000	280.000000	5870.000000	3.482902	5923.815308
1207.690000	279.000000	5910.000000	3.484273	5854.722290
1208.690000	278.000000	5850.000000	3.485645	5805.324097
1209.690000	277.000000	5880.000000	3.487016	5770.123291
1210.690000	276.000000	5640.000000	3.488388	5753.599854
1211.690000	275.000000	5560.000000	3.489759	5754.799805
1212.690000	274.000000	5770.000000	3.491131	5775.200195
1213.690000	273.000000	5550.000000	3.492502	5812.880249
1214.690000	272.000000	5840.000000	3.493874	5858.240356
1215.690000	271.000000	6140.000000	3.495245	5897.600098
1216.690000	270.000000	6120.000000	3.496617	5918.880005
1217.690000	269.000000	6220.000000	3.497988	5913.280029
1218.690000	268.000000	5810.000000	3.499360	5885.120239
1219.690000	267.000000	5590.000000	3.500731	5843.519897
1220.690000	266.000000	5790.000000	3.502103	5795.999756
1221.690000	265.000000	5840.000000	3.503474	5753.359985
1222.690000	264.000000	5750.000000	3.504845	5726.000366
1223.690000	263.000000	5530.000000	3.506217	5713.920288
1224.690000	262.000000	5670.000000	3.507588	5716.080322
1225.690000	261.000000	5730.000000	3.508960	5734.320068
1226.690000	260.000000	5660.000000	3.510331	5766.959839
1227.690000	259.000000	5710.000000	3.511703	5800.399780
1228.690000	258.000000	6010.000000	3.513074	5827.279663
1229.690000	257.000000	6080.000000	3.514446	5843.120117
1230.690000	256.000000	5830.000000	3.515817	5844.719849
1231.690000	255.000000	5810.000000	3.517189	5827.999878
1232.690000	254.000000	5890.000000	3.518560	5809.359741
1233.690000	253.000000	5550.000000	3.519932	5798.800049
1234.690000	252.000000	5900.000000	3.521303	5802.879639
1235.690000	251.000000	5530.000000	3.522675	5820.079956
1236.690000	250.000000	5890.000000	3.524046	5854.799805
1237.690000	249.000000	5780.000000	3.525418	5891.840210
1238.690000	248.000000	6200.000000	3.526789	5916.480103
1239.690000	247.000000	6380.000000	3.528161	5925.280151
1240.690000	246.000000	5650.000000	3.529063	5922.800293
1241.690000	245.000000	5710.000000	3.529832	5907.360229
1242.690000	244.000000	5930.000000	3.530602	5887.280273
1243.690000	243.000000	6060.000000	3.531371	5879.840088
1244.690000	242.000000	5680.000000	3.532141	5888.079834
1245.690000	241.000000	5760.000000	3.532911	5910.560303
1246.690000	240.000000	5840.000000	3.533680	5943.920288
1247.690000	239.000000	6130.000000	3.534450	5980.640259
1248.690000	238.000000	6170.000000	3.535219	6009.680176
1249.690000	237.000000	5960.000000	3.535989	6022.399902
1250.690000	236.000000	6240.000000	3.536759	6013.439941
1251.690000	235.000000	6100.000000	3.537528	5984.959717
1252.690000	234.000000	5960.000000	3.538298	5949.840088
1253.690000	233.000000	5590.000000	3.539068	5913.759766
1254.690000	232.000000	5840.000000	3.539837	5881.760254
1255.690000	231.000000	6010.000000	3.540607	5859.279785
1256.690000	230.000000	5820.000000	3.541376	5849.680176
1257.690000	229.000000	5690.000000	3.542146	5844.080200
1258.690000	228.000000	5930.000000	3.542916	5839.279785
1259.690000	227.000000	6030.000000	3.543685	5838.319702
1260.690000	226.000000	5700.000000	3.544455	5844.559937
1261.690000	225.000000	5680.000000	3.545224	5856.719971
1262.690000	224.000000	5740.000000	3.545994	5873.439941
1263.690000	223.000000	6080.000000	3.546764	5892.239990
1264.690000	222.000000	6130.000000	3.547533	5913.439941
1265.690000	221.000000	5690.000000	3.548303	5929.520264
1266.690000	220.000000	6100.000000	3.549072	5937.120361
1267.690000	219.000000	5950.000000	3.549842	5942.880249
1268.690000	218.000000	5870.000000	3.550612	5957.360229
1269.690000	217.000000	5830.000000	3.551381	5976.799927
1270.690000	216.000000	6020.000000	3.552151	6001.680298
1271.690000	215.000000	6140.000000	3.552920	6035.040283
1272.690000	214.000000	5900.000000	3.553690	6070.960083
1273.690000	213.000000	6130.000000	3.554460	6093.280029
1274.690000	212.000000	6450.000000	3.555229	6098.640137
1275.690000	211.000000	6220.000000	3.555999	6095.280151
1276.690000	210.000000	5860.000000	3.556768	6083.280029
1277.690000	209.000000	5970.000000	3.557538	6065.360107
1278.690000	208.000000	6120.000000	3.558308	6056.320190
1279.690000	207.000000	5970.000000	3.559077	6069.199829
1280.690000	206.000000	5870.000000	3.559847	6096.320190
1281.690000	205.000000	6290.000000	3.560616	6135.200195
1282.690000	204.000000	6170.000000	3.561386	6187.280273
1283.690000	203.000000	6180.000000	3.562156	6245.520020
1284.690000	202.000000	6240.000000	3.562925	6289.119873
1285.690000	201.000000	6600.000000	3.563695	6318.159790
1286.690000	200.000000	6470.000000	3.564464	6335.599976
1287.690000	199.000000	6190.000000	3.565234	6336.079712
1288.690000	198.000000	6490.000000	3.566004	6318.800049
1289.690000	197.000000	6380.000000	3.566773	6303.759766
1290.690000	196.000000	5810.000000	3.567543	6291.519775
1291.690000	195.000000	6410.000000	3.568312	6275.679932
1292.690000	194.000000	6400.000000	3.569082	6260.559692
1293.690000	193.000000	6380.000000	3.569852	6249.119873
1294.690000	192.000000	6290.000000	3.570621	6232.000122
1295.690000	191.000000	6000.000000	3.571391	6210.479736
1296.690000	190.000000	6180.000000	3.572161	6196.079712
1297.690000	189.000000	6000.000000	3.572930	6184.400024
1298.690000	188.000000	6390.000000	3.573700	6173.919678
1299.690000	187.000000	6340.000000	3.574469	6169.119873
1300.690000	186.000000	6000.000000	3.573959	6176.400146
1301.690000	185.000000	5940.000000	3.573088	6183.439941
1302.690000	184.000000	6430.000000	3.572217	6199.279785
1303.690000	183.000000	5970.000000	3.571345	6223.839722
1304.690000	182.000000	6340.000000	3.570474	6254.559937
1305.690000	181.000000	6370.000000	3.569603	6279.680176
1306.690000	180.000000	6490.000000	3.568732	6310.239868
1307.690000	179.000000	6150.000000	3.567860	6340.559692
1308.690000	178.000000	6250.000000	3.566989	6372.639771
1309.690000	177.000000	6280.000000	3.566118	6398.319702
1310.690000	176.000000	6790.000000	3.565247	6419.439697
1311.690000	175.000000	6360.000000	3.564376	6426.319580
1312.690000	174.000000	6540.000000	3.563504	6417.520142
1313.690000	173.000000	6520.000000	3.562633	6385.599976
1314.690000	172.000000	6410.000000	3.561762	6338.400269
1315.690000	171.000000	6240.000000	3.560891	6286.480103
1316.690000	170.000000	5780.000000	3.560019	6231.040039
1317.690000	169.000000	6390.000000	3.559148	6167.440186
1318.690000	168.000000	6600.000000	3.558277	6103.680420
1319.690000	167.000000	5800.000000	3.557406	6042.239990
1320.690000	166.000000	5700.000000	3.556535	5971.760254
1321.690000	165.000000	6070.000000	3.555663	5900.159912
1322.690000	164.000000	5850.000000	3.554792	5842.800293
1323.690000	163.000000	5910.000000	3.553921	5804.915771
1324.690000	162.000000	5450.000000	3.553050	5789.976196
1325.690000	161.000000	5480.000000	3.552178	5805.889893
1326.690000	160.000000	5810.000000	3.551307	5847.839355
1327.690000	159.000000	5910.000000	3.550436	5900.087280
1328.690000	158.000000	6370.000000	3.549565	5956.446533
1329.690000	157.000000	6970.000000	3.548694	6009.550781
1330.690000	156.000000	7760.000000	3.547822	6056.474609
1331.690000	155.000000	9820.000000	3.546951	6101.190186
1332.690000	154.000000	10490.000000	3.546080	6152.267456
1333.690000	153.000000	8070.000000	3.545209	6198.455200
1334.690000	152.000000	6720.000000	3.544337	6235.039062
1335.690000	151.000000	6380.000000	3.543466	6258.784790
1336.690000	150.000000	6240.000000	3.542595	6255.480347
1337.690000	149.000000	6520.000000	3.541724	6222.634277
1338.690000	148.000000	5910.000000	3.540853	6173.971558
1339.690000	147.000000	6160.000000	3.539981	6119.702759
1340.690000	146.000000	5990.000000	3.539110	6063.280029
1341.690000	145.000000	6160.000000	3.538239	6023.359985
1342.690000	144.000000	5790.000000	3.537368	6001.760254
1343.690000	143.000000	5750.000000	3.536496	5995.520020
1344.690000	142.000000	6050.000000	3.535625	5998.079834
1345.690000	141.000000	6120.000000	3.534754	6004.960327
1346.690000	140.000000	6180.000000	3.533883	6006.560059
1347.690000	139.000000	6110.000000	3.533011	6005.200195
1348.690000	138.000000	5760.000000	3.532140	6000.159912
1349.690000	137.000000	6020.000000	3.531269	5995.999756
1350.690000	136.000000	5950.000000	3.530398	6003.599854
1351.690000	135.000000	5740.000000	3.529527	6022.719727
1352.690000	134.000000	6280.000000	3.528655	6045.919800
1353.690000	133.000000	6230.000000	3.527784	6079.519653
1354.690000	132.000000	5980.000000	3.526913	6123.200073
1355.690000	131.000000	6050.000000	3.526042	6166.879883
1356.690000	130.000000	6200.000000	3.528134	6212.719727
1357.690000	129.000000	6270.000000	3.531063	6266.560059
1358.690000	128.000000	6230.000000	3.533991	6314.639893
1359.690000	127.000000	6720.000000	3.536920	6353.599854
1360.690000	126.000000	6380.000000	3.539849	6386.079712
1361.690000	125.000000	6300.000000	3.542777	6411.199951
1362.690000	124.000000	6350.000000	3.545706	6422.160034
1363.690000	123.000000	6490.000000	3.548634	6427.600098
1364.690000	122.000000	6520.000000	3.551563	6424.719849
1365.690000	121.000000	6520.000000	3.554492	6407.919922
1366.690000	120.000000	6370.000000	3.557420	6371.359863
1367.690000	119.000000	6410.000000	3.560349	6320.159912
1368.690000	118.000000	6160.000000	3.563277	6246.400146
1369.690000	117.000000	6460.000000	3.566206	6153.040161
1370.690000	116.000000	6120.000000	3.569134	6051.840210
1371.690000	115.000000	5710.000000	3.572063	5954.639893
1372.690000	114.000000	5720.000000	3.574992	5863.040161
1373.690000	113.000000	5880.000000	3.577920	5796.879883
1374.690000	112.000000	5550.000000	3.580849	5765.280151
1375.690000	111.000000	5550.000000	3.583777	5764.491577
1376.690000	110.000000	5790.000000	3.586706	5790.000000
1377.690000	109.000000	5760.000000	3.589635	5835.454712
1378.690000	108.000000	5850.000000	3.592563	5880.908813
1379.690000	107.000000	6270.000000	3.595492	5926.363525
1380.690000	106.000000	5950.000000	3.598420	5971.818237
1381.690000	105.000000	7850.000000	3.601349	6017.272949
1382.690000	104.000000	11600.000000	3.604278	6062.727051
1383.690000	103.000000	12530.000000	3.607206	6108.181763
1384.690000	102.000000	8620.000000	3.610135	6153.636475
1385.690000	101.000000	7140.000000	3.613063	6199.091187
1386.690000	100.000000	6920.000000	3.615992	6244.545288
1387.690000	99.000000	6290.000000	3.618920	6290.000000
1388.690000	98.000000	6210.000000	3.621849	6132.414551
1389.690000	97.000000	6220.000000	3.624778	6101.428833
1390.690000	96.000000	6200.000000	3.627706	6052.603760
1391.690000	95.000000	7040.000000	3.630635	5991.501465
1392.690000	94.000000	7660.000000	3.633563	5916.790771
1393.690000	93.000000	7020.000000	3.636492	5820.350952
1394.690000	92.000000	6220.000000	3.639421	5712.268066
1395.690000	91.000000	5400.000000	3.642349	5603.088989
1396.690000	90.000000	5200.000000	3.645278	5491.983643
1397.690000	89.000000	5570.000000	3.648206	5392.163086
1398.690000	88.000000	5040.000000	3.651135	5321.627808
1399.690000	87.000000	5220.000000	3.654063	5280.697021
1400.690000	86.000000	5080.000000	3.656992	5262.000122
1401.690000	85.000000	5260.000000	3.659921	5266.239624
1402.690000	84.000000	5340.000000	3.662849	5281.199951
1403.690000	83.000000	5380.000000	3.665778	5293.280029
1404.690000	82.000000	5470.000000	3.668706	5293.040161
1405.690000	81.000000	5280.000000	3.671635	5282.319946
1406.690000	80.000000	5110.000000	3.674564	5258.720093
1407.690000	79.000000	5250.000000	3.677492	5222.719727
1408.690000	78.000000	5360.000000	3.680421	5176.240234
1409.690000	77.000000	5270.000000	3.683349	5132.319946
1410.690000	76.000000	4820.000000	3.686278	5091.280212
1411.690000	75.000000	4980.000000	3.689206	5055.119934
1412.690000	74.000000	5000.000000	3.692135	5027.120056
1413.690000	73.000000	5040.000000	3.695064	5013.200073
1414.690000	72.000000	4860.000000	3.697992	4995.920105
1415.690000	71.000000	5330.000000	3.700921	4974.240112
1416.690000	70.000000	4910.000000	3.703849	4950.159912
1417.690000	69.000000	4840.000000	3.706778	4919.303284
1418.690000	68.000000	4830.000000	3.709707	4875.669861
1419.690000	67.000000	4980.000000	3.712635	4828.263550
1420.690000	66.000000	4630.000000	3.715564	4770.328674
1421.690000	65.000000	4770.000000	3.718492	4690.721741
1422.690000	64.000000	5020.000000	3.721421	4593.344727
1423.690000	63.000000	5360.000000	3.724350	4468.843079
1424.690000	62.000000	4880.000000	3.727278	4320.301819
1425.690000	61.000000	5080.000000	3.730207	4161.224060
1426.690000	60.000000	5310.000000	3.733135	3994.167480
1427.690000	59.000000	5830.000000	3.736064	3813.046875
1428.690000	58.000000	6900.000000	3.738992	3627.525635
1429.690000	57.000000	9280.000000	3.741921	3426.484375
1430.690000	56.000000	11230.000000	3.744850	3193.551331
1431.690000	55.000000	9570.000000	3.747778	2941.032410
1432.690000	54.000000	4650.000000	3.750707	2680.257874
1433.690000	53.000000	2280.000000	3.753635	2425.565796
1434.690000	52.000000	1720.000000	3.756564	2196.322937
1435.690000	51.000000	1790.000000	3.759493	2012.348633
1436.690000	50.000000	1880.000000	3.762421	1872.171478
1437.690000	49.000000	1740.000000	3.765350	1774.940033
1438.690000	48.000000	1680.000000	3.768278	1706.488495
1439.690000	47.000000	1660.000000	3.771207	1658.240051
1440.690000	46.000000	1550.000000	3.774135	1623.840027
1441.690000	45.000000	1530.000000	3.777064	1599.839935
1442.690000	44.000000	1560.000000	3.779993	1580.160065
1443.690000	43.000000	1680.000000	3.782921	1568.000031
1444.690000	42.000000	1440.000000	3.785850	1560.879974
1445.690000	41.000000	1570.000000	3.788778	1552.720032
1446.690000	40.000000	1590.000000	3.791707	1539.920044
1447.690000	39.000000	1570.000000	3.794636	1523.679962
1448.690000	38.000000	1520.000000	3.797564	1503.600006
1449.690000	37.000000	1460.000000	3.800493	1480.399933
1450.690000	36.000000	1540.000000	3.803421	1461.199951
1451.690000	35.000000	1300.000000	3.806350	1453.840027
1452.690000	34.000000	1320.000000	3.809278	1464.799957
1453.690000	33.000000	1350.000000	3.812207	1489.254303
1454.690000	32.000000	1670.000000	3.815136	1526.665802
1455.690000	31.000000	1550.000000	3.818064	1569.828644
1456.690000	30.000000	1550.000000	3.820993	1606.217194
1457.690000	29.000000	1790.000000	3.823921	1620.334320
1458.690000	28.000000	1980.000000	3.826850	1617.954254
1459.690000	27.000000	2530.000000	3.829779	1599.255524
1460.690000	26.000000	2600.000000	3.830423	1570.735168
1461.690000	25.000000	2810.000000	3.830423	1540.530243
1462.690000	24.000000	2950.000000	3.830423	1517.052307
1463.690000	23.000000	2700.000000	3.830423	1492.412720
1464.690000	22.000000	2760.000000	3.830423	1463.699188
1465.690000	21.000000	2430.000000	3.830423	1419.934692
1466.690000	20.000000	1780.000000	3.830423	1362.902069
1467.690000	19.000000	1210.000000	3.830423	1302.109833
1468.690000	18.000000	880.000000	3.830423	1250.355072
1469.690000	17.000000	1000.000000	3.830423	1215.315933
1470.690000	16.000000	1120.000000	3.830423	1210.597916
1471.690000	15.000000	1200.000000	3.830423	1231.446915
1472.690000	14.000000	1400.000000	3.830423	1267.999954
1473.690000	13.000000	1390.000000	3.830423	1314.720001
1474.690000	12.000000	1350.000000	3.830423	1370.159912
1475.690000	11.000000	1320.000000	3.830423	1424.720001
1476.690000	10.000000	1400.000000	3.830423	1483.919983
1477.690000	9.000000	1390.000000	3.830423	1542.799988
1478.690000	8.000000	1770.000000	3.830423	1585.919952
1479.690000	7.000000	1930.000000	3.830423	1592.160034
1480.690000	6.000000	1930.000000	3.830423	1557.359924
1481.690000	5.000000	2100.000000	3.830423	1459.039917
1482.690000	4.000000	1870.000000	3.830423	1295.039978
1483.690000	3.000000	1400.000000	3.830423	1081.520004
1484.690000	2.000000	810.000000	3.830423	846.879959
1485.690000	1.000000	310.000000	3.830423	607.919998
1486.690000	0.000000	20.000000	3.830423	397.919998
1487.690000	-1.000000	30.000000	3.830423	244.960003
1488.690000	-2.000000	10.000000	3.830423	146.479998
