# Supplementary material for: Enhancing the Longevity and Structural Stability of Humidity Sensors: Iron Thin Films with Nitride Bonding Synthesized via Magnetic Field-Assisted Sparking Discharge
Source: Sensors (Basel). 2024 Aug 23;24(17):5466. doi: 10.3390/s24175466 (PMC11397896; doi:10.3390/s24175466)
Supplement: Supplementary file 1 [file sensors-24-05466-s001.zip › XPS_7-1-2024/read first.txt]

ä¿Åì·ÕèäÁèÁÕ¹ÒÁÊ¡ØÅ ¤×Íä¿Åì Raw data ãËé·Ó¡ÒÃ Edit â´ÂàµÔÁ¹ÒÁÊ¡ØÅ .xls µèÍ·éÒÂ ¨Ò¡¹Ñé¹¨Ö§¨Ðà»Ô´ä¿Åìä´éµÒÁ»¡µÔ
áÅÐ ¸ÒµØ·ÕèäÁèä´é·Ó¡ÒÃ fit peak ãËé ¹Ñè¹à¡Ô´¨Ò¡ intensity ÁÕ¤èÒ¹éÍÂáÅÐäÁèÊÒÁÒÃ¶µÑ´ background ä´é ¨Ö§äÁèÊÒÁÒÃ¶ãÊè component ã´æÅ§ä»ä´é¤ÃÑº

Raw data is file with no file extension. To use it you have to edit the extension by put . xls to the end (for example C1s.xls) and then be open as usual.
And some elements that can not fit peak. Because too low intensity and can not be cut background off to do peak fitting.
